# Supplementary material for: Malaria parasites regulate intra-erythrocytic development duration via serpentine receptor 10 to coordinate with host rhythms
Source: Nat Commun. 2020 Jun 2;11:2763. doi: 10.1038/s41467-020-16593-y (PMC7265539; doi:10.1038/s41467-020-16593-y)
Supplement: Supplementary file 5 — Supplementary Data 1 [file 41467_2020_16593_MOESM5_ESM.xlsx]

## Sheet: Matched_common_JTK_ARSER
Genes that are predcited rhythmic by both JTK and ARSER based on p value in matched parasites
PCHAS_1311400	1-acyl-sn-glycerol-3-phosphate acyltransferase, putative
PCHAS_0404000	1-cys-glutaredoxin-like protein-1, putative
PCHAS_1335200	1-deoxy-D-xylulose 5-phosphate reductoisomerase, putative
PCHAS_1355600	1-deoxy-D-xylulose 5-phosphate synthase, putative
PCHAS_1021300	14-3-3 protein, putative
PCHAS_0721700	14-3-3 protein, putative
PCHAS_0204800	2-C-methyl-D-erythritol 4-phosphate cytidylyltransferase, putative
PCHAS_0719200	2-oxoglutarate dehydrogenase E1 component, putative
PCHAS_1413000	2-oxoisovalerate dehydrogenase subunit alpha, mitochondrial, putative
PCHAS_1103900	2-oxoisovalerate dehydrogenase subunit beta, mitochondrial, putative
PCHAS_1352400	20 kDa chaperonin, putative
PCHAS_1406800	26S protease regulatory subunit 10B, putative
PCHAS_1207300	26S protease regulatory subunit 4, putative
PCHAS_0928200	26S protease regulatory subunit 6A, putative
PCHAS_0724700	26S protease regulatory subunit 6B, putative
PCHAS_1411900	26S protease regulatory subunit 7, putative
PCHAS_1464100	26S protease regulatory subunit 8, putative
PCHAS_0502300	26S proteasome regulatory subunit p55, putative
PCHAS_0305800	26S proteasome regulatory subunit RPN1, putative
PCHAS_1223500	26S proteasome regulatory subunit RPN10, putative
PCHAS_1143500	26S proteasome regulatory subunit RPN11, putative
PCHAS_0411200	26S proteasome regulatory subunit RPN12, putative
PCHAS_1029500	26S proteasome regulatory subunit RPN13, putative
PCHAS_1334300	26S proteasome regulatory subunit RPN2, putative
PCHAS_1356400	26S proteasome regulatory subunit RPN3, putative
PCHAS_1040400	26S proteasome regulatory subunit RPN6, putative
PCHAS_0927100	26S proteasome regulatory subunit RPN7, putative
PCHAS_0814200	26S proteasome regulatory subunit RPN8, putative
PCHAS_0514600	26S proteasome regulatory subunit RPN9, putative
PCHAS_0308600	2C-methyl-D-erythritol 2,4-cyclodiphosphate synthase, putative
PCHAS_0623500	3-demethylubiquinone-9 3-methyltransferase, putative
PCHAS_1456700	3-hydroxyisobutyryl-coenzyme A hydrolase, putative
PCHAS_0308500	3' exoribonuclease, putative
PCHAS_0304800	3'-5' exonuclease, putative
PCHAS_1421600	3',5'-cyclic nucleotide phosphodiesterase, putative
PCHAS_1030100	30S ribosomal protein S9, putative
PCHAS_1102500	4-diphosphocytidyl-2-C-methyl-D-erythritol kinase, putative
PCHAS_0207100	4-hydroxy-3-methylbut-2-enyl diphosphate reductase, putative
PCHAS_0106700	4-hydroxybenzoate polyprenyltransferase, putative
PCHAS_1423100	4-nitrophenylphosphatase, putative
PCHAS_1231600	40S ribosomal protein S11, putative
PCHAS_0807900	40S ribosomal protein S11, putative
PCHAS_1134600	40S ribosomal protein S15, putative
PCHAS_1425400	40S ribosomal protein S16, putative
PCHAS_1458400	40S ribosomal protein S17, putative
PCHAS_0523000	40S ribosomal protein S19, putative
PCHAS_1418100	40S ribosomal protein S19, putative
PCHAS_0511000	40S ribosomal protein S2, putative
PCHAS_1202600	40S ribosomal protein S20e, putative
PCHAS_0706200	40S ribosomal protein S21, putative
PCHAS_0406200	40S ribosomal protein S23, putative
PCHAS_1408700	40S ribosomal protein S27, putative
PCHAS_0803700	40S ribosomal protein S29, putative
PCHAS_1333900	40S ribosomal protein S3, putative
PCHAS_0902800	40S ribosomal protein S4, putative
PCHAS_0620800	40S ribosomal protein S5, putative
PCHAS_1314100	40S ribosomal protein S5, putative
PCHAS_1359700	40S ribosomal protein S6, putative
PCHAS_1034700	40S ribosomal protein S8e, putative
PCHAS_1235400	40S ribosomal protein S9, putative
PCHAS_0303900	5'-3' exonuclease, putative
PCHAS_0304600	5'-3' exonuclease, putative
PCHAS_0610200	50S ribosomal protein L1, apicoplast, putative
PCHAS_1222200	50S ribosomal protein L1, mitochondrial, putative
PCHAS_0724900	50S ribosomal protein L10, putative
PCHAS_1239800	50S ribosomal protein L12, apicoplast, putative
PCHAS_1237700	50S ribosomal protein L17, apicoplast, putative
PCHAS_0930300	50S ribosomal protein L2, putative
PCHAS_1305300	50S ribosomal protein L20, putative
PCHAS_1335300	50S ribosomal protein L22, apicoplast, putative
PCHAS_1209900	50S ribosomal protein L22, mitochondrial, putative
PCHAS_0104400	50S ribosomal protein L24, putative
PCHAS_1102400	50S ribosomal protein L28, apicoplast, putative
PCHAS_0819500	50S ribosomal protein L3, apicoplast, putative
PCHAS_0309500	50S ribosomal protein L33, putative
PCHAS_0409000	50S ribosomal protein L9, apicoplast, putative
PCHAS_1138800	50S ribosomal protein L9, mitochondrial, putative
PCHAS_1107300	6-cysteine protein
PCHAS_0111600	6-cysteine protein
PCHAS_1003000	6-cysteine protein
PCHAS_0816700	6-phosphofructokinase, putative
PCHAS_1321700	6-phosphogluconate dehydrogenase, decarboxylating, putative
PCHAS_1449000	60 kDa chaperonin, putative
PCHAS_0928100	60S acidic ribosomal protein P0, putative
PCHAS_0211800	60S ribosomal export protein NMD3, putative
PCHAS_1029200	60S ribosomal protein L10, putative
PCHAS_0618800	60S ribosomal protein L11a, putative
PCHAS_1425300	60S ribosomal protein L13-2, putative
PCHAS_1203100	60S ribosomal protein L13, putative
PCHAS_1013900	60S ribosomal protein L14, putative
PCHAS_0726900	60S ribosomal protein L15, putative
PCHAS_1368800	60S ribosomal protein L17, putative
PCHAS_1359000	60S ribosomal protein L18, putative
PCHAS_1229900	60S ribosomal protein L19, putative
PCHAS_1232300	60S ribosomal protein L2, putative
PCHAS_1343200	60S ribosomal protein L23, putative
PCHAS_1409500	60S ribosomal protein L24, putative
PCHAS_0411500	60S ribosomal protein L26, putative
PCHAS_0512000	60S ribosomal protein L3, putative
PCHAS_0503700	60S ribosomal protein L30e, putative
PCHAS_0418400	60S ribosomal protein L32, putative
PCHAS_0707600	60S ribosomal protein L35ae, putative
PCHAS_0804300	60S ribosomal protein L37, putative
PCHAS_0110600	60S ribosomal protein L39, putative
PCHAS_1106400	60S ribosomal protein L4, putative
PCHAS_0705900	60S ribosomal protein L41, putative
PCHAS_1020300	60S ribosomal protein L5, putative
PCHAS_1356500	60S ribosomal protein L6-2, putative
PCHAS_1342900	60S ribosomal protein L6, putative
PCHAS_0406400	60S ribosomal protein L7, putative
PCHAS_0730900	60S ribosomal protein L7ae/L30e, putative
PCHAS_1105400	60S ribosomal subunit protein L24, putative
PCHAS_0927400	A/G-specific adenine glycosylase, putative
PCHAS_1006400	AAA family ATPase, putative
PCHAS_1227300	AAA family ATPase, putative
PCHAS_0804900	AAA family ATPase, putative
PCHAS_1030700	AAA family ATPase, putative
PCHAS_0704700	ABC transporter B family member 3, putative
PCHAS_0402100	ABC transporter B family member 4, putative
PCHAS_1357900	ABC transporter B family member 5, putative
PCHAS_1369400	ABC transporter B family member 6, putative
PCHAS_1425600	ABC transporter F family member 1, putative
PCHAS_1018900	ABC transporter G family member 2, putative
PCHAS_1219500	ABC transporter I family member 1, putative
PCHAS_1429100	ABC1 family, putative
PCHAS_1317900	acetyl-CoA acetyltransferase, putative
PCHAS_0520000	acetyl-CoA transporter, putative
PCHAS_1359800	aconitate hydratase, putative
PCHAS_1461600	actin I, putative
PCHAS_1102800	actin-depolymerizing factor 1, putative
PCHAS_0907400	actin-like protein, putative
PCHAS_0901000	actin-like protein, putative
PCHAS_0210700	actin-like protein, putative
PCHAS_1021400	actin-related protein, putative
PCHAS_0618500	actin-related protein, putative
PCHAS_0405500	activator of Hsp90 ATPase, putative
PCHAS_0407600	activator of Hsp90 ATPase, putative
PCHAS_1240300	acyl-CoA synthetase, putative
PCHAS_1000700	acyl-CoA synthetase, putative
PCHAS_1401700	acyl-CoA synthetase, putative
PCHAS_1455600	acyl-CoA synthetase, putative
PCHAS_0915200	acyl-CoA-binding protein, putative
PCHAS_0908200	acylphosphatase, putative
PCHAS_1307800	adaptor complexes medium subunit family
PCHAS_0513700	adenosine deaminase, putative
PCHAS_1342000	adenosine-diphosphatase, putative
PCHAS_1236200	adenosylhomocysteinase, putative
PCHAS_0201200	adenylate kinase-like protein 1, putative
PCHAS_1130600	adenylosuccinate synthetase, putative
PCHAS_1228300	adenylyl cyclase beta, putative
PCHAS_1015600	ADP-dependent DNA helicase RecQ, putative
PCHAS_1309100	ADP-ribosylation factor, putative
PCHAS_1416500	ADP-ribosylation factor, putative
PCHAS_0518600	ADP-ribosylation factor, putative
PCHAS_1135500	ADP-ribosylation factor, putative
PCHAS_0710600	adrenodoxin reductase, putative
PCHAS_1143100	alanine--tRNA ligase, putative
PCHAS_1034200	aldo-keto reductase, putative
PCHAS_0813700	alkaline phosphatase, putative
PCHAS_1307600	allantoicase, putative
PCHAS_0418600	alpha tubulin 1, putative
PCHAS_0522900	alpha-tubulin 2, putative
PCHAS_0211200	alpha/beta hydrolase, putative
PCHAS_0707200	alpha/beta hydrolase, putative
PCHAS_1226200	alpha/beta hydrolase, putative
PCHAS_1127800	amino acid transporter, putative
PCHAS_1448300	amino acid transporter, putative
PCHAS_0608700	amino acid transporter, putative
PCHAS_1325400	aminodeoxychorismate lyase, putative
PCHAS_1361600	aminomethyltransferase, putative
PCHAS_1321400	aminopeptidase P, putative
PCHAS_1436800	aminophospholipid-transporting P-ATPase, putative
PCHAS_1349000	AMP deaminase, putative
PCHAS_1435200	anaphase-promoting complex subunit 10, putative
PCHAS_1122900	anaphase-promoting complex subunit 11, putative
PCHAS_1101200	anaphase-promoting complex subunit, putative
PCHAS_0521100	antigen UB05, putative
PCHAS_0405000	AP endonuclease (DNA-[apurinic or apyrimidinic site] lyase), putative
PCHAS_1243100	AP-1 complex subunit beta, putative
PCHAS_1322500	AP-1 complex subunit gamma, putative
PCHAS_1116200	AP-2 complex subunit alpha, putative
PCHAS_1435900	AP-2 complex subunit mu, putative
PCHAS_0112400	AP-3 complex subunit beta, putative
PCHAS_1223200	AP-3 complex subunit delta, putative
PCHAS_0418200	AP-4 complex subunit epsilon, putative
PCHAS_1207200	AP-5 complex subunit sigma-1, putative
PCHAS_0931000	apical membrane antigen 1, putative
PCHAS_0730800	apical merozoite protein, putative
PCHAS_1110800	apical rhoptry neck protein, putative
PCHAS_0705500	apicoplast import protein Tic20, putative
PCHAS_1016400	apicoplast ribosomal protein L15 precursor, putative
PCHAS_0112300	apicoplast ribosomal protein L18 precursor, putative
PCHAS_0934800	apicoplast ribosomal protein L21 precursor, putative
PCHAS_0518100	apicoplast ribosomal protein L27 precursor, putative
PCHAS_1429200	apicoplast ribosomal protein L33 precursor, putative
PCHAS_1327900	apicoplast ribosomal protein S10 precursor, putative
PCHAS_0712500	apicoplast ribosomal protein S14p/S29e precursor, putative
PCHAS_0903500	apicoplast ribosomal protein S15 precursor, putative
PCHAS_0833700	apicoplast ribosomal protein S6, putative
PCHAS_0810800	apoptosis-related protein, putative
PCHAS_1315800	Appr-1-p processing domain protein
PCHAS_0930400	aquaglyceroporin, putative
PCHAS_0415700	arginase, putative
PCHAS_0815200	arginine--tRNA ligase, putative
PCHAS_1436200	arginine--tRNA ligase, putative
PCHAS_0726000	armadillo-domain containing rhoptry protein, putative
PCHAS_0205000	asparagine and aspartate rich protein 2, putative
PCHAS_0524000	asparagine rich protein, putative
PCHAS_0408500	asparagine synthetase [glutamine-hydrolyzing], putative
PCHAS_1108900	asparagine--tRNA ligase, putative
PCHAS_0310800	asparagine--tRNA ligase, putative
PCHAS_0722600	asparagine-rich antigen, putative
PCHAS_1429900	asparagine-rich antigen, putative
PCHAS_0907100	asparagine-rich antigen, putative
PCHAS_1450500	asparagine/aspartate rich protein, putative
PCHAS_1113600	aspartate--tRNA ligase, putative
PCHAS_0208600	aspartate--tRNA ligase, putative
PCHAS_1451300	aspartyl protease, putative
PCHAS_1010000	ataxin-2 like protein, putative
PCHAS_0207900	ATP dependent RNA helicase, putative
PCHAS_0602900	ATP dependent RNA helicase, putative
PCHAS_0315900	ATP synthase F1, alpha subunit, putative
PCHAS_0610000	ATP synthase mitochondrial F1 complex assembly factor 1, putative
PCHAS_0509500	ATP synthase mitochondrial F1 complex assembly factor 2, putative
PCHAS_1452600	ATP synthase subunit beta, mitochondrial, putative
PCHAS_0803800	ATP synthase subunit C, putative
PCHAS_1411700	ATP synthase subunit gamma, mitochondrial, putative
PCHAS_0706300	ATP-dependent (S)-NAD(P)H-hydrate dehydratase, putative
PCHAS_1420200	ATP-dependent Clp protease adapter protein ClpS, putative
PCHAS_1036400	ATP-dependent Clp protease regulatory subunit ClpC, putative
PCHAS_0819800	ATP-dependent DNA helicase Q1, putative
PCHAS_1113400	ATP-dependent DNA helicase UvrD, putative
PCHAS_1103700	ATP-dependent helicase, putative
PCHAS_0809200	ATP-dependent protease ATPase subunit ClpY, putative
PCHAS_1028600	ATP-dependent protease, putative
PCHAS_1428700	ATP-dependent RNA helicase DBP1, putative
PCHAS_0934300	ATP-dependent RNA helicase DBP10, putative
PCHAS_1025100	ATP-dependent RNA helicase DBP4, putative
PCHAS_1326000	ATP-dependent RNA helicase DBP5, putative
PCHAS_0620500	ATP-dependent RNA helicase DBP7, putative
PCHAS_1352100	ATP-dependent RNA helicase DBP8, putative
PCHAS_1457500	ATP-dependent RNA helicase DBP9, putative
PCHAS_1236900	ATP-dependent RNA helicase DDX1, putative
PCHAS_1242900	ATP-dependent RNA helicase DDX41, putative
PCHAS_1217600	ATP-dependent RNA helicase DDX42, putative
PCHAS_0317200	ATP-dependent RNA helicase DDX47, putative
PCHAS_1312900	ATP-dependent RNA helicase DDX5, putative
PCHAS_1003600	ATP-dependent RNA helicase DDX51, putative
PCHAS_1218400	ATP-dependent RNA helicase DDX6, putative
PCHAS_0418900	ATP-dependent RNA helicase DDX60, putative
PCHAS_1403100	ATP-dependent RNA helicase DHR1, putative
PCHAS_0718600	ATP-dependent RNA helicase DHX36, putative
PCHAS_1129200	ATP-dependent RNA helicase HAS1, putative
PCHAS_1312200	ATP-dependent RNA helicase MAK5, putative
PCHAS_0505800	ATP-dependent RNA helicase ROK1, putative
PCHAS_0309000	ATP-dependent RNA helicase UAP56, putative
PCHAS_1443900	ATP-dependent RNA helicase, putative
PCHAS_0101600	ATP-dependent RNA helicase, putative
PCHAS_1024900	ATP-dependent rRNA helicase SPB4, putative
PCHAS_1456400	ATP-dependent zinc metalloprotease FTSH 1, putative
PCHAS_0915800	ATP-dependent zinc metalloprotease FTSH, putative
PCHAS_1332900	ATP-dependent zinc metalloprotease FTSH, putative
PCHAS_1425000	ATPase, putative
PCHAS_1015100	autophagy protein 5, putative
PCHAS_0315500	autophagy-related protein 11, putative
PCHAS_1337800	autophagy-related protein 12, putative
PCHAS_0922700	autophagy-related protein 23, putative
PCHAS_0416600	autophagy-related protein 3, putative
PCHAS_0922200	autophagy-related protein 7, putative
PCHAS_0504200	autophagy-related protein 8, putative
PCHAS_0417600	bacterial histone-like protein, putative
PCHAS_0920200	beige/BEACH domain protein, putative
PCHAS_0704500	bicoid-interacting protein BIN3, putative
PCHAS_0728300	bifunctional dihydrofolate reductase-thymidylate synthase, putative
PCHAS_1138700	bifunctional polynucleotide phosphatase/kinase, putative
PCHAS_1235900	bis(5'-nucleosyl)-tetraphosphatase [asymmetrical], putative
PCHAS_0517600	bromodomain protein 1, putative
PCHAS_1430700	bromodomain protein 2, putative
PCHAS_0316300	calcium-dependent protein kinase 1, putative
PCHAS_1356100	calcium-dependent protein kinase 5, putative
PCHAS_0918900	calcium-dependent protein kinase 6, putative
PCHAS_0919200	calcium-dependent protein kinase 7, putative
PCHAS_0205400	calcium-transporting ATPase, putative
PCHAS_0902300	calcium/calmodulin-dependent protein kinase, putative
PCHAS_0834300	calcyclin binding protein, putative
PCHAS_1454900	calcyclin binding protein, putative
PCHAS_0725300	calmodulin-like protein, putative
PCHAS_1025200	calmodulin, putative
PCHAS_1011500	calmodulin, putative
PCHAS_1314900	calponin homology domain-containing protein, putative
PCHAS_0835900	cAMP-dependent protein kinase catalytic subunit, putative
PCHAS_0204500	carbon catabolite repressor protein 4, putative
PCHAS_1360100	casein kinase II beta chain, putative
PCHAS_1424000	cation diffusion facilitator family protein, putative
PCHAS_0210300	cation transporting ATPase, putative
PCHAS_1103300	cation transporting P-ATPase, putative
PCHAS_0103000	cation/H+ antiporter, putative
PCHAS_1408500	CCAAT-binding transcription factor, putative
PCHAS_1306600	CCAAT-binding transcription factor, putative
PCHAS_0703800	CCAAT-box DNA binding protein subunit B, putative
PCHAS_1011700	CCR4-associated factor 16, putative
PCHAS_0901200	CCR4-NOT transcription complex subunit 1, putative
PCHAS_0924800	CCR4-NOT transcription complex subunit 2, putative
PCHAS_1205000	CCR4-NOT transcription complex subunit 5, putative
PCHAS_1132700	cdc2-related kinase 2, putative
PCHAS_0808300	cdc2-related protein kinase 4, putative
PCHAS_1230900	cdc2-related protein kinase 5, putative
PCHAS_0402200	CDGSH iron-sulfur domain-containing protein, putative
PCHAS_0507200	CDGSH iron-sulfur domain-containing protein, putative
PCHAS_1244400	cell cycle regulator protein, putative
PCHAS_0204700	centrin-1, putative
PCHAS_1313700	centrin-2, putative
PCHAS_0511900	centrin-3, putative
PCHAS_0800900	centrin, putative
PCHAS_1104000	centrosomal protein CEP120, putative
PCHAS_0103300	centrosomal protein CEP76, putative
PCHAS_1220300	cg1 protein, putative
PCHAS_1220500	Cg2 protein, putative
PCHAS_1449400	CG2-related protein, putative
PCHAS_1220600	Cg7 protein, putative
PCHAS_1219900	Cg8 protein, putative
PCHAS_1009100	cGMP-dependent protein kinase, putative
PCHAS_1325000	chabaupain 1
PCHAS_0911900	chabaupain 2
PCHAS_1353500	chaperone binding protein, putative
PCHAS_0723300	chaperone protein ClpB1, putative
PCHAS_1007900	chaperone protein DnaJ, putative
PCHAS_0821300	chaperone protein, putative
PCHAS_0800800	chitinase, putative
PCHAS_1220200	chloroquine resistance transporter, putative
PCHAS_1416900	choline-phosphate cytidylyltransferase, putative
PCHAS_1126500	choline/ethanolaminephosphotransferase, putative
PCHAS_1121400	chorismate synthase, putative
PCHAS_1012400	chromatin assembly factor 1 P55 subunit, putative
PCHAS_0201400	chromatin assembly factor 1 protein WD40 domain, putative
PCHAS_1348900	chromatin assembly factor 1 subunit, putative
PCHAS_0508200	chromodomain-helicase-DNA-binding protein 1, putative
PCHAS_1101300	chromosome assembly factor 1, putative
PCHAS_1440700	citrate/oxoglutarate carrier protein, putative
PCHAS_1305600	cleavage and polyadenylation specificity factor subunit 3, putative
PCHAS_0202800	cleavage and polyadenylation specificity factor subunit 5, putative
PCHAS_0806900	cleavage and polyadenylation specificity factor, putative
PCHAS_1119200	cleavage stimulation factor subunit 1, putative
PCHAS_1453000	clustered-asparagine-rich protein, putative
PCHAS_1320700	co-chaperone p23, putative
PCHAS_0412600	co-chaperone p23, putative
PCHAS_0106000	coatomer alpha subunit, putative
PCHAS_0416400	coatomer subunit beta, putative
PCHAS_1222900	coatomer subunit epsilon, putative
PCHAS_1037500	COBW domain-containing protein 1, putative
PCHAS_1223800	coenzyme Q-binding protein COQ10 homolog, mitochondrial, putative
PCHAS_0202400	cold-shock protein, putative
PCHAS_1039700	condensin complex subunit 1, putative
PCHAS_1404400	condensin complex subunit 2, putative
PCHAS_0714300	condensin-2 complex subunit D3, putative
PCHAS_0204400	conserved Apicomplexan protein, unknown function
PCHAS_0714500	conserved Apicomplexan protein, unknown function
PCHAS_0724500	conserved Apicomplexan protein, unknown function
PCHAS_0110200	conserved Apicomplexan protein, unknown function
PCHAS_0921200	conserved Apicomplexan protein, unknown function
PCHAS_0903200	conserved Apicomplexan protein, unknown function
PCHAS_0725700	conserved Apicomplexan protein, unknown function
PCHAS_0709100	conserved Apicomplexan protein, unknown function
PCHAS_1205900	conserved membrane protein, unknown function
PCHAS_0928300	conserved oligomeric Golgi complex subunit 2, putative
PCHAS_0627000	conserved Plasmodium chabaudi protein, unknown function
PCHAS_0301000	conserved Plasmodium chabaudi protein, unknown function
PCHAS_0600400	conserved Plasmodium chabaudi protein, unknown function
PCHAS_0401000	conserved Plasmodium chabaudi protein, unknown function
PCHAS_0302050	conserved Plasmodium chabaudi protein, unknown function
PCHAS_1467150	conserved Plasmodium chabaudi protein, unknown function
PCHAS_0616400	conserved Plasmodium membrane protein, unknown function
PCHAS_0913300	conserved Plasmodium membrane protein, unknown function
PCHAS_0204100	conserved Plasmodium membrane protein, unknown function
PCHAS_0404700	conserved Plasmodium membrane protein, unknown function
PCHAS_0932800	conserved Plasmodium membrane protein, unknown function
PCHAS_0404200	conserved Plasmodium membrane protein, unknown function
PCHAS_0315800	conserved Plasmodium membrane protein, unknown function
PCHAS_1446600	conserved Plasmodium protein, unknown function
PCHAS_0904600	conserved Plasmodium protein, unknown function
PCHAS_1220700	conserved Plasmodium protein, unknown function
PCHAS_1440500	conserved Plasmodium protein, unknown function
PCHAS_1215400	conserved Plasmodium protein, unknown function
PCHAS_1414700	conserved Plasmodium protein, unknown function
PCHAS_0604800	conserved Plasmodium protein, unknown function
PCHAS_0206600	conserved Plasmodium protein, unknown function
PCHAS_1130200	conserved Plasmodium protein, unknown function
PCHAS_1437800	conserved Plasmodium protein, unknown function
PCHAS_1308600	conserved Plasmodium protein, unknown function
PCHAS_0909100	conserved Plasmodium protein, unknown function
PCHAS_1116400	conserved Plasmodium protein, unknown function
PCHAS_1235300	conserved Plasmodium protein, unknown function
PCHAS_1022500	conserved Plasmodium protein, unknown function
PCHAS_0835400	conserved Plasmodium protein, unknown function
PCHAS_0827000	conserved Plasmodium protein, unknown function
PCHAS_1406500	conserved Plasmodium protein, unknown function
PCHAS_1122600	conserved Plasmodium protein, unknown function
PCHAS_1206500	conserved Plasmodium protein, unknown function
PCHAS_0927700	conserved Plasmodium protein, unknown function
PCHAS_0719100	conserved Plasmodium protein, unknown function
PCHAS_0515700	conserved Plasmodium protein, unknown function
PCHAS_0715700	conserved Plasmodium protein, unknown function
PCHAS_1131900	conserved Plasmodium protein, unknown function
PCHAS_0523600	conserved Plasmodium protein, unknown function
PCHAS_1455500	conserved Plasmodium protein, unknown function
PCHAS_0417300	conserved Plasmodium protein, unknown function
PCHAS_1334200	conserved Plasmodium protein, unknown function
PCHAS_1426100	conserved Plasmodium protein, unknown function
PCHAS_0210600	conserved Plasmodium protein, unknown function
PCHAS_1201600	conserved Plasmodium protein, unknown function
PCHAS_0804100	conserved Plasmodium protein, unknown function
PCHAS_0822300	conserved Plasmodium protein, unknown function
PCHAS_1441600	conserved Plasmodium protein, unknown function
PCHAS_1304800	conserved Plasmodium protein, unknown function
PCHAS_1356900	conserved Plasmodium protein, unknown function
PCHAS_1210000	conserved Plasmodium protein, unknown function
PCHAS_0707400	conserved Plasmodium protein, unknown function
PCHAS_0604900	conserved Plasmodium protein, unknown function
PCHAS_1417900	conserved Plasmodium protein, unknown function
PCHAS_0807000	conserved Plasmodium protein, unknown function
PCHAS_1437400	conserved Plasmodium protein, unknown function
PCHAS_1040000	conserved Plasmodium protein, unknown function
PCHAS_1410500	conserved Plasmodium protein, unknown function
PCHAS_1312000	conserved Plasmodium protein, unknown function
PCHAS_0810400	conserved Plasmodium protein, unknown function
PCHAS_0911100	conserved Plasmodium protein, unknown function
PCHAS_1040600	conserved Plasmodium protein, unknown function
PCHAS_0930000	conserved Plasmodium protein, unknown function
PCHAS_1118500	conserved Plasmodium protein, unknown function
PCHAS_1330000	conserved Plasmodium protein, unknown function
PCHAS_1238800	conserved Plasmodium protein, unknown function
PCHAS_1446500	conserved Plasmodium protein, unknown function
PCHAS_0522200	conserved Plasmodium protein, unknown function
PCHAS_1011900	conserved Plasmodium protein, unknown function
PCHAS_0412300	conserved Plasmodium protein, unknown function
PCHAS_0508600	conserved Plasmodium protein, unknown function
PCHAS_0821900	conserved Plasmodium protein, unknown function
PCHAS_1367000	conserved Plasmodium protein, unknown function
PCHAS_1313800	conserved Plasmodium protein, unknown function
PCHAS_1237200	conserved Plasmodium protein, unknown function
PCHAS_0305500	conserved Plasmodium protein, unknown function
PCHAS_1464600	conserved Plasmodium protein, unknown function
PCHAS_1111700	conserved Plasmodium protein, unknown function
PCHAS_0814600	conserved Plasmodium protein, unknown function
PCHAS_0107600	conserved Plasmodium protein, unknown function
PCHAS_1439000	conserved Plasmodium protein, unknown function
PCHAS_1331600	conserved Plasmodium protein, unknown function
PCHAS_1441700	conserved Plasmodium protein, unknown function
PCHAS_1246100	conserved Plasmodium protein, unknown function
PCHAS_0817500	conserved Plasmodium protein, unknown function
PCHAS_0210800	conserved Plasmodium protein, unknown function
PCHAS_0800600	conserved Plasmodium protein, unknown function
PCHAS_1404200	conserved Plasmodium protein, unknown function
PCHAS_0618300	conserved Plasmodium protein, unknown function
PCHAS_1347800	conserved Plasmodium protein, unknown function
PCHAS_1240100	conserved Plasmodium protein, unknown function
PCHAS_0835300	conserved Plasmodium protein, unknown function
PCHAS_1353200	conserved Plasmodium protein, unknown function
PCHAS_1364100	conserved Plasmodium protein, unknown function
PCHAS_0918500	conserved Plasmodium protein, unknown function
PCHAS_1241600	conserved Plasmodium protein, unknown function
PCHAS_0509100	conserved Plasmodium protein, unknown function
PCHAS_0414900	conserved Plasmodium protein, unknown function
PCHAS_1204800	conserved Plasmodium protein, unknown function
PCHAS_0719600	conserved Plasmodium protein, unknown function
PCHAS_1361100	conserved Plasmodium protein, unknown function
PCHAS_0605200	conserved Plasmodium protein, unknown function
PCHAS_1448100	conserved Plasmodium protein, unknown function
PCHAS_0909300	conserved Plasmodium protein, unknown function
PCHAS_1018100	conserved Plasmodium protein, unknown function
PCHAS_0812600	conserved Plasmodium protein, unknown function
PCHAS_1002200	conserved Plasmodium protein, unknown function
PCHAS_1417700	conserved Plasmodium protein, unknown function
PCHAS_1342200	conserved Plasmodium protein, unknown function
PCHAS_1464300	conserved Plasmodium protein, unknown function
PCHAS_0503800	conserved Plasmodium protein, unknown function
PCHAS_1412900	conserved Plasmodium protein, unknown function
PCHAS_1017400	conserved Plasmodium protein, unknown function
PCHAS_1229300	conserved Plasmodium protein, unknown function
PCHAS_1357300	conserved Plasmodium protein, unknown function
PCHAS_1425800	conserved Plasmodium protein, unknown function
PCHAS_0508800	conserved Plasmodium protein, unknown function
PCHAS_1020000	conserved Plasmodium protein, unknown function
PCHAS_0416800	conserved Plasmodium protein, unknown function
PCHAS_1346400	conserved Plasmodium protein, unknown function
PCHAS_1235800	conserved Plasmodium protein, unknown function
PCHAS_0818800	conserved Plasmodium protein, unknown function
PCHAS_1143700	conserved Plasmodium protein, unknown function
PCHAS_1328100	conserved Plasmodium protein, unknown function
PCHAS_0832500	conserved Plasmodium protein, unknown function
PCHAS_1432800	conserved Plasmodium protein, unknown function
PCHAS_1439200	conserved Plasmodium protein, unknown function
PCHAS_1040700	conserved Plasmodium protein, unknown function
PCHAS_0510100	conserved Plasmodium protein, unknown function
PCHAS_1134200	conserved Plasmodium protein, unknown function
PCHAS_0821800	conserved Plasmodium protein, unknown function
PCHAS_1366900	conserved Plasmodium protein, unknown function
PCHAS_1033700	conserved Plasmodium protein, unknown function
PCHAS_1108600	conserved Plasmodium protein, unknown function
PCHAS_1345700	conserved Plasmodium protein, unknown function
PCHAS_1026400	conserved Plasmodium protein, unknown function
PCHAS_1002800	conserved Plasmodium protein, unknown function
PCHAS_0916000	conserved Plasmodium protein, unknown function
PCHAS_0402600	conserved Plasmodium protein, unknown function
PCHAS_0813000	conserved Plasmodium protein, unknown function
PCHAS_0303600	conserved Plasmodium protein, unknown function
PCHAS_1212400	conserved Plasmodium protein, unknown function
PCHAS_0211300	conserved Plasmodium protein, unknown function
PCHAS_0412400	conserved Plasmodium protein, unknown function
PCHAS_1118800	conserved Plasmodium protein, unknown function
PCHAS_1124100	conserved Plasmodium protein, unknown function
PCHAS_0605800	conserved Plasmodium protein, unknown function
PCHAS_0208000	conserved Plasmodium protein, unknown function
PCHAS_0828200	conserved Plasmodium protein, unknown function
PCHAS_1443700	conserved Plasmodium protein, unknown function
PCHAS_0303100	conserved Plasmodium protein, unknown function
PCHAS_1310200	conserved Plasmodium protein, unknown function
PCHAS_0807800	conserved Plasmodium protein, unknown function
PCHAS_0920400	conserved Plasmodium protein, unknown function
PCHAS_1457200	conserved Plasmodium protein, unknown function
PCHAS_1446800	conserved Plasmodium protein, unknown function
PCHAS_0801200	conserved Plasmodium protein, unknown function
PCHAS_0720300	conserved Plasmodium protein, unknown function
PCHAS_1230300	conserved Plasmodium protein, unknown function
PCHAS_0830200	conserved Plasmodium protein, unknown function
PCHAS_1139200	conserved Plasmodium protein, unknown function
PCHAS_1442200	conserved Plasmodium protein, unknown function
PCHAS_1117700	conserved Plasmodium protein, unknown function
PCHAS_0312900	conserved Plasmodium protein, unknown function
PCHAS_1417600	conserved Plasmodium protein, unknown function
PCHAS_1365300	conserved Plasmodium protein, unknown function
PCHAS_1028000	conserved Plasmodium protein, unknown function
PCHAS_1025300	conserved Plasmodium protein, unknown function
PCHAS_1145100	conserved Plasmodium protein, unknown function
PCHAS_0203700	conserved Plasmodium protein, unknown function
PCHAS_1104700	conserved Plasmodium protein, unknown function
PCHAS_0903600	conserved Plasmodium protein, unknown function
PCHAS_0408900	conserved Plasmodium protein, unknown function
PCHAS_0719400	conserved Plasmodium protein, unknown function
PCHAS_1216500	conserved Plasmodium protein, unknown function
PCHAS_1139000	conserved Plasmodium protein, unknown function
PCHAS_0307400	conserved Plasmodium protein, unknown function
PCHAS_1023500	conserved Plasmodium protein, unknown function
PCHAS_1353300	conserved Plasmodium protein, unknown function
PCHAS_0416300	conserved Plasmodium protein, unknown function
PCHAS_0929100	conserved Plasmodium protein, unknown function
PCHAS_1201700	conserved Plasmodium protein, unknown function
PCHAS_0110500	conserved Plasmodium protein, unknown function
PCHAS_0821600	conserved Plasmodium protein, unknown function
PCHAS_1024500	conserved Plasmodium protein, unknown function
PCHAS_1409100	conserved Plasmodium protein, unknown function
PCHAS_0709400	conserved Plasmodium protein, unknown function
PCHAS_0817000	conserved Plasmodium protein, unknown function
PCHAS_1225700	conserved Plasmodium protein, unknown function
PCHAS_1239100	conserved Plasmodium protein, unknown function
PCHAS_0206200	conserved Plasmodium protein, unknown function
PCHAS_1035600	conserved Plasmodium protein, unknown function
PCHAS_0603900	conserved Plasmodium protein, unknown function
PCHAS_0507800	conserved Plasmodium protein, unknown function
PCHAS_1143400	conserved Plasmodium protein, unknown function
PCHAS_1444100	conserved Plasmodium protein, unknown function
PCHAS_0914200	conserved Plasmodium protein, unknown function
PCHAS_1135700	conserved Plasmodium protein, unknown function
PCHAS_0813400	conserved Plasmodium protein, unknown function
PCHAS_1333000	conserved Plasmodium protein, unknown function
PCHAS_1136000	conserved Plasmodium protein, unknown function
PCHAS_0714400	conserved Plasmodium protein, unknown function
PCHAS_1436100	conserved Plasmodium protein, unknown function
PCHAS_1217000	conserved Plasmodium protein, unknown function
PCHAS_0720200	conserved Plasmodium protein, unknown function
PCHAS_1344100	conserved Plasmodium protein, unknown function
PCHAS_0517200	conserved Plasmodium protein, unknown function
PCHAS_0314200	conserved Plasmodium protein, unknown function
PCHAS_0205200	conserved Plasmodium protein, unknown function
PCHAS_1204700	conserved Plasmodium protein, unknown function
PCHAS_1109400	conserved Plasmodium protein, unknown function
PCHAS_1437500	conserved Plasmodium protein, unknown function
PCHAS_0609900	conserved Plasmodium protein, unknown function
PCHAS_1366000	conserved Plasmodium protein, unknown function
PCHAS_1017500	conserved Plasmodium protein, unknown function
PCHAS_0807200	conserved Plasmodium protein, unknown function
PCHAS_1449800	conserved Plasmodium protein, unknown function
PCHAS_0910500	conserved Plasmodium protein, unknown function
PCHAS_1354600	conserved Plasmodium protein, unknown function
PCHAS_0624500	conserved Plasmodium protein, unknown function
PCHAS_1306700	conserved Plasmodium protein, unknown function
PCHAS_1221600	conserved Plasmodium protein, unknown function
PCHAS_1133900	conserved Plasmodium protein, unknown function
PCHAS_1123800	conserved Plasmodium protein, unknown function
PCHAS_0729200	conserved Plasmodium protein, unknown function
PCHAS_1415500	conserved Plasmodium protein, unknown function
PCHAS_1319900	conserved Plasmodium protein, unknown function
PCHAS_1442800	conserved Plasmodium protein, unknown function
PCHAS_0304200	conserved Plasmodium protein, unknown function
PCHAS_0833100	conserved Plasmodium protein, unknown function
PCHAS_1032500	conserved Plasmodium protein, unknown function
PCHAS_0800700	conserved Plasmodium protein, unknown function
PCHAS_0505500	conserved Plasmodium protein, unknown function
PCHAS_1031300	conserved Plasmodium protein, unknown function
PCHAS_0918800	conserved Plasmodium protein, unknown function
PCHAS_1231300	conserved Plasmodium protein, unknown function
PCHAS_1009500	conserved Plasmodium protein, unknown function
PCHAS_0202050	conserved Plasmodium protein, unknown function
PCHAS_0921100	conserved Plasmodium protein, unknown function
PCHAS_0507900	conserved Plasmodium protein, unknown function
PCHAS_1224000	conserved Plasmodium protein, unknown function
PCHAS_0416000	conserved Plasmodium protein, unknown function
PCHAS_0203400	conserved Plasmodium protein, unknown function
PCHAS_0104600	conserved Plasmodium protein, unknown function
PCHAS_0830900	conserved Plasmodium protein, unknown function
PCHAS_1405500	conserved Plasmodium protein, unknown function
PCHAS_0614800	conserved Plasmodium protein, unknown function
PCHAS_1244600	conserved Plasmodium protein, unknown function
PCHAS_1021800	conserved Plasmodium protein, unknown function
PCHAS_1343800	conserved Plasmodium protein, unknown function
PCHAS_0503200	conserved Plasmodium protein, unknown function
PCHAS_0513200	conserved Plasmodium protein, unknown function
PCHAS_0508300	conserved Plasmodium protein, unknown function
PCHAS_1008900	conserved Plasmodium protein, unknown function
PCHAS_0405800	conserved Plasmodium protein, unknown function
PCHAS_1144800	conserved Plasmodium protein, unknown function
PCHAS_0819100	conserved Plasmodium protein, unknown function
PCHAS_1458200	conserved Plasmodium protein, unknown function
PCHAS_0815000	conserved Plasmodium protein, unknown function
PCHAS_1464200	conserved Plasmodium protein, unknown function
PCHAS_0504000	conserved Plasmodium protein, unknown function
PCHAS_1309800	conserved Plasmodium protein, unknown function
PCHAS_1101800	conserved Plasmodium protein, unknown function
PCHAS_1106700	conserved Plasmodium protein, unknown function
PCHAS_0922500	conserved Plasmodium protein, unknown function
PCHAS_0915900	conserved Plasmodium protein, unknown function
PCHAS_0404500	conserved Plasmodium protein, unknown function
PCHAS_0513000	conserved Plasmodium protein, unknown function
PCHAS_1238500	conserved Plasmodium protein, unknown function
PCHAS_1345400	conserved Plasmodium protein, unknown function
PCHAS_1440400	conserved Plasmodium protein, unknown function
PCHAS_0206900	conserved Plasmodium protein, unknown function
PCHAS_1362400	conserved Plasmodium protein, unknown function
PCHAS_0508700	conserved Plasmodium protein, unknown function
PCHAS_1343900	conserved Plasmodium protein, unknown function
PCHAS_0908100	conserved Plasmodium protein, unknown function
PCHAS_1245100	conserved Plasmodium protein, unknown function
PCHAS_0104300	conserved Plasmodium protein, unknown function
PCHAS_1225200	conserved Plasmodium protein, unknown function
PCHAS_1441900	conserved Plasmodium protein, unknown function
PCHAS_1136100	conserved Plasmodium protein, unknown function
PCHAS_0608100	conserved Plasmodium protein, unknown function
PCHAS_0313300	conserved Plasmodium protein, unknown function
PCHAS_1354100	conserved Plasmodium protein, unknown function
PCHAS_0209200	conserved Plasmodium protein, unknown function
PCHAS_0203900	conserved Plasmodium protein, unknown function
PCHAS_0105900	conserved Plasmodium protein, unknown function
PCHAS_1232500	conserved Plasmodium protein, unknown function
PCHAS_1404800	conserved Plasmodium protein, unknown function
PCHAS_1236400	conserved Plasmodium protein, unknown function
PCHAS_0203300	conserved Plasmodium protein, unknown function
PCHAS_0104000	conserved Plasmodium protein, unknown function
PCHAS_0504900	conserved Plasmodium protein, unknown function
PCHAS_1117500	conserved Plasmodium protein, unknown function
PCHAS_0618600	conserved Plasmodium protein, unknown function
PCHAS_1405000	conserved Plasmodium protein, unknown function
PCHAS_0702700	conserved Plasmodium protein, unknown function
PCHAS_0309700	conserved Plasmodium protein, unknown function
PCHAS_0519400	conserved Plasmodium protein, unknown function
PCHAS_0303500	conserved Plasmodium protein, unknown function
PCHAS_1419700	conserved Plasmodium protein, unknown function
PCHAS_1405400	conserved Plasmodium protein, unknown function
PCHAS_1463800	conserved Plasmodium protein, unknown function
PCHAS_0515400	conserved Plasmodium protein, unknown function
PCHAS_0802800	conserved Plasmodium protein, unknown function
PCHAS_1340600	conserved Plasmodium protein, unknown function
PCHAS_1137500	conserved Plasmodium protein, unknown function
PCHAS_0822400	conserved Plasmodium protein, unknown function
PCHAS_1240500	conserved Plasmodium protein, unknown function
PCHAS_1454000	conserved Plasmodium protein, unknown function
PCHAS_1419500	conserved Plasmodium protein, unknown function
PCHAS_1347300	conserved Plasmodium protein, unknown function
PCHAS_1444400	conserved Plasmodium protein, unknown function
PCHAS_0804000	conserved Plasmodium protein, unknown function
PCHAS_0930700	conserved Plasmodium protein, unknown function
PCHAS_1214500	conserved Plasmodium protein, unknown function
PCHAS_0614200	conserved Plasmodium protein, unknown function
PCHAS_0726800	conserved Plasmodium protein, unknown function
PCHAS_1454300	conserved Plasmodium protein, unknown function
PCHAS_1324900	conserved Plasmodium protein, unknown function
PCHAS_1465400	conserved Plasmodium protein, unknown function
PCHAS_1433800	conserved Plasmodium protein, unknown function
PCHAS_1415800	conserved Plasmodium protein, unknown function
PCHAS_1014400	conserved Plasmodium protein, unknown function
PCHAS_1018600	conserved Plasmodium protein, unknown function
PCHAS_1461000	conserved Plasmodium protein, unknown function
PCHAS_1450700	conserved Plasmodium protein, unknown function
PCHAS_0814900	conserved Plasmodium protein, unknown function
PCHAS_0507300	conserved Plasmodium protein, unknown function
PCHAS_1323500	conserved Plasmodium protein, unknown function
PCHAS_1017700	conserved Plasmodium protein, unknown function
PCHAS_0712000	conserved Plasmodium protein, unknown function
PCHAS_0406800	conserved Plasmodium protein, unknown function
PCHAS_0200800	conserved Plasmodium protein, unknown function
PCHAS_0808680	conserved Plasmodium protein, unknown function
PCHAS_1119800	conserved Plasmodium protein, unknown function
PCHAS_1009600	conserved Plasmodium protein, unknown function
PCHAS_1142800	conserved Plasmodium protein, unknown function
PCHAS_1335700	conserved Plasmodium protein, unknown function
PCHAS_0933400	conserved Plasmodium protein, unknown function
PCHAS_1354800	conserved Plasmodium protein, unknown function
PCHAS_1446400	conserved Plasmodium protein, unknown function
PCHAS_1221400	conserved Plasmodium protein, unknown function
PCHAS_0404600	conserved Plasmodium protein, unknown function
PCHAS_1007800	conserved Plasmodium protein, unknown function
PCHAS_1307100	conserved Plasmodium protein, unknown function
PCHAS_1443200	conserved Plasmodium protein, unknown function
PCHAS_1031800	conserved Plasmodium protein, unknown function
PCHAS_1130100	conserved Plasmodium protein, unknown function
PCHAS_1364400	conserved Plasmodium protein, unknown function
PCHAS_1139600	conserved Plasmodium protein, unknown function
PCHAS_0809900	conserved Plasmodium protein, unknown function
PCHAS_1362800	conserved Plasmodium protein, unknown function
PCHAS_0903900	conserved Plasmodium protein, unknown function
PCHAS_1005100	conserved Plasmodium protein, unknown function
PCHAS_0907700	conserved Plasmodium protein, unknown function
PCHAS_0916100	conserved Plasmodium protein, unknown function
PCHAS_0729400	conserved Plasmodium protein, unknown function
PCHAS_0833800	conserved Plasmodium protein, unknown function
PCHAS_1036900	conserved Plasmodium protein, unknown function
PCHAS_0620600	conserved Plasmodium protein, unknown function
PCHAS_0411900	conserved Plasmodium protein, unknown function
PCHAS_1011300	conserved Plasmodium protein, unknown function
PCHAS_0836500	conserved Plasmodium protein, unknown function
PCHAS_1344400	conserved Plasmodium protein, unknown function
PCHAS_0709300	conserved Plasmodium protein, unknown function
PCHAS_0608400	conserved Plasmodium protein, unknown function
PCHAS_1418600	conserved Plasmodium protein, unknown function
PCHAS_1025000	conserved Plasmodium protein, unknown function
PCHAS_0924200	conserved Plasmodium protein, unknown function
PCHAS_0911500	conserved Plasmodium protein, unknown function
PCHAS_0718900	conserved Plasmodium protein, unknown function
PCHAS_1406100	conserved Plasmodium protein, unknown function
PCHAS_0306300	conserved Plasmodium protein, unknown function
PCHAS_1444900	conserved Plasmodium protein, unknown function
PCHAS_1426000	conserved Plasmodium protein, unknown function
PCHAS_1446100	conserved Plasmodium protein, unknown function
PCHAS_1403700	conserved Plasmodium protein, unknown function
PCHAS_0834800	conserved Plasmodium protein, unknown function
PCHAS_1229000	conserved Plasmodium protein, unknown function
PCHAS_0908600	conserved Plasmodium protein, unknown function
PCHAS_0510300	conserved Plasmodium protein, unknown function
PCHAS_1143800	conserved Plasmodium protein, unknown function
PCHAS_0829800	conserved Plasmodium protein, unknown function
PCHAS_1325300	conserved Plasmodium protein, unknown function
PCHAS_0808900	conserved Plasmodium protein, unknown function
PCHAS_1311900	conserved Plasmodium protein, unknown function
PCHAS_1341900	conserved Plasmodium protein, unknown function
PCHAS_1005200	conserved Plasmodium protein, unknown function
PCHAS_0210100	conserved Plasmodium protein, unknown function
PCHAS_1350100	conserved Plasmodium protein, unknown function
PCHAS_1354700	conserved Plasmodium protein, unknown function
PCHAS_0717000	conserved Plasmodium protein, unknown function
PCHAS_0710100	conserved Plasmodium protein, unknown function
PCHAS_0419000	conserved Plasmodium protein, unknown function
PCHAS_0615600	conserved Plasmodium protein, unknown function
PCHAS_0309300	conserved Plasmodium protein, unknown function
PCHAS_0613400	conserved Plasmodium protein, unknown function
PCHAS_1028400	conserved Plasmodium protein, unknown function
PCHAS_1137300	conserved Plasmodium protein, unknown function
PCHAS_0205700	conserved Plasmodium protein, unknown function
PCHAS_0209100	conserved Plasmodium protein, unknown function
PCHAS_0722300	conserved Plasmodium protein, unknown function
PCHAS_1134800	conserved Plasmodium protein, unknown function
PCHAS_1025600	conserved Plasmodium protein, unknown function
PCHAS_0811100	conserved Plasmodium protein, unknown function
PCHAS_0822900	conserved Plasmodium protein, unknown function
PCHAS_0409800	conserved Plasmodium protein, unknown function
PCHAS_1213600	conserved Plasmodium protein, unknown function
PCHAS_0410400	conserved Plasmodium protein, unknown function
PCHAS_0709000	conserved Plasmodium protein, unknown function
PCHAS_0931100	conserved Plasmodium protein, unknown function
PCHAS_1463200	conserved Plasmodium protein, unknown function
PCHAS_1202200	conserved Plasmodium protein, unknown function
PCHAS_1027900	conserved Plasmodium protein, unknown function
PCHAS_1346800	conserved Plasmodium protein, unknown function
PCHAS_1453300	conserved Plasmodium protein, unknown function
PCHAS_1006300	conserved Plasmodium protein, unknown function
PCHAS_1212800	conserved Plasmodium protein, unknown function
PCHAS_0616500	conserved Plasmodium protein, unknown function
PCHAS_1032600	conserved Plasmodium protein, unknown function
PCHAS_1408900	conserved Plasmodium protein, unknown function
PCHAS_0832600	conserved Plasmodium protein, unknown function
PCHAS_0509200	conserved Plasmodium protein, unknown function
PCHAS_0829300	conserved Plasmodium protein, unknown function
PCHAS_1122500	conserved Plasmodium protein, unknown function
PCHAS_0414100	conserved Plasmodium protein, unknown function
PCHAS_1326300	conserved Plasmodium protein, unknown function
PCHAS_1360700	conserved Plasmodium protein, unknown function
PCHAS_1103200	conserved Plasmodium protein, unknown function
PCHAS_0103800	conserved Plasmodium protein, unknown function
PCHAS_1421800	conserved Plasmodium protein, unknown function
PCHAS_1105200	conserved Plasmodium protein, unknown function
PCHAS_0924000	conserved Plasmodium protein, unknown function
PCHAS_0519500	conserved Plasmodium protein, unknown function
PCHAS_1002600	conserved Plasmodium protein, unknown function
PCHAS_0726300	conserved Plasmodium protein, unknown function
PCHAS_1410600	conserved Plasmodium protein, unknown function
PCHAS_1348000	conserved Plasmodium protein, unknown function
PCHAS_0804200	conserved Plasmodium protein, unknown function
PCHAS_1318200	conserved Plasmodium protein, unknown function
PCHAS_0610900	conserved Plasmodium protein, unknown function
PCHAS_0315600	conserved Plasmodium protein, unknown function
PCHAS_0412800	conserved Plasmodium protein, unknown function
PCHAS_1202100	conserved Plasmodium protein, unknown function
PCHAS_0802100	conserved Plasmodium protein, unknown function
PCHAS_1445600	conserved Plasmodium protein, unknown function
PCHAS_0825700	conserved Plasmodium protein, unknown function
PCHAS_1324300	conserved Plasmodium protein, unknown function
PCHAS_0728500	conserved Plasmodium protein, unknown function
PCHAS_0711300	conserved Plasmodium protein, unknown function
PCHAS_0620700	conserved Plasmodium protein, unknown function
PCHAS_0911600	conserved Plasmodium protein, unknown function
PCHAS_0313700	conserved Plasmodium protein, unknown function
PCHAS_1312500	conserved Plasmodium protein, unknown function
PCHAS_0703000	conserved Plasmodium protein, unknown function
PCHAS_1111300	conserved Plasmodium protein, unknown function
PCHAS_1349800	conserved Plasmodium protein, unknown function
PCHAS_0411800	conserved Plasmodium protein, unknown function
PCHAS_0817200	conserved Plasmodium protein, unknown function
PCHAS_0210900	conserved Plasmodium protein, unknown function
PCHAS_1414100	conserved Plasmodium protein, unknown function
PCHAS_1002900	conserved Plasmodium protein, unknown function
PCHAS_0312200	conserved Plasmodium protein, unknown function
PCHAS_1353400	conserved Plasmodium protein, unknown function
PCHAS_1102600	conserved Plasmodium protein, unknown function
PCHAS_1454100	conserved Plasmodium protein, unknown function
PCHAS_1419000	conserved Plasmodium protein, unknown function
PCHAS_0829500	conserved Plasmodium protein, unknown function
PCHAS_0801900	conserved Plasmodium protein, unknown function
PCHAS_0925000	conserved Plasmodium protein, unknown function
PCHAS_0613200	conserved Plasmodium protein, unknown function
PCHAS_0514000	conserved Plasmodium protein, unknown function
PCHAS_1365800	conserved Plasmodium protein, unknown function
PCHAS_1345100	conserved Plasmodium protein, unknown function
PCHAS_0715000	conserved Plasmodium protein, unknown function
PCHAS_0505300	conserved Plasmodium protein, unknown function
PCHAS_0607400	conserved Plasmodium protein, unknown function
PCHAS_0723600	conserved Plasmodium protein, unknown function
PCHAS_0814000	conserved Plasmodium protein, unknown function
PCHAS_0307600	conserved Plasmodium protein, unknown function
PCHAS_0405900	conserved Plasmodium protein, unknown function
PCHAS_0509000	conserved Plasmodium protein, unknown function
PCHAS_0312600	conserved Plasmodium protein, unknown function
PCHAS_0404900	conserved Plasmodium protein, unknown function
PCHAS_0619000	conserved Plasmodium protein, unknown function
PCHAS_0927200	conserved Plasmodium protein, unknown function
PCHAS_0929200	conserved Plasmodium protein, unknown function
PCHAS_0913600	conserved Plasmodium protein, unknown function
PCHAS_0312300	conserved Plasmodium protein, unknown function
PCHAS_1462500	conserved Plasmodium protein, unknown function
PCHAS_1015500	conserved Plasmodium protein, unknown function
PCHAS_1236600	conserved Plasmodium protein, unknown function
PCHAS_1107100	conserved Plasmodium protein, unknown function
PCHAS_1460400	conserved Plasmodium protein, unknown function
PCHAS_1333200	conserved Plasmodium protein, unknown function
PCHAS_0108100	conserved Plasmodium protein, unknown function
PCHAS_1424800	conserved Plasmodium protein, unknown function
PCHAS_1408400	conserved Plasmodium protein, unknown function
PCHAS_0605450	conserved Plasmodium protein, unknown function
PCHAS_1021600	conserved Plasmodium protein, unknown function
PCHAS_0815100	conserved Plasmodium protein, unknown function
PCHAS_1214000	conserved Plasmodium protein, unknown function
PCHAS_1452000	conserved Plasmodium protein, unknown function
PCHAS_0311100	conserved Plasmodium protein, unknown function
PCHAS_1415600	conserved Plasmodium protein, unknown function
PCHAS_1237100	conserved Plasmodium protein, unknown function
PCHAS_1320900	conserved Plasmodium protein, unknown function
PCHAS_1443800	conserved Plasmodium protein, unknown function
PCHAS_1314500	conserved Plasmodium protein, unknown function
PCHAS_0906800	conserved Plasmodium protein, unknown function
PCHAS_0108800	conserved Plasmodium protein, unknown function
PCHAS_0713300	conserved Plasmodium protein, unknown function
PCHAS_0906700	conserved Plasmodium protein, unknown function
PCHAS_1320200	conserved Plasmodium protein, unknown function
PCHAS_1436500	conserved Plasmodium protein, unknown function
PCHAS_1351000	conserved Plasmodium protein, unknown function
PCHAS_0816600	conserved Plasmodium protein, unknown function
PCHAS_1032800	conserved Plasmodium protein, unknown function
PCHAS_0406900	conserved Plasmodium protein, unknown function
PCHAS_0719500	conserved Plasmodium protein, unknown function
PCHAS_1244800	conserved Plasmodium protein, unknown function
PCHAS_0921700	conserved Plasmodium protein, unknown function
PCHAS_1205600	conserved Plasmodium protein, unknown function
PCHAS_1231000	conserved Plasmodium protein, unknown function
PCHAS_1203500	conserved Plasmodium protein, unknown function
PCHAS_1415000	conserved Plasmodium protein, unknown function
PCHAS_1112100	conserved Plasmodium protein, unknown function
PCHAS_0708100	conserved Plasmodium protein, unknown function
PCHAS_0611000	conserved Plasmodium protein, unknown function
PCHAS_0523200	conserved Plasmodium protein, unknown function
PCHAS_0834400	conserved Plasmodium protein, unknown function
PCHAS_1418900	conserved Plasmodium protein, unknown function
PCHAS_0619100	conserved Plasmodium protein, unknown function
PCHAS_1106300	conserved Plasmodium protein, unknown function
PCHAS_0521000	conserved Plasmodium protein, unknown function
PCHAS_1021500	conserved Plasmodium protein, unknown function
PCHAS_0911000	conserved Plasmodium protein, unknown function
PCHAS_0108500	conserved Plasmodium protein, unknown function
PCHAS_1451100	conserved Plasmodium protein, unknown function
PCHAS_1361700	conserved Plasmodium protein, unknown function
PCHAS_1323300	conserved Plasmodium protein, unknown function
PCHAS_0805000	conserved Plasmodium protein, unknown function
PCHAS_1028100	conserved Plasmodium protein, unknown function
PCHAS_1456500	conserved Plasmodium protein, unknown function
PCHAS_0706400	conserved Plasmodium protein, unknown function
PCHAS_1322300	conserved Plasmodium protein, unknown function
PCHAS_0702900	conserved Plasmodium protein, unknown function
PCHAS_1140600	conserved Plasmodium protein, unknown function
PCHAS_1034800	conserved Plasmodium protein, unknown function
PCHAS_1203700	conserved Plasmodium protein, unknown function
PCHAS_1316600	conserved Plasmodium protein, unknown function
PCHAS_0722100	conserved Plasmodium protein, unknown function
PCHAS_1212700	conserved Plasmodium protein, unknown function
PCHAS_1033800	conserved Plasmodium protein, unknown function
PCHAS_1216400	conserved Plasmodium protein, unknown function
PCHAS_1033900	conserved Plasmodium protein, unknown function
PCHAS_0205900	conserved Plasmodium protein, unknown function
PCHAS_1406600	conserved Plasmodium protein, unknown function
PCHAS_0510500	conserved Plasmodium protein, unknown function
PCHAS_0711700	conserved Plasmodium protein, unknown function
PCHAS_0930600	conserved Plasmodium protein, unknown function
PCHAS_1458000	conserved Plasmodium protein, unknown function
PCHAS_1329200	conserved Plasmodium protein, unknown function
PCHAS_1244000	conserved Plasmodium protein, unknown function
PCHAS_0834000	conserved Plasmodium protein, unknown function
PCHAS_1403300	conserved Plasmodium protein, unknown function
PCHAS_1203900	conserved Plasmodium protein, unknown function
PCHAS_0718000	conserved Plasmodium protein, unknown function
PCHAS_1035300	conserved Plasmodium protein, unknown function
PCHAS_0708200	conserved Plasmodium protein, unknown function
PCHAS_1019500	conserved Plasmodium protein, unknown function
PCHAS_0317000	conserved Plasmodium protein, unknown function
PCHAS_0505600	conserved Plasmodium protein, unknown function
PCHAS_1212300	conserved Plasmodium protein, unknown function
PCHAS_1338600	conserved Plasmodium protein, unknown function
PCHAS_1111800	conserved Plasmodium protein, unknown function
PCHAS_0730500	conserved Plasmodium protein, unknown function
PCHAS_0501900	conserved Plasmodium protein, unknown function
PCHAS_0936200	conserved Plasmodium protein, unknown function
PCHAS_0110900	conserved Plasmodium protein, unknown function
PCHAS_1348100	conserved Plasmodium protein, unknown function
PCHAS_0707300	conserved Plasmodium protein, unknown function
PCHAS_0613900	conserved Plasmodium protein, unknown function
PCHAS_1420800	conserved Plasmodium protein, unknown function
PCHAS_0418700	conserved Plasmodium protein, unknown function
PCHAS_0614700	conserved Plasmodium protein, unknown function
PCHAS_1418200	conserved Plasmodium protein, unknown function
PCHAS_0830750	conserved Plasmodium protein, unknown function
PCHAS_1357400	conserved Plasmodium protein, unknown function
PCHAS_1454200	conserved Plasmodium protein, unknown function
PCHAS_0919100	conserved Plasmodium protein, unknown function
PCHAS_0603600	conserved Plasmodium protein, unknown function
PCHAS_1362900	conserved Plasmodium protein, unknown function
PCHAS_1325200	conserved Plasmodium protein, unknown function
PCHAS_0102300	conserved Plasmodium protein, unknown function
PCHAS_1337600	conserved Plasmodium protein, unknown function
PCHAS_0907000	conserved Plasmodium protein, unknown function
PCHAS_0817700	conserved Plasmodium protein, unknown function
PCHAS_0621000	conserved Plasmodium protein, unknown function
PCHAS_0932000	conserved Plasmodium protein, unknown function
PCHAS_1308200	conserved Plasmodium protein, unknown function
PCHAS_0510400	conserved Plasmodium protein, unknown function
PCHAS_0212100	conserved Plasmodium protein, unknown function
PCHAS_1414600	conserved Plasmodium protein, unknown function
PCHAS_0516900	conserved Plasmodium protein, unknown function
PCHAS_1342600	conserved Plasmodium protein, unknown function
PCHAS_1439100	conserved Plasmodium protein, unknown function
PCHAS_1450900	conserved Plasmodium protein, unknown function
PCHAS_0707900	conserved Plasmodium protein, unknown function
PCHAS_0111900	conserved Plasmodium protein, unknown function
PCHAS_0514400	conserved Plasmodium protein, unknown function
PCHAS_0624600	conserved Plasmodium protein, unknown function
PCHAS_0819900	conserved Plasmodium protein, unknown function
PCHAS_1326800	conserved Plasmodium protein, unknown function
PCHAS_1316200	conserved Plasmodium protein, unknown function
PCHAS_0407500	conserved Plasmodium protein, unknown function
PCHAS_0602800	conserved Plasmodium protein, unknown function
PCHAS_0617000	conserved Plasmodium protein, unknown function
PCHAS_1138300	conserved Plasmodium protein, unknown function
PCHAS_1331000	conserved Plasmodium protein, unknown function
PCHAS_1010100	conserved Plasmodium protein, unknown function
PCHAS_0801600	conserved Plasmodium protein, unknown function
PCHAS_1308000	conserved Plasmodium protein, unknown function
PCHAS_0604100	conserved Plasmodium protein, unknown function
PCHAS_1242800	conserved Plasmodium protein, unknown function
PCHAS_0830800	conserved Plasmodium protein, unknown function
PCHAS_1112400	conserved Plasmodium protein, unknown function
PCHAS_0622600	conserved Plasmodium protein, unknown function
PCHAS_0211600	conserved Plasmodium protein, unknown function
PCHAS_1141500	conserved Plasmodium protein, unknown function
PCHAS_1244300	conserved Plasmodium protein, unknown function
PCHAS_0614300	conserved Plasmodium protein, unknown function
PCHAS_0518400	conserved Plasmodium protein, unknown function
PCHAS_0503900	conserved Plasmodium protein, unknown function
PCHAS_1006900	conserved Plasmodium protein, unknown function
PCHAS_0812800	conserved Plasmodium protein, unknown function
PCHAS_1221800	conserved Plasmodium protein, unknown function
PCHAS_1007500	conserved Plasmodium protein, unknown function
PCHAS_1347200	conserved Plasmodium protein, unknown function
PCHAS_1126800	conserved Plasmodium protein, unknown function
PCHAS_1033600	conserved Plasmodium protein, unknown function
PCHAS_1004400	conserved Plasmodium protein, unknown function
PCHAS_1242000	conserved Plasmodium protein, unknown function
PCHAS_0805100	conserved Plasmodium protein, unknown function
PCHAS_0112000	conserved Plasmodium protein, unknown function
PCHAS_1212900	conserved Plasmodium protein, unknown function
PCHAS_1351600	conserved Plasmodium protein, unknown function
PCHAS_1109200	conserved Plasmodium protein, unknown function
PCHAS_1201800	conserved Plasmodium protein, unknown function
PCHAS_1428400	conserved Plasmodium protein, unknown function
PCHAS_1022000	conserved Plasmodium protein, unknown function
PCHAS_1119600	conserved Plasmodium protein, unknown function
PCHAS_0519300	conserved Plasmodium protein, unknown function
PCHAS_0407900	conserved Plasmodium protein, unknown function
PCHAS_1105000	conserved Plasmodium protein, unknown function
PCHAS_1040500	conserved Plasmodium protein, unknown function
PCHAS_1338000	conserved Plasmodium protein, unknown function
PCHAS_0519600	conserved Plasmodium protein, unknown function
PCHAS_1222400	conserved Plasmodium protein, unknown function
PCHAS_0928700	conserved Plasmodium protein, unknown function
PCHAS_0908800	conserved Plasmodium protein, unknown function
PCHAS_1244500	conserved Plasmodium protein, unknown function
PCHAS_1419800	conserved Plasmodium protein, unknown function
PCHAS_1434100	conserved Plasmodium protein, unknown function
PCHAS_0704350	conserved Plasmodium protein, unknown function
PCHAS_0724400	conserved Plasmodium protein, unknown function
PCHAS_1236100	conserved Plasmodium protein, unknown function
PCHAS_1454800	conserved Plasmodium protein, unknown function
PCHAS_0935600	conserved Plasmodium protein, unknown function
PCHAS_0502200	conserved Plasmodium protein, unknown function
PCHAS_0107500	conserved Plasmodium protein, unknown function
PCHAS_1211900	conserved Plasmodium protein, unknown function
PCHAS_1410200	conserved Plasmodium protein, unknown function
PCHAS_1414200	conserved Plasmodium protein, unknown function
PCHAS_1465900	conserved Plasmodium protein, unknown function
PCHAS_1031000	conserved Plasmodium protein, unknown function
PCHAS_0909000	conserved Plasmodium protein, unknown function
PCHAS_1004600	conserved Plasmodium protein, unknown function
PCHAS_0110700	conserved Plasmodium protein, unknown function
PCHAS_1414300	conserved Plasmodium protein, unknown function
PCHAS_1210200	conserved Plasmodium protein, unknown function
PCHAS_0407800	conserved Plasmodium protein, unknown function
PCHAS_0615000	conserved Plasmodium protein, unknown function
PCHAS_0818600	conserved Plasmodium protein, unknown function
PCHAS_1123600	conserved Plasmodium protein, unknown function
PCHAS_1460500	conserved Plasmodium protein, unknown function
PCHAS_1135400	conserved Plasmodium protein, unknown function
PCHAS_0606100	conserved Plasmodium protein, unknown function
PCHAS_1006600	conserved Plasmodium protein, unknown function
PCHAS_0212900	conserved Plasmodium protein, unknown function
PCHAS_1334800	conserved Plasmodium protein, unknown function
PCHAS_0931800	conserved Plasmodium protein, unknown function
PCHAS_0709900	conserved Plasmodium protein, unknown function
PCHAS_0106900	conserved Plasmodium protein, unknown function
PCHAS_0810500	conserved Plasmodium protein, unknown function
PCHAS_0212200	conserved Plasmodium protein, unknown function
PCHAS_0815400	conserved Plasmodium protein, unknown function
PCHAS_0623000	conserved Plasmodium protein, unknown function
PCHAS_1313200	conserved Plasmodium protein, unknown function
PCHAS_0201000	conserved Plasmodium protein, unknown function
PCHAS_0713900	conserved Plasmodium protein, unknown function
PCHAS_0107100	conserved Plasmodium protein, unknown function
PCHAS_0722700	conserved Plasmodium protein, unknown function
PCHAS_0928900	conserved Plasmodium protein, unknown function
PCHAS_0729500	conserved Plasmodium protein, unknown function
PCHAS_1316100	conserved Plasmodium protein, unknown function
PCHAS_1326400	conserved Plasmodium protein, unknown function
PCHAS_1239500	conserved Plasmodium protein, unknown function
PCHAS_0502500	conserved Plasmodium protein, unknown function
PCHAS_1353100	conserved Plasmodium protein, unknown function
PCHAS_1404100	conserved Plasmodium protein, unknown function
PCHAS_1016800	conserved Plasmodium protein, unknown function
PCHAS_0609300	conserved Plasmodium protein, unknown function
PCHAS_0523500	conserved Plasmodium protein, unknown function
PCHAS_1123900	conserved Plasmodium protein, unknown function
PCHAS_1202800	conserved Plasmodium protein, unknown function
PCHAS_0112100	conserved Plasmodium protein, unknown function
PCHAS_0308000	conserved Plasmodium protein, unknown function
PCHAS_0524300	conserved Plasmodium protein, unknown function
PCHAS_0802300	conserved Plasmodium protein, unknown function
PCHAS_1361400	conserved Plasmodium protein, unknown function
PCHAS_1413900	conserved Plasmodium protein, unknown function
PCHAS_0413400	conserved Plasmodium protein, unknown function
PCHAS_1221300	conserved Plasmodium protein, unknown function
PCHAS_1111100	conserved Plasmodium protein, unknown function
PCHAS_1025800	conserved Plasmodium protein, unknown function
PCHAS_0831100	conserved Plasmodium protein, unknown function
PCHAS_1105600	conserved Plasmodium protein, unknown function
PCHAS_1202000	conserved Plasmodium protein, unknown function
PCHAS_0818200	conserved Plasmodium protein, unknown function
PCHAS_1337700	conserved Plasmodium protein, unknown function
PCHAS_0407000	conserved Plasmodium protein, unknown function
PCHAS_0725200	conserved Plasmodium protein, unknown function
PCHAS_0615900	conserved Plasmodium protein, unknown function
PCHAS_1218200	conserved Plasmodium protein, unknown function
PCHAS_1337900	conserved Plasmodium protein, unknown function
PCHAS_0814400	conserved Plasmodium protein, unknown function
PCHAS_1027500	conserved Plasmodium protein, unknown function
PCHAS_1224300	conserved Plasmodium protein, unknown function
PCHAS_1119500	conserved Plasmodium protein, unknown function
PCHAS_0307700	conserved Plasmodium protein, unknown function
PCHAS_0813200	conserved Plasmodium protein, unknown function
PCHAS_1429800	conserved Plasmodium protein, unknown function
PCHAS_0314300	conserved Plasmodium protein, unknown function
PCHAS_1343400	conserved Plasmodium protein, unknown function
PCHAS_1008000	conserved Plasmodium protein, unknown function
PCHAS_1328000	conserved Plasmodium protein, unknown function
PCHAS_1418300	conserved Plasmodium protein, unknown function
PCHAS_0522100	conserved Plasmodium protein, unknown function
PCHAS_0931500	conserved Plasmodium protein, unknown function
PCHAS_1438500	conserved Plasmodium protein, unknown function
PCHAS_1307200	conserved Plasmodium protein, unknown function
PCHAS_0825400	conserved Plasmodium protein, unknown function
PCHAS_1139800	conserved Plasmodium protein, unknown function
PCHAS_0714900	conserved Plasmodium protein, unknown function
PCHAS_0522400	conserved Plasmodium protein, unknown function
PCHAS_0315300	conserved Plasmodium protein, unknown function
PCHAS_1461900	conserved Plasmodium protein, unknown function
PCHAS_1453800	conserved Plasmodium protein, unknown function
PCHAS_0936300	conserved Plasmodium protein, unknown function
PCHAS_1019600	conserved Plasmodium protein, unknown function
PCHAS_1315900	conserved Plasmodium protein, unknown function
PCHAS_1449600	conserved Plasmodium protein, unknown function
PCHAS_1448600	conserved Plasmodium protein, unknown function
PCHAS_1355000	conserved Plasmodium protein, unknown function
PCHAS_1232600	conserved Plasmodium protein, unknown function
PCHAS_0212500	conserved Plasmodium protein, unknown function
PCHAS_1327200	conserved Plasmodium protein, unknown function
PCHAS_0613800	conserved Plasmodium protein, unknown function
PCHAS_0310100	conserved Plasmodium protein, unknown function
PCHAS_1116000	conserved Plasmodium protein, unknown function
PCHAS_0719800	conserved Plasmodium protein, unknown function
PCHAS_1213200	conserved Plasmodium protein, unknown function
PCHAS_0207400	conserved Plasmodium protein, unknown function
PCHAS_0930800	conserved Plasmodium protein, unknown function
PCHAS_1118000	conserved Plasmodium protein, unknown function
PCHAS_1118400	conserved Plasmodium protein, unknown function
PCHAS_1038200	conserved Plasmodium protein, unknown function
PCHAS_1461300	conserved Plasmodium protein, unknown function
PCHAS_0917100	conserved Plasmodium protein, unknown function
PCHAS_0405300	conserved Plasmodium protein, unknown function
PCHAS_1242600	conserved Plasmodium protein, unknown function
PCHAS_1342100	conserved Plasmodium protein, unknown function
PCHAS_0906200	conserved Plasmodium protein, unknown function
PCHAS_1332500	conserved Plasmodium protein, unknown function
PCHAS_1120100	conserved Plasmodium protein, unknown function
PCHAS_0507600	conserved Plasmodium protein, unknown function
PCHAS_1466600	conserved Plasmodium protein, unknown function
PCHAS_1236500	conserved Plasmodium protein, unknown function
PCHAS_0620200	conserved Plasmodium protein, unknown function
PCHAS_0612900	conserved Plasmodium protein, unknown function
PCHAS_1434600	conserved Plasmodium protein, unknown function
PCHAS_0827900	conserved Plasmodium protein, unknown function
PCHAS_1107200	conserved Plasmodium protein, unknown function
PCHAS_1402900	conserved Plasmodium protein, unknown function
PCHAS_0315100	conserved Plasmodium protein, unknown function
PCHAS_0824000	conserved Plasmodium protein, unknown function
PCHAS_1235600	conserved Plasmodium protein, unknown function
PCHAS_0615700	conserved Plasmodium protein, unknown function
PCHAS_1144300	conserved Plasmodium protein, unknown function
PCHAS_0913200	conserved Plasmodium protein, unknown function
PCHAS_1205300	conserved Plasmodium protein, unknown function
PCHAS_0605400	conserved Plasmodium protein, unknown function
PCHAS_0730400	conserved Plasmodium protein, unknown function
PCHAS_1328800	conserved Plasmodium protein, unknown function
PCHAS_1408800	conserved Plasmodium protein, unknown function
PCHAS_1029300	conserved Plasmodium protein, unknown function
PCHAS_1442900	conserved Plasmodium protein, unknown function
PCHAS_0920300	conserved Plasmodium protein, unknown function
PCHAS_1464000	conserved Plasmodium protein, unknown function
PCHAS_1126900	conserved Plasmodium protein, unknown function
PCHAS_0208200	conserved Plasmodium protein, unknown function
PCHAS_0802000	conserved Plasmodium protein, unknown function
PCHAS_0804400	conserved Plasmodium protein, unknown function
PCHAS_1329800	conserved Plasmodium protein, unknown function
PCHAS_1427300	conserved Plasmodium protein, unknown function
PCHAS_1305000	conserved Plasmodium protein, unknown function
PCHAS_1341200	conserved Plasmodium protein, unknown function
PCHAS_0927600	conserved Plasmodium protein, unknown function
PCHAS_1003400	conserved Plasmodium protein, unknown function
PCHAS_1237600	conserved Plasmodium protein, unknown function
PCHAS_1413800	conserved Plasmodium protein, unknown function
PCHAS_1431700	conserved Plasmodium protein, unknown function
PCHAS_1217500	conserved Plasmodium protein, unknown function
PCHAS_1111600	conserved Plasmodium protein, unknown function
PCHAS_1016600	conserved Plasmodium protein, unknown function
PCHAS_0719300	conserved Plasmodium protein, unknown function
PCHAS_0309600	conserved Plasmodium protein, unknown function
PCHAS_0316000	conserved Plasmodium protein, unknown function
PCHAS_0621200	conserved Plasmodium protein, unknown function
PCHAS_0924700	conserved Plasmodium protein, unknown function
PCHAS_1363300	conserved Plasmodium protein, unknown function
PCHAS_1018400	conserved Plasmodium protein, unknown function
PCHAS_0510000	conserved Plasmodium protein, unknown function
PCHAS_1462400	conserved Plasmodium protein, unknown function
PCHAS_1432400	conserved Plasmodium protein, unknown function
PCHAS_1224600	conserved Plasmodium protein, unknown function
PCHAS_1320400	conserved Plasmodium protein, unknown function
PCHAS_0907900	conserved Plasmodium protein, unknown function
PCHAS_1029900	conserved Plasmodium protein, unknown function
PCHAS_0407300	conserved Plasmodium protein, unknown function
PCHAS_1355900	conserved Plasmodium protein, unknown function
PCHAS_1360900	conserved Plasmodium protein, unknown function
PCHAS_1221500	conserved Plasmodium protein, unknown function
PCHAS_1234300	conserved Plasmodium protein, unknown function
PCHAS_1441300	conserved Plasmodium protein, unknown function
PCHAS_1307500	conserved Plasmodium protein, unknown function
PCHAS_1135300	conserved Plasmodium protein, unknown function
PCHAS_1320000	conserved Plasmodium protein, unknown function
PCHAS_1457000	conserved Plasmodium protein, unknown function
PCHAS_1445900	conserved Plasmodium protein, unknown function
PCHAS_1312700	conserved Plasmodium protein, unknown function
PCHAS_0814700	conserved Plasmodium protein, unknown function
PCHAS_1104100	conserved Plasmodium protein, unknown function
PCHAS_0618000	conserved Plasmodium protein, unknown function
PCHAS_1446900	conserved Plasmodium protein, unknown function
PCHAS_1113200	conserved Plasmodium protein, unknown function
PCHAS_1214600	conserved Plasmodium protein, unknown function
PCHAS_1116700	conserved Plasmodium protein, unknown function
PCHAS_0909400	conserved Plasmodium protein, unknown function
PCHAS_1365400	conserved Plasmodium protein, unknown function
PCHAS_1219400	conserved Plasmodium protein, unknown function
PCHAS_1341500	conserved Plasmodium protein, unknown function
PCHAS_0503400	conserved Plasmodium protein, unknown function
PCHAS_0516200	conserved Plasmodium protein, unknown function
PCHAS_1009300	conserved Plasmodium protein, unknown function
PCHAS_0718500	conserved Plasmodium protein, unknown function
PCHAS_1102100	conserved Plasmodium protein, unknown function
PCHAS_0616100	conserved Plasmodium protein, unknown function
PCHAS_0312000	conserved Plasmodium protein, unknown function
PCHAS_1319600	conserved Plasmodium protein, unknown function
PCHAS_0803100	conserved Plasmodium protein, unknown function
PCHAS_1208300	conserved Plasmodium protein, unknown function
PCHAS_0829400	conserved Plasmodium protein, unknown function
PCHAS_1426300	conserved Plasmodium protein, unknown function
PCHAS_1243300	conserved Plasmodium protein, unknown function
PCHAS_1439900	conserved Plasmodium protein, unknown function
PCHAS_1367300	conserved Plasmodium protein, unknown function
PCHAS_1418800	conserved Plasmodium protein, unknown function
PCHAS_1337200	conserved Plasmodium protein, unknown function
PCHAS_1426400	conserved Plasmodium protein, unknown function
PCHAS_0203100	conserved Plasmodium protein, unknown function
PCHAS_0608200	conserved Plasmodium protein, unknown function
PCHAS_1013100	conserved Plasmodium protein, unknown function
PCHAS_0720600	conserved Plasmodium protein, unknown function
PCHAS_1118700	conserved Plasmodium protein, unknown function
PCHAS_0801300	conserved Plasmodium protein, unknown function
PCHAS_0509800	conserved Plasmodium protein, unknown function
PCHAS_1364800	conserved Plasmodium protein, unknown function
PCHAS_1357000	conserved Plasmodium protein, unknown function
PCHAS_1116800	conserved Plasmodium protein, unknown function
PCHAS_1462100	conserved Plasmodium protein, unknown function
PCHAS_0510200	conserved Plasmodium protein, unknown function
PCHAS_1034100	conserved Plasmodium protein, unknown function
PCHAS_1406400	conserved Plasmodium protein, unknown function
PCHAS_0916600	conserved Plasmodium protein, unknown function
PCHAS_1005400	conserved Plasmodium protein, unknown function
PCHAS_0806400	conserved Plasmodium protein, unknown function
PCHAS_1448800	conserved Plasmodium protein, unknown function
PCHAS_0621900	conserved Plasmodium protein, unknown function
PCHAS_1364000	conserved Plasmodium protein, unknown function
PCHAS_0804700	conserved Plasmodium protein, unknown function
PCHAS_1356000	conserved Plasmodium protein, unknown function
PCHAS_1012000	conserved Plasmodium protein, unknown function
PCHAS_0831800	conserved Plasmodium protein, unknown function
PCHAS_1410300	conserved Plasmodium protein, unknown function
PCHAS_1405700	conserved Plasmodium protein, unknown function
PCHAS_1113500	conserved Plasmodium protein, unknown function
PCHAS_1124900	conserved Plasmodium protein, unknown function
PCHAS_0715100	conserved Plasmodium protein, unknown function
PCHAS_0801400	conserved Plasmodium protein, unknown function
PCHAS_0405400	conserved Plasmodium protein, unknown function
PCHAS_1427700	conserved Plasmodium protein, unknown function
PCHAS_1407900	conserved Plasmodium protein, unknown function
PCHAS_0934600	conserved Plasmodium protein, unknown function
PCHAS_0304100	conserved Plasmodium protein, unknown function
PCHAS_1346700	conserved Plasmodium protein, unknown function
PCHAS_0412850	conserved Plasmodium protein, unknown function
PCHAS_1305900	conserved Plasmodium protein, unknown function
PCHAS_1345200	conserved Plasmodium protein, unknown function
PCHAS_0919600	conserved Plasmodium protein, unknown function
PCHAS_1348500	conserved Plasmodium protein, unknown function
PCHAS_1240900	conserved Plasmodium protein, unknown function
PCHAS_1427200	conserved Plasmodium protein, unknown function
PCHAS_1430900	conserved Plasmodium protein, unknown function
PCHAS_1347100	conserved Plasmodium protein, unknown function
PCHAS_1341300	conserved Plasmodium protein, unknown function
PCHAS_1217900	conserved Plasmodium protein, unknown function
PCHAS_1030300	conserved Plasmodium protein, unknown function
PCHAS_1238900	conserved Plasmodium protein, unknown function
PCHAS_0815700	conserved Plasmodium protein, unknown function
PCHAS_1450100	conserved Plasmodium protein, unknown function
PCHAS_1426500	conserved Plasmodium protein, unknown function
PCHAS_0509600	conserved Plasmodium protein, unknown function
PCHAS_1427600	conserved Plasmodium protein, unknown function
PCHAS_0503000	conserved Plasmodium protein, unknown function
PCHAS_0918300	conserved Plasmodium protein, unknown function
PCHAS_1409400	conserved Plasmodium protein, unknown function
PCHAS_1022400	conserved Plasmodium protein, unknown function
PCHAS_0317600	conserved Plasmodium protein, unknown function
PCHAS_1452700	conserved Plasmodium protein, unknown function
PCHAS_0410900	conserved Plasmodium protein, unknown function
PCHAS_1455300	conserved Plasmodium protein, unknown function
PCHAS_1208800	conserved Plasmodium protein, unknown function
PCHAS_1445800	conserved Plasmodium protein, unknown function
PCHAS_1128900	conserved protein, unknown function
PCHAS_0810000	conserved protein, unknown function
PCHAS_0704600	conserved protein, unknown function
PCHAS_1304200	conserved protein, unknown function
PCHAS_1115700	conserved protein, unknown function
PCHAS_0410700	conserved protein, unknown function
PCHAS_0406700	conserved protein, unknown function
PCHAS_1454600	conserved protein, unknown function
PCHAS_1241900	conserved protein, unknown function
PCHAS_0603400	conserved protein, unknown function
PCHAS_0714600	conserved protein, unknown function
PCHAS_1348200	conserved protein, unknown function
PCHAS_0936400	conserved protein, unknown function
PCHAS_1427900	conserved protein, unknown function
PCHAS_1323900	conserved protein, unknown function
PCHAS_0111200	conserved protein, unknown function
PCHAS_0726200	conserved protein, unknown function
PCHAS_1225400	conserved protein, unknown function
PCHAS_1215900	conserved protein, unknown function
PCHAS_0814300	conserved protein, unknown function
PCHAS_0606400	conserved protein, unknown function
PCHAS_1419400	conserved protein, unknown function
PCHAS_0503100	conserved protein, unknown function
PCHAS_0915400	conserved protein, unknown function
PCHAS_0721900	conserved protein, unknown function
PCHAS_1104200	conserved protein, unknown function
PCHAS_0200300	conserved protein, unknown function
PCHAS_0308700	conserved protein, unknown function
PCHAS_0609000	conserved protein, unknown function
PCHAS_0909200	conserved protein, unknown function
PCHAS_0806700	conserved protein, unknown function
PCHAS_1247200	conserved rodent malaria protein, unknown function
PCHAS_0318900	conserved rodent malaria protein, unknown function
PCHAS_0200051	conserved rodent malaria protein, unknown function
PCHAS_1100600	conserved rodent malaria protein, unknown function
PCHAS_0625400	conserved rodent malaria protein, unknown function
PCHAS_0836800	conserved rodent malaria protein, unknown function
PCHAS_0624900	conserved rodent malaria protein, unknown function
PCHAS_0100651	conserved rodent malaria protein, unknown function
PCHAS_1001400	conserved rodent malaria protein, unknown function
PCHAS_1414800	cop-coated vesicle membrane protein p24 precursor, putative
PCHAS_1306100	copper transporter, putative
PCHAS_1022300	copper transporter, putative
PCHAS_0417400	copper-transporting ATPase, putative
PCHAS_0707800	coproporphyrinogen-III oxidase, putative
PCHAS_1404600	CorA-like Mg2+ transporter protein, putative
PCHAS_0916400	CorA-like Mg2+ transporter protein, putative
PCHAS_1466400	coronin, putative
PCHAS_1245600	CPW-WPC family protein
PCHAS_0923600	CRAL/TRIO domain-containing protein, putative
PCHAS_1316400	crossover junction endonuclease MUS81, putative
PCHAS_1426200	CS domain protein, putative
PCHAS_0821400	CS domain protein, putative
PCHAS_1428300	cullin-1, putative
PCHAS_1128100	cullin-like protein, putative
PCHAS_0918200	cupin-like protein, putative
PCHAS_1464700	cutA, putative
PCHAS_0206400	cyclase-associated protein, putative
PCHAS_0824700	cyclin-dependent kinases regulatory subunit, putative
PCHAS_1444300	cyclin-related protein, putative
PCHAS_1405100	cyclin, putative
PCHAS_1331700	cyclin, putative
PCHAS_0209700	cysteine desulfurase, putative
PCHAS_1026200	cysteine protease ATG4, putative
PCHAS_0812700	cysteine repeat modular protein 1, putative
PCHAS_1214300	cysteine--tRNA ligase, putative
PCHAS_1366800	cytidine and deoxycytidylate deaminase, putative
PCHAS_1033100	cytidine triphosphate synthetase, putative
PCHAS_0836600	cytoadherence linked asexual protein 9, putative
PCHAS_1402500	cytoadherence linked asexual protein, putative
PCHAS_MIT01800	cytochrome b
PCHAS_1018500	cytochrome b-c1 complex subunit 6, putative
PCHAS_1211400	cytochrome b-c1 complex subunit 7, putative
PCHAS_1121000	cytochrome b-c1 complex subunit 9, putative
PCHAS_1306500	cytochrome b-c1 complex subunit Rieske, putative
PCHAS_0819400	cytochrome b5, putative
PCHAS_1304100	cytochrome c oxidase assembly protein COX11, putative
PCHAS_1022200	cytochrome c oxidase assembly protein COX14, putative
PCHAS_1010700	cytochrome c oxidase assembly protein COX15, putative
PCHAS_0933000	cytochrome c oxidase assembly protein, putative
PCHAS_1137200	cytochrome c oxidase subunit 2, putative
PCHAS_1014600	cytochrome c oxidase subunit 2, putative
PCHAS_MIT01000	cytochrome c oxidase subunit 3
PCHAS_0828900	cytochrome c oxidase subunit 5B, putative
PCHAS_0829100	cytochrome c oxidase subunit 6B, putative
PCHAS_MIT01700	cytochrome c oxidase subunit I
PCHAS_1038800	cytochrome c, putative
PCHAS_1329600	cytochrome c1 precursor, putative
PCHAS_1412100	cytochrome c2 precursor,putative
PCHAS_0111500	cytoplasmic tRNA 2-thiolation protein 1, putative
PCHAS_1308100	cytoplasmic tRNA 2-thiolation protein 2, putative
PCHAS_0805500	cytoskeleton associated protein, putative
PCHAS_0812200	cytosolic Fe-S cluster assembly factor NBP35, putative
PCHAS_1004900	cytosolic glyoxalase II, putative
PCHAS_0609600	cytosolic iron-sulfur protein assembly protein 1, putative
PCHAS_0905600	D-tyrosyl-tRNA(Tyr) deacylase, putative
PCHAS_1344300	DEAD box helicase, putative
PCHAS_1413700	DEAD box helicase, putative
PCHAS_1019900	DEAD/DEAH box helicase, putative
PCHAS_0904000	DEAD/DEAH box helicase, putative
PCHAS_1306200	DEAD/DEAH helicase, putative
PCHAS_1319300	degradation in the ER (DER1) like protein, putative
PCHAS_0933800	dehydrodolichyl diphosphate synthetase, putative
PCHAS_1403000	deoxyhypusine hydroxylase, putative
PCHAS_1030800	deoxyhypusine synthase, putative
PCHAS_1112900	deoxyribodipyrimidine photo-lyase, putative
PCHAS_0923100	deoxyuridine 5'-triphosphate nucleotidohydrolase, putative
PCHAS_0516400	DER1-like protein, putative
PCHAS_0913400	deubiquinating/deneddylating enzyme, putative
PCHAS_1339200	diacylglycerol kinase, putative
PCHAS_0831500	diacylglycerol kinase, putative
PCHAS_1216900	diacylglycerol O-acyltransferase, putative
PCHAS_0716000	dicarboxylate/tricarboxylate carrier, putative
PCHAS_1344600	dihydrofolate synthase/folylpolyglutamate synthase, putative
PCHAS_1449100	dihydrolipoyl dehydrogenase, mitochondrial, putative
PCHAS_1340700	dihydroorotase, putative
PCHAS_0102800	dihydroorotate dehydrogenase, putative
PCHAS_0820000	dihydrouridine synthase, putative
PCHAS_0913000	dipeptidyl aminopeptidase 1, putative
PCHAS_1003300	dipeptidyl aminopeptidase 3, putative
PCHAS_1029700	diphthamide biosynthesis protein 1, putative
PCHAS_1016000	diphthamide biosynthesis protein 2, putative
PCHAS_0107200	diphthine methyltransferase, putative
PCHAS_1439400	diphthine--ammonia ligase, putative
PCHAS_0205800	DNA binding protein, putative
PCHAS_1034000	DNA damage-inducible protein 1, putative
PCHAS_1440200	DNA gyrase subunit A, putative
PCHAS_1456300	DNA gyrase subunit B, putative
PCHAS_0611500	DNA helicase MCM8, putative
PCHAS_0727400	DNA helicase MCM9, putative
PCHAS_1133300	DNA helicase, putative
PCHAS_1404500	DNA ligase I, putative
PCHAS_0914100	DNA mismatch repair protein MLH, putative
PCHAS_1017900	DNA mismatch repair protein MSH2, putative
PCHAS_1104800	DNA mismatch repair protein MSH6, putative
PCHAS_0208800	DNA mismatch repair protein PMS1, putative
PCHAS_1037600	DNA mismatch repair protein, putative
PCHAS_1123700	DNA polymerase 1, putative
PCHAS_0614900	DNA polymerase alpha catalytic subunit A, putative
PCHAS_1330200	DNA polymerase alpha subunit B, putative
PCHAS_0501400	DNA polymerase delta catalytic subunit, putative
PCHAS_0407200	DNA polymerase delta small subunit, putative
PCHAS_1128600	DNA polymerase epsilon catalytic subunit A, putative
PCHAS_1451200	DNA polymerase epsilon subunit B, putative
PCHAS_1350600	DNA polymerase theta, putative
PCHAS_0812300	DNA primase large subunit, putative
PCHAS_1305800	DNA primase small subunit, putative
PCHAS_1227400	DNA repair and recombination protein RAD54, putative
PCHAS_1144200	DNA repair endonuclease, putative
PCHAS_0520700	DNA repair helicase RAD25, putative
PCHAS_1034900	DNA repair helicase, putative
PCHAS_1305100	DNA repair metallo-beta-lactamase protein, putative
PCHAS_0105200	DNA repair protein RAD50, putative
PCHAS_0904800	DNA repair protein RAD51, putative
PCHAS_1466000	DNA repair protein rhp16, putative
PCHAS_0904100	DNA replication ATP-dependent helicase/nuclease DNA2, putative
PCHAS_0808100	DNA replication complex GINS protein, putative
PCHAS_1025700	DNA replication licensing factor MCM2, putative
PCHAS_1242200	DNA replication licensing factor MCM3, putative
PCHAS_1417400	DNA replication licensing factor MCM4, putative
PCHAS_0611900	DNA replication licensing factor MCM5, putative
PCHAS_1131100	DNA replication licensing factor MCM6, putative
PCHAS_0803400	DNA replication licensing factor MCM7, putative
PCHAS_1012200	DNA topoisomerase 2, putative
PCHAS_1364600	DNA topoisomerase 3, putative
PCHAS_1335000	DNA-3-methyladenine glycosylase, putative
PCHAS_1408000	DNA-directed RNA polymerase alpha chain, putative
PCHAS_0932200	DNA-directed RNA polymerase I subunit RPA2, putative
PCHAS_0314500	DNA-directed RNA polymerase II subunit RPB2, putative
PCHAS_1038900	DNA-directed RNA polymerase II subunit RPB4, putative
PCHAS_0511600	DNA-directed RNA polymerase II subunit RPB7, putative
PCHAS_1348600	DNA-directed RNA polymerase III subunit RPC1, putative
PCHAS_0607000	DNA-directed RNA polymerase III subunit RPC2, putative
PCHAS_1325800	DNA-directed RNA polymerase III subunit RPC5, putative
PCHAS_1022700	DNA-directed RNA polymerase III subunit RPC6, putative
PCHAS_0902100	DNA-directed RNA polymerase III subunit RPC8, putative
PCHAS_1340500	DNA-directed RNA polymerase, alpha subunit, putative
PCHAS_0921400	DNA-directed RNA polymerase, putative
PCHAS_0706900	DNA-directed RNA polymerases I and III subunit RPAC1, putative
PCHAS_1363800	DNA/RNA-binding protein Alba 2, putative
PCHAS_1205100	DNA/RNA-binding protein Alba 3, putative
PCHAS_1364900	DNA/RNA-binding protein Alba 4, putative
PCHAS_1119400	DnaJ protein, putative
PCHAS_1341000	DnaJ protein, putative
PCHAS_0707000	DnaJ protein, putative
PCHAS_0716100	DnaJ protein, putative
PCHAS_1204500	DnaJ protein, putative
PCHAS_1201900	DnaJ protein, putative
PCHAS_1224800	DnaJ protein, putative
PCHAS_1029600	DnaJ protein, putative
PCHAS_1238600	DnaJ protein, putative
PCHAS_1102200	DnaJ protein, putative
PCHAS_1132500	DnaJ protein, putative
PCHAS_0820300	DNAJ-like molecular chaperone protein, putative
PCHAS_1023700	DNL-type zinc finger protein, putative
PCHAS_1245550	dolichol-phosphate mannosyltransferase subunit 3, putative
PCHAS_0708600	dolichol-phosphate mannosyltransferase, putative
PCHAS_0209300	dolichyl-diphosphooligosaccharide--protein glycosyltransferase subunit DAD1, putative
PCHAS_0912900	dolichyl-diphosphooligosaccharide--protein glycosyltransferase subunit STT3, putative
PCHAS_1459500	double C2-like domain-containing protein, putative
PCHAS_0204000	double-strand break repair protein MRE11, putative
PCHAS_1337300	duffy-binding protein
PCHAS_1320100	dynactin subunit 4, putative
PCHAS_0721600	dynactin subunit 6, putative
PCHAS_0704800	dynamin-like protein, putative
PCHAS_0823200	dynein intermediate chain, putative
PCHAS_0717400	dynein light chain 1, putative
PCHAS_1431300	dynein light chain 1, putative
PCHAS_1238700	dynein light chain Tctex-type, putative
PCHAS_1039300	dynein light chain, putative
PCHAS_1011200	dynein-related AAA-type ATPase, putative
PCHAS_0316500	E2F-associated phosphoprotein, putative
PCHAS_1318300	E3 SUMO-protein ligase NSE2, putative
PCHAS_0806500	E3 ubiquitin-protein ligase RBX1, putative
PCHAS_0411000	E3 ubiquitin-protein ligase, putative
PCHAS_0805200	E3 ubiquitin-protein ligase, putative
PCHAS_0808600	E3 ubiquitin-protein ligase, putative
PCHAS_0937900	early transcribed membrane protein
PCHAS_0900400	early transcribed membrane protein
PCHAS_0524400	early transcribed membrane protein
PCHAS_0800500	early transcribed membrane protein
PCHAS_1146500	early transcribed membrane protein
PCHAS_1041000	early transcribed membrane protein
PCHAS_0501200	early transcribed membrane protein
PCHAS_1402700	early transcribed membrane protein
PCHAS_1468300	early transcribed membrane protein
PCHAS_0200071	early transcribed membrane protein
PCHAS_1235200	EELM2 domain-containing protein, putative
PCHAS_0723500	EF-hand calcium-binding domain-containing protein
PCHAS_1121700	EGF-like membrane protein, putative
PCHAS_0403700	EH domain-containing protein, putative
PCHAS_1132900	elongation factor 1-alpha, putative
PCHAS_1356600	elongation factor 1-gamma, putative
PCHAS_1450000	elongation factor G, putative
PCHAS_1365700	elongation factor Tu, putative
PCHAS_1350200	elongation factor Tu, putative
PCHAS_0505700	endomembrane protein 70, putative
PCHAS_1230200	endonuclease III homologue, putative
PCHAS_1207100	endonuclease, putative
PCHAS_0920100	endoplasmic reticulum oxidoreductin, putative
PCHAS_0905900	endoplasmic reticulum-resident calcium binding protein, putative
PCHAS_1439300	endoplasmin, putative
PCHAS_1215000	enolase, putative
PCHAS_0501600	enoyl-CoA hydratase-related protein, putative
PCHAS_1020100	enoyl-CoA hydratase, putative
PCHAS_1461200	epsin, putative
PCHAS_1428100	ER membrane protein complex subunit 1, putative
PCHAS_1033300	ER membrane protein complex subunit 2, putative
PCHAS_1021700	ERAD-associated E3 ubiquitin-protein ligase HRD1, putative
PCHAS_0303400	ERCC1 nucleotide excision repair protein, putative
PCHAS_1108800	ERCC4 domain-containing protein, putative
PCHAS_0937700	erythrocyte membrane antigen 1
PCHAS_0800001	erythrocyte membrane antigen 1
PCHAS_0938100	erythrocyte membrane antigen 1
PCHAS_1400100	erythrocyte membrane antigen 1
PCHAS_0900065	erythrocyte membrane antigen 1
PCHAS_1402200	erythrocyte membrane antigen 1
PCHAS_0113900	erythrocyte membrane antigen 1
PCHAS_1001500	erythrocyte membrane antigen 1
PCHAS_0732100	erythrocyte membrane antigen 1
PCHAS_0525431	erythrocyte membrane antigen 1
PCHAS_0400900	erythrocyte membrane antigen 1
PCHAS_0500900	erythrocyte membrane associated protein 1, putative
PCHAS_1145600	erythrocyte membrane associated protein 2, putative
PCHAS_0801500	erythrocyte membrane-associated antigen, putative
PCHAS_1008500	erythrocyte vesicle protein 1, putative
PCHAS_0920700	ethanolamine kinase, putative
PCHAS_1365100	ethanolamine-phosphate cytidylyltransferase, putative
PCHAS_1336500	eukaryotic initiation factor 4a, putative
PCHAS_0210500	eukaryotic translation initiation factor 2 subunit alpha, putative
PCHAS_1209700	eukaryotic translation initiation factor 2 subunit beta, putative
PCHAS_1032700	eukaryotic translation initiation factor 2 subunit gamma, putative
PCHAS_1430500	eukaryotic translation initiation factor 3 subunit A, putative
PCHAS_1233100	eukaryotic translation initiation factor 3 subunit B, putative
PCHAS_0606600	eukaryotic translation initiation factor 3 subunit C, putative
PCHAS_1243200	eukaryotic translation initiation factor 3 subunit E, putative
PCHAS_0819600	eukaryotic translation initiation factor 3 subunit F, putative
PCHAS_0616200	eukaryotic translation initiation factor 3 subunit I, putative
PCHAS_0111000	eukaryotic translation initiation factor 3 subunit L, putative
PCHAS_0729300	eukaryotic translation initiation factor 3 subunit M, putative
PCHAS_0200400	eukaryotic translation initiation factor 4E, putative
PCHAS_0413700	eukaryotic translation initiation factor 4E, putative
PCHAS_0607100	eukaryotic translation initiation factor 5, putative
PCHAS_1352200	eukaryotic translation initiation factor 6, putative
PCHAS_1014900	exodeoxyribonuclease III, putative
PCHAS_0624200	exonuclease I, putative
PCHAS_1325700	exonuclease V, mitochondrial, putative
PCHAS_0903700	exonuclease, putative
PCHAS_0715800	exonuclease, putative
PCHAS_1138000	exonuclease, putative
PCHAS_0810900	exoribonuclease, putative
PCHAS_1017600	exosome complex exonuclease RRP41, putative
PCHAS_1338900	exported protein 2, putative
PCHAS_1370100	exported protein IBIS1, putative
PCHAS_0617500	exported serine/threonine protein kinase, putative
PCHAS_0402400	exportin-1, putative
PCHAS_1416200	exportin-T, putative
PCHAS_1232800	FACT complex subunit SPT16, putative
PCHAS_1308500	FACT complex subunit SSRP1, putative
PCHAS_1214100	FAD synthetase, putative
PCHAS_1424100	FAD-dependent monooxygenase, putative
PCHAS_0201800	FAD-linked sulfhydryl oxidase ERV1, putative
PCHAS_1136500	falcilysin, putative
PCHAS_1331100	fam-a protein
PCHAS_0114700	fam-a protein
PCHAS_0213800	fam-a protein
PCHAS_1041900	fam-a protein
PCHAS_0300100	fam-a protein
PCHAS_1100750	fam-a protein
PCHAS_1330600	fam-a protein
PCHAS_1200900	fam-a protein
PCHAS_0625800	fam-a protein
PCHAS_0114200	fam-a protein
PCHAS_0602100	fam-a protein
PCHAS_0900055	fam-a protein
PCHAS_0113700	fam-a protein
PCHAS_1146300	fam-a protein
PCHAS_1468800	fam-a protein
PCHAS_1331900	fam-a protein
PCHAS_0625200	fam-a protein
PCHAS_1467800	fam-a protein
PCHAS_0937500	fam-a protein
PCHAS_1401800	fam-a protein
PCHAS_1301500	fam-a protein
PCHAS_0114000	fam-a protein
PCHAS_1370500	fam-a protein
PCHAS_0200041	fam-a protein
PCHAS_1147541	fam-a protein
PCHAS_0200001	fam-a protein
PCHAS_0600100	fam-a protein
PCHAS_1201200	fam-a protein
PCHAS_1330700	fam-a protein
PCHAS_1402300	fam-a protein
PCHAS_0114400	fam-a protein
PCHAS_1000800	fam-a protein
PCHAS_0938300	fam-a protein
PCHAS_1372000	fam-a protein
PCHAS_0500100	fam-a protein
PCHAS_1146900	fam-a protein
PCHAS_0113600	fam-a protein
PCHAS_0114100	fam-a protein
PCHAS_1401500	fam-a protein
PCHAS_1001300	fam-a protein
PCHAS_1330500	fam-a protein
PCHAS_1248400	fam-a protein
PCHAS_0601800	fam-a protein
PCHAS_1248600	fam-a protein
PCHAS_0731100	fam-a protein
PCHAS_1303600	fam-a protein
PCHAS_0602300	fam-a protein
PCHAS_1331300	fam-a protein
PCHAS_1302300	fam-a protein
PCHAS_1000500	fam-a protein
PCHAS_0800100	fam-a protein
PCHAS_0401200	fam-a protein
PCHAS_1467600	fam-a protein
PCHAS_1041300	fam-a protein
PCHAS_1303200	fam-a protein
PCHAS_0100500	fam-a protein
PCHAS_1401100	fam-a protein
PCHAS_0420500	fam-a protein
PCHAS_1201100	fam-a protein
PCHAS_1100700	fam-a protein
PCHAS_0601500	fam-a protein
PCHAS_0702000	fam-a protein
PCHAS_1370200	fam-a protein
PCHAS_0701200	fam-a protein
PCHAS_1302500	fam-a protein
PCHAS_1302100	fam-a protein
PCHAS_0213600	fam-a protein
PCHAS_1331400	fam-a protein
PCHAS_0701500	fam-a protein
PCHAS_1402400	fam-a protein
PCHAS_1247700	fam-a protein
PCHAS_0900035	fam-a protein
PCHAS_0401700	fam-a protein
PCHAS_1248500	fam-a protein
PCHAS_1041400	fam-a protein
PCHAS_0420400	fam-a protein
PCHAS_0701900	fam-a protein
PCHAS_1303300	fam-a protein
PCHAS_0701100	fam-a protein
PCHAS_0113800	fam-a protein
PCHAS_0401500	fam-a protein
PCHAS_1100500	fam-a protein
PCHAS_0200061	fam-a protein
PCHAS_1100100	fam-a protein
PCHAS_0319300	fam-a protein
PCHAS_0625500	fam-a protein
PCHAS_0115400	fam-a protein
PCHAS_0731700	fam-a protein
PCHAS_1370800	fam-a protein
PCHAS_0837500	fam-a protein
PCHAS_1401200	fam-a protein
PCHAS_0213500	fam-a protein
PCHAS_0900500	fam-a protein
PCHAS_1302000	fam-a protein
PCHAS_1467500	fam-a protein
PCHAS_0525400	fam-a protein
PCHAS_0838100	fam-a protein
PCHAS_0938321	fam-a protein
PCHAS_1146700	fam-a protein
PCHAS_1200850	fam-a protein
PCHAS_1247800	fam-a protein
PCHAS_0213881	fam-a protein
PCHAS_1301800	fam-a protein
PCHAS_0602200	fam-a protein
PCHAS_0702200	fam-a protein
PCHAS_1330400	fam-a protein
PCHAS_0800200	fam-a protein
PCHAS_0401600	fam-a protein
PCHAS_1370700	fam-a protein
PCHAS_1303000	fam-a protein
PCHAS_0320500	fam-a protein
PCHAS_1402000	fam-a protein
PCHAS_0702100	fam-a protein
PCHAS_0113500	fam-a protein
PCHAS_0318600	fam-a protein
PCHAS_1200100	fam-a protein
PCHAS_0500800	fam-a protein
PCHAS_1301900	fam-a protein
PCHAS_0625300	fam-a protein
PCHAS_0302400	fam-a protein
PCHAS_0302500	fam-a protein
PCHAS_1247300	fam-a protein
PCHAS_1145900	fam-a protein
PCHAS_1468000	fam-a protein
PCHAS_1303100	fam-b protein
PCHAS_0113400	fam-b protein
PCHAS_1467250	fam-b protein
PCHAS_0302300	fam-b protein
PCHAS_0837000	fam-b protein
PCHAS_0318400	fam-b protein
PCHAS_0500300	fam-b protein
PCHAS_1001000	fam-b protein
PCHAS_0601900	fam-b protein
PCHAS_1467550	fam-b protein
PCHAS_1247100	fam-b protein
PCHAS_0900600	fam-b protein
PCHAS_1041200	fam-b protein
PCHAS_0937550	fam-b protein
PCHAS_0113200	fam-b protein
PCHAS_0900025	fam-b protein
PCHAS_0400700	fam-b protein
PCHAS_0401300	fam-b protein
PCHAS_1370400	fam-b protein
PCHAS_1467400	fam-b protein
PCHAS_1147100	fam-b protein
PCHAS_0937950	fam-c protein
PCHAS_0800045	fam-c protein
PCHAS_0837651	fam-c protein
PCHAS_1302600	fam-c protein
PCHAS_0731350	fam-c protein
PCHAS_1467200	fam-c protein
PCHAS_1247600	fam-c protein
PCHAS_1248100	fam-c protein
PCHAS_1401251	fam-c protein
PCHAS_1302050	fam-c protein
PCHAS_1246800	fam-c protein
PCHAS_0100700	fam-c protein
PCHAS_1401850	fam-c protein
PCHAS_1400851	fam-c protein
PCHAS_1201000	fam-c protein
PCHAS_0200045	fam-c protein
PCHAS_0926300	fam-d protein
PCHAS_0926400	fam-d protein
PCHAS_0925300	fam-d protein
PCHAS_0925400	fam-d protein
PCHAS_0926700	fam-d protein
PCHAS_0926600	fam-d protein
PCHAS_0925900	fam-d protein
PCHAS_0926200	fam-d protein
PCHAS_0926100	fam-d protein
PCHAS_0925600	fam-d protein
PCHAS_0926900	fam-d protein
PCHAS_0925500	fam-d protein
PCHAS_1438900	FbpA domain protein, putative
PCHAS_1322600	ferlin, putative
PCHAS_1225000	ferlin, putative
PCHAS_1418400	ferredoxin, putative
PCHAS_1140200	ferrochelatase, putative
PCHAS_0619600	ferrodoxin reductase-like protein, putative
PCHAS_1030000	FeS assembly ATPase SufC, putative
PCHAS_0900800	FeS cluster assembly protein SufD, putative
PCHAS_1007000	flap endonuclease 1, putative
PCHAS_0518300	flavoprotein subunit of succinate dehydrogenase, putative
PCHAS_0935900	folate transporter 1, putative
PCHAS_0912800	folate transporter 2, putative
PCHAS_1408200	fork head domain protein, putative
PCHAS_1245700	formin 1, putative
PCHAS_0509300	formin 2, putative
PCHAS_1436600	formin 2, putative
PCHAS_1311800	fructose-bisphosphate aldolase, putative
PCHAS_1327000	FYVE and coiled-coil domain-containing protein, putative
PCHAS_0106600	G-protein associated signal transduction protein, putative
PCHAS_0310500	GAF domain-related protein, putative
PCHAS_1226000	gamete release protein, putative
PCHAS_0820100	gamma-glutamylcysteine synthetase, putative
PCHAS_1310700	gamma-tubulin complex component, putative
PCHAS_0834600	gamma-tubulin complex component, putative
PCHAS_1224200	gas41 homologue, putative
PCHAS_1458100	GAS8-like protein, putative
PCHAS_1311600	GCN2 alpha-related protein kinase, putative
PCHAS_0521200	GDP dissociation inhibitor, putative
PCHAS_0311000	GDP-fructose:GMP antiporter, putative
PCHAS_1213100	GDP-L-fucose synthase, putative
PCHAS_1425500	GDP-mannose 4,6-dehydratase, putative
PCHAS_0610700	general transcription factor 3C polypeptide 5, putative
PCHAS_0924600	geranylgeranyl pyrophosphate synthase, putative
PCHAS_1309600	geranylgeranyl transferase type-2 subunit alpha, putative
PCHAS_1432000	geranylgeranyl transferase type2 beta subunit, putative
PCHAS_0102000	geranylgeranyltransferase, putative
PCHAS_0816100	GINS complex subunit Psf3, putative
PCHAS_0524100	glideosome associated protein with multiple membrane spans 2, putative
PCHAS_1439600	glideosome-associated protein 45, putative
PCHAS_0819300	glideosome-associated protein 50, putative
PCHAS_1459600	glucose inhibited division protein a homologue, putative
PCHAS_1228900	glutamate dehydrogenase, putative
PCHAS_1366600	glutamate--tRNA ligase, putative
PCHAS_1133000	glutamate--tRNA ligase, putative
PCHAS_0509400	glutamine--fructose-6-phosphate aminotransferase [isomerizing], putative
PCHAS_1351200	glutamine--tRNA ligase, putative
PCHAS_0827800	glutamine-dependent NAD(+) synthetase, putative
PCHAS_0405600	glutaredoxin 1, putative
PCHAS_1220400	glutaredoxin-like protein
PCHAS_1024200	glutathione reductase, putative
PCHAS_1111400	glutathione synthetase, putative
PCHAS_1329700	glyceraldehyde-3-phosphate dehydrogenase, putative
PCHAS_1368900	glycerol kinase, putative
PCHAS_1430300	glycerol-3-phosphate 1-O-acyltransferase, putative
PCHAS_1433900	glycerol-3-phosphate dehydrogenase, putative
PCHAS_1036700	glycerophosphodiester phosphodiesterase, putative
PCHAS_1023600	glycine--tRNA ligase, putative
PCHAS_0411300	glycogen synthase kinase 3, putative
PCHAS_1144400	glycosylphosphatidylinositol anchor attachment 1 protein, putative
PCHAS_1224900	glycosyltransferase family 28 protein, putative
PCHAS_0104100	glyoxalase I, putative
PCHAS_0910400	glyoxalase I, putative
PCHAS_1211700	GMP synthase [glutamine-hydrolyzing], putative
PCHAS_1420100	golgi protein 1, putative
PCHAS_0501700	golgi re-assembly stacking protein, putative
PCHAS_1431800	GPI ethanolamine phosphate transferase 3, putative
PCHAS_0611100	GPI mannosyltransferase 1, putative
PCHAS_1359300	GPI mannosyltransferase 3, putative
PCHAS_0918100	GPI transamidase component GPI16, putative
PCHAS_1350300	GPI transamidase subunit PIG-U, putative
PCHAS_0924900	GPI-anchor transamidase, putative
PCHAS_0936100	GPI-anchored micronemal antigen, putative
PCHAS_1230700	GPI-anchored wall transfer protein 1, putative
PCHAS_0920800	GrpE protein homolog, mitochondrial, putative
PCHAS_0813100	GTP-binding protein, putative
PCHAS_0725800	GTP-binding protein, putative
PCHAS_1031700	GTP-binding protein, putative
PCHAS_1009200	GTP-binding protein, putative
PCHAS_1112700	GTP-binding protein, putative
PCHAS_0107000	GTP-binding protein, putative
PCHAS_1434900	GTP-binding protein, putative
PCHAS_0910200	GTP-binding protein, putative
PCHAS_1423700	GTP-binding translation elongation factor, putative
PCHAS_1340900	GTPase-activating protein, putative
PCHAS_1226300	GTPase-activating protein, putative
PCHAS_1106000	GTPase-activating protein, putative
PCHAS_1037900	GTPase-activating protein, putative
PCHAS_0809000	GTPase-activating protein, putative
PCHAS_1427150	GTPase, putative
PCHAS_1365500	GTPase, putative
PCHAS_0830000	guanylate kinase, putative
PCHAS_0711600	guanylyl cyclase, putative
PCHAS_1409900	H/ACA ribonucleoprotein complex subunit 1, putative
PCHAS_1012700	H/ACA ribonucleoprotein complex subunit 3, putative
PCHAS_1026000	H/ACA ribonucleoprotein complex subunit 4, putative
PCHAS_0402700	HAD superfamily protein, putative
PCHAS_1400800	haloacid dehalogenase-like hydrolase, putative
PCHAS_0114600	haloacid dehalogenase-like hydrolase, putative
PCHAS_0517300	haloacid dehalogenase-like hydrolase, putative
PCHAS_0914600	haloacid dehalogenase-like hydrolase, putative
PCHAS_1400500	haloacid dehalogenase-like hydrolase, putative
PCHAS_0626000	haloacid dehalogenase-like hydrolase, putative
PCHAS_0700800	haloacid dehalogenase-like hydrolase, putative
PCHAS_1248200	haloacid dehalogenase-like hydrolase, putative
PCHAS_1443100	haloacid dehalogenase-like hydrolase, putative
PCHAS_1041800	haloacid dehalogenase-like hydrolase, putative
PCHAS_0620000	Ham1-like protein, putative
PCHAS_0916900	heat shock factor-binding protein 1, putative
PCHAS_1220000	heat shock protein 110, putative
PCHAS_1361800	heat shock protein 110, putative
PCHAS_0611300	heat shock protein 20, putative
PCHAS_1214700	heat shock protein 60, putative
PCHAS_0931600	heat shock protein 70, putative
PCHAS_0721000	heat shock protein 70, putative
PCHAS_0819200	heat shock protein 70, putative
PCHAS_0914400	heat shock protein 90, putative
PCHAS_0806000	heat shock protein 90, putative
PCHAS_1311000	heat shock protein 90, putative
PCHAS_0213300	heat shock protein, putative
PCHAS_1126300	HECT-domain (ubiquitin-transferase), putative
PCHAS_0811400	helicase SKI2W, putative
PCHAS_1313900	heme detoxification protein, putative
PCHAS_1211000	heme oxygenase, putative
PCHAS_1122400	hexokinase, putative
PCHAS_0304700	hexose transporter, putative
PCHAS_1012600	HID1 domain-containing protein, putative
PCHAS_0603700	high mobility group protein B1, putative
PCHAS_0722000	high mobility group protein B2, putative
PCHAS_1135000	high mobility group protein B4, putative
PCHAS_0830500	high molecular weight rhoptry protein 2, putative
PCHAS_0416900	high molecular weight rhoptry protein 3, putative
PCHAS_0835100	histidine--tRNA ligase, putative
PCHAS_1312100	histidine--tRNA ligase, putative
PCHAS_0505000	histone acetyltransferase, putative
PCHAS_0727500	histone acetyltransferase, putative
PCHAS_1441400	histone chaperone ASF1, putative
PCHAS_0826800	histone deacetylase 1, putative
PCHAS_1206900	histone deacetylase 2, putative
PCHAS_1340000	histone deacetylase, putative
PCHAS_1318400	histone deacetylase, putative
PCHAS_1116500	histone H2A, putative
PCHAS_0902500	histone H2B, putative
PCHAS_1353000	histone H3-like centromeric protein CSE4, putative
PCHAS_0109400	histone H3, putative
PCHAS_1234400	histone RNA hairpin-binding protein, putative
PCHAS_1427800	histone-arginine methyltransferase CARM1, putative
PCHAS_0911800	histone-lysine N-methyltransferase SET7, putative
PCHAS_1438200	histone-lysine N-methyltransferase, H3 lysine-4 specific, putative
PCHAS_1431900	histone-lysine N-methyltransferase, putative
PCHAS_1450600	homocysteine S-methyltransferase, putative
PCHAS_0507700	HORMA domain protein, putative
PCHAS_1242700	Hsc70-interacting protein, putative
PCHAS_0612600	HSP40, subfamily A, putative
PCHAS_1428500	hydroxymethyldihydropterin pyrophosphokinase-dihydropteroate synthase, putative
PCHAS_1211500	hypoxanthine-guanine phosphoribosyltransferase, putative
PCHAS_0403300	IBR domain protein, putative
PCHAS_0803900	importin-7, putative
PCHAS_0813300	inhibitor of cysteine proteases, putative
PCHAS_1202700	inner membrane complex protein 1c, putative
PCHAS_0403600	inner membrane complex protein 1e, putative
PCHAS_1369000	inner membrane complex protein 1f, putative
PCHAS_1241000	inner membrane complex protein 1g, putative
PCHAS_1363100	inner membrane complex protein, putative
PCHAS_1237800	inner membrane complex protein, putative
PCHAS_1327600	inner membrane complex sub-compartment protein 3, putative
PCHAS_1339000	inorganic anion antiporter, putative
PCHAS_0415000	inorganic pyrophosphatase, putative
PCHAS_1452100	inorganic pyrophosphatase, putative
PCHAS_0822000	inosine-5'-monophosphate dehydrogenase, putative
PCHAS_1228400	inositol 5-phosphatase, putative
PCHAS_1416400	inositol polyphosphate kinase, putative
PCHAS_1130300	inositol-polyphosphate 5-phosphatase, putative
PCHAS_0914500	insulinase, putative
PCHAS_1237900	iron-sulfur assembly protein, putative
PCHAS_0306800	iron-sulfur assembly protein, putative
PCHAS_1137100	iron-sulfur assembly protein, putative
PCHAS_1430600	iron-sulfur subunit of succinate dehydrogenase, putative
PCHAS_1363200	isocitrate dehydrogenase [NADP], mitochondrial, putative
PCHAS_1442000	isoleucine--tRNA ligase, putative
PCHAS_1352300	isoleucine--tRNA ligase, putative
PCHAS_1239200	karyopherin beta, putative
PCHAS_0624000	kelch domain-containing protein, putative
PCHAS_0921900	kelch domain-containing protein, putative
PCHAS_0921800	kelch domain-containing protein, putative
PCHAS_0506900	kelch domain-containing protein, putative
PCHAS_1327100	kelch domain-containing protein, putative
PCHAS_0605900	kelch domain-containing protein, putative
PCHAS_1361300	kelch protein K13, putative
PCHAS_1114000	kinase, putative
PCHAS_1460600	kinesin-13, putative
PCHAS_1208900	kinesin-4, putative
PCHAS_0808000	kinesin-5, putative
PCHAS_0806200	kinesin-8, putative
PCHAS_1461100	kinesin, putative
PCHAS_1115300	kinetochore protein NDC80, putative
PCHAS_0415200	kinetochore protein NUF2, putative
PCHAS_1363400	kinetochore protein SPC25, putative
PCHAS_0307500	KRR1 small subunit processome component, putative
PCHAS_1344700	L-lactate dehydrogenase, putative
PCHAS_0207800	L-seryl-tRNA(Sec) kinase, putative
PCHAS_1345000	lactate dehydrogenase, putative
PCHAS_1324700	large ribosomal subunit nuclear export factor, putative
PCHAS_1425900	large ribosomal subunit processing factor, putative
PCHAS_1014300	large subunit GTPase 1, putative
PCHAS_0513500	LEM3/CDC50 family protein, putative
PCHAS_0930900	LEM3/CDC50 family protein, putative
PCHAS_0728400	LETM1-like protein, putative
PCHAS_1306800	leucine carboxyl methyltransferase, putative
PCHAS_1121200	leucine--tRNA ligase, putative
PCHAS_0935500	leucine--tRNA ligase, putative
PCHAS_0919300	leucine-rich repeat protein
PCHAS_0311900	leucyl/phenylalanyl-tRNA--protein transferase, putative
[truncated: 1,059 more rows]

## Sheet: Mismatched_Common_JTK_ARSER
Genes that are predcited rhythmic by both JTK and ARSER based on p value in mismatched parasites
PCHAS_1311400	1-acyl-sn-glycerol-3-phosphate acyltransferase, putative
PCHAS_0211700	1-cys peroxiredoxin, putative
PCHAS_1335200	1-deoxy-D-xylulose 5-phosphate reductoisomerase, putative
PCHAS_1355600	1-deoxy-D-xylulose 5-phosphate synthase, putative
PCHAS_1432950	10 kDa chaperonin, putative
PCHAS_0204800	2-C-methyl-D-erythritol 4-phosphate cytidylyltransferase, putative
PCHAS_1413000	2-oxoisovalerate dehydrogenase subunit alpha, mitochondrial, putative
PCHAS_1103900	2-oxoisovalerate dehydrogenase subunit beta, mitochondrial, putative
PCHAS_1352400	20 kDa chaperonin, putative
PCHAS_1406800	26S protease regulatory subunit 10B, putative
PCHAS_1207300	26S protease regulatory subunit 4, putative
PCHAS_0928200	26S protease regulatory subunit 6A, putative
PCHAS_0724700	26S protease regulatory subunit 6B, putative
PCHAS_0502300	26S proteasome regulatory subunit p55, putative
PCHAS_1223500	26S proteasome regulatory subunit RPN10, putative
PCHAS_1029500	26S proteasome regulatory subunit RPN13, putative
PCHAS_0814200	26S proteasome regulatory subunit RPN8, putative
PCHAS_0304800	3'-5' exonuclease, putative
PCHAS_1030100	30S ribosomal protein S9, putative
PCHAS_0507100	4-hydroxy-3-methylbut-2-en-1-yl diphosphate synthase, putative
PCHAS_0207100	4-hydroxy-3-methylbut-2-enyl diphosphate reductase, putative
PCHAS_1423100	4-nitrophenylphosphatase, putative
PCHAS_0618900	40S ribosomal protein S10, putative
PCHAS_1231600	40S ribosomal protein S11, putative
PCHAS_0807900	40S ribosomal protein S11, putative
PCHAS_0406300	40S ribosomal protein S12, putative
PCHAS_1134600	40S ribosomal protein S15, putative
PCHAS_0415500	40S ribosomal protein S15A, putative
PCHAS_1425400	40S ribosomal protein S16, putative
PCHAS_1418100	40S ribosomal protein S19, putative
PCHAS_1202600	40S ribosomal protein S20e, putative
PCHAS_0706200	40S ribosomal protein S21, putative
PCHAS_0406200	40S ribosomal protein S23, putative
PCHAS_1234800	40S ribosomal protein S24, putative
PCHAS_1022800	40S ribosomal protein S25, putative
PCHAS_0316600	40S ribosomal protein S26, putative
PCHAS_1328300	40S ribosomal protein S28e, putative
PCHAS_0803700	40S ribosomal protein S29, putative
PCHAS_1333900	40S ribosomal protein S3, putative
PCHAS_0620800	40S ribosomal protein S5, putative
PCHAS_1235400	40S ribosomal protein S9, putative
PCHAS_0304600	5'-3' exonuclease, putative
PCHAS_0104400	50S ribosomal protein L24, putative
PCHAS_1102400	50S ribosomal protein L28, apicoplast, putative
PCHAS_1364300	6-cysteine protein
PCHAS_0308200	6-cysteine protein
PCHAS_0111700	6-cysteine protein
PCHAS_1107300	6-cysteine protein
PCHAS_1003500	6-cysteine protein
PCHAS_0111600	6-cysteine protein
PCHAS_1003000	6-cysteine protein
PCHAS_1321700	6-phosphogluconate dehydrogenase, decarboxylating, putative
PCHAS_1449000	60 kDa chaperonin, putative
PCHAS_0900700	60S acidic ribosomal protein P1, putative
PCHAS_0211800	60S ribosomal export protein NMD3, putative
PCHAS_1232400	60S ribosomal protein L12, putative
PCHAS_1203100	60S ribosomal protein L13, putative
PCHAS_1013900	60S ribosomal protein L14, putative
PCHAS_1359100	60S ribosomal protein L18-2, putative
PCHAS_1351300	60S ribosomal protein L23, putative
PCHAS_0503700	60S ribosomal protein L30e, putative
PCHAS_0418400	60S ribosomal protein L32, putative
PCHAS_0707600	60S ribosomal protein L35ae, putative
PCHAS_0309200	60S ribosomal protein L37ae, putative
PCHAS_0110600	60S ribosomal protein L39, putative
PCHAS_1356500	60S ribosomal protein L6-2, putative
PCHAS_1342900	60S ribosomal protein L6, putative
PCHAS_1130700	60S ribosomal protein L7-2, putative
PCHAS_0406400	60S ribosomal protein L7, putative
PCHAS_0730900	60S ribosomal protein L7ae/L30e, putative
PCHAS_1105400	60S ribosomal subunit protein L24, putative
PCHAS_1334700	60S ribosome subunit biogenesis protein NIP7, putative
PCHAS_0927400	A/G-specific adenine glycosylase, putative
PCHAS_1006400	AAA family ATPase, putative
PCHAS_1225300	AAA family ATPase, putative
PCHAS_0704700	ABC transporter B family member 3, putative
PCHAS_0402100	ABC transporter B family member 4, putative
PCHAS_1369400	ABC transporter B family member 6, putative
PCHAS_0610100	ABC transporter B family member 7, putative
PCHAS_1425600	ABC transporter F family member 1, putative
PCHAS_1126000	acetyl-CoA synthetase, putative
PCHAS_0520000	acetyl-CoA transporter, putative
PCHAS_1015200	acid phosphatase, putative
PCHAS_1359800	aconitate hydratase, putative
PCHAS_1137000	actin-depolymerizing factor 2, putative
PCHAS_0210700	actin-like protein, putative
PCHAS_0901000	actin-like protein, putative
PCHAS_1021400	actin-related protein, putative
PCHAS_0618500	actin-related protein, putative
PCHAS_0405500	activator of Hsp90 ATPase, putative
PCHAS_0313900	acyl-CoA synthetase, putative
PCHAS_1401700	acyl-CoA synthetase, putative
PCHAS_1455600	acyl-CoA synthetase, putative
PCHAS_0915200	acyl-CoA-binding protein, putative
PCHAS_0513700	adenosine deaminase, putative
PCHAS_1342000	adenosine-diphosphatase, putative
PCHAS_1236200	adenosylhomocysteinase, putative
PCHAS_0201200	adenylate kinase-like protein 1, putative
PCHAS_1038300	adenylyl cyclase alpha, putative
PCHAS_1015600	ADP-dependent DNA helicase RecQ, putative
PCHAS_1135500	ADP-ribosylation factor, putative
PCHAS_1203800	ADP/ATP carrier protein, putative
PCHAS_1003800	ag-1 blood stage membrane protein homologue
PCHAS_1140000	aldehyde reductase, putative
PCHAS_1034200	aldo-keto reductase, putative
PCHAS_0813700	alkaline phosphatase, putative
PCHAS_1307600	allantoicase, putative
PCHAS_1226200	alpha/beta hydrolase, putative
PCHAS_0608700	amino acid transporter, putative
PCHAS_1127800	amino acid transporter, putative
PCHAS_1361600	aminomethyltransferase, putative
PCHAS_1349000	AMP deaminase, putative
PCHAS_1435200	anaphase-promoting complex subunit 10, putative
PCHAS_0521100	antigen UB05, putative
PCHAS_0405000	AP endonuclease (DNA-[apurinic or apyrimidinic site] lyase), putative
PCHAS_1322500	AP-1 complex subunit gamma, putative
PCHAS_1116200	AP-2 complex subunit alpha, putative
PCHAS_1435900	AP-2 complex subunit mu, putative
PCHAS_0316100	AP-2 complex subunit sigma, putative
PCHAS_0112400	AP-3 complex subunit beta, putative
PCHAS_1465700	AP-3 complex subunit sigma, putative
PCHAS_0418200	AP-4 complex subunit epsilon, putative
PCHAS_0931000	apical membrane antigen 1, putative
PCHAS_0730800	apical merozoite protein, putative
PCHAS_1004500	apical sushi protein, putative
PCHAS_1349300	apicoplast calcium binding protein 1, putative
PCHAS_1465100	apicoplast dimethyladenosine synthase, putative
PCHAS_1016400	apicoplast ribosomal protein L15 precursor, putative
PCHAS_1327900	apicoplast ribosomal protein S10 precursor, putative
PCHAS_0930400	aquaglyceroporin, putative
PCHAS_0415700	arginase, putative
PCHAS_0928600	armadillo repeat protein PF16, putative
PCHAS_0726000	armadillo-domain containing rhoptry protein, putative
PCHAS_0524000	asparagine rich protein, putative
PCHAS_1108900	asparagine--tRNA ligase, putative
PCHAS_1429900	asparagine-rich antigen, putative
PCHAS_0206000	asparagine-rich antigen, putative
PCHAS_1448700	asparagine-rich protein, putative
PCHAS_1010000	ataxin-2 like protein, putative
PCHAS_0602900	ATP dependent RNA helicase, putative
PCHAS_0315900	ATP synthase F1, alpha subunit, putative
PCHAS_0509500	ATP synthase mitochondrial F1 complex assembly factor 2, putative
PCHAS_1452600	ATP synthase subunit beta, mitochondrial, putative
PCHAS_1036400	ATP-dependent Clp protease regulatory subunit ClpC, putative
PCHAS_0819800	ATP-dependent DNA helicase Q1, putative
PCHAS_1113400	ATP-dependent DNA helicase UvrD, putative
PCHAS_1103700	ATP-dependent helicase, putative
PCHAS_0809200	ATP-dependent protease ATPase subunit ClpY, putative
PCHAS_1028600	ATP-dependent protease, putative
PCHAS_0934300	ATP-dependent RNA helicase DBP10, putative
PCHAS_0620500	ATP-dependent RNA helicase DBP7, putative
PCHAS_1352100	ATP-dependent RNA helicase DBP8, putative
PCHAS_1233900	ATP-dependent RNA helicase DDX23, putative
PCHAS_1103500	ATP-dependent RNA helicase DDX27, putative
PCHAS_0317200	ATP-dependent RNA helicase DDX47, putative
PCHAS_1224100	ATP-dependent RNA helicase DHH1, putative
PCHAS_0718600	ATP-dependent RNA helicase DHX36, putative
PCHAS_1129200	ATP-dependent RNA helicase HAS1, putative
PCHAS_1312200	ATP-dependent RNA helicase MAK5, putative
PCHAS_0505800	ATP-dependent RNA helicase ROK1, putative
PCHAS_1443900	ATP-dependent RNA helicase, putative
PCHAS_1456400	ATP-dependent zinc metalloprotease FTSH 1, putative
PCHAS_0915800	ATP-dependent zinc metalloprotease FTSH, putative
PCHAS_1029000	atypical protein kinase, ABC-1 family, putative
PCHAS_1015100	autophagy protein 5, putative
PCHAS_0315500	autophagy-related protein 11, putative
PCHAS_0922700	autophagy-related protein 23, putative
PCHAS_0504200	autophagy-related protein 8, putative
PCHAS_0704500	bicoid-interacting protein BIN3, putative
PCHAS_0728300	bifunctional dihydrofolate reductase-thymidylate synthase, putative
PCHAS_1129000	bifunctional methylenetetrahydrofolate dehydrogenase/cyclohydrolase, putative
PCHAS_1235900	bis(5'-nucleosyl)-tetraphosphatase [asymmetrical], putative
PCHAS_0608000	blood stage antigen 41-3 precursor, putative
PCHAS_0720800	BRIX domain, putative
PCHAS_1451000	bromodomain protein, putative
PCHAS_1356100	calcium-dependent protein kinase 5, putative
PCHAS_0918900	calcium-dependent protein kinase 6, putative
PCHAS_0205400	calcium-transporting ATPase, putative
PCHAS_0902300	calcium/calmodulin-dependent protein kinase, putative
PCHAS_1454900	calcyclin binding protein, putative
PCHAS_1025200	calmodulin, putative
PCHAS_1314900	calponin homology domain-containing protein, putative
PCHAS_1440000	CAMP-dependent protein kinase regulatory subunit, putative
PCHAS_1408600	carbamoyl phosphate synthetase, putative
PCHAS_1360100	casein kinase II beta chain, putative
PCHAS_1424000	cation diffusion facilitator family protein, putative
PCHAS_0210300	cation transporting ATPase, putative
PCHAS_1103300	cation transporting P-ATPase, putative
PCHAS_1306600	CCAAT-binding transcription factor, putative
PCHAS_0703800	CCAAT-box DNA binding protein subunit B, putative
PCHAS_0901200	CCR4-NOT transcription complex subunit 1, putative
PCHAS_1244400	cell cycle regulator protein, putative
PCHAS_1222300	cell division cycle ATPase, putative
PCHAS_1313700	centrin-2, putative
PCHAS_0103300	centrosomal protein CEP76, putative
PCHAS_1220300	cg1 protein, putative
PCHAS_1220500	Cg2 protein, putative
PCHAS_1449400	CG2-related protein, putative
PCHAS_1220600	Cg7 protein, putative
PCHAS_1009100	cGMP-dependent protein kinase, putative
PCHAS_0723300	chaperone protein ClpB1, putative
PCHAS_0821300	chaperone protein, putative
PCHAS_1040900	choline kinase, putative
PCHAS_1121400	chorismate synthase, putative
PCHAS_0201400	chromatin assembly factor 1 protein WD40 domain, putative
PCHAS_1348900	chromatin assembly factor 1 subunit, putative
PCHAS_0901600	chromatin remodeling protein, putative
PCHAS_1101300	chromosome assembly factor 1, putative
PCHAS_1440700	citrate/oxoglutarate carrier protein, putative
PCHAS_1436700	clathrin heavy chain, putative
PCHAS_0514300	claudin-like apicomplexan microneme protein, putative
PCHAS_1453000	clustered-asparagine-rich protein, putative
PCHAS_0412600	co-chaperone p23, putative
PCHAS_0106000	coatomer alpha subunit, putative
PCHAS_0416400	coatomer subunit beta, putative
PCHAS_1039700	condensin complex subunit 1, putative
PCHAS_1404400	condensin complex subunit 2, putative
PCHAS_0921200	conserved Apicomplexan protein, unknown function
PCHAS_1205900	conserved membrane protein, unknown function
PCHAS_1467150	conserved Plasmodium chabaudi protein, unknown function
PCHAS_0627000	conserved Plasmodium chabaudi protein, unknown function
PCHAS_0301000	conserved Plasmodium chabaudi protein, unknown function
PCHAS_0913300	conserved Plasmodium membrane protein, unknown function
PCHAS_1036900	conserved Plasmodium protein, unknown function
PCHAS_1039600	conserved Plasmodium protein, unknown function
PCHAS_1018400	conserved Plasmodium protein, unknown function
PCHAS_0304100	conserved Plasmodium protein, unknown function
PCHAS_0210100	conserved Plasmodium protein, unknown function
PCHAS_0212100	conserved Plasmodium protein, unknown function
PCHAS_0620400	conserved Plasmodium protein, unknown function
PCHAS_0415100	conserved Plasmodium protein, unknown function
PCHAS_0503800	conserved Plasmodium protein, unknown function
PCHAS_0404300	conserved Plasmodium protein, unknown function
PCHAS_1326300	conserved Plasmodium protein, unknown function
PCHAS_1410800	conserved Plasmodium protein, unknown function
PCHAS_1329800	conserved Plasmodium protein, unknown function
PCHAS_1415500	conserved Plasmodium protein, unknown function
PCHAS_0728000	conserved Plasmodium protein, unknown function
PCHAS_1405700	conserved Plasmodium protein, unknown function
PCHAS_1006200	conserved Plasmodium protein, unknown function
PCHAS_1448600	conserved Plasmodium protein, unknown function
PCHAS_1338600	conserved Plasmodium protein, unknown function
PCHAS_0934900	conserved Plasmodium protein, unknown function
PCHAS_0509800	conserved Plasmodium protein, unknown function
PCHAS_0112900	conserved Plasmodium protein, unknown function
PCHAS_1236100	conserved Plasmodium protein, unknown function
PCHAS_1142300	conserved Plasmodium protein, unknown function
PCHAS_0703000	conserved Plasmodium protein, unknown function
PCHAS_0408900	conserved Plasmodium protein, unknown function
PCHAS_1210600	conserved Plasmodium protein, unknown function
PCHAS_1104700	conserved Plasmodium protein, unknown function
PCHAS_0619700	conserved Plasmodium protein, unknown function
PCHAS_1001900	conserved Plasmodium protein, unknown function
PCHAS_1404800	conserved Plasmodium protein, unknown function
PCHAS_1013100	conserved Plasmodium protein, unknown function
PCHAS_1366900	conserved Plasmodium protein, unknown function
PCHAS_0413900	conserved Plasmodium protein, unknown function
PCHAS_1363900	conserved Plasmodium protein, unknown function
PCHAS_0807200	conserved Plasmodium protein, unknown function
PCHAS_1324400	conserved Plasmodium protein, unknown function
PCHAS_0107100	conserved Plasmodium protein, unknown function
PCHAS_0101500	conserved Plasmodium protein, unknown function
PCHAS_1304300	conserved Plasmodium protein, unknown function
PCHAS_0206900	conserved Plasmodium protein, unknown function
PCHAS_0802800	conserved Plasmodium protein, unknown function
PCHAS_1028100	conserved Plasmodium protein, unknown function
PCHAS_0709300	conserved Plasmodium protein, unknown function
PCHAS_0208000	conserved Plasmodium protein, unknown function
PCHAS_1463800	conserved Plasmodium protein, unknown function
PCHAS_0412400	conserved Plasmodium protein, unknown function
PCHAS_0801000	conserved Plasmodium protein, unknown function
PCHAS_1328100	conserved Plasmodium protein, unknown function
PCHAS_1016800	conserved Plasmodium protein, unknown function
PCHAS_1414100	conserved Plasmodium protein, unknown function
PCHAS_1033800	conserved Plasmodium protein, unknown function
PCHAS_0709400	conserved Plasmodium protein, unknown function
PCHAS_1314200	conserved Plasmodium protein, unknown function
PCHAS_0506400	conserved Plasmodium protein, unknown function
PCHAS_1409100	conserved Plasmodium protein, unknown function
PCHAS_1446900	conserved Plasmodium protein, unknown function
PCHAS_1241600	conserved Plasmodium protein, unknown function
PCHAS_1441600	conserved Plasmodium protein, unknown function
PCHAS_0807800	conserved Plasmodium protein, unknown function
PCHAS_1230400	conserved Plasmodium protein, unknown function
PCHAS_0930000	conserved Plasmodium protein, unknown function
PCHAS_0728100	conserved Plasmodium protein, unknown function
PCHAS_1419900	conserved Plasmodium protein, unknown function
PCHAS_1439100	conserved Plasmodium protein, unknown function
PCHAS_0503200	conserved Plasmodium protein, unknown function
PCHAS_1466600	conserved Plasmodium protein, unknown function
PCHAS_1144800	conserved Plasmodium protein, unknown function
PCHAS_0518400	conserved Plasmodium protein, unknown function
PCHAS_0414900	conserved Plasmodium protein, unknown function
PCHAS_1029300	conserved Plasmodium protein, unknown function
PCHAS_0831100	conserved Plasmodium protein, unknown function
PCHAS_1439000	conserved Plasmodium protein, unknown function
PCHAS_1334800	conserved Plasmodium protein, unknown function
PCHAS_0510400	conserved Plasmodium protein, unknown function
PCHAS_1026800	conserved Plasmodium protein, unknown function
PCHAS_1324900	conserved Plasmodium protein, unknown function
PCHAS_0814900	conserved Plasmodium protein, unknown function
PCHAS_1243300	conserved Plasmodium protein, unknown function
PCHAS_0605450	conserved Plasmodium protein, unknown function
PCHAS_0513600	conserved Plasmodium protein, unknown function
PCHAS_0804000	conserved Plasmodium protein, unknown function
PCHAS_1410300	conserved Plasmodium protein, unknown function
PCHAS_1202000	conserved Plasmodium protein, unknown function
PCHAS_1405000	conserved Plasmodium protein, unknown function
PCHAS_0620200	conserved Plasmodium protein, unknown function
PCHAS_1361400	conserved Plasmodium protein, unknown function
PCHAS_0901700	conserved Plasmodium protein, unknown function
PCHAS_1111700	conserved Plasmodium protein, unknown function
PCHAS_0821500	conserved Plasmodium protein, unknown function
PCHAS_1317500	conserved Plasmodium protein, unknown function
PCHAS_0707300	conserved Plasmodium protein, unknown function
PCHAS_1450100	conserved Plasmodium protein, unknown function
PCHAS_1007500	conserved Plasmodium protein, unknown function
PCHAS_0314900	conserved Plasmodium protein, unknown function
PCHAS_0709200	conserved Plasmodium protein, unknown function
PCHAS_1415800	conserved Plasmodium protein, unknown function
PCHAS_1408900	conserved Plasmodium protein, unknown function
PCHAS_1212400	conserved Plasmodium protein, unknown function
PCHAS_0413200	conserved Plasmodium protein, unknown function
PCHAS_0410400	conserved Plasmodium protein, unknown function
PCHAS_1354800	conserved Plasmodium protein, unknown function
PCHAS_1417900	conserved Plasmodium protein, unknown function
PCHAS_1037700	conserved Plasmodium protein, unknown function
PCHAS_1116700	conserved Plasmodium protein, unknown function
PCHAS_0705400	conserved Plasmodium protein, unknown function
PCHAS_1337900	conserved Plasmodium protein, unknown function
PCHAS_0614800	conserved Plasmodium protein, unknown function
PCHAS_1440400	conserved Plasmodium protein, unknown function
PCHAS_1356900	conserved Plasmodium protein, unknown function
PCHAS_1138200	conserved Plasmodium protein, unknown function
PCHAS_0719000	conserved Plasmodium protein, unknown function
PCHAS_1464200	conserved Plasmodium protein, unknown function
PCHAS_1353100	conserved Plasmodium protein, unknown function
PCHAS_0109000	conserved Plasmodium protein, unknown function
PCHAS_1349700	conserved Plasmodium protein, unknown function
PCHAS_0619000	conserved Plasmodium protein, unknown function
PCHAS_0907700	conserved Plasmodium protein, unknown function
PCHAS_0729400	conserved Plasmodium protein, unknown function
PCHAS_1142800	conserved Plasmodium protein, unknown function
PCHAS_0203400	conserved Plasmodium protein, unknown function
PCHAS_0815100	conserved Plasmodium protein, unknown function
PCHAS_1244600	conserved Plasmodium protein, unknown function
PCHAS_0515400	conserved Plasmodium protein, unknown function
PCHAS_1357700	conserved Plasmodium protein, unknown function
PCHAS_0821800	conserved Plasmodium protein, unknown function
PCHAS_1455500	conserved Plasmodium protein, unknown function
PCHAS_1216500	conserved Plasmodium protein, unknown function
PCHAS_1004600	conserved Plasmodium protein, unknown function
PCHAS_1209000	conserved Plasmodium protein, unknown function
PCHAS_0516600	conserved Plasmodium protein, unknown function
PCHAS_0819900	conserved Plasmodium protein, unknown function
PCHAS_0510200	conserved Plasmodium protein, unknown function
PCHAS_0831800	conserved Plasmodium protein, unknown function
PCHAS_1011900	conserved Plasmodium protein, unknown function
PCHAS_0107300	conserved Plasmodium protein, unknown function
PCHAS_1466300	conserved Plasmodium protein, unknown function
PCHAS_0503400	conserved Plasmodium protein, unknown function
PCHAS_1006500	conserved Plasmodium protein, unknown function
PCHAS_1444100	conserved Plasmodium protein, unknown function
PCHAS_1034800	conserved Plasmodium protein, unknown function
PCHAS_0803100	conserved Plasmodium protein, unknown function
PCHAS_1145100	conserved Plasmodium protein, unknown function
PCHAS_1232500	conserved Plasmodium protein, unknown function
PCHAS_0928700	conserved Plasmodium protein, unknown function
PCHAS_0516200	conserved Plasmodium protein, unknown function
PCHAS_0605200	conserved Plasmodium protein, unknown function
PCHAS_0309600	conserved Plasmodium protein, unknown function
PCHAS_0719100	conserved Plasmodium protein, unknown function
PCHAS_0825300	conserved Plasmodium protein, unknown function
PCHAS_0304200	conserved Plasmodium protein, unknown function
PCHAS_1002600	conserved Plasmodium protein, unknown function
PCHAS_1137300	conserved Plasmodium protein, unknown function
PCHAS_1437900	conserved Plasmodium protein, unknown function
PCHAS_0807000	conserved Plasmodium protein, unknown function
PCHAS_0919600	conserved Plasmodium protein, unknown function
PCHAS_1408800	conserved Plasmodium protein, unknown function
PCHAS_0510900	conserved Plasmodium protein, unknown function
PCHAS_0818200	conserved Plasmodium protein, unknown function
PCHAS_0613200	conserved Plasmodium protein, unknown function
PCHAS_0615900	conserved Plasmodium protein, unknown function
PCHAS_1009500	conserved Plasmodium protein, unknown function
PCHAS_0714400	conserved Plasmodium protein, unknown function
PCHAS_0904600	conserved Plasmodium protein, unknown function
PCHAS_1105800	conserved Plasmodium protein, unknown function
PCHAS_1445600	conserved Plasmodium protein, unknown function
PCHAS_0718500	conserved Plasmodium protein, unknown function
PCHAS_0413100	conserved Plasmodium protein, unknown function
PCHAS_1461000	conserved Plasmodium protein, unknown function
PCHAS_1204800	conserved Plasmodium protein, unknown function
PCHAS_1329300	conserved Plasmodium protein, unknown function
PCHAS_1141100	conserved Plasmodium protein, unknown function
PCHAS_1138500	conserved Plasmodium protein, unknown function
PCHAS_0726300	conserved Plasmodium protein, unknown function
PCHAS_0210600	conserved Plasmodium protein, unknown function
PCHAS_0805800	conserved Plasmodium protein, unknown function
PCHAS_1427200	conserved Plasmodium protein, unknown function
PCHAS_0604800	conserved Plasmodium protein, unknown function
PCHAS_1236400	conserved Plasmodium protein, unknown function
PCHAS_0509000	conserved Plasmodium protein, unknown function
PCHAS_0830400	conserved Plasmodium protein, unknown function
PCHAS_1135600	conserved Plasmodium protein, unknown function
PCHAS_1209200	conserved Plasmodium protein, unknown function
PCHAS_0614100	conserved Plasmodium protein, unknown function
PCHAS_0209600	conserved Plasmodium protein, unknown function
PCHAS_0804700	conserved Plasmodium protein, unknown function
PCHAS_0916700	conserved Plasmodium protein, unknown function
PCHAS_0208900	conserved Plasmodium protein, unknown function
PCHAS_0729000	conserved Plasmodium protein, unknown function
PCHAS_1241300	conserved Plasmodium protein, unknown function
PCHAS_0720600	conserved Plasmodium protein, unknown function
PCHAS_0807600	conserved Plasmodium protein, unknown function
PCHAS_0303800	conserved Plasmodium protein, unknown function
PCHAS_1025800	conserved Plasmodium protein, unknown function
PCHAS_1333400	conserved Plasmodium protein, unknown function
PCHAS_1205600	conserved Plasmodium protein, unknown function
PCHAS_1024300	conserved Plasmodium protein, unknown function
PCHAS_1223300	conserved Plasmodium protein, unknown function
PCHAS_1313600	conserved Plasmodium protein, unknown function
PCHAS_0316200	conserved Plasmodium protein, unknown function
PCHAS_1108600	conserved Plasmodium protein, unknown function
PCHAS_1215600	conserved Plasmodium protein, unknown function
PCHAS_1462400	conserved Plasmodium protein, unknown function
PCHAS_0309700	conserved Plasmodium protein, unknown function
PCHAS_0817600	conserved Plasmodium protein, unknown function
PCHAS_1028400	conserved Plasmodium protein, unknown function
PCHAS_0804200	conserved Plasmodium protein, unknown function
PCHAS_0205200	conserved Plasmodium protein, unknown function
PCHAS_0307400	conserved Plasmodium protein, unknown function
PCHAS_1140600	conserved Plasmodium protein, unknown function
PCHAS_1346400	conserved Plasmodium protein, unknown function
PCHAS_1129100	conserved Plasmodium protein, unknown function
PCHAS_1423300	conserved Plasmodium protein, unknown function
PCHAS_1445900	conserved Plasmodium protein, unknown function
PCHAS_0824000	conserved Plasmodium protein, unknown function
PCHAS_0509200	conserved Plasmodium protein, unknown function
PCHAS_0801200	conserved Plasmodium protein, unknown function
PCHAS_1348500	conserved Plasmodium protein, unknown function
PCHAS_1461300	conserved Plasmodium protein, unknown function
PCHAS_0730500	conserved Plasmodium protein, unknown function
PCHAS_0502700	conserved Plasmodium protein, unknown function
PCHAS_0810400	conserved Plasmodium protein, unknown function
PCHAS_0710500	conserved Plasmodium protein, unknown function
PCHAS_0624500	conserved Plasmodium protein, unknown function
PCHAS_1239500	conserved Plasmodium protein, unknown function
PCHAS_1240100	conserved Plasmodium protein, unknown function
PCHAS_1326800	conserved Plasmodium protein, unknown function
PCHAS_0207400	conserved Plasmodium protein, unknown function
PCHAS_1404200	conserved Plasmodium protein, unknown function
PCHAS_1432800	conserved Plasmodium protein, unknown function
PCHAS_1456500	conserved Plasmodium protein, unknown function
PCHAS_1460700	conserved Plasmodium protein, unknown function
PCHAS_0934500	conserved Plasmodium protein, unknown function
PCHAS_1236600	conserved Plasmodium protein, unknown function
PCHAS_1040700	conserved Plasmodium protein, unknown function
PCHAS_0503900	conserved Plasmodium protein, unknown function
PCHAS_1105600	conserved Plasmodium protein, unknown function
PCHAS_0315700	conserved Plasmodium protein, unknown function
PCHAS_1202800	conserved Plasmodium protein, unknown function
PCHAS_0909000	conserved Plasmodium protein, unknown function
PCHAS_1115400	conserved Plasmodium protein, unknown function
PCHAS_0903900	conserved Plasmodium protein, unknown function
PCHAS_1122500	conserved Plasmodium protein, unknown function
PCHAS_1034600	conserved Plasmodium protein, unknown function
PCHAS_0829300	conserved Plasmodium protein, unknown function
PCHAS_0211300	conserved Plasmodium protein, unknown function
PCHAS_1119800	conserved Plasmodium protein, unknown function
PCHAS_1027500	conserved Plasmodium protein, unknown function
PCHAS_0206100	conserved Plasmodium protein, unknown function
PCHAS_1318000	conserved Plasmodium protein, unknown function
PCHAS_1320400	conserved Plasmodium protein, unknown function
PCHAS_0624600	conserved Plasmodium protein, unknown function
PCHAS_1323300	conserved Plasmodium protein, unknown function
PCHAS_1408400	conserved Plasmodium protein, unknown function
PCHAS_1123600	conserved Plasmodium protein, unknown function
PCHAS_0311100	conserved Plasmodium protein, unknown function
PCHAS_1440500	conserved Plasmodium protein, unknown function
PCHAS_1353200	conserved Plasmodium protein, unknown function
PCHAS_0834400	conserved Plasmodium protein, unknown function
PCHAS_1427300	conserved Plasmodium protein, unknown function
PCHAS_1456100	conserved Plasmodium protein, unknown function
PCHAS_1354200	conserved Plasmodium protein, unknown function
PCHAS_0715700	conserved Plasmodium protein, unknown function
PCHAS_1144600	conserved Plasmodium protein, unknown function
PCHAS_1316100	conserved Plasmodium protein, unknown function
PCHAS_0615700	conserved Plasmodium protein, unknown function
PCHAS_0614700	conserved Plasmodium protein, unknown function
PCHAS_1222000	conserved Plasmodium protein, unknown function
PCHAS_0715100	conserved Plasmodium protein, unknown function
PCHAS_1410200	conserved Plasmodium protein, unknown function
PCHAS_0814600	conserved Plasmodium protein, unknown function
PCHAS_0715400	conserved Plasmodium protein, unknown function
PCHAS_1015900	conserved Plasmodium protein, unknown function
PCHAS_0812500	conserved Plasmodium protein, unknown function
PCHAS_0413400	conserved Plasmodium protein, unknown function
PCHAS_0713700	conserved Plasmodium protein, unknown function
PCHAS_0807100	conserved Plasmodium protein, unknown function
PCHAS_1466100	conserved Plasmodium protein, unknown function
PCHAS_1139200	conserved Plasmodium protein, unknown function
PCHAS_1215400	conserved Plasmodium protein, unknown function
PCHAS_1418000	conserved Plasmodium protein, unknown function
PCHAS_0707900	conserved Plasmodium protein, unknown function
PCHAS_0407000	conserved Plasmodium protein, unknown function
PCHAS_1201700	conserved Plasmodium protein, unknown function
PCHAS_0802000	conserved Plasmodium protein, unknown function
PCHAS_1310200	conserved Plasmodium protein, unknown function
PCHAS_1323200	conserved Plasmodium protein, unknown function
PCHAS_0933300	conserved Plasmodium protein, unknown function
PCHAS_0713900	conserved Plasmodium protein, unknown function
PCHAS_1346800	conserved Plasmodium protein, unknown function
PCHAS_0815000	conserved Plasmodium protein, unknown function
PCHAS_1221600	conserved Plasmodium protein, unknown function
PCHAS_1403400	conserved Plasmodium protein, unknown function
PCHAS_1348000	conserved Plasmodium protein, unknown function
PCHAS_0312200	conserved Plasmodium protein, unknown function
PCHAS_1214600	conserved Plasmodium protein, unknown function
PCHAS_0816800	conserved Plasmodium protein, unknown function
PCHAS_0513200	conserved Plasmodium protein, unknown function
PCHAS_1112100	conserved Plasmodium protein, unknown function
PCHAS_0206300	conserved Plasmodium protein, unknown function
PCHAS_1032500	conserved Plasmodium protein, unknown function
PCHAS_0913700	conserved Plasmodium protein, unknown function
PCHAS_1337700	conserved Plasmodium protein, unknown function
PCHAS_1242600	conserved Plasmodium protein, unknown function
PCHAS_1012000	conserved Plasmodium protein, unknown function
PCHAS_1019600	conserved Plasmodium protein, unknown function
PCHAS_0503000	conserved Plasmodium protein, unknown function
PCHAS_0723600	conserved Plasmodium protein, unknown function
PCHAS_1211900	conserved Plasmodium protein, unknown function
PCHAS_1205300	conserved Plasmodium protein, unknown function
PCHAS_1460400	conserved Plasmodium protein, unknown function
PCHAS_1414600	conserved Plasmodium protein, unknown function
PCHAS_0112000	conserved Plasmodium protein, unknown function
PCHAS_0920400	conserved Plasmodium protein, unknown function
PCHAS_0801700	conserved Plasmodium protein, unknown function
PCHAS_1140300	conserved Plasmodium protein, unknown function
PCHAS_0833100	conserved Plasmodium protein, unknown function
PCHAS_1424800	conserved Plasmodium protein, unknown function
PCHAS_1348100	conserved Plasmodium protein, unknown function
PCHAS_0407500	conserved Plasmodium protein, unknown function
PCHAS_1439200	conserved Plasmodium protein, unknown function
PCHAS_0316700	conserved Plasmodium protein, unknown function
PCHAS_1010100	conserved Plasmodium protein, unknown function
PCHAS_0200800	conserved Plasmodium protein, unknown function
PCHAS_1244300	conserved Plasmodium protein, unknown function
PCHAS_1413900	conserved Plasmodium protein, unknown function
PCHAS_1131800	conserved Plasmodium protein, unknown function
PCHAS_0412500	conserved Plasmodium protein, unknown function
PCHAS_1111100	conserved Plasmodium protein, unknown function
PCHAS_1442300	conserved Plasmodium protein, unknown function
PCHAS_0911100	conserved Plasmodium protein, unknown function
PCHAS_1009600	conserved Plasmodium protein, unknown function
PCHAS_1114800	conserved Plasmodium protein, unknown function
PCHAS_1006900	conserved Plasmodium protein, unknown function
PCHAS_1106300	conserved Plasmodium protein, unknown function
PCHAS_1119500	conserved Plasmodium protein, unknown function
PCHAS_0613800	conserved Plasmodium protein, unknown function
PCHAS_1349500	conserved Plasmodium protein, unknown function
PCHAS_1244500	conserved Plasmodium protein, unknown function
PCHAS_0308000	conserved Plasmodium protein, unknown function
PCHAS_1442900	conserved Plasmodium protein, unknown function
PCHAS_1354300	conserved Plasmodium protein, unknown function
PCHAS_1128700	conserved Plasmodium protein, unknown function
PCHAS_1202100	conserved Plasmodium protein, unknown function
PCHAS_1242800	conserved Plasmodium protein, unknown function
PCHAS_1028000	conserved Plasmodium protein, unknown function
PCHAS_1125800	conserved Plasmodium protein, unknown function
PCHAS_1231300	conserved Plasmodium protein, unknown function
PCHAS_0210800	conserved Plasmodium protein, unknown function
PCHAS_1245200	conserved Plasmodium protein, unknown function
PCHAS_1312500	conserved Plasmodium protein, unknown function
PCHAS_1446400	conserved Plasmodium protein, unknown function
PCHAS_1419300	conserved Plasmodium protein, unknown function
PCHAS_0809900	conserved Plasmodium protein, unknown function
PCHAS_1214000	conserved Plasmodium protein, unknown function
PCHAS_1334000	conserved Plasmodium protein, unknown function
PCHAS_0211600	conserved Plasmodium protein, unknown function
PCHAS_0906200	conserved Plasmodium protein, unknown function
PCHAS_0516900	conserved Plasmodium protein, unknown function
PCHAS_1203900	conserved Plasmodium protein, unknown function
PCHAS_0825600	conserved Plasmodium protein, unknown function
PCHAS_0312300	conserved Plasmodium protein, unknown function
PCHAS_0729200	conserved Plasmodium protein, unknown function
PCHAS_1368600	conserved Plasmodium protein, unknown function
PCHAS_1445300	conserved Plasmodium protein, unknown function
PCHAS_0914200	conserved Plasmodium protein, unknown function
PCHAS_1304800	conserved Plasmodium protein, unknown function
PCHAS_0402300	conserved Plasmodium protein, unknown function
PCHAS_0909300	conserved Plasmodium protein, unknown function
PCHAS_0713300	conserved Plasmodium protein, unknown function
PCHAS_0501900	conserved Plasmodium protein, unknown function
PCHAS_0800600	conserved Plasmodium protein, unknown function
PCHAS_1026900	conserved Plasmodium protein, unknown function
PCHAS_1344400	conserved Plasmodium protein, unknown function
PCHAS_1418600	conserved Plasmodium protein, unknown function
PCHAS_1245100	conserved Plasmodium protein, unknown function
PCHAS_1323500	conserved Plasmodium protein, unknown function
PCHAS_1451100	conserved Plasmodium protein, unknown function
PCHAS_1364100	conserved Plasmodium protein, unknown function
PCHAS_0607400	conserved Plasmodium protein, unknown function
PCHAS_1365800	conserved Plasmodium protein, unknown function
PCHAS_0929200	conserved Plasmodium protein, unknown function
PCHAS_1355900	conserved Plasmodium protein, unknown function
PCHAS_1246100	conserved Plasmodium protein, unknown function
PCHAS_0504500	conserved Plasmodium protein, unknown function
PCHAS_1441900	conserved Plasmodium protein, unknown function
PCHAS_0505300	conserved Plasmodium protein, unknown function
PCHAS_1307100	conserved Plasmodium protein, unknown function
PCHAS_1213400	conserved Plasmodium protein, unknown function
PCHAS_1350100	conserved Plasmodium protein, unknown function
PCHAS_0902700	conserved Plasmodium protein, unknown function
PCHAS_1239100	conserved Plasmodium protein, unknown function
PCHAS_1356000	conserved Plasmodium protein, unknown function
PCHAS_0920300	conserved Plasmodium protein, unknown function
PCHAS_0814400	conserved Plasmodium protein, unknown function
PCHAS_1019500	conserved Plasmodium protein, unknown function
PCHAS_0502200	conserved Plasmodium protein, unknown function
PCHAS_1437800	conserved Plasmodium protein, unknown function
PCHAS_0613400	conserved Plasmodium protein, unknown function
PCHAS_1204700	conserved Plasmodium protein, unknown function
PCHAS_1118000	conserved Plasmodium protein, unknown function
PCHAS_0615600	conserved Plasmodium protein, unknown function
PCHAS_1138300	conserved Plasmodium protein, unknown function
PCHAS_0821600	conserved Plasmodium protein, unknown function
PCHAS_1226900	conserved Plasmodium protein, unknown function
PCHAS_1463900	conserved Plasmodium protein, unknown function
PCHAS_1330000	conserved Plasmodium protein, unknown function
PCHAS_1020800	conserved Plasmodium protein, unknown function
PCHAS_0908800	conserved Plasmodium protein, unknown function
PCHAS_1231000	conserved Plasmodium protein, unknown function
PCHAS_0504000	conserved Plasmodium protein, unknown function
PCHAS_1112500	conserved Plasmodium protein, unknown function
PCHAS_1365400	conserved Plasmodium protein, unknown function
PCHAS_0613900	conserved Plasmodium protein, unknown function
PCHAS_1365300	conserved Plasmodium protein, unknown function
PCHAS_1122600	conserved Plasmodium protein, unknown function
PCHAS_1421800	conserved Plasmodium protein, unknown function
PCHAS_1223600	conserved Plasmodium protein, unknown function
PCHAS_0921300	conserved Plasmodium protein, unknown function
PCHAS_0835800	conserved Plasmodium protein, unknown function
PCHAS_0815400	conserved Plasmodium protein, unknown function
PCHAS_0102300	conserved Plasmodium protein, unknown function
PCHAS_1241700	conserved Plasmodium protein, unknown function
PCHAS_1228500	conserved Plasmodium protein, unknown function
PCHAS_0307600	conserved Plasmodium protein, unknown function
PCHAS_0310000	conserved Plasmodium protein, unknown function
PCHAS_0519300	conserved Plasmodium protein, unknown function
PCHAS_1418300	conserved Plasmodium protein, unknown function
PCHAS_0717000	conserved Plasmodium protein, unknown function
PCHAS_0407800	conserved Plasmodium protein, unknown function
PCHAS_1341500	conserved Plasmodium protein, unknown function
PCHAS_1339500	conserved Plasmodium protein, unknown function
PCHAS_1024500	conserved Plasmodium protein, unknown function
PCHAS_1111800	conserved Plasmodium protein, unknown function
PCHAS_1338100	conserved Plasmodium protein, unknown function
PCHAS_0505500	conserved Plasmodium protein, unknown function
PCHAS_1412500	conserved Plasmodium protein, unknown function
PCHAS_0416300	conserved Plasmodium protein, unknown function
PCHAS_1322700	conserved Plasmodium protein, unknown function
PCHAS_0623000	conserved Plasmodium protein, unknown function
PCHAS_1426100	conserved Plasmodium protein, unknown function
PCHAS_0827900	conserved Plasmodium protein, unknown function
PCHAS_1017500	conserved Plasmodium protein, unknown function
PCHAS_0515700	conserved Plasmodium protein, unknown function
PCHAS_0935600	conserved Plasmodium protein, unknown function
PCHAS_1131900	conserved Plasmodium protein, unknown function
PCHAS_0829800	conserved Plasmodium protein, unknown function
PCHAS_1407100	conserved Plasmodium protein, unknown function
PCHAS_1349400	conserved Plasmodium protein, unknown function
PCHAS_1126900	conserved Plasmodium protein, unknown function
PCHAS_1351600	conserved Plasmodium protein, unknown function
PCHAS_1011300	conserved Plasmodium protein, unknown function
PCHAS_0722300	conserved Plasmodium protein, unknown function
PCHAS_0620700	conserved Plasmodium protein, unknown function
PCHAS_1407900	conserved Plasmodium protein, unknown function
PCHAS_0931900	conserved Plasmodium protein, unknown function
PCHAS_1450200	conserved Plasmodium protein, unknown function
PCHAS_0813400	conserved Plasmodium protein, unknown function
PCHAS_0825700	conserved Plasmodium protein, unknown function
PCHAS_1413800	conserved Plasmodium protein, unknown function
PCHAS_1413100	conserved Plasmodium protein, unknown function
PCHAS_1319600	conserved Plasmodium protein, unknown function
PCHAS_1309800	conserved Plasmodium protein, unknown function
PCHAS_1226500	conserved Plasmodium protein, unknown function
PCHAS_1201800	conserved Plasmodium protein, unknown function
PCHAS_1432500	conserved Plasmodium protein, unknown function
PCHAS_1402900	conserved Plasmodium protein, unknown function
PCHAS_1438700	conserved Plasmodium protein, unknown function
PCHAS_1127900	conserved Plasmodium protein, unknown function
PCHAS_0419000	conserved Plasmodium protein, unknown function
PCHAS_0730000	conserved Plasmodium protein, unknown function
PCHAS_1426400	conserved Plasmodium protein, unknown function
PCHAS_0507900	conserved Plasmodium protein, unknown function
PCHAS_1109300	conserved Plasmodium protein, unknown function
PCHAS_0812800	conserved Plasmodium protein, unknown function
PCHAS_1463600	conserved Plasmodium protein, unknown function
PCHAS_0507300	conserved Plasmodium protein, unknown function
PCHAS_0829500	conserved Plasmodium protein, unknown function
PCHAS_1426300	conserved Plasmodium protein, unknown function
PCHAS_0519400	conserved Plasmodium protein, unknown function
PCHAS_0205500	conserved Plasmodium protein, unknown function
PCHAS_1308000	conserved Plasmodium protein, unknown function
PCHAS_0404500	conserved Plasmodium protein, unknown function
PCHAS_1464400	conserved Plasmodium protein, unknown function
PCHAS_0927200	conserved Plasmodium protein, unknown function
PCHAS_1142700	conserved Plasmodium protein, unknown function
PCHAS_1126600	conserved Plasmodium protein, unknown function
PCHAS_1347300	conserved Plasmodium protein, unknown function
PCHAS_1012300	conserved Plasmodium protein, unknown function
PCHAS_0106900	conserved Plasmodium protein, unknown function
PCHAS_0714200	conserved Plasmodium protein, unknown function
PCHAS_1354500	conserved Plasmodium protein, unknown function
PCHAS_0309300	conserved Plasmodium protein, unknown function
PCHAS_1006300	conserved Plasmodium protein, unknown function
PCHAS_1333600	conserved Plasmodium protein, unknown function
PCHAS_0103900	conserved Plasmodium protein, unknown function
PCHAS_1027200	conserved Plasmodium protein, unknown function
PCHAS_1208800	conserved Plasmodium protein, unknown function
PCHAS_0726800	conserved Plasmodium protein, unknown function
PCHAS_1212900	conserved Plasmodium protein, unknown function
PCHAS_1106700	conserved Plasmodium protein, unknown function
PCHAS_0209100	conserved Plasmodium protein, unknown function
PCHAS_0109600	conserved Plasmodium protein, unknown function
PCHAS_0825800	conserved Plasmodium protein, unknown function
PCHAS_1429800	conserved Plasmodium protein, unknown function
PCHAS_1104300	conserved Plasmodium protein, unknown function
PCHAS_1445800	conserved Plasmodium protein, unknown function
PCHAS_1419700	conserved Plasmodium protein, unknown function
PCHAS_0816600	conserved Plasmodium protein, unknown function
PCHAS_0813000	conserved Plasmodium protein, unknown function
PCHAS_1245900	conserved Plasmodium protein, unknown function
PCHAS_1138100	conserved Plasmodium protein, unknown function
PCHAS_0709000	conserved Plasmodium protein, unknown function
PCHAS_0908700	conserved Plasmodium protein, unknown function
PCHAS_1313800	conserved Plasmodium protein, unknown function
PCHAS_1308600	conserved Plasmodium protein, unknown function
PCHAS_1409400	conserved Plasmodium protein, unknown function
PCHAS_1339600	conserved Plasmodium protein, unknown function
PCHAS_1134200	conserved Plasmodium protein, unknown function
PCHAS_0616500	conserved Plasmodium protein, unknown function
PCHAS_0909100	conserved Plasmodium protein, unknown function
PCHAS_0611400	conserved Plasmodium protein, unknown function
PCHAS_1316600	conserved Plasmodium protein, unknown function
PCHAS_0521700	conserved Plasmodium protein, unknown function
PCHAS_1212700	conserved Plasmodium protein, unknown function
PCHAS_0925000	conserved Plasmodium protein, unknown function
PCHAS_0827600	conserved Plasmodium protein, unknown function
PCHAS_0407100	conserved Plasmodium protein, unknown function
PCHAS_0107500	conserved Plasmodium protein, unknown function
PCHAS_0102500	conserved Plasmodium protein, unknown function
PCHAS_1432400	conserved Plasmodium protein, unknown function
PCHAS_0923900	conserved Plasmodium protein, unknown function
PCHAS_1464000	conserved Plasmodium protein, unknown function
PCHAS_0702700	conserved Plasmodium protein, unknown function
PCHAS_1025300	conserved Plasmodium protein, unknown function
PCHAS_0725200	conserved Plasmodium protein, unknown function
PCHAS_1446800	conserved Plasmodium protein, unknown function
PCHAS_0406900	conserved Plasmodium protein, unknown function
PCHAS_1317200	conserved Plasmodium protein, unknown function
PCHAS_1369900	conserved Plasmodium protein, unknown function
PCHAS_0719800	conserved Plasmodium protein, unknown function
PCHAS_1450900	conserved Plasmodium protein, unknown function
PCHAS_0511200	conserved Plasmodium protein, unknown function
PCHAS_0715000	conserved Plasmodium protein, unknown function
PCHAS_1360900	conserved Plasmodium protein, unknown function
PCHAS_1131000	conserved Plasmodium protein, unknown function
PCHAS_1359900	conserved Plasmodium protein, unknown function
PCHAS_1102600	conserved Plasmodium protein, unknown function
PCHAS_0818600	conserved Plasmodium protein, unknown function
PCHAS_0712000	conserved Plasmodium protein, unknown function
PCHAS_1038200	conserved Plasmodium protein, unknown function
PCHAS_1340800	conserved Plasmodium protein, unknown function
PCHAS_1025900	conserved Plasmodium protein, unknown function
PCHAS_1336000	conserved Plasmodium protein, unknown function
PCHAS_0817200	conserved Plasmodium protein, unknown function
PCHAS_1221300	conserved Plasmodium protein, unknown function
PCHAS_1341100	conserved Plasmodium protein, unknown function
PCHAS_1439900	conserved Plasmodium protein, unknown function
PCHAS_1102000	conserved Plasmodium protein, unknown function
PCHAS_1336900	conserved Plasmodium protein, unknown function
PCHAS_1005900	conserved Plasmodium protein, unknown function
PCHAS_1433400	conserved Plasmodium protein, unknown function
PCHAS_1312800	conserved Plasmodium protein, unknown function
PCHAS_0619100	conserved Plasmodium protein, unknown function
PCHAS_0915900	conserved Plasmodium protein, unknown function
PCHAS_1001800	conserved Plasmodium protein, unknown function
PCHAS_1307500	conserved Plasmodium protein, unknown function
PCHAS_0818100	conserved Plasmodium protein, unknown function
PCHAS_0104600	conserved Plasmodium protein, unknown function
PCHAS_0822500	conserved Plasmodium protein, unknown function
PCHAS_0313300	conserved Plasmodium protein, unknown function
PCHAS_1025000	conserved Plasmodium protein, unknown function
PCHAS_1213200	conserved Plasmodium protein, unknown function
PCHAS_1427700	conserved Plasmodium protein, unknown function
PCHAS_1406400	conserved Plasmodium protein, unknown function
PCHAS_0315600	conserved Plasmodium protein, unknown function
PCHAS_1405400	conserved Plasmodium protein, unknown function
PCHAS_1009300	conserved Plasmodium protein, unknown function
PCHAS_1313200	conserved Plasmodium protein, unknown function
PCHAS_1217500	conserved Plasmodium protein, unknown function
PCHAS_1226100	conserved Plasmodium protein, unknown function
PCHAS_1215200	conserved Plasmodium protein, unknown function
PCHAS_1315200	conserved Plasmodium protein, unknown function
PCHAS_1404100	conserved Plasmodium protein, unknown function
PCHAS_0515500	conserved Plasmodium protein, unknown function
PCHAS_1343800	conserved Plasmodium protein, unknown function
PCHAS_1333200	conserved Plasmodium protein, unknown function
PCHAS_1113200	conserved Plasmodium protein, unknown function
PCHAS_0918500	conserved Plasmodium protein, unknown function
PCHAS_0922000	conserved Plasmodium protein, unknown function
PCHAS_0302900	conserved Plasmodium protein, unknown function
PCHAS_1021600	conserved Plasmodium protein, unknown function
PCHAS_0719400	conserved Plasmodium protein, unknown function
PCHAS_1110500	conserved Plasmodium protein, unknown function
PCHAS_1464300	conserved Plasmodium protein, unknown function
PCHAS_1136800	conserved Plasmodium protein, unknown function
PCHAS_0910300	conserved Plasmodium protein, unknown function
PCHAS_0806700	conserved protein, unknown function
PCHAS_1215900	conserved protein, unknown function
PCHAS_1427900	conserved protein, unknown function
PCHAS_0909200	conserved protein, unknown function
PCHAS_0810000	conserved protein, unknown function
PCHAS_0726200	conserved protein, unknown function
PCHAS_0308700	conserved protein, unknown function
PCHAS_1454600	conserved protein, unknown function
PCHAS_1421300	conserved protein, unknown function
PCHAS_0704600	conserved protein, unknown function
PCHAS_0207000	conserved protein, unknown function
PCHAS_0410700	conserved protein, unknown function
PCHAS_1241900	conserved protein, unknown function
PCHAS_1348200	conserved protein, unknown function
PCHAS_0915400	conserved protein, unknown function
PCHAS_1304200	conserved protein, unknown function
PCHAS_0814300	conserved protein, unknown function
PCHAS_0503100	conserved protein, unknown function
PCHAS_0406700	conserved protein, unknown function
PCHAS_1128900	conserved protein, unknown function
PCHAS_1368500	conserved protein, unknown function
PCHAS_1104200	conserved protein, unknown function
PCHAS_1001400	conserved rodent malaria protein, unknown function
PCHAS_1247200	conserved rodent malaria protein, unknown function
PCHAS_0836800	conserved rodent malaria protein, unknown function
PCHAS_0524700	conserved rodent malaria protein, unknown function
PCHAS_1467300	conserved rodent malaria protein, unknown function
PCHAS_1306100	copper transporter, putative
PCHAS_0417400	copper-transporting ATPase, putative
PCHAS_0707800	coproporphyrinogen-III oxidase, putative
PCHAS_1404600	CorA-like Mg2+ transporter protein, putative
PCHAS_1316400	crossover junction endonuclease MUS81, putative
PCHAS_1426200	CS domain protein, putative
PCHAS_0821400	CS domain protein, putative
PCHAS_1135200	CUGBP Elav-like family member 1, putative
PCHAS_1033500	CUGBP Elav-like family member 2, putative
PCHAS_1428300	cullin-1, putative
PCHAS_0104900	cyclin dependent kinase binding protein, putative
PCHAS_0824700	cyclin-dependent kinases regulatory subunit, putative
PCHAS_1444300	cyclin-related protein, putative
PCHAS_0209700	cysteine desulfurase, putative
PCHAS_0306000	cysteine desulfuration protein SufE, putative
PCHAS_1026200	cysteine protease ATG4, putative
PCHAS_0812700	cysteine repeat modular protein 1, putative
PCHAS_1214300	cysteine--tRNA ligase, putative
PCHAS_0704900	cysteine-rich PDZ-binding protein, putative
PCHAS_1366800	cytidine and deoxycytidylate deaminase, putative
PCHAS_1033400	cytidine diphosphate-diacylglycerol synthase, putative
PCHAS_1010700	cytochrome c oxidase assembly protein COX15, putative
PCHAS_0602700	cytochrome c oxidase assembly protein COX19, putative
PCHAS_1329600	cytochrome c1 precursor, putative
PCHAS_0805500	cytoskeleton associated protein, putative
PCHAS_0812200	cytosolic Fe-S cluster assembly factor NBP35, putative
PCHAS_1004900	cytosolic glyoxalase II, putative
PCHAS_0905600	D-tyrosyl-tRNA(Tyr) deacylase, putative
PCHAS_1413700	DEAD box helicase, putative
PCHAS_1019900	DEAD/DEAH box helicase, putative
PCHAS_0904000	DEAD/DEAH box helicase, putative
PCHAS_0314800	DEAD/DEAH helicase, putative
PCHAS_1306200	DEAD/DEAH helicase, putative
PCHAS_1403000	deoxyhypusine hydroxylase, putative
PCHAS_0412900	DER1-like protein, putative
PCHAS_1344600	dihydrofolate synthase/folylpolyglutamate synthase, putative
PCHAS_1449100	dihydrolipoyl dehydrogenase, mitochondrial, putative
PCHAS_0102800	dihydroorotate dehydrogenase, putative
PCHAS_1003300	dipeptidyl aminopeptidase 3, putative
PCHAS_1029700	diphthamide biosynthesis protein 1, putative
PCHAS_1016000	diphthamide biosynthesis protein 2, putative
PCHAS_1439400	diphthine--ammonia ligase, putative
PCHAS_1034000	DNA damage-inducible protein 1, putative
PCHAS_1440200	DNA gyrase subunit A, putative
PCHAS_1456300	DNA gyrase subunit B, putative
PCHAS_0611500	DNA helicase MCM8, putative
PCHAS_1133300	DNA helicase, putative
PCHAS_1404500	DNA ligase I, putative
PCHAS_0914100	DNA mismatch repair protein MLH, putative
PCHAS_0208800	DNA mismatch repair protein PMS1, putative
PCHAS_1037600	DNA mismatch repair protein, putative
PCHAS_1123700	DNA polymerase 1, putative
PCHAS_1128600	DNA polymerase epsilon catalytic subunit A, putative
PCHAS_1350600	DNA polymerase theta, putative
PCHAS_0812300	DNA primase large subunit, putative
PCHAS_1305800	DNA primase small subunit, putative
PCHAS_1227400	DNA repair and recombination protein RAD54, putative
PCHAS_1144200	DNA repair endonuclease, putative
PCHAS_1034900	DNA repair helicase, putative
PCHAS_1305100	DNA repair metallo-beta-lactamase protein, putative
PCHAS_1361000	DNA repair protein RAD5, putative
PCHAS_0105200	DNA repair protein RAD50, putative
PCHAS_1466000	DNA repair protein rhp16, putative
PCHAS_0904100	DNA replication ATP-dependent helicase/nuclease DNA2, putative
PCHAS_1354000	DNA replication complex GINS protein, putative
PCHAS_0808100	DNA replication complex GINS protein, putative
PCHAS_1025700	DNA replication licensing factor MCM2, putative
PCHAS_1417400	DNA replication licensing factor MCM4, putative
PCHAS_0803400	DNA replication licensing factor MCM7, putative
PCHAS_1012200	DNA topoisomerase 2, putative
PCHAS_1364600	DNA topoisomerase 3, putative
PCHAS_1434500	DNA-binding chaperone, putative
PCHAS_1408000	DNA-directed RNA polymerase alpha chain, putative
PCHAS_0807300	DNA-directed RNA polymerase II subunit RPB1, putative
PCHAS_0201700	DNA-directed RNA polymerase II subunit RPB9, putative
PCHAS_0306400	DNA-directed RNA polymerase III subunit RPC10, putative
PCHAS_1340500	DNA-directed RNA polymerase, alpha subunit, putative
PCHAS_0706900	DNA-directed RNA polymerases I and III subunit RPAC1, putative
PCHAS_1028300	DNA-directed RNA polymerases I and III subunit RPAC2, putative
PCHAS_1140100	DNA-directed RNA polymerases I, II, and III subunit RPABC1, putative
PCHAS_1431400	DNA-directed RNA polymerases I, II, and III subunit RPABC3, putative
PCHAS_1360400	DNA-directed RNA polymerases I, II, and III subunit RPABC4, putative
PCHAS_1363800	DNA/RNA-binding protein Alba 2, putative
PCHAS_1205100	DNA/RNA-binding protein Alba 3, putative
PCHAS_1364900	DNA/RNA-binding protein Alba 4, putative
PCHAS_1204500	DnaJ protein, putative
PCHAS_1201900	DnaJ protein, putative
PCHAS_0716100	DnaJ protein, putative
PCHAS_1021900	DnaJ protein, putative
PCHAS_1132500	DnaJ protein, putative
PCHAS_1341000	DnaJ protein, putative
PCHAS_0707000	DnaJ protein, putative
PCHAS_1238600	DnaJ protein, putative
PCHAS_1023700	DNL-type zinc finger protein, putative
PCHAS_0209300	dolichyl-diphosphooligosaccharide--protein glycosyltransferase subunit DAD1, putative
PCHAS_0912900	dolichyl-diphosphooligosaccharide--protein glycosyltransferase subunit STT3, putative
PCHAS_1459500	double C2-like domain-containing protein, putative
PCHAS_0204000	double-strand break repair protein MRE11, putative
PCHAS_0616300	drug/metabolite transporter, putative
PCHAS_0408100	dual specificity protein phosphatase, putative
PCHAS_0603100	dynein heavy chain, putative
PCHAS_0316500	E2F-associated phosphoprotein, putative
PCHAS_1125500	E3 ubiquitin-protein ligase RNF5, putative
PCHAS_0805200	E3 ubiquitin-protein ligase, putative
PCHAS_0933500	E3 ubiquitin-protein ligase, putative
PCHAS_0937900	early transcribed membrane protein
PCHAS_1041000	early transcribed membrane protein
PCHAS_0900400	early transcribed membrane protein
PCHAS_0501200	early transcribed membrane protein
PCHAS_0200071	early transcribed membrane protein
PCHAS_0406500	EB1 homolog, putative
PCHAS_0403700	EH domain-containing protein, putative
PCHAS_0805900	EKC/KEOPS complex subunit BUD32, putative
PCHAS_1356600	elongation factor 1-gamma, putative
PCHAS_1318100	elongation factor 2, putative
PCHAS_1450000	elongation factor G, putative
PCHAS_0101900	elongation factor G, putative
PCHAS_1365700	elongation factor Tu, putative
PCHAS_0920100	endoplasmic reticulum oxidoreductin, putative
PCHAS_0905900	endoplasmic reticulum-resident calcium binding protein, putative
PCHAS_1439300	endoplasmin, putative
PCHAS_1350000	ER lumen protein retaining receptor 1, putative
PCHAS_1428100	ER membrane protein complex subunit 1, putative
PCHAS_1108800	ERCC4 domain-containing protein, putative
PCHAS_0937700	erythrocyte membrane antigen 1
PCHAS_1402200	erythrocyte membrane antigen 1
PCHAS_0113900	erythrocyte membrane antigen 1
PCHAS_0900065	erythrocyte membrane antigen 1
PCHAS_0938100	erythrocyte membrane antigen 1
PCHAS_1001500	erythrocyte membrane antigen 1
PCHAS_1400100	erythrocyte membrane antigen 1
PCHAS_0500900	erythrocyte membrane associated protein 1, putative
PCHAS_0522800	erythrocyte membrane-associated antigen, putative
PCHAS_1413200	eukaryotic translation initation factor 4 gamma, putative
PCHAS_0819600	eukaryotic translation initiation factor 3 subunit F, putative
PCHAS_0413700	eukaryotic translation initiation factor 4E, putative
PCHAS_1352200	eukaryotic translation initiation factor 6, putative
PCHAS_0503300	eukaryotic translation initiation factor subunit eIF2A, putative
PCHAS_0624200	exonuclease I, putative
PCHAS_0715800	exonuclease, putative
PCHAS_0903700	exonuclease, putative
PCHAS_0416200	exoribonuclease II, putative
PCHAS_0810900	exoribonuclease, putative
PCHAS_1407400	exosome complex component RRP40, putative
PCHAS_1338900	exported protein 2, putative
PCHAS_0617500	exported serine/threonine protein kinase, putative
PCHAS_0402400	exportin-1, putative
PCHAS_1232800	FACT complex subunit SPT16, putative
PCHAS_0405700	FAD-dependent glycerol-3-phosphate dehydrogenase, putative
PCHAS_1424100	FAD-dependent monooxygenase, putative
PCHAS_1136500	falcilysin, putative
PCHAS_1100100	fam-a protein
PCHAS_1302000	fam-a protein
PCHAS_0838100	fam-a protein
PCHAS_0200061	fam-a protein
PCHAS_0113800	fam-a protein
PCHAS_0800200	fam-a protein
PCHAS_1402400	fam-a protein
PCHAS_0318600	fam-a protein
PCHAS_0701200	fam-a protein
PCHAS_0114700	fam-a protein
PCHAS_0420500	fam-a protein
PCHAS_0500100	fam-a protein
PCHAS_0213881	fam-a protein
PCHAS_1301800	fam-a protein
PCHAS_0837300	fam-a protein
PCHAS_1248600	fam-a protein
PCHAS_1001300	fam-a protein
PCHAS_0800100	fam-a protein
PCHAS_0114400	fam-a protein
PCHAS_1041300	fam-a protein
PCHAS_1402000	fam-a protein
PCHAS_1146900	fam-a protein
PCHAS_0114200	fam-a protein
PCHAS_0100500	fam-a protein
PCHAS_1248500	fam-a protein
PCHAS_0113700	fam-a protein
PCHAS_0625800	fam-a protein
PCHAS_0114000	fam-a protein
PCHAS_1401800	fam-a protein
PCHAS_0500800	fam-a protein
PCHAS_1301500	fam-a protein
PCHAS_1201100	fam-a protein
PCHAS_1302100	fam-a protein
PCHAS_1331100	fam-a protein
PCHAS_0113500	fam-a protein
PCHAS_0525400	fam-a protein
PCHAS_0625200	fam-a protein
PCHAS_0626100	fam-a protein
PCHAS_0837900	fam-a protein
PCHAS_0600100	fam-a protein
PCHAS_0602200	fam-a protein
PCHAS_1147100	fam-b protein
PCHAS_0400700	fam-b protein
PCHAS_0601900	fam-b protein
PCHAS_1041200	fam-b protein
PCHAS_1371000	fam-b protein
PCHAS_0837000	fam-b protein
PCHAS_1145700	fam-b protein
PCHAS_0113400	fam-b protein
PCHAS_0937550	fam-b protein
PCHAS_0401300	fam-b protein
PCHAS_1247100	fam-b protein
PCHAS_1467250	fam-b protein
PCHAS_1303100	fam-b protein
PCHAS_1370400	fam-b protein
PCHAS_0302300	fam-b protein
PCHAS_0500300	fam-b protein
PCHAS_1467550	fam-b protein
PCHAS_1303400	fam-b protein
PCHAS_0318400	fam-b protein
PCHAS_0318800	fam-b protein
PCHAS_1401251	fam-c protein
PCHAS_1201000	fam-c protein
PCHAS_0800045	fam-c protein
PCHAS_0731350	fam-c protein
PCHAS_1401850	fam-c protein
PCHAS_1247600	fam-c protein
PCHAS_0100700	fam-c protein
PCHAS_1302050	fam-c protein
PCHAS_0731651	fam-c protein
PCHAS_1302600	fam-c protein
PCHAS_0837651	fam-c protein
PCHAS_0926400	fam-d protein
PCHAS_0926800	fam-d protein
PCHAS_0925600	fam-d protein
PCHAS_0925500	fam-d protein
PCHAS_0925700	fam-d protein
PCHAS_0925900	fam-d protein
PCHAS_0926100	fam-d protein
PCHAS_0925400	fam-d protein
PCHAS_0926000	fam-d protein
PCHAS_0926700	fam-d protein
PCHAS_0926600	fam-d protein
PCHAS_0715300	Fe-S cluster assembly protein DRE2, putative
PCHAS_1322600	ferlin, putative
PCHAS_1030000	FeS assembly ATPase SufC, putative
PCHAS_0811200	FHA domain protein, putative
PCHAS_1007000	flap endonuclease 1, putative
PCHAS_0518300	flavoprotein subunit of succinate dehydrogenase, putative
PCHAS_0935900	folate transporter 1, putative
PCHAS_0912800	folate transporter 2, putative
PCHAS_0828400	fumarate hydratase, putative
PCHAS_1327000	FYVE and coiled-coil domain-containing protein, putative
PCHAS_1240600	G-protein coupled receptor, putative
PCHAS_0310500	GAF domain-related protein, putative
PCHAS_1316000	gamete egress and sporozoite traversal protein, putative
PCHAS_1226000	gamete release protein, putative
PCHAS_1310700	gamma-tubulin complex component, putative
PCHAS_0834600	gamma-tubulin complex component, putative
PCHAS_1458100	GAS8-like protein, putative
PCHAS_1311600	GCN2 alpha-related protein kinase, putative
PCHAS_0610700	general transcription factor 3C polypeptide 5, putative
PCHAS_1415200	general transcription factor IIH subunit 2, putative
PCHAS_0924600	geranylgeranyl pyrophosphate synthase, putative
PCHAS_1309600	geranylgeranyl transferase type-2 subunit alpha, putative
PCHAS_0102000	geranylgeranyltransferase, putative
PCHAS_1459600	glucose inhibited division protein a homologue, putative
PCHAS_1320800	glucose-6-phosphate dehydrogenase-6-phosphogluconolactonase, putative
PCHAS_1133000	glutamate--tRNA ligase, putative
PCHAS_1351200	glutamine--tRNA ligase, putative
PCHAS_0106100	glutaredoxin-like protein
PCHAS_0612200	glutathione peroxidase-like thioredoxin peroxidase, putative
PCHAS_1368900	glycerol kinase, putative
PCHAS_1036700	glycerophosphodiester phosphodiesterase, putative
PCHAS_0817100	glycolipid transfer protein, putative
PCHAS_1144400	glycosylphosphatidylinositol anchor attachment 1 protein, putative
PCHAS_1224900	glycosyltransferase family 28 protein, putative
PCHAS_0910400	glyoxalase I, putative
PCHAS_1211700	GMP synthase [glutamine-hydrolyzing], putative
PCHAS_1420100	golgi protein 1, putative
PCHAS_0611100	GPI mannosyltransferase 1, putative
PCHAS_1462600	GPI mannosyltransferase 2, putative
PCHAS_1359300	GPI mannosyltransferase 3, putative
PCHAS_1350300	GPI transamidase subunit PIG-U, putative
PCHAS_0936100	GPI-anchored micronemal antigen, putative
PCHAS_1230700	GPI-anchored wall transfer protein 1, putative
PCHAS_0107000	GTP-binding protein, putative
PCHAS_0715600	GTP-binding protein, putative
PCHAS_1009200	GTP-binding protein, putative
PCHAS_1031700	GTP-binding protein, putative
PCHAS_0813100	GTP-binding protein, putative
PCHAS_1434900	GTP-binding protein, putative
PCHAS_1112700	GTP-binding protein, putative
PCHAS_1423700	GTP-binding translation elongation factor, putative
PCHAS_1037900	GTPase-activating protein, putative
PCHAS_0910900	GTPase-activating protein, putative
PCHAS_1107800	guanidine nucleotide exchange factor, putative
PCHAS_0830000	guanylate kinase, putative
PCHAS_1136200	guanylyl cyclase beta, putative
PCHAS_1409900	H/ACA ribonucleoprotein complex subunit 1, putative
PCHAS_1012700	H/ACA ribonucleoprotein complex subunit 3, putative
PCHAS_0605700	HAD domain ookinete protein, putative
PCHAS_0402700	HAD superfamily protein, putative
PCHAS_0517300	haloacid dehalogenase-like hydrolase, putative
PCHAS_0700800	haloacid dehalogenase-like hydrolase, putative
PCHAS_1400800	haloacid dehalogenase-like hydrolase, putative
PCHAS_0913100	heat shock protein 101, putative
PCHAS_1220000	heat shock protein 110, putative
PCHAS_1361800	heat shock protein 110, putative
PCHAS_0611300	heat shock protein 20, putative
PCHAS_1214700	heat shock protein 60, putative
PCHAS_0819200	heat shock protein 70, putative
PCHAS_1311000	heat shock protein 90, putative
PCHAS_0906000	heat shock protein, putative
PCHAS_0811400	helicase SKI2W, putative
PCHAS_0304700	hexose transporter, putative
PCHAS_1012600	HID1 domain-containing protein, putative
PCHAS_0603700	high mobility group protein B1, putative
PCHAS_0722000	high mobility group protein B2, putative
PCHAS_0606300	high mobility group protein B3, putative
PCHAS_1135000	high mobility group protein B4, putative
PCHAS_0830500	high molecular weight rhoptry protein 2, putative
PCHAS_0613600	histidine triad protein, putative
PCHAS_0835100	histidine--tRNA ligase, putative
PCHAS_1312100	histidine--tRNA ligase, putative
PCHAS_0727500	histone acetyltransferase, putative
PCHAS_1105900	histone deacetylase, putative
PCHAS_1318400	histone deacetylase, putative
PCHAS_1218300	histone H2A variant, putative
PCHAS_1422400	histone H2B variant, putative
PCHAS_1353000	histone H3-like centromeric protein CSE4, putative
PCHAS_0911800	histone-lysine N-methyltransferase SET7, putative
PCHAS_1438200	histone-lysine N-methyltransferase, H3 lysine-4 specific, putative
PCHAS_1431900	histone-lysine N-methyltransferase, putative
PCHAS_0521800	holo-[acyl-carrier-protein] synthase, putative
PCHAS_1450600	homocysteine S-methyltransferase, putative
PCHAS_0507700	HORMA domain protein, putative
PCHAS_1211500	hypoxanthine-guanine phosphoribosyltransferase, putative
PCHAS_0403300	IBR domain protein, putative
PCHAS_1424200	importin beta, putative
PCHAS_0803900	importin-7, putative
PCHAS_0708300	inner membrane complex protein 1b, putative
PCHAS_1241000	inner membrane complex protein 1g, putative
PCHAS_0716400	inner membrane complex protein 1i, putative
PCHAS_1119900	inner membrane complex protein 1j, putative
PCHAS_1237800	inner membrane complex protein, putative
PCHAS_1363100	inner membrane complex protein, putative
PCHAS_1327600	inner membrane complex sub-compartment protein 3, putative
PCHAS_1416400	inositol polyphosphate kinase, putative
PCHAS_0803500	inositol-phosphate phosphatase, putative
PCHAS_1130300	inositol-polyphosphate 5-phosphatase, putative
PCHAS_0914500	insulinase, putative
PCHAS_1321500	iron sulfur cluster assembly protein, putative
PCHAS_1442000	isoleucine--tRNA ligase, putative
PCHAS_1426900	karyopherin alpha, putative
PCHAS_0605900	kelch domain-containing protein, putative
PCHAS_0921800	kelch domain-containing protein, putative
PCHAS_1460600	kinesin-13, putative
PCHAS_0624100	kinesin-19, putative
PCHAS_1208900	kinesin-4, putative
PCHAS_0808000	kinesin-5, putative
PCHAS_0611200	kinesin-7, putative
PCHAS_0201100	kinesin-8, putative
PCHAS_1115300	kinetochore protein NDC80, putative
PCHAS_0415200	kinetochore protein NUF2, putative
PCHAS_1363400	kinetochore protein SPC25, putative
PCHAS_0307500	KRR1 small subunit processome component, putative
PCHAS_1344700	L-lactate dehydrogenase, putative
PCHAS_1324700	large ribosomal subunit nuclear export factor, putative
PCHAS_1036000	LCCL domain-containing protein
PCHAS_0418500	LCCL domain-containing protein
PCHAS_1303900	LCCL domain-containing protein
PCHAS_1322800	LCCL domain-containing protein
PCHAS_0513500	LEM3/CDC50 family protein, putative
PCHAS_0930900	LEM3/CDC50 family protein, putative
PCHAS_1306800	leucine carboxyl methyltransferase, putative
PCHAS_1365200	leucine-rich repeat protein
PCHAS_0919300	leucine-rich repeat protein
PCHAS_0311900	leucyl/phenylalanyl-tRNA--protein transferase, putative
PCHAS_0403200	lipoamide acyltransferase component of branched-chain alpha-keto acid dehydrogenase complex, putative
PCHAS_1362100	lipoyl synthase, putative
PCHAS_1003900	liver specific protein 2, putative
PCHAS_1026700	lysine--tRNA ligase, putative
PCHAS_0611800	lysine-specific histone demethylase 1, putative
PCHAS_1041700	lysophospholipase, putative
PCHAS_1041600	lysophospholipase, putative
PCHAS_0731400	lysophospholipase, putative
PCHAS_0800300	lysophospholipase, putative
PCHAS_1370600	lysophospholipase, putative
PCHAS_0900061	lysophospholipase, putative
PCHAS_1041500	lysophospholipase, putative
PCHAS_1145800	lysophospholipase, putative
PCHAS_1146100	lysophospholipase, putative
PCHAS_1000900	lysophospholipase, putative
PCHAS_0420600	lysophospholipase, putative
PCHAS_0601700	lysophospholipase, putative
PCHAS_1221000	lysophospholipase, putative
PCHAS_1401000	lysophospholipase, putative
PCHAS_1402100	lysophospholipase, putative
PCHAS_0627400	lysophospholipase, putative
PCHAS_1313500	M17 leucyl aminopeptidase, putative
PCHAS_0833400	M18 aspartyl aminopeptidase, putative
PCHAS_0415900	Maf-like protein, putative
PCHAS_0604200	major facilitator superfamily domain-containing protein, putative
PCHAS_1017200	major facilitator superfamily domain-containing protein, putative
PCHAS_0816000	major facilitator superfamily-related transporter, putative
PCHAS_1117200	malate dehydrogenase, putative
PCHAS_1434200	male development gene 1, putative
PCHAS_1412400	malonyl CoA-acyl carrier protein transacylase, putative
PCHAS_0905300	mechanosensitive ion channel protein, putative
PCHAS_1411500	meiosis-specific nuclear structural protein 1, putative
PCHAS_0818300	merozoite organizing protein, putative
PCHAS_1119100	merozoite surface protein 10, putative
PCHAS_1305500	metacaspase-like protein
PCHAS_0622900	metallo-hydrolase/oxidoreductase, putative
PCHAS_1214400	methionine aminopeptidase 1b, putative
PCHAS_1226800	methionine aminopeptidase 1c, putative
PCHAS_1413500	methionyl-tRNA formyltransferase, putative
PCHAS_1463300	methyltransferase, putative
PCHAS_0802200	methyltransferase, putative
PCHAS_0512200	methyltransferase, putative
PCHAS_0417100	mitochondrial carrier protein, putative
PCHAS_0203500	mitochondrial carrier protein, putative
PCHAS_1144100	mitochondrial carrier protein, putative
PCHAS_0102700	mitochondrial chaperone BCS1, putative
PCHAS_1458600	mitochondrial import inner membrane translocase subunit TIM13, putative
PCHAS_0623600	mitochondrial import inner membrane translocase subunit TIM14, putative
PCHAS_1112800	mitochondrial import inner membrane translocase subunit TIM16, putative
PCHAS_1132000	mitochondrial import inner membrane translocase subunit TIM23, putative
PCHAS_0209400	mitochondrial import inner membrane translocase subunit TIM50, putative
PCHAS_1239900	mitochondrial import receptor subunit TOM22, putative
PCHAS_0935700	mitochondrial inner membrane protein OXA1, putative
PCHAS_0603000	mitochondrial phosphate carrier protein, putative
PCHAS_1358800	mitochondrial pyruvate carrier protein 1, putative
PCHAS_1338200	mitochondrial pyruvate carrier protein 2, putative
PCHAS_1015800	mitochondrial ribosomal protein L15 precursor, putative
PCHAS_0109100	mitochondrial ribosomal protein L19 precursor, putative
PCHAS_1022100	mitochondrial ribosomal protein L21 precursor, putative
PCHAS_1125200	mitochondrial ribosomal protein L46 precursor, putative
PCHAS_0611700	mitochondrial ribosomal protein S18 precursor, putative
PCHAS_1422000	mitochondrial ribosomal protein S5 precursor, putative
PCHAS_1330550	mitochondrial ribosomal protein S6-2 precursor, putative
PCHAS_1238300	mitochondrial-processing peptidase subunit alpha, putative
PCHAS_1014100	mitogen-activated protein kinase 1, putative
PCHAS_1448400	mitosis protein dim1, putative
PCHAS_0309400	monocarboxylate transporter, putative
PCHAS_0803000	mRNA cap guanine-N7 methyltransferase, putative
PCHAS_1452400	mRNA methyltransferase, putative
PCHAS_1234100	mRNA-binding protein PUF1, putative
PCHAS_1409300	mRNA-decapping enzyme 2, putative
PCHAS_1353700	MSP7-like protein
PCHAS_1315000	multidrug resistance protein 2, putative
PCHAS_1434800	multiple RNA-binding domain-containing protein 1, putative
PCHAS_0517500	myb2 transcription factor, putative
PCHAS_1103000	myosin B, putative
PCHAS_1348700	myosin C, putative
PCHAS_1446700	myosin D, putative
PCHAS_0914900	myosin light chain B, putative
PCHAS_0112800	myosin-like protein, putative
PCHAS_1123100	N-acetylglucosaminylphosphatidylinositol deacetylase, putative
PCHAS_0402500	N-ethylmaleimide-sensitive fusion protein, putative
PCHAS_0818400	N-glycosylase/DNA lyase, putative
PCHAS_1202400	N-terminal acetyltransferase A complex catalytic subunit ARD1, putative
PCHAS_0202500	N-terminal acetyltransferase, putative
PCHAS_1419600	N2,N2-dimethylguanosine tRNA methyltransferase, putative
PCHAS_0408400	N2227-like protein, putative
PCHAS_1368100	N6-adenine-specific methylase, putative
PCHAS_1014800	NADP-specific glutamate dehydrogenase, putative
PCHAS_1120200	nascent polypeptide-associated complex subunit alpha, putative
PCHAS_1218700	nicotinamidase, putative
PCHAS_1347400	nicotinate-nucleotide adenylyltransferase, putative
PCHAS_0618400	NIMA related kinase 4, putative
PCHAS_1115100	NLI interacting factor-like phosphatase, putative
PCHAS_1026300	NOT family protein, putative
PCHAS_0206700	novel putative transporter 1, putative
PCHAS_1146800	novel putative transporter 1, putative
PCHAS_0726600	nuclear cap-binding protein subunit 2, putative
PCHAS_1039000	nuclear formin-like protein MISFIT, putative
PCHAS_1355200	nuclear movement protein, putative
PCHAS_0920900	nuclear preribosomal assembly protein, putative
PCHAS_1358300	nucleolar complex protein 2, putative
PCHAS_0111800	nucleolar GTP-binding protein 1, putative
PCHAS_1021200	nucleolar GTP-binding protein 2, putative
PCHAS_0512600	nucleolar preribosomal assembly protein, putative
PCHAS_1229400	nucleolar protein 10, putative
PCHAS_1207700	nucleolar protein 5, putative
PCHAS_0914700	nucleolar protein 56, putative
PCHAS_0832200	nucleolar protein Nop52, putative
PCHAS_1463100	nucleolar rRNA processing protein, putative
PCHAS_1351800	nucleotidyltransferase, putative
PCHAS_0621600	Obg-like ATPase 1, putative
PCHAS_0108000	ornithine aminotransferase, putative
PCHAS_1465300	osmiophilic body protein G377, putative
PCHAS_1124400	oxidoreductase, putative
PCHAS_0710000	P-loop containing nucleoside triphosphate hydrolase, putative
PCHAS_0402900	palmitoyltransferase DHHC1, putative
PCHAS_0314700	palmitoyltransferase DHHC11, putative
PCHAS_1342400	palmitoyltransferase DHHC5, putative
PCHAS_0833600	palmitoyltransferase DHHC6, putative
PCHAS_1243400	palmitoyltransferase DHHC7, putative
PCHAS_1421500	palmitoyltransferase DHHC8, putative
PCHAS_1023400	pantothenate kinase, putative
PCHAS_0823600	para-aminobenzoic acid synthetase, putative
PCHAS_0207600	parasite-infected erythrocyte surface protein
PCHAS_1133800	patatin-like phospholipase, putative
PCHAS_0306200	pentafunctional AROM polypeptide, putative
PCHAS_1450300	pentatricopeptide repeat domain-containing protein, putative
PCHAS_1429600	peptidase family C50, putative
PCHAS_1367100	peptidase, putative
PCHAS_1016900	peptide chain release factor 1, putative
PCHAS_1008200	peptide chain release factor 2, putative
PCHAS_0809600	peptide deformylase, putative
PCHAS_1227800	peptidyl-prolyl cis-trans isomerase, putative
PCHAS_1454500	periodic tryptophan protein 1, putative
PCHAS_0612300	peripheral plastid protein 1, putative
PCHAS_0506200	PHAX domain-containing protein, putative
PCHAS_0708400	phd finger protein, putative
PCHAS_1132200	phosphatase 2A regulatory subunit-related protein, putative
PCHAS_0410200	phosphatidylinositol 3- and 4-kinase, putative
PCHAS_1109100	phosphatidylinositol 4-kinase, putative
PCHAS_0516300	phosphatidylinositol N-acetylglucosaminyltransferase subunit A, putative
PCHAS_1117600	phosphatidylinositol N-acetylglucosaminyltransferase subunit GPI1, putative
PCHAS_0812400	phosphatidylinositol N-acetylglucosaminyltransferase, putative
PCHAS_0829000	phosphatidylserine decarboxylase, putative
PCHAS_1142200	phosphatidylserine synthase, putative
PCHAS_0927900	phosphoacetylglucosamine mutase, putative
PCHAS_1421700	phosphodiesterase gamma, putative
PCHAS_1018700	phosphoenolpyruvate carboxylase, putative
PCHAS_1245000	phosphoenolpyruvate/phosphate translocator, putative
PCHAS_1211600	phosphoglucomutase, putative
PCHAS_0823700	phosphoglycerate kinase, putative
PCHAS_0507000	phospholipid scramblase, putative
PCHAS_0501800	phosphomannomutase, putative
PCHAS_1344900	phosphoribosylpyrophosphate synthetase, putative
PCHAS_0203000	photosensitized INA-labeled protein PHIL1, putative
PCHAS_0301400	PIR protein
PCHAS_0420000	PIR protein
PCHAS_0100300	PIR protein
PCHAS_0301500	PIR protein
PCHAS_1371200	PIR protein
PCHAS_0601200	PIR protein
PCHAS_1300201	PIR protein
PCHAS_0301100	PIR protein
PCHAS_0300800	PIR protein
PCHAS_0420300	PIR protein
PCHAS_1371900	PIR protein
PCHAS_1200700	PIR protein
PCHAS_0626200	PIR protein
PCHAS_0500600	PIR protein
PCHAS_1000400	PIR protein
PCHAS_0300300	PIR protein
PCHAS_0301700	PIR protein
PCHAS_0900011	PIR protein
PCHAS_1200400	PIR protein
PCHAS_1147500	PIR protein
PCHAS_1468500	PIR protein
PCHAS_0731600	PIR protein
PCHAS_0400500	PIR protein
PCHAS_1200500	PIR protein
PCHAS_0400300	PIR protein
PCHAS_0301200	PIR protein
PCHAS_1400900	PIR protein
PCHAS_0319700	PIR protein
PCHAS_1371700	PIR protein
PCHAS_0626300	PIR protein
PCHAS_0320100	PIR protein
PCHAS_0700400	PIR protein
PCHAS_0938341	PIR protein
PCHAS_0800025	PIR protein
PCHAS_0626500	PIR protein
PCHAS_0300200	PIR protein
PCHAS_0318500	PIR protein
PCHAS_0302700	PIR protein
PCHAS_0301800	PIR protein
PCHAS_1146400	PIR protein
PCHAS_1400400	PIR protein
PCHAS_0400400	PIR protein
PCHAS_0200005	PIR protein
PCHAS_0115000	PIR protein
PCHAS_1042700	PIR protein
PCHAS_0900015	PIR protein
PCHAS_0319600	PIR protein
PCHAS_1468700	PIR protein
PCHAS_0800051	PIR protein
PCHAS_1100200	PIR protein
PCHAS_0302100	PIR protein
PCHAS_0837600	PIR protein
PCHAS_0101200	PIR protein
PCHAS_1147300	PIR protein
PCHAS_1015300	plasmepsin IX, putative
PCHAS_0410600	plasmepsin VI, putative
PCHAS_1144900	Plasmodium exported protein (PHIST), unknown function
PCHAS_1229700	Plasmodium exported protein (PHIST), unknown function
PCHAS_0302800	Plasmodium exported protein, unknown function
PCHAS_0419400	Plasmodium exported protein, unknown function
PCHAS_1100800	Plasmodium exported protein, unknown function
PCHAS_0525451	Plasmodium exported protein, unknown function
PCHAS_0732200	Plasmodium exported protein, unknown function
PCHAS_0213000	Plasmodium exported protein, unknown function
PCHAS_0800031	Plasmodium exported protein, unknown function
PCHAS_1207800	Plasmodium exported protein, unknown function
PCHAS_0318200	Plasmodium exported protein, unknown function
PCHAS_1031900	plastid replication-repair enzyme, putative
PCHAS_0904700	polyadenylate-binding protein-interacting protein 1, putative
PCHAS_0612000	polyubiquitin, putative
PCHAS_1444000	potassium channel, putative
PCHAS_0820400	PPPDE peptidase, putative
PCHAS_1205800	PPPDE peptidase, putative
PCHAS_0317500	pre-mRNA-processing protein 45, putative
PCHAS_1004000	pre-mRNA-processing-splicing factor 8, putative
PCHAS_0621700	pre-mRNA-splicing factor CWC15, putative
PCHAS_1310900	pre-mRNA-splicing factor CWC24, putative
PCHAS_1463400	pre-mRNA-splicing factor RBM22, putative
PCHAS_0523100	pre-mRNA-splicing helicase BRR2, putative
PCHAS_0205300	pre-rRNA-processing protein TSR2, putative
Gene_ID	Product
PCHAS_0936500	prohibitin, putative
PCHAS_1137400	proliferating cell nuclear antigen 1, putative
PCHAS_1016500	protein archease, putative
PCHAS_1210400	protein ARV1, putative
PCHAS_1343700	protein BCP1, putative
PCHAS_0935200	protein disulfide isomerase
PCHAS_0931700	protein disulfide isomerase related protein, putative
PCHAS_0820600	protein disulfide isomerase, putative
PCHAS_0923500	protein disulfide-isomerase, putative
PCHAS_0702800	protein farnesyltransferase subunit beta, putative
PCHAS_0718800	protein kinase 1, putative
PCHAS_1455700	protein kinase 2, putative
PCHAS_1355500	protein kinase 6, putative
PCHAS_0904200	protein kinase, putative
PCHAS_1017000	protein kinase, putative
PCHAS_1350500	protein kinase, putative
PCHAS_1011800	protein kinase, putative
PCHAS_1229500	protein kinase, putative
PCHAS_1217800	protein kinase, putative
PCHAS_1102900	protein kinase, putative
PCHAS_0833200	protein MAM3, putative
PCHAS_1101700	protein Mpv17, putative
PCHAS_1334100	protein phosphatase containing kelch-like domains, putative
PCHAS_1420000	protein phosphatase PP2A regulatory subunit A, putative
PCHAS_0711500	protein phosphatase PPM2, putative
PCHAS_1464500	protein phosphatase PPM4, putative
PCHAS_1409600	protein phosphatase PPM6, putative
PCHAS_1428800	protein phosphatase PPM7, putative
PCHAS_0609200	protein phosphatase, putative
PCHAS_1208600	protein phosphatase, putative
PCHAS_0923000	protein phosphatase, putative
PCHAS_0419200	protein RER1, putative
PCHAS_0730300	protein transport protein GOT1, putative
PCHAS_1417100	protein transport protein SEC20, putative
PCHAS_1219100	protein transport protein SEC22, putative
PCHAS_1003700	protein transport protein Sec24B, putative
PCHAS_1339900	protein transport protein YIP1, putative
PCHAS_1438800	protein TSSC1, putative
PCHAS_1224500	protein tyrosine phosphatase, putative
PCHAS_0703400	protein YIPF6, putative
PCHAS_0318000	pseudouridine synthase, putative
PCHAS_0815300	pseudouridylate synthase, putative
PCHAS_1112600	purine nucleoside phosphorylase, putative
PCHAS_1119700	pyridoxine biosynthesis protein PDX1, putative
PCHAS_1133700	pyrroline-5-carboxylate reductase, putative
PCHAS_0520200	pyruvate kinase 2, putative
PCHAS_0623200	Rab GTPase activator and protein kinase, putative
PCHAS_1335800	rab GTPase activator, putative
PCHAS_1354900	RanBPM and CLTH-like protein, putative
PCHAS_1443300	RAP protein, putative
PCHAS_0805300	RAP protein, putative
PCHAS_1424300	RAP protein, putative
PCHAS_1231500	RAP protein, putative
PCHAS_0513900	RAP protein, putative
PCHAS_0412100	Ras-like G protein, putative
PCHAS_1223900	ras-related protein Rab-18, putative
PCHAS_0729700	regulator of chromosome condensation, putative
PCHAS_1222800	regulator of chromosome condensation, putative
PCHAS_0932700	regulator of chromosome condensation, putative
PCHAS_0303200	repetitive organellar protein, putative
PCHAS_1309200	replication factor A protein 3, putative
PCHAS_0318100	replication factor C subunit 1, putative
PCHAS_1330100	replication factor C subunit 3, putative
PCHAS_0907800	replication factor C subunit 5, putative
PCHAS_1008100	replication protein A1, large subunit, putative
PCHAS_0417500	replication protein A1, small fragment
PCHAS_0501000	reticulocyte binding protein, putative
PCHAS_0318700	reticulocyte binding protein, putative
PCHAS_1215800	Rh5 interacting protein, putative
PCHAS_1206100	rhoGAP GTPase, putative
PCHAS_0935300	rhomboid protease ROM3, putative
PCHAS_1114300	rhomboid protease ROM9, putative
PCHAS_0501500	rhoptry neck protein 12, putative
PCHAS_1319000	rhoptry neck protein 2, putative
PCHAS_0912300	rhoptry neck protein 4, putative
PCHAS_0112200	rhoptry protein ROP14, putative
PCHAS_1334900	rhoptry protein, putative
PCHAS_0621400	rhoptry-associated leucine zipper-like protein 1, putative
PCHAS_0804800	rhoptry-associated membrane antigen, putative
PCHAS_1032900	rhoptry-associated protein 1, putative
PCHAS_1101100	rhoptry-associated protein 2/3, putative
PCHAS_1122300	ribonuclease H2 subunit A, putative
PCHAS_1010600	ribonuclease H2 subunit B, putative
PCHAS_0317520	ribonuclease P
PCHAS_1220800	ribonucleases P/MRP protein subunit POP1, putative
PCHAS_1214900	ribonucleoside-diphosphate reductase small chain, putative
PCHAS_1347600	ribose-phosphate pyrophosphokinase, putative
PCHAS_1117000	ribosomal protein L27a, putative
PCHAS_1209100	ribosomal protein L43, mitochondrial, putative
PCHAS_0805400	ribosomal protein S8e, putative
PCHAS_0810100	ribosomal RNA methyltransferase, putative
PCHAS_0718400	ribosomal RNA small subunit methyltransferase NEP1, putative
PCHAS_0826300	ribosomal RNA-processing protein 8, putative
PCHAS_0704300	ribosome assembly protein 4, putative
PCHAS_0723900	ribosome assembly protein RRB1, putative
PCHAS_0317900	ribosome associated membrane protein RAMP4, putative
PCHAS_1009000	ribosome biogenesis GTPase A, putative
PCHAS_0211900	ribosome biogenesis protein BRX1 homolog, putative
PCHAS_1143000	ribosome biogenesis protein MRT4, putative
PCHAS_1437700	ribosome biogenesis protein TSR3, putative
PCHAS_1128800	ribosome biogenesis protein YTM1, putative
PCHAS_0515900	ribosome maturation factor RimM, putative
PCHAS_0823000	ribosome production factor 1, putative
PCHAS_1239600	ribosome-interacting GTPase 1, putative
PCHAS_0522000	ribosome-recycling factor, putative
PCHAS_0106400	RING zinc finger protein, putative
PCHAS_1206200	RING zinc finger protein, putative
PCHAS_1037300	RING zinc finger protein, putative
PCHAS_1338800	RNA 3'-terminal phosphate cyclase-like protein, putative
PCHAS_0803600	RNA helicase, putative
PCHAS_1358600	RNA lariat debranching enzyme, putative
PCHAS_1240800	RNA methyltransferase, putative
PCHAS_1013200	RNA methyltransferase, putative
PCHAS_1459800	RNA polymerase II transcription factor B subunit 2, putative
PCHAS_1129600	RNA polymerase II transcription factor B subunit 4, putative
PCHAS_1445400	RNA pseudouridylate synthase, putative
PCHAS_0504300	RNA-binding protein 34, putative
PCHAS_0818000	RNA-binding protein musashi, putative
PCHAS_1427400	RNA-binding protein, putative
PCHAS_1321000	RNA-binding protein, putative
PCHAS_1426600	RNA-binding protein, putative
PCHAS_1411100	RNA-binding protein, putative
PCHAS_1037100	RNA-binding protein, putative
PCHAS_0716700	RNA-binding protein, putative
PCHAS_1350400	RNA-binding protein, putative
PCHAS_0727000	RNA-binding protein, putative
PCHAS_1016100	rRNA (adenosine-2'-O-)-methyltransferase, putative
PCHAS_0202300	rRNA biogenesis protein RRP36, putative
PCHAS_1038400	rRNA biogenesis protein RRP5, putative
PCHAS_0721500	rRNA-processing protein FCF1, putative
PCHAS_1137700	RuvB-like helicase 3, putative
PCHAS_0716800	RWD domain-containing protein, putative
PCHAS_1453600	S-adenosyl-methyltransferase, putative
PCHAS_0823400	S-adenosylmethionine synthetase, putative
PCHAS_1317600	S-adenosylmethionine-dependent methyltransferase, putative
PCHAS_1237500	S-adenosylmethionine-dependent methyltransferase, putative
PCHAS_1406700	SAM dependent methyltransferase, putative
PCHAS_0506100	schizont egress antigen-1, putative
PCHAS_1124700	Sec14 protein, putative
PCHAS_1436400	secreted ookinete protein, putative
PCHAS_1113000	secreted ookinete protein, putative
PCHAS_0311600	secreted protein with altered thrombospondin repeat domain, putative
PCHAS_0811900	selenide water dikinase, putative
PCHAS_0201900	selenocysteine-specific elongation factor selB homologue, putative
PCHAS_1018200	selenoprotein, putative
PCHAS_1450800	sentrin-specific protease 1, putative
PCHAS_1229200	sentrin-specific protease 2, putative
PCHAS_1027800	serine C-palmitoyltransferase, putative
PCHAS_0617100	serine--tRNA ligase, putative
PCHAS_0506700	serine/arginine-rich splicing factor 4, putative
PCHAS_0521600	serine/threonine protein kinase RIO2, putative
PCHAS_1225600	serine/threonine protein kinase, FIKK family
PCHAS_1357200	serine/threonine protein kinase, putative
PCHAS_1310100	serine/threonine protein kinase, putative
PCHAS_0705000	serine/threonine protein kinase, putative
PCHAS_1462800	serine/threonine protein kinase, putative
PCHAS_0104700	serine/threonine protein kinase, putative
PCHAS_0917900	serine/threonine protein kinase, putative
PCHAS_1132600	serine/threonine protein kinase, putative
PCHAS_0408300	serine/threonine protein kinase, putative
PCHAS_0911300	serine/threonine protein kinase, putative
PCHAS_0702300	serine/threonine protein kinase, putative
PCHAS_1228000	serine/threonine protein phosphatase 2B catalytic subunit A, putative
PCHAS_0413000	serine/threonine protein phosphatase 6, putative
PCHAS_1332600	serine/threonine protein phosphatase UIS2, putative
PCHAS_1433600	serpentine receptor 10, putative
PCHAS_0935100	SET domain protein, putative
PCHAS_1002500	SET domain protein, putative
PCHAS_1128000	SET domain protein, putative
PCHAS_1107400	SET domain protein, putative
PCHAS_1012800	SF-assemblin, putative
PCHAS_1350800	signal peptidase 21 kDa subunit, putative
PCHAS_0417900	signal peptidase complex subunit 3, putative
PCHAS_1012100	signal peptidase complex subunit SPC1, putative
PCHAS_1218500	signal peptidase complex subunit SPC2, putative
PCHAS_1324000	signal peptide peptidase, putative
PCHAS_1142000	signal recognition particle receptor subunit alpha, putative
PCHAS_1434000	signal recognition particle subunit SRP19, putative
PCHAS_0211500	signal recognition particle subunit SRP9, putative
PCHAS_1462200	signal recognition particle, beta subunit, putative
PCHAS_1367600	small nuclear ribonucleoprotein E, putative
PCHAS_0717600	small nuclear ribonucleoprotein G, putative
PCHAS_1442400	small subunit rRNA processing factor, putative
PCHAS_0619300	small subunit rRNA processing protein, putative
PCHAS_1108300	SNAP protein, putative
PCHAS_1244900	SNARE protein, putative
PCHAS_0934000	SNARE protein, putative
PCHAS_1123000	SNF2 helicase, putative
PCHAS_0719900	Snf2-related CBP activator, putative
PCHAS_1327800	snRNA-activating protein complex subunit 3, putative
PCHAS_1403900	sodium/hydrogen exchanger, Na+, H+ antiporter, putative
PCHAS_0925100	spermidine synthase, putative
PCHAS_1123400	sphingomyelin synthase 1, putative
PCHAS_1123500	sphingomyelin synthase 2, putative
PCHAS_1325500	spindle assembly abnormal protein 4, putative
PCHAS_0106800	spindle assembly abnormal protein 6, putative
PCHAS_0403000	spindle pole body protein, putative
PCHAS_1304900	splicing factor 3A subunit 1, putative
PCHAS_1441800	splicing factor 3B subunit 6, putative
PCHAS_0920000	splicing factor, putative
PCHAS_0937000	sporozoite and liver stage tryptophan-rich protein, putative
PCHAS_0522600	steroid dehydrogenase, putative
PCHAS_0922600	steryl ester hydrolase, putative
PCHAS_1109600	stripes inner membrane complex protein, putative
PCHAS_0928500	structural maintenance of chromosomes protein 1, putative
PCHAS_0725100	structural maintenance of chromosomes protein 3, putative
PCHAS_1108400	structural maintenance of chromosomes protein 4, putative
PCHAS_0919900	structural maintenance of chromosomes protein 5, putative
PCHAS_1240400	structural maintenance of chromosomes protein 6, putative
PCHAS_1106500	subtilisin-like protease 3, putative
PCHAS_1209400	succinate dehydrogenase subunit 4, putative
PCHAS_1014000	succinyl-CoA ligase [ADP-forming] subunit beta, putative
PCHAS_0612800	succinyl-CoA ligase, putative
PCHAS_0705700	SUMO-activating enzyme subunit 1, putative
PCHAS_1453900	SUMO-activating enzyme subunit 2, putative
PCHAS_0816400	SUMO-conjugating enzyme UBC9, putative
PCHAS_1424500	superoxide dismutase [Fe], putative
PCHAS_1233600	SWIB/MDM2 domain-containing protein, putative
PCHAS_0929800	T-complex protein 1 subunit alpha, putative
PCHAS_1133600	T-complex protein 1 subunit delta, putative
PCHAS_1218900	T-complex protein 1 subunit epsilon, putative
PCHAS_0407400	T-complex protein 1 subunit eta, putative
PCHAS_0313000	T-complex protein 1 subunit theta, putative
PCHAS_0107900	T-complex protein 1 subunit zeta, putative
PCHAS_1105500	TATA-box-binding protein, putative
PCHAS_1365900	TBC domain protein, putative
PCHAS_1414500	telomerase reverse transcriptase, putative
PCHAS_0819750	telomerase RNA
PCHAS_1452300	tetQ family GTPase, putative
PCHAS_1457600	tetratricopeptide repeat protein, putative
PCHAS_0411100	tetratricopeptide repeat protein, putative
PCHAS_1023800	tetratricopeptide repeat protein, putative
PCHAS_1129300	tetratricopeptide repeat protein, putative
PCHAS_0835200	TFIIH basal transcription factor complex helicase XPD subunit, putative
PCHAS_0825000	thioredoxin reductase, putative
PCHAS_1447000	thioredoxin-like associated protein 1, putative
PCHAS_0617300	thioredoxin-like protein
PCHAS_1329000	thioredoxin-like protein
PCHAS_1024800	thioredoxin-like protein, putative
PCHAS_0901800	thioredoxin, putative
PCHAS_1435600	thrombospondin-related apical membrane protein, putative
PCHAS_1304500	trailer hitch homolog, putative
PCHAS_0514100	transcription elongation factor SPT4, putative
PCHAS_0109800	transcription elongation factor SPT5, putative
PCHAS_1417500	transcription factor with AP2 domain(s)
PCHAS_0212800	transcription factor with AP2 domain(s), putative
PCHAS_1228800	transcription factor with AP2 domain(s), putative
PCHAS_1439500	transcription factor with AP2 domain(s), putative
PCHAS_1121300	transcription factor with AP2 domain(s), putative
PCHAS_1005800	transcription factor, putative
PCHAS_1016700	transcription initiation TFIID-like, putative
PCHAS_1213700	transcriptional coactivator ADA2, putative
PCHAS_0109700	transketolase, putative
PCHAS_1336800	translation initiation factor IF-1, putative
PCHAS_1412800	translation initiation factor IF-2, putative
PCHAS_0106200	translation initiation factor IF-2, putative
PCHAS_0714700	translation initiation factor IF-3, putative
PCHAS_0809300	translation initiation factor SUI1, putative
PCHAS_1305400	translocation protein sec62, putative
PCHAS_1419100	translocation protein SEC63, putative
PCHAS_1009400	translocon component PTEX150, putative
PCHAS_1352600	transmembrane protein Tmp21 homologue, putative
PCHAS_0810300	transporter, putative
PCHAS_0308900	transporter, putative
PCHAS_0603300	trimethylguanosine synthase, putative
PCHAS_1107600	triose phosphate transporter, putative
PCHAS_1307000	triosephosphate isomerase, putative
PCHAS_1408300	tripartite motif protein, putative
PCHAS_1416000	tRNA (adenine(58)-N(1))-methyltransferase catalytic subunit TRM61, putative
PCHAS_0923300	tRNA (guanine-N(7)-)-methyltransferase, putative
PCHAS_0800821	tRNA Alanine
PCHAS_0915300	tRNA m(1)G methyltransferase, putative
PCHAS_1357240	tRNA Methionine
PCHAS_1007400	tRNA N6-adenosine threonylcarbamoyltransferase, putative
PCHAS_0212600	tRNA pseudouridine synthase D, putative
PCHAS_0502400	tRNA pseudouridine synthase, putative
PCHAS_1231700	tRNA pseudouridine synthase, putative
PCHAS_0810200	tRNA pseudouridine synthase, putative
PCHAS_1034400	tRNA-dihydrouridine synthase, putative
PCHAS_0903100	tRNA-splicing ligase RtcB, putative
PCHAS_1427100	trypsin-like serine protease, putative
PCHAS_1466900	tryptophan--tRNA ligase, putative
PCHAS_1145500	tryptophan-rich protein
PCHAS_0624800	tryptophan-rich protein
PCHAS_1214800	tubulin binding cofactor c, putative
PCHAS_1227200	tubulin gamma chain, putative
PCHAS_0713600	tudor staphylococcal nuclease, putative
PCHAS_0310700	tyrosine kinase-like protein, putative
PCHAS_1223400	tyrosine--tRNA ligase, putative
PCHAS_1040100	U2 snRNP-associated SURP motif-containing protein, putative
PCHAS_0511300	U3 small nucleolar ribonucleoprotein protein MPP10, putative
PCHAS_1315100	U3 small nucleolar RNA-associated protein 12, putative
PCHAS_1227700	U3 small nucleolar RNA-associated protein 14, putative
PCHAS_1407500	U3 small nucleolar RNA-associated protein 6, putative
PCHAS_0621800	U3 small nucleolar RNA-associated protein 7, putative
PCHAS_1443500	U3 small nucleolar RNA-interacting protein 2, putative
PCHAS_1417300	U4/U6.U5 tri-snRNP-associated protein 2, putative
PCHAS_1202900	U5 small nuclear ribonuclear protein, putative
PCHAS_1362000	U6 snRNA phosphodiesterase, putative
PCHAS_0920500	U6 snRNA-associated Sm-like protein LSm1, putative
PCHAS_1310400	U6 snRNA-associated Sm-like protein LSm5, putative
PCHAS_1352500	ubiquitin activating enzyme, putative
PCHAS_0725000	ubiquitin carboxyl-terminal hydrolase 13, putative
PCHAS_1242400	ubiquitin carboxyl-terminal hydrolase 14, putative
PCHAS_1232100	ubiquitin carboxyl-terminal hydrolase 2, putative
PCHAS_0209000	ubiquitin carboxyl-terminal hydrolase, putative
PCHAS_0933900	ubiquitin conjugation factor E4 B, putative
PCHAS_0817800	ubiquitin fusion degradation protein 1, putative
PCHAS_0417700	ubiquitin specific protease, putative
PCHAS_1367800	ubiquitin-activating enzyme E1, putative
PCHAS_1442700	ubiquitin-activating enzyme E1, putative
PCHAS_1140700	ubiquitin-activating enzyme, putative
PCHAS_0105600	ubiquitin-conjugating enzyme E2, putative
PCHAS_0604600	ubiquitin-conjugating enzyme E2, putative
PCHAS_1459300	ubiquitin-conjugating enzyme E2, putative
PCHAS_1426700	ubiquitin-conjugating enzyme, putative
PCHAS_1030500	ubiquitin-conjugating enzyme, putative
PCHAS_0929600	ubiquitin-like protein, putative
PCHAS_0915600	ubiquitin-protein ligase, putative
PCHAS_0711900	ubiquitin-related modifier 1, putative
PCHAS_1361200	UDP-N-acetylglucosamine pyrophosphorylase, putative
PCHAS_1104600	UDP-N-acetylglucosamine transporter, putative
PCHAS_0712600	UVB-resistance protein UVR8 homologue, putative
PCHAS_0621100	V-type ATPase V0 subunit e, putative
PCHAS_1412300	V-type proton ATPase catalytic subunit A, putative
PCHAS_0835600	V-type proton ATPase subunit E, putative
PCHAS_0710200	V-type proton ATPase subunit F, putative
PCHAS_1343000	V-type proton ATPase subunit G, putative
PCHAS_1442600	VAC14 domain-containing protein, putative
PCHAS_1370000	vacuolar fusion protein MON1, putative
PCHAS_1465500	vacuolar protein sorting-associated protein 26, putative
PCHAS_0907200	vacuolar protein sorting-associated protein 35, putative
PCHAS_1324500	vacuolar protein sorting-associated protein 4, putative
PCHAS_0208400	vacuolar protein sorting-associated protein 51, putative
PCHAS_1343600	vacuolar protein sorting-associated protein 52, putative
PCHAS_0208500	vacuolar protein sorting-associated protein VTA1, putative
PCHAS_1447100	vacuolar transporter chaperone, putative
PCHAS_1120700	vacuolar transporter chaperone, putative
PCHAS_1328900	valine--tRNA ligase, putative
PCHAS_0410100	valine--tRNA ligase, putative
PCHAS_0412700	vesicle transport v-SNARE protein, putative
PCHAS_1234000	WD repeat-containing protein 26, putative
PCHAS_1036500	WD repeat-containing protein 65, putative
PCHAS_1459400	WD repeat-containing protein 82, putative
PCHAS_1364500	WD repeat-containing protein 92, putative
PCHAS_1310500	WD repeat-containing protein, putative
PCHAS_1034300	WD repeat-containing protein, putative
PCHAS_1447400	WD repeat-containing protein, putative
PCHAS_1430100	WD repeat-containing protein, putative
PCHAS_1033000	WD repeat-containing protein, putative
PCHAS_0513300	WD repeat-containing protein, putative
PCHAS_0711200	WD repeat-containing protein, putative
PCHAS_1203200	WD repeat-containing protein, putative
PCHAS_1217400	WD repeat-containing protein, putative
PCHAS_1017300	WW domain-binding protein 11, putative
PCHAS_0819000	XPA binding protein 1, putative
PCHAS_1332000	YL1 nuclear protein, putative
PCHAS_1102300	zinc binding protein, putative
PCHAS_0503600	zinc finger protein, putative
PCHAS_1332400	zinc finger protein, putative
PCHAS_0813500	zinc finger protein, putative
PCHAS_1238100	zinc finger protein, putative
PCHAS_1317400	zinc finger protein, putative
PCHAS_1332200	zinc finger protein, putative
PCHAS_1235000	zinc finger protein, putative
PCHAS_1233300	zinc finger protein, putative
PCHAS_0606000	zinc finger protein, putative
PCHAS_1361900	zinc finger protein, putative
PCHAS_1410700	zinc finger protein, putative
PCHAS_1027600	zinc finger protein, putative
PCHAS_0609500	zinc finger transcription factor, putative

## Sheet: Lost_rhythm_Mismatched
Rhythmic genes in matched parasites that fell under the threshold (p>0.05) in mismatehd parasites
		JTK					ARSER
Gene ID	Product Description	BH.Q	ADJ.P	PER	LAG	AMP	filter_type	ar_method	period_number	period	amplitude	phase	mean	R_square	R2_adjust	coef_var	pvalue	fdr_BH
PCHAS_1446600	conserved Plasmodium protein, unknown function	2.20908e-06	4.28283e-10	24	10.5	1.76902	0	mle	1	23.5748	2.01871	9.98182	1.57759	0.926389	0.907987	0.905775	2.94e-05	0.0136029
PCHAS_1231800	phosducin-like protein, putative	7.57928e-06	7.04551e-09	24	10.5	2.19328	0	mle	1	22.855	2.01201	9.06355	5.25869	0.869463	0.836829	0.283875	0.000290354	0.0136029
PCHAS_0102600	RNA-binding protein, putative	7.57928e-06	7.04551e-09	24	6	0.414444	0	burg	1	23.2093	0.576891	6.12674	6.44657	0.810677	0.763347	0.0685397	0.00128473	0.0137477
PCHAS_1410400	mitochondrial ATP synthase delta subunit, putative	7.57928e-06	1.32248e-08	24	10.5	1.7558	0	mle	1	23.2093	1.86513	9.44343	5.04147	0.932126	0.915158	0.262875	2.12e-05	0.0136029
PCHAS_0402200	CDGSH iron-sulfur domain-containing protein, putative	7.57928e-06	1.32248e-08	24	9	1.26514	0	mle	1	22.0147	1.2389	7.90941	5.7205	0.78891	0.736138	0.171051	0.0019855	0.0149335
PCHAS_1032700	eukaryotic translation initiation factor 2 subunit gamma, putative	7.57928e-06	1.32248e-08	24	22.5	1.02698	1	burg	2	20.5068493150685,27.7222222222222	0.648420706325772,0.585878096901465	18.9440805364928,25.8862201154026	10.0522	0.886129	0.810215	0.0716363	0.00540172	0.0208096
PCHAS_1213500	MO15-related protein kinase, putative	7.57928e-06	1.32248e-08	24	7.5	1.01476	1	mle	1	20.9371	1.13518	7.4937	4.92416	0.821667	0.777084	0.183573	0.00101141	0.0136786
PCHAS_0411000	E3 ubiquitin-protein ligase, putative	7.57928e-06	1.32248e-08	24	0	0.685356	0	default	1	24	0.792289	22.9989	6.51741	0.794008	0.74251	0.0958055	0.00180054	0.0145302
PCHAS_0918100	GPI transamidase component GPI16, putative	1.6381e-05	7.62201e-08	24	10.5	2.13342	1	default	1	24	2.38825	9.19071	4.10188	0.842071	0.802589	0.42788	0.000622082	0.0136029
PCHAS_1220700	conserved Plasmodium protein, unknown function	1.6381e-05	7.62201e-08	24	10.5	1.82078	0	mle	1	23.7619	2.35392	9.17438	3.85434	0.85146	0.814324	0.46734	0.000486832	0.0136029
PCHAS_1414700	conserved Plasmodium protein, unknown function	2.33316e-05	1.31178e-07	24	10.5	2.10122	0	mle	1	24.3415	2.37746	9.2866	5.34834	0.87396	0.84245	0.31923	0.000252365	0.0136029
PCHAS_0407200	DNA polymerase delta small subunit, putative	2.33316e-05	1.31178e-07	24	9	1.60328	0	mle	1	23.2093	1.67837	8.14561	5.86442	0.866554	0.833192	0.212114	0.00031712	0.0136029
PCHAS_1017900	DNA mismatch repair protein MSH2, putative	2.33316e-05	1.31178e-07	24	12	1.57835	1	default	1	24	1.71413	10.6367	6.07639	0.731268	0.664085	0.225166	0.00521527	0.020566
PCHAS_0411700	ubiquitin-protein ligase, putative	2.33316e-05	1.31178e-07	24	1.5	0.617723	0	mle	1	26.2632	0.781886	25.7379	7.3831	0.774655	0.718318	0.086457	0.00257866	0.0163508
PCHAS_0928100	60S acidic ribosomal protein P0, putative	2.33316e-05	1.31178e-07	24	22.5	0.593455	1	default	1	24	0.588025	21.8993	10.9153	0.85403	0.817538	0.0401489	0.000453995	0.0136029
PCHAS_0310600	UDP-N-acetylglucosamine transferase subunit ALG14, putative	2.43256e-05	2.21656e-07	24	10.5	2.07774	0	mle	1	24.1452	2.59439	9.50118	2.00441	0.859555	0.824444	0.939863	0.000389066	0.0136029
PCHAS_0204400	conserved Apicomplexan protein, unknown function	2.43256e-05	2.21656e-07	24	10.5	1.74356	0	mle	1	23.7619	1.95636	9.44498	5.96196	0.857708	0.822134	0.242237	0.000409946	0.0136029
PCHAS_1325000	chabaupain 1	2.43256e-05	2.21656e-07	24	22.5	1.68429	1	mle	1	23.2093	1.63626	21.9023	10.455	0.895474	0.869343	0.11377	0.00011937	0.0136029
PCHAS_0206600	conserved Plasmodium protein, unknown function	2.43256e-05	2.21656e-07	24	9	1.66835	0	mle	1	22.6818	1.45257	8.68004	5.24215	0.872413	0.840517	0.206041	0.000264984	0.0136029
PCHAS_1130200	conserved Plasmodium protein, unknown function	2.43256e-05	2.21656e-07	24	7.5	1.60178	0	mle	1	24.1452	1.70755	7.65074	4.54987	0.858391	0.822989	0.274052	0.000402123	0.0136029
PCHAS_0724900	50S ribosomal protein L10, putative	2.43256e-05	2.21656e-07	24	10.5	1.59741	0	mle	1	23.952	1.72891	9.54212	4.14294	0.83405	0.792563	0.314918	0.000758415	0.0136029
PCHAS_1337000	shewanella-like protein phosphatase 1, putative	2.43256e-05	2.21656e-07	24	10.5	1.41106	0	mle	1	24.3415	1.63834	9.90048	4.80353	0.828464	0.785579	0.252203	0.000865816	0.0136786
PCHAS_1245550	dolichol-phosphate mannosyltransferase subunit 3, putative	2.43256e-05	2.21656e-07	24	7.5	1.24498	1	mle	1	23.3906	1.47956	7.18601	1.63527	0.915971	0.894963	0.713772	4.99e-05	0.0136029
PCHAS_0705500	apicoplast import protein Tic20, putative	2.43256e-05	2.21656e-07	24	7.5	1.21263	0	mle	1	22.3433	1.21007	7.84211	4.11687	0.915874	0.894842	0.221913	5.01e-05	0.0136029
PCHAS_1002000	ubiquitin specific protease, putative	2.43256e-05	2.21656e-07	24	7.5	0.95787	0	mle	1	24.541	1.16767	7.09435	4.84965	0.765937	0.707421	0.188105	0.00300146	0.016796
PCHAS_0927100	26S proteasome regulatory subunit RPN7, putative	2.43256e-05	2.21656e-07	24	9	0.891726	1	mle	1	22.6818	0.882606	7.77343	8.07442	0.880687	0.850859	0.0807318	0.00020265	0.0136029
PCHAS_0213800	fam-a protein	2.79232e-05	3.68123e-07	24	18	1.91494	0	burg	1	21.6957	2.05892	16.2625	0.210732	0.756954	0.696193	7.58541	0.00348941	0.0176975
PCHAS_1041900	fam-a protein	2.79232e-05	3.68123e-07	24	22.5	1.87319	0	mle	1	22.5113	1.69359	21.0411	7.04202	0.907975	0.884969	0.17617	7.17e-05	0.0136029
PCHAS_0723500	EF-hand calcium-binding domain-containing protein	2.79232e-05	3.68123e-07	24	9	1.73854	0	mle	1	22.855	1.58586	9.05918	5.18501	0.847979	0.809973	0.229947	0.000534095	0.0136029
PCHAS_1116400	conserved Plasmodium protein, unknown function	2.79232e-05	3.68123e-07	24	10.5	1.67883	0	mle	1	24.3415	2.22181	9.88988	3.60323	0.857717	0.822146	0.448921	0.000409842	0.0136029
PCHAS_0300100	fam-a protein	2.79232e-05	3.68123e-07	24	21	1.37546	1	mle	1	22.6818	1.39138	20.1903	2.87377	0.891805	0.864757	0.356473	0.000137033	0.0136029
PCHAS_1235300	conserved Plasmodium protein, unknown function	2.79232e-05	3.68123e-07	24	10.5	1.28599	0	mle	1	23.5748	1.28497	9.94836	5.58419	0.811453	0.764317	0.174519	0.00126379	0.0137477
PCHAS_1040400	26S proteasome regulatory subunit RPN6, putative	2.79232e-05	3.68123e-07	24	9	1.2056	0	mle	1	23.0308	1.15598	8.70822	7.10573	0.839031	0.798788	0.125233	0.000671385	0.0136029
PCHAS_0712900	mitochondrial ribosomal protein S9 precursor, putative	2.79232e-05	3.68123e-07	24	7.5	1.19299	1	mle	1	23.0308	1.20829	7.60182	4.93567	0.749886	0.687357	0.19555	0.00391339	0.0184799
PCHAS_1022500	conserved Plasmodium protein, unknown function	2.79232e-05	3.68123e-07	24	0	0.991298	0	burg	1	24.95	0.949531	24.4781	5.48077	0.726954	0.658693	0.140868	0.00555831	0.0209867
PCHAS_0107550	sorting assembly machinery 50 kDa subunit, putative	2.79232e-05	3.68123e-07	24	9	0.860506	1	mle	1	22.6818	0.848346	8.7756	3.7885	0.722397	0.652996	0.19434	0.00593877	0.0215265
PCHAS_0607800	RNA-binding protein, putative	2.79232e-05	3.68123e-07	24	7.5	0.549037	1	default	1	24	0.872026	6.68029	4.89127	0.593341	0.491677	0.158984	0.0273477	0.0509423
PCHAS_1406000	membrane integral peptidase, M50 family, putative	3.52551e-05	6.01482e-07	24	10.5	2.05587	0	mle	1	23.0308	2.05502	9.30043	4.87747	0.849343	0.811678	0.316687	0.000515184	0.0136029
PCHAS_0835400	conserved Plasmodium protein, unknown function	3.52551e-05	6.01482e-07	24	10.5	1.91211	0	mle	1	22.6818	1.63854	9.52422	5.28777	0.824402	0.780502	0.237133	0.00095078	0.0136786
PCHAS_0816300	type II NADH:ubiquinone oxidoreductase, putative	3.52551e-05	6.01482e-07	24	10.5	1.65636	0	mle	1	23.2093	1.71983	9.15336	6.59667	0.924495	0.905619	0.185989	3.25e-05	0.0136029
PCHAS_0827000	conserved Plasmodium protein, unknown function	3.52551e-05	6.01482e-07	24	22.5	1.50876	0	mle	1	22.6818	1.5589	20.9433	11.9114	0.854491	0.818114	0.0992432	0.000448288	0.0136029
PCHAS_1406500	conserved Plasmodium protein, unknown function	3.52551e-05	6.01482e-07	24	7.5	1.50641	1	mle	1	22.6818	1.50751	7.31106	4.37065	0.933775	0.917219	0.251756	1.92e-05	0.0136029
PCHAS_1363000	ubiquitin-conjugating enzyme E2, putative	3.52551e-05	6.01482e-07	24	7.5	1.39777	0	mle	1	22.855	1.28656	8.06325	5.22804	0.827055	0.783819	0.187325	0.000894601	0.0136786
PCHAS_1206500	conserved Plasmodium protein, unknown function	3.52551e-05	6.01482e-07	24	7.5	1.31337	0	mle	1	22.3433	1.60094	7.97223	5.9171	0.824233	0.780291	0.216172	0.000954445	0.0136786
PCHAS_1100750	fam-a protein	3.52551e-05	6.01482e-07	24	0	1.31111	1	mle	1	23.952	1.28963	23.4063	5.86206	0.802071	0.752589	0.171977	0.00153474	0.0140986
PCHAS_0927700	conserved Plasmodium protein, unknown function	3.52551e-05	6.01482e-07	24	7.5	1.15851	0	mle	1	23.2093	1.25362	8.00951	2.99448	0.829383	0.786728	0.319281	0.000847407	0.0136786
PCHAS_1210500	proteasome subunit beta type-5, putative	3.52551e-05	6.01482e-07	24	7.5	1.00056	0	mle	1	22.1778	1.0396	7.43633	8.17918	0.830352	0.78794	0.0978273	0.00082832	0.0136112
PCHAS_1311800	fructose-bisphosphate aldolase, putative	3.52551e-05	6.01482e-07	24	0	0.802688	1	default	1	24	0.742754	23.2823	11.0604	0.758062	0.697577	0.0547257	0.00342625	0.0175323
PCHAS_1243200	eukaryotic translation initiation factor 3 subunit E, putative	3.52551e-05	6.01482e-07	24	0	0.696308	0	default	1	24	0.778923	23.2135	8.04914	0.76918	0.711475	0.0763081	0.00283854	0.0166017
PCHAS_1330600	fam-a protein	4.05819e-05	9.67734e-07	24	21	3.04662	1	mle	1	22.6818	2.35189	20.4054	7.90541	0.813203	0.766504	0.23084	0.00121752	0.0136786
PCHAS_1200900	fam-a protein	4.05819e-05	9.67734e-07	24	21	2.58739	1	mle	1	22.6818	2.04264	19.6963	8.14967	0.79394	0.742425	0.195577	0.0018029	0.0145302
PCHAS_0523600	conserved Plasmodium protein, unknown function	4.05819e-05	9.67734e-07	24	10.5	2.06427	0	mle	1	23.5748	2.24084	10.0631	4.87124	0.862323	0.827904	0.344462	0.000359289	0.0136029
PCHAS_0816100	GINS complex subunit Psf3, putative	4.05819e-05	9.67734e-07	24	12	2.01852	0	mle	1	24.1452	2.52774	10.5625	3.0194	0.839349	0.799187	0.622364	0.000666085	0.0136029
PCHAS_0104100	glyoxalase I, putative	4.05819e-05	9.67734e-07	24	9	2.00166	0	mle	1	23.2093	1.89785	8.15734	5.96134	0.822618	0.778273	0.242363	0.000990004	0.0136786
PCHAS_0602100	fam-a protein	4.05819e-05	9.67734e-07	24	19.5	1.93794	1	mle	1	23.2093	1.71882	19.0658	7.4783	0.77882	0.723525	0.184907	0.00239322	0.0159092
PCHAS_1036300	vacuolar protein sorting-associated protein 29, putative	4.05819e-05	9.67734e-07	24	9	1.88245	0	mle	1	23.3906	1.8119	9.0052	5.24281	0.789592	0.73699	0.266585	0.00195997	0.0149335
PCHAS_1330200	DNA polymerase alpha subunit B, putative	4.05819e-05	9.67734e-07	24	10.5	1.86545	0	mle	1	24.7438	2.28823	9.90556	5.08838	0.817032	0.77129	0.334067	0.00112072	0.0136786
PCHAS_0900055	fam-a protein	4.05819e-05	9.67734e-07	24	22.5	1.75853	0	mle	1	22.3433	1.69078	21.181	8.79649	0.866538	0.833173	0.145141	0.000317268	0.0136029
PCHAS_0417300	conserved Plasmodium protein, unknown function	4.05819e-05	9.67734e-07	24	10.5	1.75699	0	mle	1	23.3906	1.89707	9.59071	5.08743	0.861988	0.827485	0.27453	0.000362803	0.0136029
PCHAS_0708600	dolichol-phosphate mannosyltransferase, putative	4.05819e-05	9.67734e-07	24	9	1.54134	1	burg	1	23.0308	1.47791	8.92666	4.76659	0.774156	0.717695	0.258014	0.00260157	0.0163508
PCHAS_1432700	thioredoxin peroxidase 2, putative	4.05819e-05	9.67734e-07	24	7.5	1.45176	0	mle	1	22.855	1.4926	7.70227	5.97968	0.873176	0.84147	0.189645	0.000258707	0.0136029
PCHAS_0722600	asparagine-rich antigen, putative	4.05819e-05	9.67734e-07	24	22.5	1.42001	1	mle	1	23.7619	1.58891	21.6347	6.83243	0.843943	0.804929	0.171943	0.0005931	0.0136029
PCHAS_1340900	GTPase-activating protein, putative	4.05819e-05	9.67734e-07	24	10.5	1.39663	0	mle	1	23.3906	1.40635	9.19192	4.89485	0.817032	0.77129	0.217612	0.00112074	0.0136786
PCHAS_1334200	conserved Plasmodium protein, unknown function	4.05819e-05	9.67734e-07	24	7.5	1.24271	0	mle	1	24.541	1.18204	7.39442	6.50629	0.808522	0.760653	0.136178	0.00134423	0.0138122
PCHAS_1036600	pentatricopeptide repeat domain-containing protein, putative	4.05819e-05	9.67734e-07	24	7.5	1.12386	0	mle	1	24.1452	1.36475	7.42034	3.61845	0.7851	0.731374	0.292266	0.0021328	0.0153261
PCHAS_1323800	V-type H(+)-translocating pyrophosphatase, putative	4.05819e-05	9.67734e-07	24	22.5	1.1231	0	burg	2	20.5068493150685,27.981308411215	0.695206321073086,0.538996371456325	19.5390285967715,25.7886496329733	10.8922	0.96967	0.94945	0.0684435	0.000109065	0.0136029
PCHAS_0606600	eukaryotic translation initiation factor 3 subunit C, putative	4.05819e-05	9.67734e-07	24	0	0.684177	0	default	1	24	0.797287	22.9004	9.31319	0.713887	0.642359	0.0699364	0.00670118	0.0228976
PCHAS_1346100	RNA-binding protein, putative	4.05819e-05	9.67734e-07	24	0	0.545115	0	mle	1	24.3415	0.66357	23.1646	7.7102	0.744382	0.680478	0.0679069	0.00426938	0.0189188
PCHAS_1232300	60S ribosomal protein L2, putative	4.05819e-05	9.67734e-07	24	0	0.536746	0	mle	1	23.952	0.550775	22.5483	11.4497	0.8021	0.752624	0.0396598	0.00153387	0.0140986
PCHAS_0311300	peptide chain release factor subunit 1, putative	4.05819e-05	9.67734e-07	24	22.5	0.499859	0	mle	1	23.3906	0.519654	21.5482	8.41998	0.836713	0.795891	0.0462878	0.000710904	0.0136029
PCHAS_1413300	ubiquitin-like protein nedd8 homologue, putative	4.73925e-05	1.53442e-06	24	9	2.46395	0	mle	1	22.6818	1.96449	8.9715	4.82128	0.787541	0.734427	0.327378	0.0020375	0.0150938
PCHAS_0937950	fam-c protein	4.73925e-05	1.53442e-06	24	19.5	2.33448	0	mle	1	23.0308	1.97705	17.9297	2.67612	0.877709	0.847136	0.569836	0.000223658	0.0136029
PCHAS_1237900	iron-sulfur assembly protein, putative	4.73925e-05	1.53442e-06	24	10.5	2.18913	0	mle	1	23.952	2.43537	9.43992	4.35184	0.798217	0.747771	0.422948	0.00165782	0.0142418
PCHAS_1201600	conserved Plasmodium protein, unknown function	4.73925e-05	1.53442e-06	24	9	1.95214	0	burg	1	22.6818	1.86267	8.81471	4.28899	0.837879	0.797349	0.333625	0.000690807	0.0136029
PCHAS_1246700	Plasmodium exported protein, unknown function	4.73925e-05	1.53442e-06	24	21	1.92273	1	mle	1	22.855	1.62639	19.2942	9.73688	0.834439	0.793049	0.127175	0.000751334	0.0136029
PCHAS_1234400	histone RNA hairpin-binding protein, putative	4.73925e-05	1.53442e-06	24	10.5	1.83973	0	mle	1	23.952	1.9172	9.09037	3.51009	0.837765	0.797206	0.406181	0.000692759	0.0136029
PCHAS_0804100	conserved Plasmodium protein, unknown function	4.73925e-05	1.53442e-06	24	9	1.78318	0	mle	1	22.6818	1.5478	8.60428	3.39176	0.7686	0.71075	0.362494	0.00286718	0.0166666
PCHAS_0808720	tubulin-specific chaperone, putative	4.73925e-05	1.53442e-06	24	10.5	1.75596	0	mle	1	22.855	1.83945	9.18158	4.15959	0.851937	0.814921	0.331537	0.000480603	0.0136029
PCHAS_0822300	conserved Plasmodium protein, unknown function	4.73925e-05	1.53442e-06	24	9	1.73138	0	mle	1	23.7619	1.97129	8.53101	4.63159	0.875159	0.843949	0.327262	0.000242899	0.0136029
PCHAS_1339200	diacylglycerol kinase, putative	4.73925e-05	1.53442e-06	24	21	1.69712	0	mle	1	22.5113	1.32077	20.4044	6.77311	0.848356	0.810445	0.152258	0.00052881	0.0136029
PCHAS_1340700	dihydroorotase, putative	4.73925e-05	1.53442e-06	24	9	1.69102	0	mle	1	23.952	1.78387	8.15837	4.61071	0.861896	0.82737	0.282603	0.000363765	0.0136029
PCHAS_0113100	major facilitator superfamily-related transporter, putative	4.73925e-05	1.53442e-06	24	21	1.66387	0	mle	1	22.3433	1.31728	19.9526	7.40365	0.805075	0.756344	0.139062	0.00144367	0.0140514
PCHAS_1309100	ADP-ribosylation factor, putative	4.73925e-05	1.53442e-06	24	10.5	1.64888	0	mle	1	23.3906	2.00133	8.94542	3.84842	0.840753	0.800942	0.38959	0.000643102	0.0136029
PCHAS_1210000	conserved Plasmodium protein, unknown function	4.73925e-05	1.53442e-06	24	9	1.35302	0	mle	1	23.2093	1.47768	8.4821	4.46427	0.867239	0.834049	0.252786	0.000310655	0.0136029
PCHAS_1357900	ABC transporter B family member 5, putative	4.73925e-05	1.53442e-06	24	9	1.22042	1	mle	1	23.2093	1.24167	8.42834	5.29061	0.796083	0.745104	0.184296	0.00172908	0.0142926
PCHAS_0415400	protein YOP1, putative	4.73925e-05	1.53442e-06	24	22.5	1.18441	0	default	1	24	1.08685	22.3266	8.34269	0.808484	0.760605	0.0997421	0.00134531	0.0138122
PCHAS_0704800	dynamin-like protein, putative	4.73925e-05	1.53442e-06	24	0	1.15648	1	burg	2	22.8549618320611,26.7321428571429	1.23531782189486,1.36382608027314	18.4347016530836,1.58608961937892	9.19472	0.854142	0.756903	0.106016	0.0110545	0.0294679
PCHAS_1429200	apicoplast ribosomal protein L33 precursor, putative	4.73925e-05	1.53442e-06	24	9	1.12187	0	mle	1	21.6957	1.00984	8.07228	5.75192	0.802607	0.753259	0.138315	0.00151819	0.0140986
PCHAS_1146300	fam-a protein	4.73925e-05	1.53442e-06	24	21	1.07849	0	mle	1	22.3433	0.943938	20.0103	9.21652	0.711036	0.638795	0.0851699	0.00697229	0.0234493
PCHAS_0511500	peroxiredoxin, putative	4.73925e-05	1.53442e-06	24	19.5	0.994758	0	mle	1	23.952	1.05838	18.6277	9.56196	0.745184	0.68148	0.0893697	0.00421605	0.0189167
PCHAS_1035200	plasmepsin IV, putative	4.73925e-05	1.53442e-06	24	22.5	0.934491	1	default	1	24	0.900375	22.8785	12.8573	0.876655	0.845819	0.0534329	0.000231463	0.0136029
PCHAS_0707400	conserved Plasmodium protein, unknown function	4.73925e-05	1.53442e-06	24	9	0.882474	0	burg	1	22.855	0.81298	9.12729	6.27786	0.845469	0.806836	0.102214	0.000570254	0.0136029
PCHAS_1205700	single-strand telomeric DNA-binding protein GBP2, putative	4.73925e-05	1.53442e-06	24	0	0.749335	0	default	1	24	0.7645	23.1527	9.67333	0.732834	0.666043	0.0642699	0.00509474	0.0204027
PCHAS_0813800	SAP domain-containing protein, putative	4.73925e-05	1.53442e-06	24	1.5	0.548764	0	burg	1	24.3415	0.482857	24.0492	7.78135	0.81486	0.768575	0.0474491	0.00117489	0.0136786
PCHAS_1145600	erythrocyte membrane associated protein 2, putative	5.89351e-05	2.39945e-06	24	19.5	2.8953	1	mle	1	23.0308	2.54976	18.434	8.76297	0.649246	0.561558	0.254946	0.015136	0.0349422
PCHAS_1468800	fam-a protein	5.89351e-05	2.39945e-06	24	21	2.24372	0	mle	1	22.855	2.03535	19.4953	5.4329	0.84545	0.806813	0.28189	0.000570521	0.0136029
PCHAS_1039200	selenoprotein, putative	5.89351e-05	2.39945e-06	24	9	2.12316	0	mle	1	23.2093	1.89977	8.56265	4.07604	0.826307	0.782883	0.360732	0.000910191	0.0136786
PCHAS_0419700	PIR protein	5.89351e-05	2.39945e-06	24	9	2.00627	0	mle	1	24.1452	1.93786	8.83318	6.81768	0.872706	0.840882	0.206089	0.000262565	0.0136029
PCHAS_1451200	DNA polymerase epsilon subunit B, putative	5.89351e-05	2.39945e-06	24	10.5	1.88135	0	mle	1	23.5748	2.0441	9.58262	5.24073	0.849264	0.811579	0.290942	0.000516266	0.0136029
PCHAS_0604900	conserved Plasmodium protein, unknown function	5.89351e-05	2.39945e-06	24	10.5	1.86769	1	yule-walker	1	24.1452	2.0256	9.87073	2.09847	0.77776	0.7222	0.738581	0.00243942	0.0160902
PCHAS_1331900	fam-a protein	5.89351e-05	2.39945e-06	24	19.5	1.74477	1	mle	1	23.5748	1.5128	19.3678	10.1639	0.807774	0.759717	0.113794	0.00136537	0.0138122
PCHAS_1437400	conserved Plasmodium protein, unknown function	5.89351e-05	2.39945e-06	24	9	1.70899	0	mle	1	23.7619	1.54989	8.96647	3.8754	0.829759	0.787199	0.299647	0.000839956	0.0136786
PCHAS_0826500	protein phosphatase-beta, putative	5.89351e-05	2.39945e-06	24	9	1.67687	0	mle	1	23.952	1.59809	8.12499	5.52182	0.815383	0.769229	0.224803	0.00116168	0.0136786
PCHAS_1040000	conserved Plasmodium protein, unknown function	5.89351e-05	2.39945e-06	24	10.5	1.45982	0	mle	1	22.5113	1.41613	9.70216	4.23302	0.80194	0.752424	0.268457	0.00153883	0.0140986
PCHAS_1467800	fam-a protein	5.89351e-05	2.39945e-06	24	21	1.39941	0	mle	1	21.6957	1.25893	20.6303	7.61996	0.784532	0.730664	0.132961	0.00215543	0.0153261
PCHAS_1410500	conserved Plasmodium protein, unknown function	5.89351e-05	2.39945e-06	24	7.5	1.39584	0	mle	1	23.7619	1.60724	7.3765	1.76929	0.730643	0.663304	0.72601	0.00526393	0.0206678
PCHAS_1466500	thymidylate kinase, putative	5.89351e-05	2.39945e-06	24	9	1.37309	0	mle	1	22.6818	1.38744	8.02764	5.95565	0.873299	0.841623	0.173326	0.000257707	0.0136029
PCHAS_1220200	chloroquine resistance transporter, putative	5.89351e-05	2.39945e-06	24	22.5	1.32252	0	mle	1	23.2093	1.20734	21.3589	9.50569	0.904789	0.880986	0.0931186	8.22e-05	0.0136029
PCHAS_1312000	conserved Plasmodium protein, unknown function	5.89351e-05	2.39945e-06	24	10.5	1.26297	1	mle	1	22.6818	1.10186	9.53161	4.19212	0.839551	0.799439	0.199616	0.000662742	0.0136029
PCHAS_0914400	heat shock protein 90, putative	5.89351e-05	2.39945e-06	24	0	1.18082	0	default	1	24	1.25805	23.1366	7.29705	0.747176	0.68397	0.143543	0.00408578	0.018783
PCHAS_0414200	mitochondrial ribosomal protein L29/L47 precursor, putative	5.89351e-05	2.39945e-06	24	7.5	1.11683	0	mle	1	22.1778	1.35812	7.45774	5.46845	0.840698	0.800872	0.197995	0.000644001	0.0136029
PCHAS_0724800	lysine decarboxylase-like protein, putative	5.89351e-05	2.39945e-06	24	7.5	1.04265	0	mle	1	22.855	1.07441	8.11022	5.41999	0.870246	0.837808	0.150933	0.000283451	0.0136029
PCHAS_1405100	cyclin, putative	5.89351e-05	2.39945e-06	24	9	0.983998	1	mle	2	23.0307692307692,20.0939597315436	0.986032618778045,0.752217986440495	10.5156490444574,5.24104756641345	5.74154	0.87941	0.799017	0.145658	0.00637999	0.0222803
PCHAS_1361300	kelch protein K13, putative	5.89351e-05	2.39945e-06	24	19.5	0.901558	0	mle	1	22.1778	0.736764	18.9711	8.68071	0.798663	0.748329	0.0663724	0.00164321	0.0142418
PCHAS_1040600	conserved Plasmodium protein, unknown function	5.89351e-05	2.39945e-06	24	7.5	0.670817	1	mle	1	23.3906	0.973711	6.30635	5.41198	0.846603	0.808253	0.141012	0.000553696	0.0136029
PCHAS_1031400	p1/s1 nuclease, putative	5.89351e-05	2.39945e-06	24	22.5	0.617751	0	mle	1	23.0308	0.648749	21.4908	9.87712	0.911125	0.888906	0.0494115	6.24e-05	0.0136029
PCHAS_0926300	fam-d protein	5.89351e-05	2.39945e-06	24	6	0.596065	0	mle	1	23.3906	1.06122	6.21061	5.67988	0.802664	0.75333	0.148241	0.00151644	0.0140986
PCHAS_1118500	conserved Plasmodium protein, unknown function	5.89351e-05	2.39945e-06	24	0	0.427271	0	mle	2	24.5409836065574,27.981308411215	1.09822360170655,1.30420847305699	17.3497122502943,1.7287910861173	5.85905	0.78171	0.636183	0.0877213	0.0347949	0.0601449
PCHAS_0922100	threonine--tRNA ligase, putative	5.89351e-05	2.39945e-06	24	1.5	0.417136	0	mle	1	22.6818	0.505009	1.8935	8.44119	0.70931	0.636637	0.049541	0.0071404	0.0236645
PCHAS_0937500	fam-a protein	6.87054e-05	3.703e-06	24	19.5	3.46214	0	default	1	24	3.12401	19.173	11.5753	0.718582	0.648227	0.218933	0.00627205	0.0220677
PCHAS_1238800	conserved Plasmodium protein, unknown function	6.87054e-05	3.703e-06	24	10.5	2.16106	0	mle	1	22.855	2.08112	9.75919	5.2993	0.814188	0.767735	0.30146	0.00119206	0.0136786
PCHAS_1446500	conserved Plasmodium protein, unknown function	6.87054e-05	3.703e-06	24	10.5	2.1343	0	mle	1	24.1452	2.39017	9.78838	2.51837	0.799042	0.748803	0.715838	0.00163087	0.0142418
PCHAS_0522200	conserved Plasmodium protein, unknown function	6.87054e-05	3.703e-06	24	12	2.07157	0	mle	1	24.7438	2.26897	11.641	3.61294	0.772603	0.715754	0.494659	0.00267384	0.0163508
PCHAS_0924800	CCR4-NOT transcription complex subunit 2, putative	6.87054e-05	3.703e-06	24	9	1.91756	0	mle	1	23.5748	2.32363	9.67406	6.18153	0.885277	0.856597	0.273738	0.000173219	0.0136029
PCHAS_0303900	5'-3' exonuclease, putative	6.87054e-05	3.703e-06	24	10.5	1.8751	1	yule-walker	1	24.3415	2.1963	9.63298	3.46251	0.765293	0.706617	0.488069	0.00303461	0.016796
PCHAS_0412300	conserved Plasmodium protein, unknown function	6.87054e-05	3.703e-06	24	9	1.86865	0	mle	1	22.6818	1.66176	8.62776	6.13893	0.790169	0.737712	0.21321	0.00193855	0.0149335
PCHAS_1370500	fam-a protein	6.87054e-05	3.703e-06	24	19.5	1.74073	0	default	1	24	1.87549	18.0874	4.69214	0.691497	0.614371	0.336697	0.00905817	0.0266831
PCHAS_0200041	fam-a protein	6.87054e-05	3.703e-06	24	21	1.73578	0	burg	1	23.0308	1.54067	20.8047	11.4763	0.903585	0.879481	0.0983188	8.64e-05	0.0136029
PCHAS_0508600	conserved Plasmodium protein, unknown function	6.87054e-05	3.703e-06	24	10.5	1.72076	0	mle	1	23.3906	1.75154	9.41975	4.9113	0.836474	0.795593	0.279286	0.000715063	0.0136029
PCHAS_0821900	conserved Plasmodium protein, unknown function	6.87054e-05	3.703e-06	24	12	1.71705	0	mle	1	25.1597	2.55669	10.6909	3.87044	0.792622	0.740778	0.505826	0.00184947	0.0147064
PCHAS_1367000	conserved Plasmodium protein, unknown function	6.87054e-05	3.703e-06	24	12	1.71269	1	default	1	24	2.56645	10.711	3.83843	0.819746	0.774682	0.502317	0.00105571	0.0136786
PCHAS_1436800	aminophospholipid-transporting P-ATPase, putative	6.87054e-05	3.703e-06	24	22.5	1.69846	0	mle	1	23.3906	1.58793	22.1183	8.67731	0.861426	0.826783	0.136339	0.000368741	0.0136029
PCHAS_0202600	tubulin-specific chaperone a, putative	6.87054e-05	3.703e-06	24	9	1.61361	0	mle	1	23.952	1.77024	8.89533	5.30838	0.887719	0.859649	0.238968	0.000158936	0.0136029
PCHAS_1237200	conserved Plasmodium protein, unknown function	6.87054e-05	3.703e-06	24	12	1.56956	0	default	1	24	1.54729	10.4225	5.88439	0.664523	0.580654	0.222658	0.0126663	0.031715
PCHAS_0305500	conserved Plasmodium protein, unknown function	6.87054e-05	3.703e-06	24	9	1.56917	0	mle	1	23.3906	1.52061	8.59865	5.27211	0.774363	0.717954	0.225492	0.00259202	0.0163508
PCHAS_1147541	fam-a protein	6.87054e-05	3.703e-06	24	0	1.51815	1	mle	1	23.0308	1.26484	22.749	5.14753	0.770189	0.712736	0.192927	0.00278921	0.0164608
PCHAS_1464600	conserved Plasmodium protein, unknown function	6.87054e-05	3.703e-06	24	12	1.4809	1	mle	1	23.2093	1.41273	11.2137	2.90692	0.8422	0.80275	0.366898	0.000620048	0.0136029
PCHAS_0114600	haloacid dehalogenase-like hydrolase, putative	6.87054e-05	3.703e-06	24	22.5	1.30513	0	mle	1	22.6818	1.37488	21.4444	7.48566	0.860896	0.82612	0.138129	0.000374422	0.0136029
PCHAS_0107600	conserved Plasmodium protein, unknown function	6.87054e-05	3.703e-06	24	10.5	1.29647	0	mle	1	22.855	1.21854	9.32404	5.61283	0.829261	0.786576	0.165144	0.000849838	0.0136786
PCHAS_1205500	phosducin-like protein, putative	6.87054e-05	3.703e-06	24	9	1.27626	1	mle	1	22.5113	1.22042	8.42189	4.16121	0.867894	0.834868	0.229792	0.000304568	0.0136029
PCHAS_0624700	Plasmodium exported protein, unknown function	6.87054e-05	3.703e-06	24	21	1.27337	0	mle	1	22.6818	1.03983	19.7748	8.5269	0.806002	0.757502	0.0942911	0.00141642	0.0139766
PCHAS_1226600	pseudouridylate synthase, putative	6.87054e-05	3.703e-06	24	0	1.13251	0	default	1	24	1.24001	22.8072	6.62459	0.748303	0.685379	0.152235	0.00401339	0.0186914
PCHAS_1117300	rhomboid protease ROM10, putative	6.87054e-05	3.703e-06	24	0	1.11824	0	mle	1	24.541	1.16277	23.5494	7.98407	0.764258	0.705323	0.114092	0.00308849	0.016903
PCHAS_1331600	conserved Plasmodium protein, unknown function	6.87054e-05	3.703e-06	24	9	1.06068	0	burg	1	23.5748	1.06604	8.70994	3.66074	0.914761	0.893451	0.229727	5.28e-05	0.0136029
PCHAS_0201500	phosphatidylinositol-4-phosphate 5-kinase, putative	6.87054e-05	3.703e-06	24	19.5	1.05761	0	mle	1	23.5748	1.00879	19.8397	7.47688	0.807584	0.759481	0.102822	0.00137076	0.0138122
PCHAS_1441700	conserved Plasmodium protein, unknown function	6.87054e-05	3.703e-06	24	9	1.03426	0	mle	1	21.5396	1.04132	8.37395	5.13385	0.748754	0.685942	0.169733	0.00398473	0.0186167
PCHAS_0616400	conserved Plasmodium membrane protein, unknown function	6.87054e-05	3.703e-06	24	0	0.919496	0	mle	1	23.3906	0.910186	21.8996	6.50342	0.788828	0.736035	0.109165	0.00198859	0.0149335
PCHAS_0817500	conserved Plasmodium protein, unknown function	6.87054e-05	3.703e-06	24	0	0.84598	0	default	1	24	1.13484	23.4829	6.42806	0.747576	0.68447	0.141322	0.00405998	0.0187143
PCHAS_0916200	phosphoglycerate mutase, putative	6.87054e-05	3.703e-06	24	1.5	0.83004	1	burg	1	24.1452	0.891487	0.933272	10.1994	0.680108	0.600135	0.074668	0.0104716	0.0286896
PCHAS_1223700	proteasome subunit alpha type-6, putative	6.87054e-05	3.703e-06	24	7.5	0.8148	0	mle	1	22.6818	0.965577	7.05146	7.63669	0.814048	0.76756	0.0977975	0.00119564	0.0136786
PCHAS_1125100	pyruvate kinase, putative	6.87054e-05	3.703e-06	24	0	0.789493	1	mle	1	24.3415	0.771484	24.0534	11.2668	0.678661	0.598326	0.0573728	0.0106624	0.0287941
PCHAS_1024200	glutathione reductase, putative	6.87054e-05	3.703e-06	24	1.5	0.76657	0	burg	1	25.1597	0.869657	24.9758	7.14876	0.838163	0.797704	0.0938744	0.00068598	0.0136029
PCHAS_1352300	isoleucine--tRNA ligase, putative	6.87054e-05	3.703e-06	24	0	0.733918	1	mle	2	23.5748031496063,21.8540145985401	2.03375654352585,1.79761335344794	2.69302530614614,15.6814212072084	6.87676	0.774661	0.624435	0.0914052	0.0380337	0.0639655
PCHAS_0822600	NifU-like scaffold protein, putative	6.87054e-05	3.703e-06	24	7.5	0.684113	0	mle	1	21.6957	0.822867	7.23888	5.15536	0.842986	0.803732	0.128566	0.000607793	0.0136029
PCHAS_1336500	eukaryotic initiation factor 4a, putative	6.87054e-05	3.703e-06	24	0	0.681154	0	burg	1	21.6957	0.510204	0.131103	10.3332	0.709672	0.637089	0.0413686	0.0071049	0.0236128
PCHAS_1244700	zinc finger protein, putative	6.87054e-05	3.703e-06	24	22.5	0.59151	1	burg	1	22.0147	0.464382	21.4635	7.79451	0.742887	0.678609	0.0492335	0.00437016	0.0190744
PCHAS_0916500	tRNA nucleotidyltransferase, putative	6.87054e-05	3.703e-06	24	1.5	0.423102	0	burg	1	24.541	0.550628	24.4512	6.88992	0.651406	0.564258	0.0700184	0.0147665	0.0344764
PCHAS_1100300	PIR protein	8.9291e-05	5.64344e-06	24	10.5	2.33695	0	mle	1	23.5748	2.26997	10.1224	8.75215	0.869339	0.836674	0.206736	0.000291463	0.0136029
PCHAS_0200001	fam-a protein	8.9291e-05	5.64344e-06	24	21	2.21656	1	mle	1	23.0308	1.85123	20.7178	5.84269	0.779415	0.724268	0.247815	0.00236759	0.0158211
PCHAS_1416500	ADP-ribosylation factor, putative	8.9291e-05	5.64344e-06	24	12	2.19929	0	mle	1	24.7438	2.73457	10.4384	3.17945	0.835216	0.79402	0.634414	0.000737333	0.0136029
PCHAS_0700100	Plasmodium exported protein, unknown function	8.9291e-05	5.64344e-06	24	21	2.19592	0	mle	1	22.3433	1.6593	20.0234	4.00634	0.75826	0.697824	0.334396	0.00341506	0.0175089
PCHAS_1119400	DnaJ protein, putative	8.9291e-05	5.64344e-06	24	12	2.16029	0	mle	1	24.1452	2.33618	10.8825	1.866	0.788305	0.735381	0.962546	0.00200836	0.0149915
PCHAS_1401400	PIR protein	8.9291e-05	5.64344e-06	24	10.5	2.06953	0	mle	1	22.855	2.09776	10.6573	3.26316	0.82827	0.785338	0.539071	0.000869729	0.0136786
PCHAS_0618300	conserved Plasmodium protein, unknown function	8.9291e-05	5.64344e-06	24	10.5	1.99474	0	mle	1	22.3433	1.91165	9.04535	5.1086	0.844161	0.805202	0.286108	0.000589795	0.0136029
PCHAS_1347800	conserved Plasmodium protein, unknown function	8.9291e-05	5.64344e-06	24	10.5	1.93492	1	burg	2	20.5068493150685,25.8103448275862	1.02596090481046,1.54330360572601	7.76744173485146,12.3798607768053	6.11222	0.934756	0.89126	0.245717	0.00105656	0.0136786
PCHAS_0835300	conserved Plasmodium protein, unknown function	8.9291e-05	5.64344e-06	24	10.5	1.84822	0	mle	1	22.5113	1.66632	9.28718	4.82002	0.823793	0.779742	0.266983	0.000964025	0.0136786
PCHAS_1334400	transcription factor with AP2 domain(s), putative	8.9291e-05	5.64344e-06	24	19.5	1.60175	0	default	1	24	1.73165	18.3218	6.36938	0.729945	0.662431	0.220624	0.00531873	0.0207513
PCHAS_0523400	serpentine receptor, putative	8.9291e-05	5.64344e-06	24	10.5	1.53313	0	mle	1	24.1452	2.05301	9.81571	3.45441	0.811251	0.764064	0.449409	0.00126922	0.0137477
PCHAS_0509100	conserved Plasmodium protein, unknown function	8.9291e-05	5.64344e-06	24	22.5	1.39628	0	mle	1	22.855	1.36443	21.7445	11.3627	0.842138	0.802672	0.0906211	0.000621028	0.0136029
PCHAS_1222850	protein MPODD, putative	8.9291e-05	5.64344e-06	24	7.5	1.32831	0	mle	1	22.6818	1.41752	7.93283	4.0788	0.808463	0.760579	0.273141	0.00134588	0.0138122
PCHAS_0903500	apicoplast ribosomal protein S15 precursor, putative	8.9291e-05	5.64344e-06	24	10.5	1.16655	0	mle	1	22.3433	0.985802	9.11453	5.90233	0.776245	0.720306	0.133153	0.00250664	0.0162607
PCHAS_0719600	conserved Plasmodium protein, unknown function	8.9291e-05	5.64344e-06	24	19.5	1.05711	1	burg	1	21.854	1.06091	18.9455	7.9183	0.847525	0.809406	0.103285	0.000540505	0.0136029
PCHAS_1361100	conserved Plasmodium protein, unknown function	8.9291e-05	5.64344e-06	24	9	1.03365	0	mle	1	21.854	0.979904	8.29148	6.8432	0.823767	0.779709	0.112163	0.000964599	0.0136786
PCHAS_1448100	conserved Plasmodium protein, unknown function	8.9291e-05	5.64344e-06	24	12	0.952211	1	default	1	24	1.40402	10.5487	4.46601	0.704208	0.630261	0.255306	0.00765496	0.0245244
PCHAS_1344300	DEAD box helicase, putative	0.000113267	8.49832e-06	24	9	2.52593	0	mle	1	23.952	2.32283	8.52842	4.61479	0.787833	0.734791	0.393057	0.00202633	0.0150937
PCHAS_1145300	membrane associated histidine-rich protein 1a, putative	0.000113267	8.49832e-06	24	10.5	2.40737	1	default	1	24	2.96264	9.29829	9.65512	0.75672	0.695901	0.239464	0.00350286	0.0177247
PCHAS_1018100	conserved Plasmodium protein, unknown function	0.000113267	8.49832e-06	24	12	2.29816	0	mle	1	24.7438	2.56163	10.4718	5.11033	0.823186	0.778983	0.416245	0.000977378	0.0136786
PCHAS_0812600	conserved Plasmodium protein, unknown function	0.000113267	8.49832e-06	24	12	2.2438	1	yule-walker	1	26.2632	3.7581	10.6747	2.82128	0.706989	0.633736	1.07882	0.0073712	0.0239852
PCHAS_1207200	AP-5 complex subunit sigma-1, putative	0.000113267	8.49832e-06	24	12	2.15711	0	mle	1	24.95	3.03262	10.3005	2.40378	0.818179	0.772724	0.948156	0.00109289	0.0136786
PCHAS_1408500	CCAAT-binding transcription factor, putative	0.000113267	8.49832e-06	24	12	2.1516	1	default	1	24	2.83639	10.1854	4.49239	0.750663	0.688328	0.49411	0.00386499	0.0183878
PCHAS_0836900	PIR protein	0.000113267	8.49832e-06	24	9	2.14264	0	mle	1	23.5748	1.83172	8.48875	4.54312	0.760661	0.700826	0.330892	0.00328138	0.0172982
PCHAS_0800001	erythrocyte membrane antigen 1	0.000113267	8.49832e-06	24	19.5	2.07225	0	default	1	24	2.18892	18.3065	2.37072	0.761209	0.701512	0.727731	0.0032514	0.0172982
PCHAS_1201200	fam-a protein	0.000113267	8.49832e-06	24	21	2.02673	1	mle	1	23.0308	1.69206	19.1474	9.78317	0.769795	0.712244	0.135828	0.0028084	0.0164798
PCHAS_1002200	conserved Plasmodium protein, unknown function	0.000113267	8.49832e-06	24	12	1.98808	1	default	1	24	2.48547	10.9962	5.70297	0.754836	0.693545	0.358658	0.00361267	0.017952
PCHAS_1417700	conserved Plasmodium protein, unknown function	0.000113267	8.49832e-06	24	9	1.86875	1	mle	1	22.5113	1.76272	8.41748	6.87212	0.75463	0.693287	0.209064	0.00362484	0.0179606
PCHAS_1342200	conserved Plasmodium protein, unknown function	0.000113267	8.49832e-06	24	12	1.80183	0	mle	1	24.1452	2.35609	10.4686	4.21138	0.841987	0.802484	0.451041	0.000623403	0.0136029
PCHAS_1115700	conserved protein, unknown function	0.000113267	8.49832e-06	24	9	1.76405	1	yule-walker	1	24.3415	1.93198	9.32218	4.83139	0.831396	0.789245	0.29407	0.000808112	0.0136029
PCHAS_1330700	fam-a protein	0.000113267	8.49832e-06	24	19.5	1.70343	1	mle	1	23.952	1.88407	18.3955	4.78771	0.696494	0.620617	0.331529	0.00848536	0.0256561
PCHAS_1138700	bifunctional polynucleotide phosphatase/kinase, putative	0.000113267	8.49832e-06	24	9	1.61971	0	mle	1	24.1452	1.49615	8.44476	3.52696	0.741383	0.676728	0.332091	0.00447333	0.019244
PCHAS_1412900	conserved Plasmodium protein, unknown function	0.000113267	8.49832e-06	24	10.5	1.56336	0	burg	1	23.0308	2.35564	9.80638	-0.359399	0.878617	0.848271	-5.01077	0.000217088	0.0136029
PCHAS_1017400	conserved Plasmodium protein, unknown function	0.000113267	8.49832e-06	24	10.5	1.53272	0	mle	1	24.541	2.04762	9.50691	2.55409	0.761893	0.702366	0.615916	0.00321434	0.0172339
PCHAS_1229300	conserved Plasmodium protein, unknown function	0.000113267	8.49832e-06	24	9	1.49939	0	mle	1	22.0147	1.32427	9.13207	5.54203	0.803818	0.754773	0.188791	0.00148126	0.0140757
PCHAS_0625000	lysophospholipase, putative	0.000113267	8.49832e-06	24	19.5	1.42296	0	mle	1	22.3433	1.12114	18.2416	5.40066	0.710726	0.638407	0.177699	0.00700228	0.0234591
PCHAS_1423600	mitochondrial ATP synthase F1, epsilon subunit, putative	0.000113267	8.49832e-06	24	9	1.37763	0	mle	1	22.5113	1.34879	8.46711	6.02381	0.880837	0.851046	0.169194	0.000201638	0.0136029
PCHAS_1338700	proteasome subunit beta type-2, putative	0.000113267	8.49832e-06	24	7.5	1.28148	0	mle	1	22.5113	1.24338	8.06877	7.14935	0.782089	0.727611	0.138472	0.00225485	0.0155455
PCHAS_0624000	kelch domain-containing protein, putative	0.000113267	8.49832e-06	24	7.5	1.20217	0	mle	1	22.5113	1.60357	7.03009	4.21309	0.767622	0.709528	0.302259	0.00291593	0.0167301
PCHAS_1362700	rhomboid protease ROM6, putative	0.000113267	8.49832e-06	24	9	1.04701	1	mle	1	22.5113	1.05436	8.31981	5.16499	0.701635	0.627044	0.169729	0.00792481	0.0247885
PCHAS_1402300	fam-a protein	0.000113267	8.49832e-06	24	19.5	1.0405	1	mle	1	23.0308	0.966956	18.5952	7.22239	0.743702	0.679627	0.10698	0.00431502	0.0190266
PCHAS_1357300	conserved Plasmodium protein, unknown function	0.000113267	8.49832e-06	24	21	1.02135	0	mle	1	23.5748	0.783981	20.7881	7.22881	0.71259	0.640737	0.0877855	0.00682351	0.0231856
PCHAS_1425800	conserved Plasmodium protein, unknown function	0.000113267	8.49832e-06	24	9	1.01961	0	mle	1	24.1452	0.972654	8.41974	4.90249	0.739633	0.674541	0.15677	0.00459562	0.0194421
PCHAS_0508800	conserved Plasmodium protein, unknown function	0.000113267	8.49832e-06	24	7.5	1.00073	0	mle	1	22.3433	1.01894	7.60399	4.26022	0.868153	0.835191	0.181779	0.000302191	0.0136029
PCHAS_0931600	heat shock protein 70, putative	0.000113267	8.49832e-06	24	0	0.949875	1	default	1	24	0.919976	23.1929	8.84391	0.78262	0.728276	0.0817068	0.00223293	0.0154993
PCHAS_1020000	conserved Plasmodium protein, unknown function	0.000113267	8.49832e-06	24	7.5	0.907088	0	mle	1	22.1778	1.03881	7.51354	6.43174	0.811042	0.763803	0.124855	0.00127486	0.0137477
PCHAS_1204000	methionine--tRNA ligase, putative	0.000113267	8.49832e-06	24	0	0.900255	1	burg	2	20.2297297297297,27.981308411215	0.56964758137143,0.623299370768916	18.8450032570572,26.3966894828173	5.93239	0.887636	0.812726	0.11582	0.00519648	0.0205233
PCHAS_1130600	adenylosuccinate synthetase, putative	0.000113267	8.49832e-06	24	0	0.889094	0	mle	1	22.3433	0.793375	21.5984	8.31139	0.71871	0.648387	0.0788884	0.00626065	0.0220677
PCHAS_0306800	iron-sulfur assembly protein, putative	0.000113267	8.49832e-06	24	9	0.864518	0	burg	1	21.3857	1.00483	8.58748	4.01293	0.734367	0.667959	0.210472	0.00497882	0.0202211
PCHAS_0604500	nucleosome assembly protein, putative	0.000113267	8.49832e-06	24	22.5	0.805309	0	default	1	24	0.755012	23.0212	9.9996	0.777393	0.721741	0.0601315	0.0024556	0.0161762
PCHAS_0108300	zinc transporter ZIP1, putative	0.000113267	8.49832e-06	24	0	0.782359	0	default	1	24	0.761225	23.9972	7.78082	0.689569	0.611961	0.0818474	0.00928668	0.0269805
PCHAS_1430300	glycerol-3-phosphate 1-O-acyltransferase, putative	0.000113267	8.49832e-06	24	22.5	0.666627	1	mle	1	20.3673	0.627859	19.835	7.45128	0.763429	0.704286	0.0713631	0.00313219	0.0170044
PCHAS_1355300	tryptophan--tRNA ligase, putative	0.000113267	8.49832e-06	24	0	0.63977	0	burg	1	24.3415	0.660465	24.1944	7.01731	0.773129	0.716412	0.0755157	0.00264919	0.0163508
PCHAS_1106400	60S ribosomal protein L4, putative	0.000113267	8.49832e-06	24	0	0.59993	0	mle	1	23.3906	0.634621	22.6199	11.3424	0.821249	0.776561	0.0424812	0.00102092	0.0136786
PCHAS_1335000	DNA-3-methyladenine glycosylase, putative	0.000113267	8.49832e-06	24	7.5	0.510979	0	burg	1	24.3415	0.836395	5.65865	5.10107	0.701026	0.626283	0.137144	0.00798975	0.0248235
PCHAS_1108100	single-stranded DNA-binding protein, putative	0.000113267	8.49832e-06	24	6	0.49101	1	burg	1	23.2093	0.976593	5.84722	6.14878	0.768117	0.710147	0.127123	0.00289117	0.0166666
PCHAS_0813300	inhibitor of cysteine proteases, putative	0.000113267	8.49832e-06	24	0	0.390148	1	default	1	24	0.471839	22.1224	9.11872	0.840479	0.800599	0.0404937	0.000647547	0.0136029
PCHAS_1451700	splicing factor 3B subunit 3, putative	0.000113267	8.49832e-06	24	1.5	0.283923	1	mle	2	26.0347826086957,27.4678899082569	1.43036707020281,1.61723632875231	17.3482687501591,2.74089374875506	8.30845	0.792012	0.653353	0.0439879	0.0303755	0.0548397
PCHAS_1313400	M17 leucyl aminopeptidase, putative	0.000137386	1.26519e-05	24	21	2.78245	1	mle	1	22.0147	2.01702	20.0157	7.59191	0.727258	0.659073	0.220802	0.0055336	0.0209867
PCHAS_0416800	conserved Plasmodium protein, unknown function	0.000137386	1.26519e-05	24	13.5	2.51352	1	mle	1	23.7619	3.38973	12.0724	-0.229454	0.780271	0.725338	-11.5799	0.00233106	0.0157583
PCHAS_1000800	fam-a protein	0.000137386	1.26519e-05	24	21	2.28687	1	burg	1	22.6818	1.80183	20.5174	3.57129	0.734818	0.668522	0.416981	0.00494512	0.0201697
PCHAS_1235800	conserved Plasmodium protein, unknown function	0.000137386	1.26519e-05	24	12	2.25858	0	mle	1	23.952	2.27646	10.203	5.06728	0.837632	0.79704	0.337113	0.000695025	0.0136029
PCHAS_0818800	conserved Plasmodium protein, unknown function	0.000137386	1.26519e-05	24	12	2.14132	1	default	1	24	2.77728	10.8473	4.93947	0.786906	0.733633	0.458675	0.00206198	0.0151075
PCHAS_1143700	conserved Plasmodium protein, unknown function	0.000137386	1.26519e-05	24	10.5	2.13799	1	default	1	24	2.43106	10.0664	3.49204	0.844455	0.805568	0.531324	0.000585369	0.0136029
PCHAS_0501400	DNA polymerase delta catalytic subunit, putative	0.000137386	1.26519e-05	24	10.5	2.11892	1	default	1	24	2.24318	9.30583	6.10747	0.837869	0.797336	0.286791	0.000690983	0.0136029
PCHAS_0938300	fam-a protein	0.000137386	1.26519e-05	24	21	2.07776	0	default	1	24	1.59941	19.8068	7.1571	0.701808	0.627259	0.180808	0.00790654	0.0247885
PCHAS_0910000	UDP-galactose transporter, putative	0.000137386	1.26519e-05	24	12	2.055	1	yule-walker	1	24.541	2.53522	10.0009	6.15217	0.776726	0.720907	0.331312	0.00248517	0.016226
PCHAS_0200900	replication factor c protein, putative	0.000137386	1.26519e-05	24	12	1.97976	1	default	1	24	2.27769	10.9824	3.94592	0.721868	0.652335	0.469183	0.00598416	0.0216151
PCHAS_0708900	phosphatidylinositol N-acetylglucosaminyltransferase subunit H, putative	0.000137386	1.26519e-05	24	12	1.94861	1	yule-walker	1	25.8103	2.52432	10.0876	3.628	0.760378	0.700473	0.534243	0.00329689	0.0172982
PCHAS_1372000	fam-a protein	0.000137386	1.26519e-05	24	21	1.94068	1	mle	1	23.0308	1.41194	20.699	5.33885	0.861145	0.826431	0.198	0.000371749	0.0136029
PCHAS_1039300	dynein light chain, putative	0.000137386	1.26519e-05	24	9	1.80019	0	mle	1	23.952	2.02172	8.58653	3.15689	0.838675	0.798344	0.479531	0.00067734	0.0136029
PCHAS_0506300	RNA-binding protein, putative	0.000137386	1.26519e-05	24	19.5	1.75368	1	mle	1	23.2093	1.70293	18.4641	6.63538	0.672552	0.59069	0.216337	0.0114966	0.0301013
PCHAS_0832500	conserved Plasmodium protein, unknown function	0.000137386	1.26519e-05	24	9	1.74893	0	mle	1	22.1778	1.51087	8.46961	6.28322	0.787486	0.734358	0.190364	0.00203962	0.0150938
PCHAS_1104800	DNA mismatch repair protein MSH6, putative	0.000137386	1.26519e-05	24	10.5	1.67762	0	mle	1	23.2093	1.5572	10.5168	6.84002	0.814885	0.768606	0.188255	0.00117427	0.0136786
PCHAS_1037400	ribonucleoside-diphosphate reductase small chain, putative	0.000137386	1.26519e-05	24	12	1.65434	1	default	1	24	2.26491	10.3536	6.52558	0.810902	0.763628	0.262163	0.00127863	0.0137477
PCHAS_1322900	polyprenol reductase, putative	0.000137386	1.26519e-05	24	9	1.65336	0	mle	1	23.952	1.61311	8.20325	4.81237	0.86075	0.825937	0.245975	0.000375995	0.0136029
PCHAS_MIT01900	unspecified product	0.000137386	1.26519e-05	24	9	1.64843	0	mle	1	22.855	2.06653	8.25957	-1.21879	0.805403	0.756753	-1.31762	0.00143399	0.0140514
PCHAS_0510100	conserved Plasmodium protein, unknown function	0.000137386	1.26519e-05	24	9	1.54498	0	mle	1	22.3433	1.22264	9.12027	5.34944	0.791006	0.738757	0.180475	0.00190783	0.0148425
PCHAS_1035900	rRNA 2'-O-methyltransferase fibrillarin, putative	0.000137386	1.26519e-05	24	21	1.5044	1	mle	1	23.2093	1.17357	20.8531	8.52992	0.817621	0.772026	0.106549	0.00110637	0.0136786
PCHAS_1239800	50S ribosomal protein L12, apicoplast, putative	0.000137386	1.26519e-05	24	9	1.47462	1	burg	1	22.3433	1.35815	9.33024	4.7759	0.8243	0.780375	0.220372	0.000952979	0.0136786
PCHAS_1141900	nucleoside diphosphate kinase b, putative	0.000137386	1.26519e-05	24	9	1.43934	0	mle	1	23.0308	1.3791	7.95477	6.73856	0.766604	0.708255	0.164168	0.00296738	0.016796
PCHAS_1033700	conserved Plasmodium protein, unknown function	0.000137386	1.26519e-05	24	19.5	1.42223	0	default	1	24	1.2599	18.8897	8.31157	0.688574	0.610717	0.127729	0.00940637	0.0270899
PCHAS_1345700	conserved Plasmodium protein, unknown function	0.000137386	1.26519e-05	24	10.5	1.26866	0	mle	1	22.3433	1.13708	9.39094	7.4607	0.850895	0.813619	0.116039	0.000494273	0.0136029
PCHAS_0213200	Plasmodium exported protein, unknown function	0.000137386	1.26519e-05	24	21	1.22486	0	mle	1	22.0147	0.940256	19.8584	10.6807	0.789538	0.736923	0.0700725	0.00196197	0.0149335
PCHAS_0816700	6-phosphofructokinase, putative	0.000137386	1.26519e-05	24	22.5	1.10142	0	default	1	24	1.09161	22.6836	9.94785	0.797162	0.746453	0.0851697	0.00169277	0.0142418
PCHAS_1004700	V-type proton ATPase subunit B, putative	0.000137386	1.26519e-05	24	0	1.09523	1	default	1	24	0.886841	23.0625	8.50298	0.66508	0.581351	0.0875122	0.0125824	0.0316276
PCHAS_0303400	ERCC1 nucleotide excision repair protein, putative	0.000137386	1.26519e-05	24	10.5	1.08942	0	burg	1	24.541	1.20794	9.53831	5.1832	0.715794	0.644742	0.205581	0.00652431	0.0226158
PCHAS_0808500	proteasome subunit alpha type-3, putative	0.000137386	1.26519e-05	24	7.5	0.986455	0	mle	1	22.1778	0.999743	7.82052	7.46293	0.805191	0.756489	0.104523	0.00144025	0.0140514
PCHAS_1363200	isocitrate dehydrogenase [NADP], mitochondrial, putative	0.000137386	1.26519e-05	24	9	0.980559	1	mle	1	22.1778	1.01244	7.58639	7.37698	0.671016	0.58877	0.121158	0.0117138	0.0304077
PCHAS_1026400	conserved Plasmodium protein, unknown function	0.000137386	1.26519e-05	24	7.5	0.916006	0	mle	1	22.0147	1.18179	6.72536	4.28465	0.955919	0.944898	0.215917	3.78e-06	0.0064921
PCHAS_1023600	glycine--tRNA ligase, putative	0.000137386	1.26519e-05	24	0	0.900083	0	default	1	24	0.993298	23.1189	7.57826	0.699608	0.62451	0.107473	0.00814245	0.0250926
PCHAS_1002800	conserved Plasmodium protein, unknown function	0.000137386	1.26519e-05	24	6	0.857678	0	mle	1	23.3906	1.29735	6.20266	4.6524	0.839577	0.799471	0.21229	0.000662322	0.0136029
PCHAS_1113800	ribose-5-phosphate isomerase, putative	0.000137386	1.26519e-05	24	1.5	0.806756	0	burg	1	26.973	0.895531	26.557	6.21887	0.574514	0.468143	0.136941	0.0327748	0.0578155
PCHAS_0806000	heat shock protein 90, putative	0.000137386	1.26519e-05	24	0	0.768424	0	burg	1	23.952	0.703672	23.6936	11.8158	0.56654	0.458175	0.0545419	0.0353017	0.0607734
PCHAS_1441200	polyadenylate-binding protein, putative	0.000137386	1.26519e-05	24	22.5	0.745413	0	mle	1	22.855	0.899833	21.5143	11.6746	0.689491	0.611864	0.0682147	0.009296	0.026983
PCHAS_1121200	leucine--tRNA ligase, putative	0.000137386	1.26519e-05	24	0	0.652848	0	mle	1	24.3415	0.762904	23.3518	9.26793	0.817875	0.772344	0.0638409	0.00110021	0.0136786
PCHAS_0612600	HSP40, subfamily A, putative	0.000137386	1.26519e-05	24	0	0.651976	0	mle	1	22.6818	0.733288	22.1157	9.54025	0.569264	0.46158	0.0706793	0.0344227	0.0598424
PCHAS_0916000	conserved Plasmodium protein, unknown function	0.000137386	1.26519e-05	24	21	0.642877	0	mle	1	23.0308	0.642481	20.3394	7.11484	0.764821	0.706027	0.0731982	0.00305909	0.0168577
PCHAS_1409500	60S ribosomal protein L24, putative	0.000137386	1.26519e-05	24	0	0.575296	0	mle	1	24.3415	0.564988	22.3008	10.3946	0.809264	0.76158	0.0416176	0.00132352	0.0137635
PCHAS_0402600	conserved Plasmodium protein, unknown function	0.000137386	1.26519e-05	24	0	0.552055	0	burg	1	24.95	0.785658	23.4981	6.70867	0.713303	0.641628	0.0958992	0.00675609	0.0230019
PCHAS_1320700	co-chaperone p23, putative	0.000137386	1.26519e-05	24	1.5	0.539472	0	burg	1	24.1452	0.669762	23.9214	9.94654	0.629078	0.536348	0.0587376	0.0189291	0.0403956
PCHAS_0626800	PIR protein	0.000168001	1.86306e-05	24	9	2.7367	0	mle	1	23.7619	2.59421	8.46513	1.14194	0.74771	0.684637	1.95136	0.00405138	0.0186914
PCHAS_0113600	fam-a protein	0.000168001	1.86306e-05	24	21	2.51286	1	mle	1	23.0308	2.01104	19.2923	6.16709	0.753938	0.692423	0.258819	0.00366588	0.017994
PCHAS_0303600	conserved Plasmodium protein, unknown function	0.000168001	1.86306e-05	24	9	2.08234	0	mle	1	23.952	1.84908	8.70976	5.56187	0.790452	0.738065	0.252783	0.00192813	0.0149207
PCHAS_0114100	fam-a protein	0.000168001	1.86306e-05	24	21	2.01952	0	mle	1	22.1778	1.58036	19.6584	9.35016	0.780554	0.725692	0.135506	0.00231907	0.0156979
PCHAS_1101900	merozoite surface protein 8, putative	0.000168001	1.86306e-05	24	22.5	2.01168	1	mle	1	22.855	1.89885	21.8563	10.5524	0.826117	0.782646	0.140676	0.000914172	0.0136786
PCHAS_1459100	vacuolar-sorting protein SNF7, putative	0.000168001	1.86306e-05	24	12	1.92484	1	yule-walker	1	24.95	2.31402	10.171	4.99272	0.731811	0.664763	0.39848	0.00517327	0.0204944
PCHAS_1443400	proliferating cell nuclear antigen 2, putative	0.000168001	1.86306e-05	24	10.5	1.91171	0	mle	1	24.95	2.60316	9.7675	6.29999	0.80369	0.754612	0.307562	0.00148516	0.0140817
PCHAS_1401500	fam-a protein	0.000168001	1.86306e-05	24	21	1.77799	1	mle	1	22.855	1.32321	19.6038	8.0387	0.763904	0.70488	0.134494	0.00310711	0.0169413
PCHAS_1118800	conserved Plasmodium protein, unknown function	0.000168001	1.86306e-05	24	9	1.75289	1	mle	1	22.3433	1.53936	9.28487	5.70646	0.812718	0.765898	0.209882	0.00123021	0.0136786
PCHAS_1124100	conserved Plasmodium protein, unknown function	0.000168001	1.86306e-05	24	10.5	1.74658	0	mle	1	22.855	1.59666	9.02502	6.41451	0.887557	0.859446	0.18381	0.000159856	0.0136029
PCHAS_1339000	inorganic anion antiporter, putative	0.000168001	1.86306e-05	24	22.5	1.66959	0	mle	1	22.6818	1.47618	21.4822	7.6199	0.8031	0.753875	0.152607	0.00150308	0.0140986
PCHAS_1460800	NEDD8-conjugating enzyme UBC12, putative	0.000168001	1.86306e-05	24	7.5	1.62098	0	mle	1	23.0308	1.66066	8.15507	3.15559	0.825969	0.782461	0.40686	0.000917287	0.0136786
PCHAS_1330500	fam-a protein	0.000168001	1.86306e-05	24	21	1.60449	1	mle	1	22.855	1.28652	20.2061	8.5501	0.707487	0.634358	0.128201	0.0073212	0.0239156
PCHAS_0605800	conserved Plasmodium protein, unknown function	0.000168001	1.86306e-05	24	10.5	1.42914	1	mle	2	21.3857142857143,24.3414634146341	2.05160340766966,1.98494678805232	5.56348235277354,13.525201852438	5.31595	0.864489	0.774149	0.233213	0.008942	0.0264163
PCHAS_0828200	conserved Plasmodium protein, unknown function	0.000168001	1.86306e-05	24	10.5	1.36755	0	mle	1	22.1778	1.17802	9.04525	6.73791	0.812705	0.765881	0.137287	0.00123058	0.0136786
PCHAS_1443700	conserved Plasmodium protein, unknown function	0.000168001	1.86306e-05	24	21	1.3464	0	mle	1	22.1778	1.1516	20.536	9.48883	0.843541	0.804427	0.0930116	0.000599236	0.0136029
PCHAS_0303100	conserved Plasmodium protein, unknown function	0.000168001	1.86306e-05	24	7.5	1.34001	1	default	1	24	1.45236	8.02782	2.83977	0.812574	0.765718	0.389672	0.001234	0.0136786
PCHAS_1326000	ATP-dependent RNA helicase DBP5, putative	0.000168001	1.86306e-05	24	22.5	1.23896	1	default	1	24	1.12031	22.0748	7.97148	0.798744	0.74843	0.113977	0.00164057	0.0142418
PCHAS_1358900	sodium-dependent phosphate transporter, putative	0.000168001	1.86306e-05	24	22.5	1.18931	0	mle	1	22.3433	1.08427	21.2109	10.7338	0.823052	0.778815	0.077972	0.000980355	0.0136786
PCHAS_1218000	UDP-N-acetylglucosamine--dolichyl-phosphate N-acetylglucosaminephosphotransferase, putative	0.000168001	1.86306e-05	24	9	1.16849	0	mle	1	23.5748	1.4677	7.78465	3.34205	0.852863	0.816079	0.324685	0.00046869	0.0136029
PCHAS_1457200	conserved Plasmodium protein, unknown function	0.000168001	1.86306e-05	24	12	1.16304	1	default	1	24	1.09755	11.3376	4.57471	0.557407	0.446759	0.228687	0.0383723	0.0644495
PCHAS_1026000	H/ACA ribonucleoprotein complex subunit 4, putative	0.000168001	1.86306e-05	24	21	1.15106	1	mle	1	22.855	0.847611	20.8881	7.68245	0.908237	0.885297	0.0832319	7.09e-05	0.0136029
PCHAS_1248400	fam-a protein	0.000168001	1.86306e-05	24	21	1.10492	0	mle	1	22.1778	0.895772	20.4542	6.82737	0.810817	0.763521	0.102598	0.00128093	0.0137477
PCHAS_1226300	GTPase-activating protein, putative	0.000168001	1.86306e-05	24	12	1.10223	0	burg	1	24.95	1.06496	10.1935	7.6658	0.706567	0.633209	0.112655	0.00741368	0.0240403
PCHAS_0720300	conserved Plasmodium protein, unknown function	0.000168001	1.86306e-05	24	21	1.06801	1	burg	1	20.2297	0.85619	18.2269	9.49687	0.77289	0.716112	0.0754553	0.00266041	0.0163508
PCHAS_0110100	transcription factor with AP2 domain(s), putative	0.000168001	1.86306e-05	24	7.5	1.05199	0	mle	1	22.0147	1.11516	7.86402	5.90074	0.839914	0.799893	0.146469	0.000656765	0.0136029
PCHAS_0814100	tRNA (adenine(58)-N(1))-methyltransferase non-catalytic subunit TRM6, putative	0.000168001	1.86306e-05	24	22.5	1.04211	0	mle	1	23.5748	0.939958	22.0816	5.91757	0.774481	0.718102	0.126604	0.0025866	0.0163508
PCHAS_0914600	haloacid dehalogenase-like hydrolase, putative	0.000168001	1.86306e-05	24	10.5	1.02628	0	mle	1	22.5113	0.937702	10.3643	5.54545	0.742904	0.67863	0.136813	0.00436901	0.0190744
PCHAS_1230300	conserved Plasmodium protein, unknown function	0.000168001	1.86306e-05	24	19.5	0.94958	0	mle	1	21.854	0.915172	18.3986	6.45494	0.755747	0.694684	0.11507	0.00355927	0.0178594
PCHAS_0830200	conserved Plasmodium protein, unknown function	0.000168001	1.86306e-05	24	9	0.947982	0	mle	1	21.6957	1.20232	7.52707	4.7557	0.765883	0.707354	0.209605	0.0030042	0.016796
PCHAS_1442200	conserved Plasmodium protein, unknown function	0.000168001	1.86306e-05	24	19.5	0.934826	1	mle	1	22.6818	0.813693	19.3122	6.38466	0.664608	0.58076	0.108472	0.0126535	0.031715
PCHAS_0106700	4-hydroxybenzoate polyprenyltransferase, putative	0.000168001	1.86306e-05	24	1.5	0.878236	0	burg	1	26.0348	0.966467	0.380483	5.67897	0.66226	0.577825	0.1524	0.0130115	0.0320594
PCHAS_0932200	DNA-directed RNA polymerase I subunit RPA2, putative	0.000168001	1.86306e-05	24	22.5	0.874998	0	mle	1	22.1778	0.821067	21.5249	7.36475	0.758983	0.698729	0.0904927	0.00337434	0.0174397
PCHAS_1209700	eukaryotic translation initiation factor 2 subunit beta, putative	0.000168001	1.86306e-05	24	22.5	0.869806	0	burg	1	23.5748	0.765435	21.5782	9.27103	0.603349	0.504186	0.0723756	0.0247535	0.0478196
PCHAS_1117700	conserved Plasmodium protein, unknown function	0.000168001	1.86306e-05	24	0	0.833469	0	default	1	24	1.05551	23.1264	6.43644	0.693658	0.617072	0.138595	0.00880701	0.0261824
PCHAS_0312900	conserved Plasmodium protein, unknown function	0.000168001	1.86306e-05	24	22.5	0.832287	1	mle	1	23.7619	0.960177	22.3697	7.8086	0.643215	0.554019	0.104407	0.0162042	0.0364646
PCHAS_1366600	glutamate--tRNA ligase, putative	0.000168001	1.86306e-05	24	22.5	0.797255	0	burg	1	21.854	0.786889	21.8055	9.54243	0.671586	0.589483	0.0735485	0.0116328	0.0302753
PCHAS_1321400	aminopeptidase P, putative	0.000168001	1.86306e-05	24	0	0.747559	1	mle	1	23.952	0.839718	22.745	10.3075	0.901972	0.877465	0.0598384	9.23e-05	0.0136029
PCHAS_1417600	conserved Plasmodium protein, unknown function	0.000168001	1.86306e-05	24	6	0.700068	0	default	1	24	1.02652	5.5423	6.33033	0.752191	0.690238	0.131541	0.00377112	0.0180944
PCHAS_1411000	ras-related protein Rab-5B, putative	0.000168001	1.86306e-05	24	0	0.6253	0	mle	1	23.7619	0.67503	23.6556	7.12238	0.752538	0.690672	0.0767979	0.00375005	0.0180477
PCHAS_0203700	conserved Plasmodium protein, unknown function	0.000168001	1.86306e-05	24	7.5	0.620971	0	burg	1	23.7619	1.0353	5.47711	5.32304	0.749548	0.686935	0.158763	0.00393456	0.0185168
PCHAS_0903600	conserved Plasmodium protein, unknown function	0.000168001	1.86306e-05	24	21	0.609376	0	burg	1	23.3906	0.64534	19.851	6.37252	0.820688	0.77586	0.076824	0.0010338	0.0136786
PCHAS_0603400	conserved protein, unknown function	0.000168001	1.86306e-05	24	1.5	0.577575	0	burg	1	24.3415	0.848941	24.0578	9.32902	0.6799	0.599875	0.0786114	0.0104988	0.0286979
PCHAS_1341800	protein transport protein SFT2, putative	0.000168001	1.86306e-05	24	22.5	0.564595	1	mle	1	22.855	0.452784	21.0178	8.18943	0.748862	0.686078	0.0464497	0.00397786	0.0186167
PCHAS_0934100	receptor for activated c kinase, putative	0.000168001	1.86306e-05	24	1.5	0.562125	1	mle	1	23.3906	0.646142	0.646297	10.8582	0.733296	0.66662	0.048737	0.00505964	0.0203807
PCHAS_0105800	polypyrimidine tract-binding protein, putative	0.000168001	1.86306e-05	24	0	0.492587	1	default	1	24	0.415094	0.450767	7.30171	0.593528	0.49191	0.0512524	0.0272975	0.0509223
PCHAS_1139000	conserved Plasmodium protein, unknown function	0.000168001	1.86306e-05	24	7.5	0.481074	0	burg	1	21.3857	0.740699	7.3147	5.31411	0.817431	0.771788	0.115169	0.001111	0.0136786
PCHAS_1229900	60S ribosomal protein L19, putative	0.000168001	1.86306e-05	24	22.5	0.446659	0	mle	1	22.3433	0.478548	21.4409	10.4577	0.814726	0.768407	0.0386231	0.00117832	0.0136786
PCHAS_0314500	DNA-directed RNA polymerase II subunit RPB2, putative	0.000168001	1.86306e-05	24	0	0.446457	0	mle	1	24.7438	0.567138	24.1102	8.4922	0.645891	0.557364	0.0573402	0.0157234	0.0358221
PCHAS_0836700	Plasmodium exported protein, unknown function	0.000211529	2.71485e-05	24	9	2.76198	0	mle	1	23.952	2.55185	8.44195	7.47831	0.709255	0.636569	0.274536	0.00714576	0.0236645
PCHAS_0925300	fam-d protein	0.000211529	2.71485e-05	24	21	2.49393	0	burg	1	21.5396	1.92822	19.1056	5.02764	0.739334	0.674167	0.321339	0.00461679	0.0194567
PCHAS_0601800	fam-a protein	0.000211529	2.71485e-05	24	19.5	2.38598	1	mle	1	22.855	1.94282	19.0392	6.70744	0.730628	0.663285	0.234114	0.00526512	0.0206678
PCHAS_0525100	Plasmodium exported protein, unknown function	0.000211529	2.71485e-05	24	21	2.3109	1	mle	1	22.3433	1.73597	19.8629	9.99477	0.779176	0.72397	0.137758	0.00237786	0.0158667
PCHAS_0819400	cytochrome b5, putative	0.000211529	2.71485e-05	24	9	2.28116	0	mle	1	23.952	2.19934	8.27086	9.45545	0.704383	0.630479	0.189937	0.00763691	0.024497
PCHAS_0525441	Plasmodium exported protein, unknown function	0.000211529	2.71485e-05	24	12	2.11554	1	mle	1	26.0348	2.63412	10.5734	2.37848	0.62545	0.531813	0.949003	0.0196806	0.0413005
PCHAS_1023500	conserved Plasmodium protein, unknown function	0.000211529	2.71485e-05	24	9	2.0328	0	mle	1	23.5748	1.77369	8.84902	4.85028	0.77148	0.71435	0.284812	0.00272706	0.016369
PCHAS_1353300	conserved Plasmodium protein, unknown function	0.000211529	2.71485e-05	24	12	2.02662	0	mle	1	24.7438	2.13404	11.3273	3.1743	0.849424	0.81178	0.526094	0.000514074	0.0136029
PCHAS_1207100	endonuclease, putative	0.000211529	2.71485e-05	24	12	2.01463	1	default	1	24	3.03778	9.85425	5.03788	0.816815	0.771018	0.455902	0.00112606	0.0136786
PCHAS_0913400	deubiquinating/deneddylating enzyme, putative	0.000211529	2.71485e-05	24	12	1.97997	0	mle	1	23.952	2.06675	10.4629	5.87449	0.8039	0.754875	0.282114	0.0014788	0.0140757
PCHAS_1205000	CCR4-NOT transcription complex subunit 5, putative	0.000211529	2.71485e-05	24	10.5	1.97834	0	mle	1	24.1452	2.26427	9.19083	5.60974	0.842032	0.80254	0.299148	0.000622698	0.0136029
PCHAS_0929100	conserved Plasmodium protein, unknown function	0.000211529	2.71485e-05	24	10.5	1.90874	0	mle	1	23.952	1.83798	10.0153	3.84801	0.8194	0.77425	0.368636	0.00106382	0.0136786
PCHAS_0803300	origin recognition complex subunit 2, putative	0.000211529	2.71485e-05	24	12	1.86834	1	default	1	24	1.81985	10.8703	4.8777	0.855589	0.819486	0.303711	0.000434914	0.0136029
PCHAS_1216800	regulator of initiation factor 2, putative	0.000211529	2.71485e-05	24	21	1.80476	0	mle	1	22.0147	1.46478	20.546	4.53243	0.840073	0.800091	0.262942	0.000654169	0.0136029
PCHAS_0924900	GPI-anchor transamidase, putative	0.000211529	2.71485e-05	24	12	1.8046	0	mle	1	23.952	2.38181	10.0429	1.85221	0.814234	0.767792	1.02216	0.00119088	0.0136786
PCHAS_0731100	fam-a protein	0.000211529	2.71485e-05	24	21	1.79935	1	mle	1	23.2093	1.47576	19.1241	7.20106	0.759624	0.69953	0.162741	0.00333858	0.0173772
PCHAS_0415000	inorganic pyrophosphatase, putative	0.000211529	2.71485e-05	24	9	1.78685	1	mle	1	22.5113	1.4097	8.76968	5.97328	0.760079	0.700098	0.191903	0.00331342	0.0172982
PCHAS_1014900	exodeoxyribonuclease III, putative	0.000211529	2.71485e-05	24	10.5	1.7737	0	mle	1	24.541	2.40812	9.51218	3.49351	0.794118	0.742647	0.528375	0.00179669	0.0145302
PCHAS_0204100	conserved Plasmodium membrane protein, unknown function	0.000211529	2.71485e-05	24	9	1.73702	0	mle	1	23.2093	1.55203	8.3271	3.74999	0.789657	0.737071	0.319639	0.00195756	0.0149335
PCHAS_0110500	conserved Plasmodium protein, unknown function	0.000211529	2.71485e-05	24	13.5	1.71938	0	burg	1	26.973	2.15019	13.0821	2.89614	0.797119	0.746399	0.642275	0.0016942	0.0142418
PCHAS_1126500	choline/ethanolaminephosphotransferase, putative	0.000211529	2.71485e-05	24	19.5	1.69589	1	burg	1	22.855	1.5487	18.0431	10.9363	0.64501	0.556262	0.123225	0.0158805	0.0359936
PCHAS_0714600	conserved protein, unknown function	0.000211529	2.71485e-05	24	12	1.69436	0	mle	1	23.2093	1.63268	10.4788	3.40786	0.856253	0.820317	0.371262	0.000426964	0.0136029
PCHAS_0722900	NEDD8-activating enzyme E1 catalytic subunit, putative	0.000211529	2.71485e-05	24	9	1.68829	1	yule-walker	1	23.952	1.75434	8.45325	3.95761	0.759356	0.699195	0.344565	0.00335353	0.0174213
PCHAS_1020100	enoyl-CoA hydratase, putative	0.000211529	2.71485e-05	24	12	1.62558	1	yule-walker	1	25.1597	2.35485	11.0662	3.11163	0.687697	0.609621	0.646757	0.00951272	0.0272744
PCHAS_0833700	apicoplast ribosomal protein S6, putative	0.000211529	2.71485e-05	24	9	1.49437	0	mle	1	22.3433	1.29475	8.5422	5.64256	0.819812	0.774765	0.178001	0.00105416	0.0136786
PCHAS_0311700	SRR1-like protein	0.000211529	2.71485e-05	24	9	1.47277	0	mle	1	23.5748	1.49236	8.29819	4.36092	0.863601	0.829501	0.258638	0.000346133	0.0136029
PCHAS_1400500	haloacid dehalogenase-like hydrolase, putative	0.000211529	2.71485e-05	24	21	1.36582	0	mle	1	21.6957	1.101	20.3276	7.90527	0.80394	0.754925	0.113094	0.0014776	0.0140757
PCHAS_0817000	conserved Plasmodium protein, unknown function	0.000211529	2.71485e-05	24	9	1.33497	0	burg	1	22.5113	1.09402	8.85318	6.99631	0.843531	0.804414	0.120764	0.000599389	0.0136029
PCHAS_1313900	heme detoxification protein, putative	0.000211529	2.71485e-05	24	9	1.33261	0	mle	1	22.3433	1.3213	8.35963	6.37352	0.765309	0.706636	0.165715	0.0030338	0.016796
PCHAS_0832900	proteasome subunit beta type-6, putative	0.000211529	2.71485e-05	24	9	1.24355	1	mle	1	22.0147	1.16421	8.08465	7.89476	0.787716	0.734644	0.117071	0.00203083	0.0150937
PCHAS_0310200	ras-related protein Rab-5A, putative	0.000211529	2.71485e-05	24	10.5	1.21187	1	mle	1	22.855	1.24162	9.14148	5.39848	0.804212	0.755265	0.179498	0.00146942	0.0140757
PCHAS_1303600	fam-a protein	0.000211529	2.71485e-05	24	21	1.15997	0	mle	1	22.3433	0.98965	19.9447	10.034	0.884788	0.855985	0.0771599	0.000176195	0.0136029
PCHAS_1033100	cytidine triphosphate synthetase, putative	0.000211529	2.71485e-05	24	22.5	1.10683	0	default	1	24	1.0208	22.2747	7.84721	0.776484	0.720606	0.109411	0.00249592	0.016255
PCHAS_1225700	conserved Plasmodium protein, unknown function	0.000211529	2.71485e-05	24	10.5	1.08942	0	mle	1	23.3906	1.11852	8.81786	4.91962	0.76392	0.7049	0.178022	0.00310626	0.0169413
PCHAS_0922200	autophagy-related protein 7, putative	0.000211529	2.71485e-05	24	7.5	1.08095	1	mle	1	23.0308	1.13115	7.51224	5.30938	0.711977	0.639972	0.176936	0.00688187	0.0232952
PCHAS_0107700	proteasome subunit alpha type-2, putative	0.000211529	2.71485e-05	24	7.5	0.81837	0	mle	1	22.0147	0.991423	7.52751	8.077	0.799153	0.748942	0.0962151	0.00162727	0.0142418
PCHAS_1234700	protoheme IX farnesyltransferase, putative	0.000211529	2.71485e-05	24	7.5	0.799898	0	mle	1	22.6818	0.941123	7.58134	5.70589	0.786154	0.732693	0.129238	0.00209124	0.0152077
PCHAS_0206200	conserved Plasmodium protein, unknown function	0.000211529	2.71485e-05	24	7.5	0.784327	0	mle	1	22.5113	1.24225	6.60735	4.4967	0.848565	0.810707	0.226127	0.000525896	0.0136029
PCHAS_0934800	apicoplast ribosomal protein L21 precursor, putative	0.000211529	2.71485e-05	24	9	0.748802	1	mle	1	21.0845	0.718084	8.13677	5.38809	0.729833	0.662292	0.120779	0.00532755	0.0207513
PCHAS_0710600	adrenodoxin reductase, putative	0.000211529	2.71485e-05	24	7.5	0.73945	0	burg	1	22.6818	0.892749	6.61473	4.29739	0.861685	0.827106	0.171258	0.000366	0.0136029
PCHAS_0923600	CRAL/TRIO domain-containing protein, putative	0.000211529	2.71485e-05	24	0	0.721972	0	burg	1	23.0308	0.625145	0.476447	8.85476	0.667672	0.58459	0.0595568	0.0121974	0.0310687
PCHAS_0815500	phospholipid or glycerol acyltransferase, putative	0.000211529	2.71485e-05	24	22.5	0.710542	1	mle	1	22.1778	0.639389	21.9557	7.49903	0.866753	0.833441	0.0642289	0.000315231	0.0136029
PCHAS_0602300	fam-a protein	0.000211529	2.71485e-05	24	21	0.666034	0	burg	1	21.5396	0.568904	19.787	8.21153	0.746284	0.682855	0.0599263	0.00414372	0.0188066
PCHAS_1102700	serine/arginine-rich splicing factor 12, putative	0.000211529	2.71485e-05	24	22.5	0.657488	1	mle	1	24.541	0.59653	23.0575	8.363	0.572667	0.465834	0.0639277	0.0333476	0.0584184
PCHAS_0512000	60S ribosomal protein L3, putative	0.000211529	2.71485e-05	24	22.5	0.63407	1	mle	1	22.855	0.626661	22.3141	11.3233	0.772545	0.715682	0.0438554	0.00267657	0.0163508
PCHAS_1136700	protein transport protein Sec24A, putative	0.000211529	2.71485e-05	24	22.5	0.595118	0	burg	1	21.6957	0.536808	20.3667	9.66612	0.771363	0.714204	0.0464764	0.00273264	0.016369
PCHAS_1315500	ubiquitin-protein ligase, putative	0.000211529	2.71485e-05	24	0	0.586079	1	burg	2	27.7222222222222,20.2297297297297	0.606261157318581,0.413317904664742	27.4852800080251,19.2351335850098	6.25581	0.918022	0.863369	0.0924656	0.00206824	0.0151319
PCHAS_1035600	conserved Plasmodium protein, unknown function	0.000211529	2.71485e-05	24	12	0.582206	1	mle	1	23.952	0.52895	10.7394	5.2259	0.577097	0.471371	0.0912565	0.0319862	0.0566569
PCHAS_0725800	GTP-binding protein, putative	0.000211529	2.71485e-05	24	9	0.571281	0	mle	1	22.6818	0.725764	7.66813	5.06107	0.752816	0.69102	0.122143	0.0037332	0.0180477
PCHAS_0312100	protein SIS1, putative	0.000211529	2.71485e-05	24	1.5	0.570967	0	burg	1	25.1597	0.603184	24.9645	7.67168	0.676151	0.595189	0.0668951	0.0109994	0.0293812
PCHAS_0516400	DER1-like protein, putative	0.000211529	2.71485e-05	24	1.5	0.547561	0	burg	1	25.1597	0.554986	0.780847	8.44082	0.568816	0.46102	0.0620456	0.0345661	0.0599199
PCHAS_0801500	erythrocyte membrane-associated antigen, putative	0.000211529	2.71485e-05	24	0	0.544602	0	mle	1	24.541	0.498734	23.1096	9.46941	0.66885	0.586063	0.0440958	0.0120253	0.030897
PCHAS_0603900	conserved Plasmodium protein, unknown function	0.000211529	2.71485e-05	24	1.5	0.524999	0	burg	1	26.0348	0.639503	0.0237298	6.00986	0.578652	0.473315	0.101392	0.0315185	0.056235
PCHAS_0201300	transcription initiation factor TFIIB, putative	0.000211529	2.71485e-05	24	21	0.473494	1	burg	1	20.6483	0.459748	19.7671	7.50519	0.654628	0.568285	0.0552255	0.0142281	0.0338196
PCHAS_1331300	fam-a protein	0.000272258	3.91655e-05	24	21	3.09607	1	mle	1	22.6818	2.31143	20.2082	5.9351	0.76643	0.708038	0.310193	0.00297623	0.016796
PCHAS_1302300	fam-a protein	0.000272258	3.91655e-05	24	21	2.80056	1	mle	1	22.6818	2.00801	19.3847	8.57736	0.650641	0.563301	0.201276	0.0148967	0.0346737
PCHAS_0507800	conserved Plasmodium protein, unknown function	0.000272258	3.91655e-05	24	12	2.38338	0	mle	1	23.2093	2.63701	11.9763	0.08424	0.594907	0.493633	28.0145	0.026929	0.0505642
PCHAS_1008500	erythrocyte vesicle protein 1, putative	0.000272258	3.91655e-05	24	21	2.24395	0	mle	1	22.1778	1.81572	20.413	6.32045	0.810012	0.762515	0.22731	0.00130288	0.0137477
PCHAS_1000500	fam-a protein	0.000272258	3.91655e-05	24	12	2.23652	0	mle	1	25.5897	2.73153	11.1732	3.12934	0.742809	0.678511	0.757511	0.00437546	0.0190774
PCHAS_1451500	protein TOC75, putative	0.000272258	3.91655e-05	24	12	2.08761	0	mle	1	24.1452	2.24895	10.2666	4.36453	0.741759	0.677199	0.422921	0.00444734	0.0192283
PCHAS_0401200	fam-a protein	0.000272258	3.91655e-05	24	19.5	2.04663	1	mle	1	23.0308	1.69305	18.7938	5.8732	0.72681	0.658512	0.233052	0.00557008	0.0209867
PCHAS_1143400	conserved Plasmodium protein, unknown function	0.000272258	3.91655e-05	24	12	1.98361	1	yule-walker	1	26.0348	3.04412	11.2401	1.09842	0.678824	0.59853	2.32746	0.0106407	0.0287656
PCHAS_0413600	zinc finger protein, putative	0.000272258	3.91655e-05	24	10.5	1.90935	0	mle	1	24.7438	2.401	9.56296	2.92382	0.835591	0.794489	0.599674	0.000730641	0.0136029
PCHAS_1364700	nucleoside transporter 1, putative	0.000272258	3.91655e-05	24	22.5	1.75491	0	mle	1	22.3433	1.62383	21.4596	10.6865	0.846608	0.80826	0.117657	0.000553617	0.0136029
PCHAS_1220900	lysophospholipase, putative	0.000272258	3.91655e-05	24	19.5	1.71864	1	mle	1	23.0308	1.67586	19.0174	9.70771	0.836236	0.795295	0.139043	0.000719239	0.0136029
PCHAS_0928400	methyltransferase, putative	0.000272258	3.91655e-05	24	22.5	1.68413	0	mle	1	22.1778	1.51128	21.1901	5.62359	0.750005	0.687506	0.224211	0.00390594	0.0184761
PCHAS_1135700	conserved Plasmodium protein, unknown function	0.000272258	3.91655e-05	24	9	1.64597	0	mle	1	22.5113	1.36973	8.54246	7.68829	0.812074	0.765093	0.1401	0.00124723	0.0136877
PCHAS_0505000	histone acetyltransferase, putative	0.000272258	3.91655e-05	24	21	1.62845	0	mle	1	22.3433	1.15602	20.1745	7.05012	0.766989	0.708736	0.137458	0.00294786	0.016786
PCHAS_1353800	MSP7-like protein	0.000272258	3.91655e-05	24	12	1.62133	0	default	1	24	1.63922	10.7815	10.2872	0.78874	0.735925	0.131446	0.00199191	0.0149335
PCHAS_1467600	fam-a protein	0.000272258	3.91655e-05	24	21	1.49613	1	burg	1	22.3433	1.01553	20.492	7.44113	0.655344	0.56918	0.12526	0.0141105	0.0336176
PCHAS_1405600	transcription factor with AP2 domain(s), putative	0.000272258	3.91655e-05	24	7.5	1.41781	1	mle	1	21.234	1.34658	8.25019	5.18156	0.809415	0.761769	0.224043	0.00131933	0.0137477
PCHAS_1333000	conserved Plasmodium protein, unknown function	0.000272258	3.91655e-05	24	10.5	1.36077	1	burg	1	23.0308	1.41535	9.23272	7.184	0.799087	0.748859	0.154276	0.00162942	0.0142418
PCHAS_0115300	PIR protein	0.000272258	3.91655e-05	24	12	1.30118	0	yule-walker	1	26.4956	2.10609	10.4392	0.331407	0.574306	0.467882	5.69962	0.0328391	0.0578694
PCHAS_1136000	conserved Plasmodium protein, unknown function	0.000272258	3.91655e-05	24	9	1.28986	0	mle	1	23.3906	1.40801	8.55896	4.63836	0.780136	0.72517	0.241562	0.00233677	0.015763
PCHAS_1217700	peptidase, putative	0.000272258	3.91655e-05	24	0	1.2012	0	default	1	24	1.39476	23.7399	6.14349	0.793148	0.741435	0.187857	0.00183078	0.0146861
PCHAS_1323600	mitochondrial ribosomal protein L28 precursor, putative	0.000272258	3.91655e-05	24	7.5	1.19042	1	mle	1	23.0308	1.49102	7.07387	5.08955	0.734992	0.668741	0.235848	0.00493212	0.0201697
PCHAS_0714500	conserved Apicomplexan protein, unknown function	0.000272258	3.91655e-05	24	9	1.13665	0	mle	1	22.1778	1.09169	8.74521	7.01	0.824772	0.780965	0.120514	0.000942781	0.0136786
PCHAS_1143500	26S proteasome regulatory subunit RPN11, putative	0.000272258	3.91655e-05	24	9	1.11442	1	mle	1	22.5113	1.11339	7.98184	7.56763	0.74692	0.68365	0.120175	0.00410232	0.0187872
PCHAS_1312900	ATP-dependent RNA helicase DDX5, putative	0.000272258	3.91655e-05	24	21	1.08816	0	mle	1	20.7917	0.810881	19.2119	8.62936	0.723346	0.654183	0.0803009	0.00585797	0.0214294
PCHAS_0501600	enoyl-CoA hydratase-related protein, putative	0.000272258	3.91655e-05	24	7.5	1.04161	0	mle	1	23.0308	1.06058	8.01961	5.37764	0.837022	0.796277	0.160021	0.000705531	0.0136029
PCHAS_0414800	mitochondrial ribosomal protein L27 precursor, putative	0.000272258	3.91655e-05	24	7.5	1.02455	0	mle	1	24.541	1.24258	7.08873	4.54568	0.69164	0.61455	0.222647	0.0090413	0.0266638
PCHAS_1436100	conserved Plasmodium protein, unknown function	0.000272258	3.91655e-05	24	21	0.970527	0	burg	1	21.5396	0.692538	20.2338	8.15076	0.842197	0.802747	0.0678109	0.000620093	0.0136029
PCHAS_0514600	26S proteasome regulatory subunit RPN9, putative	0.000272258	3.91655e-05	24	9	0.943366	0	mle	1	21.854	0.747962	8.86538	6.52582	0.722322	0.652902	0.0955711	0.00594521	0.0215347
PCHAS_0518100	apicoplast ribosomal protein L27 precursor, putative	0.000272258	3.91655e-05	24	9	0.93825	1	mle	1	21.3857	0.903234	8.32322	5.49996	0.78567	0.732088	0.133557	0.00211023	0.0152474
PCHAS_1335300	50S ribosomal protein L22, apicoplast, putative	0.000272258	3.91655e-05	24	9	0.915093	1	mle	2	22.0147058823529,20.5068493150685	1.86178989818323,1.33212878617903	11.762557578471,3.61022224233161	4.80114	0.909254	0.848756	0.171802	0.0027857	0.0164608
PCHAS_1329700	glyceraldehyde-3-phosphate dehydrogenase, putative	0.000272258	3.91655e-05	24	1.5	0.88987	1	burg	1	26.4956	0.916406	0.439944	12.2473	0.595522	0.494403	0.0712021	0.0267657	0.0503492
PCHAS_1217000	conserved Plasmodium protein, unknown function	0.000272258	3.91655e-05	24	19.5	0.831813	1	yule-walker	1	24.3415	1.01516	20.34	3.08197	0.783352	0.72919	0.257709	0.00220301	0.0154181
PCHAS_0720200	conserved Plasmodium protein, unknown function	0.000272258	3.91655e-05	24	9	0.797119	0	burg	1	23.3906	0.961882	8.64681	3.36212	0.674776	0.59347	0.246873	0.0111874	0.0296529
PCHAS_1344100	conserved Plasmodium protein, unknown function	0.000272258	3.91655e-05	24	22.5	0.783816	0	mle	2	23.952,21.5395683453237	1.8134922167458,1.5403214453016	1.49898872284774,15.51113807585	5.27343	0.800467	0.667444	0.157845	0.0270212	0.0506125
PCHAS_0717300	protein transport protein SEC23, putative	0.000272258	3.91655e-05	24	21	0.7727	1	mle	1	22.855	0.610887	20.8451	9.21991	0.73507	0.668837	0.0537329	0.00492636	0.0201668
PCHAS_1113600	aspartate--tRNA ligase, putative	0.000272258	3.91655e-05	24	0	0.737907	1	default	1	24	0.923595	23.4301	6.04421	0.719275	0.649094	0.125252	0.00621047	0.0219994
PCHAS_0902800	40S ribosomal protein S4, putative	0.000272258	3.91655e-05	24	22.5	0.640767	0	mle	1	22.3433	0.604227	21.8275	10.6488	0.77624	0.7203	0.0489942	0.00250685	0.0162607
PCHAS_0502800	PHF5-like protein, putative	0.000272258	3.91655e-05	24	1.5	0.637001	0	mle	1	24.3415	0.656512	23.7025	5.22303	0.678709	0.598386	0.106195	0.010656	0.0287919
PCHAS_1138900	polyubiquitin binding protein, putative	0.000272258	3.91655e-05	24	6	0.489637	0	mle	1	26.7321	0.687345	2.70623	5.58348	0.771875	0.714844	0.106695	0.00270828	0.0163575
PCHAS_1020300	60S ribosomal protein L5, putative	0.000272258	3.91655e-05	24	0	0.485699	1	mle	1	22.855	0.459401	22.4283	10.9043	0.701812	0.627265	0.0352821	0.00790603	0.0247885
PCHAS_0517200	conserved Plasmodium protein, unknown function	0.000272258	3.91655e-05	24	21	0.484365	0	mle	1	23.5748	0.642412	19.9875	6.13134	0.798226	0.747783	0.0830254	0.00165753	0.0142418
PCHAS_1408700	40S ribosomal protein S27, putative	0.000272258	3.91655e-05	24	22.5	0.48306	0	burg	1	22.6818	0.419385	21.3558	9.62197	0.625893	0.532366	0.0382601	0.0195877	0.0412037
PCHAS_0936400	conserved protein, unknown function	0.000272258	3.91655e-05	24	1.5	0.383968	0	burg	1	26.2632	0.390354	25.5906	7.93304	0.652363	0.565453	0.0432291	0.0146052	0.0343048
PCHAS_0314200	conserved Plasmodium protein, unknown function	0.000272258	3.91655e-05	24	7.5	0.315386	0	default	1	24	0.31415	6.59203	6.5109	0.634731	0.543413	0.0454794	0.0178014	0.0387739
PCHAS_1303200	fam-a protein	0.000351997	5.59591e-05	24	21	2.59852	1	mle	1	23.2093	2.17096	20.7633	10.0247	0.822504	0.77813	0.164234	0.000992558	0.0136786
PCHAS_1401100	fam-a protein	0.000351997	5.59591e-05	24	21	2.47247	1	mle	1	22.1778	1.94261	19.0897	7.29823	0.702745	0.628431	0.222309	0.00780762	0.0246904
PCHAS_1457400	replication factor C subunit 4, putative	0.000351997	5.59591e-05	24	12	2.27162	0	mle	1	24.1452	2.59724	9.85565	6.77801	0.868921	0.836151	0.304508	0.000295209	0.0136029
PCHAS_0923100	deoxyuridine 5'-triphosphate nucleotidohydrolase, putative	0.000351997	5.59591e-05	24	10.5	2.24181	0	mle	1	23.952	2.34503	9.78419	7.38611	0.883936	0.85492	0.25337	0.000181464	0.0136029
PCHAS_0937200	Plasmodium exported protein (PHIST), unknown function	0.000351997	5.59591e-05	24	12	2.19093	1	default	1	24	2.24516	10.2015	5.75137	0.787307	0.734134	0.314738	0.00204651	0.0151014
PCHAS_1131100	DNA replication licensing factor MCM6, putative	0.000351997	5.59591e-05	24	12	2.09906	1	default	1	24	2.44134	10.2177	7.76957	0.805527	0.756909	0.25903	0.00143034	0.0140514
PCHAS_0318900	conserved rodent malaria protein, unknown function	0.000351997	5.59591e-05	24	21	2.03272	0	mle	1	22.6818	1.65975	19.1917	5.52983	0.78011	0.725138	0.235529	0.00233786	0.015763
PCHAS_0929900	nucleic acid binding protein, putative	0.000351997	5.59591e-05	24	10.5	1.98948	0	mle	1	23.7619	2.30113	10.1928	5.69278	0.835281	0.794101	0.320691	0.000736169	0.0136029
PCHAS_1109400	conserved Plasmodium protein, unknown function	0.000351997	5.59591e-05	24	12	1.95787	1	default	1	24	2.42745	10.5546	7.5942	0.76845	0.710562	0.266323	0.00287462	0.0166666
PCHAS_1437500	conserved Plasmodium protein, unknown function	0.000351997	5.59591e-05	24	12	1.91516	0	mle	1	26.7321	2.46963	11.553	2.91014	0.723576	0.654471	0.741959	0.00583848	0.0213964
PCHAS_0905800	succinyl-CoA synthetase alpha subunit, putative	0.000351997	5.59591e-05	24	10.5	1.85468	0	mle	1	23.5748	1.92184	9.44919	5.77745	0.825504	0.78188	0.265673	0.000927133	0.0136786
PCHAS_0609900	conserved Plasmodium protein, unknown function	0.000351997	5.59591e-05	24	10.5	1.79252	1	burg	1	23.5748	1.48421	9.32296	5.24172	0.804612	0.755765	0.217836	0.00145744	0.0140514
PCHAS_1366000	conserved Plasmodium protein, unknown function	0.000351997	5.59591e-05	24	13.5	1.78197	0	burg	1	25.1597	3.34084	12.1153	1.40523	0.695232	0.61904	2.01418	0.00862732	0.0258719
PCHAS_1441400	histone chaperone ASF1, putative	0.000351997	5.59591e-05	24	12	1.75833	1	mle	1	23.5748	2.11965	11.1168	5.05696	0.753887	0.692359	0.349982	0.00366892	0.017994
PCHAS_0806500	E3 ubiquitin-protein ligase RBX1, putative	0.000351997	5.59591e-05	24	9	1.72899	0	mle	1	22.3433	1.75603	8.63601	5.61147	0.794795	0.743494	0.245967	0.00177317	0.0145175
PCHAS_0307900	ribosome-recycling factor, putative	0.000351997	5.59591e-05	24	10.5	1.70091	0	mle	1	22.855	1.37105	9.62865	5.07358	0.772294	0.715368	0.219898	0.00268841	0.0163508
PCHAS_1005000	NYN domain-containing protein, putative	0.000351997	5.59591e-05	24	0	1.68693	0	mle	1	23.5748	1.39891	22.4188	5.50541	0.772337	0.715421	0.214578	0.00268639	0.0163508
PCHAS_0932600	protein phosphatase PPM8, putative	0.000351997	5.59591e-05	24	21	1.55465	1	mle	2	20.648275862069,26.972972972973	1.1159814884507,0.668728257352138	18.3202790390696,26.3984780659026	13.5967	0.811411	0.685685	0.0738096	0.0230345	0.0457145
PCHAS_1449800	conserved Plasmodium protein, unknown function	0.000351997	5.59591e-05	24	7.5	1.48473	0	burg	1	22.855	1.67718	6.63651	3.57182	0.83261	0.790763	0.354839	0.000785083	0.0136029
PCHAS_0910500	conserved Plasmodium protein, unknown function	0.000351997	5.59591e-05	24	9	1.44894	1	yule-walker	1	24.1452	1.6841	7.90554	3.93092	0.770644	0.713305	0.333337	0.00276721	0.0164315
PCHAS_1022300	copper transporter, putative	0.000351997	5.59591e-05	24	9	1.44195	0	mle	1	21.3857	1.33405	8.56495	6.42866	0.830412	0.788014	0.165994	0.000827151	0.0136112
PCHAS_1440600	vacuolar iron transporter, putative	0.000351997	5.59591e-05	24	7.5	1.43052	0	mle	1	23.2093	1.48608	7.4864	6.10624	0.755925	0.694906	0.193081	0.00354889	0.0178594
PCHAS_1234500	mitochondrial ribosomal protein L14 precursor, putative	0.000351997	5.59591e-05	24	7.5	1.39001	0	mle	1	22.0147	1.60847	7.75979	5.42041	0.72645	0.658062	0.243903	0.0055995	0.0209867
PCHAS_1131200	RAP protein, putative	0.000351997	5.59591e-05	24	22.5	1.32937	0	mle	1	22.3433	1.16403	20.8032	6.42083	0.776519	0.720649	0.147636	0.00249438	0.016255
PCHAS_1240300	acyl-CoA synthetase, putative	0.000351997	5.59591e-05	24	22.5	1.23881	0	mle	1	22.1778	1.15674	21.4279	10.162	0.756474	0.695593	0.0940359	0.00351707	0.0177505
PCHAS_1232200	transcription factor with AP2 domain(s), putative	0.000351997	5.59591e-05	24	19.5	1.22892	1	yule-walker	1	25.1597	1.3143	19.1285	7.43357	0.727832	0.65979	0.142791	0.00548718	0.0209566
PCHAS_1354600	conserved Plasmodium protein, unknown function	0.000351997	5.59591e-05	24	7.5	1.22194	1	mle	1	23.3906	1.32348	6.89665	5.21451	0.742911	0.678639	0.202591	0.0043685	0.0190744
PCHAS_1219500	ABC transporter I family member 1, putative	0.000351997	5.59591e-05	24	21	1.2056	0	mle	1	21.6957	0.964319	19.518	7.42358	0.699534	0.624417	0.112859	0.00815048	0.0250986
PCHAS_0822000	inosine-5'-monophosphate dehydrogenase, putative	0.000351997	5.59591e-05	24	22.5	1.17506	1	mle	1	23.0308	1.03242	22.2245	8.30988	0.734719	0.668399	0.109619	0.00495249	0.0201697
PCHAS_1306700	conserved Plasmodium protein, unknown function	0.000351997	5.59591e-05	24	9	1.11357	1	burg	1	22.1778	1.07043	8.71745	6.52106	0.847415	0.809269	0.126102	0.00054206	0.0136029
PCHAS_1133900	conserved Plasmodium protein, unknown function	0.000351997	5.59591e-05	24	19.5	1.03652	0	mle	1	22.6818	0.839006	18.8673	8.05085	0.678846	0.598558	0.0884817	0.0106378	0.0287656
PCHAS_1233700	proteasome subunit beta type-1, putative	0.000351997	5.59591e-05	24	7.5	0.995681	1	mle	1	22.3433	1.16237	7.48469	8.18678	0.749625	0.687032	0.115401	0.00392972	0.018511
PCHAS_1340400	protein disulfide-isomerase, putative	0.000351997	5.59591e-05	24	12	0.990512	0	mle	1	24.3415	1.43134	9.70692	3.80494	0.755566	0.694458	0.302331	0.0035698	0.0178594
PCHAS_1123800	conserved Plasmodium protein, unknown function	0.000351997	5.59591e-05	24	10.5	0.914018	0	yule-walker	1	24.7438	1.11427	8.82669	6.1835	0.741198	0.676497	0.148023	0.00448614	0.019244
PCHAS_0409000	50S ribosomal protein L9, apicoplast, putative	0.000351997	5.59591e-05	24	7.5	0.78538	1	mle	1	22.6818	1.02116	6.99518	4.6436	0.704337	0.630421	0.182109	0.00764166	0.024497
PCHAS_1007900	chaperone protein DnaJ, putative	0.000351997	5.59591e-05	24	0	0.779932	0	default	1	24	0.824548	23.5348	7.64863	0.705623	0.632028	0.0924343	0.00750961	0.024285
PCHAS_0308400	phospholipase A2, putative	0.000351997	5.59591e-05	24	0	0.726188	0	burg	1	24.7438	0.838384	24.5351	7.21861	0.766512	0.708141	0.0927115	0.00297204	0.016796
PCHAS_1319900	conserved Plasmodium protein, unknown function	0.000351997	5.59591e-05	24	7.5	0.707956	1	burg	1	22.1778	0.8639	8.28159	5.0081	0.800477	0.750596	0.174691	0.0015848	0.0142418
PCHAS_0616200	eukaryotic translation initiation factor 3 subunit I, putative	0.000351997	5.59591e-05	24	0	0.678288	0	default	1	24	0.61355	23.4633	8.66124	0.620619	0.525774	0.0621046	0.0207158	0.0427067
PCHAS_1108700	RNA polymerase I, putative	0.000351997	5.59591e-05	24	22.5	0.640238	0	mle	1	23.7619	0.700483	21.3541	7.96407	0.801737	0.752171	0.067091	0.00154513	0.0140986
PCHAS_1116100	mitochondrial import receptor subunit TOM40, putative	0.000351997	5.59591e-05	24	1.5	0.576076	0	default	1	24	0.443507	0.580152	7.51341	0.634434	0.543043	0.0516811	0.0178592	0.0388204
PCHAS_1442800	conserved Plasmodium protein, unknown function	0.000351997	5.59591e-05	24	7.5	0.571688	0	mle	1	23.0308	0.726896	7.44736	4.84972	0.882221	0.852776	0.12961	0.000192428	0.0136029
PCHAS_0802400	phosphoinositide-binding protein, putative	0.000351997	5.59591e-05	24	12	0.485975	0	burg	1	24.1452	0.472539	11.5863	5.87053	0.547483	0.434354	0.077414	0.0419315	0.068814
PCHAS_0204300	lipid/sterol:H+ symporter, putative	0.000351997	5.59591e-05	24	22.5	0.386158	1	burg	1	23.2093	0.44939	21.2219	9.56622	0.702967	0.628709	0.0387795	0.00778425	0.0246477
PCHAS_1414800	cop-coated vesicle membrane protein p24 precursor, putative	0.000351997	5.59591e-05	24	1.5	0.379393	0	burg	1	23.2093	0.462667	1.99295	6.61735	0.79991	0.749887	0.054393	0.00160289	0.0142418
PCHAS_0512300	protoporphyrinogen oxidase, putative	0.000351997	5.59591e-05	24	0	0.297635	1	burg	1	23.7619	0.382139	22.5057	5.34895	0.619824	0.524779	0.0655214	0.0208901	0.0429288
PCHAS_1145400	membrane associated histidine-rich protein 1b, putative	0.000442203	7.92158e-05	24	10.5	2.69382	0	mle	1	23.952	2.92122	9.35552	10.5704	0.744629	0.680786	0.219622	0.00425293	0.0189167
PCHAS_1102800	actin-depolymerizing factor 1, putative	0.000442203	7.92158e-05	24	10.5	2.534	0	mle	1	24.7438	2.97038	9.74177	8.57827	0.825972	0.782465	0.268008	0.000917227	0.0136786
PCHAS_0316800	replication factor C subunit 2, putative	0.000442203	7.92158e-05	24	10.5	2.2068	1	default	1	24	2.33786	10.0012	6.40104	0.835181	0.793976	0.285428	0.000737951	0.0136029
PCHAS_0800700	conserved Plasmodium protein, unknown function	0.000442203	7.92158e-05	24	12	2.1841	1	yule-walker	1	25.5897	3.12499	10.0843	8.17587	0.764878	0.706098	0.295069	0.00305613	0.0168577
PCHAS_1238700	dynein light chain Tctex-type, putative	0.000442203	7.92158e-05	24	9	2.08572	1	mle	1	22.5113	1.58211	9.0314	2.97689	0.784347	0.730434	0.43924	0.00216282	0.0153261
PCHAS_1031300	conserved Plasmodium protein, unknown function	0.000442203	7.92158e-05	24	10.5	2.04584	0	mle	1	24.1452	2.21252	9.13967	6.16673	0.815609	0.769512	0.270657	0.00115599	0.0136786
PCHAS_0918800	conserved Plasmodium protein, unknown function	0.000442203	7.92158e-05	24	12	1.98896	0	mle	1	27.4679	2.95451	11.5113	2.68019	0.61563	0.519537	0.979614	0.0218272	0.0442029
PCHAS_0202050	conserved Plasmodium protein, unknown function	0.000442203	7.92158e-05	24	10.5	1.91257	0	mle	1	23.0308	2.22785	9.19151	3.69418	0.744444	0.680555	0.485303	0.00426523	0.0189167
PCHAS_0921100	conserved Plasmodium protein, unknown function	0.000442203	7.92158e-05	24	9	1.90469	0	mle	1	23.0308	1.70293	9.0281	5.67614	0.837836	0.797295	0.230272	0.000691542	0.0136029
PCHAS_1224000	conserved Plasmodium protein, unknown function	0.000442203	7.92158e-05	24	12	1.84875	1	default	1	24	2.01978	10.7932	2.80427	0.717546	0.646932	0.58381	0.00636491	0.0222803
PCHAS_0416000	conserved Plasmodium protein, unknown function	0.000442203	7.92158e-05	24	12	1.84658	0	mle	1	24.3415	1.89693	10.4089	2.15102	0.712159	0.640198	0.760254	0.00686455	0.023279
PCHAS_1409200	tyrosine recombinase, putative	0.000442203	7.92158e-05	24	10.5	1.75161	0	mle	1	23.7619	1.93485	9.1673	5.03597	0.831143	0.788929	0.297879	0.000812965	0.0136029
PCHAS_0803800	ATP synthase subunit C, putative	0.000442203	7.92158e-05	24	10.5	1.70394	0	mle	1	22.6818	1.74298	9.21266	7.33897	0.83955	0.799438	0.182758	0.000662761	0.0136029
PCHAS_0830900	conserved Plasmodium protein, unknown function	0.000442203	7.92158e-05	24	10.5	1.6209	0	mle	1	22.6818	1.65402	9.81501	3.37525	0.681271	0.601589	0.433356	0.0103201	0.0284812
PCHAS_1411700	ATP synthase subunit gamma, mitochondrial, putative	0.000442203	7.92158e-05	24	10.5	1.60445	0	mle	1	22.5113	1.44343	9.33558	6.13699	0.812439	0.765549	0.184576	0.00123756	0.0136786
PCHAS_1405500	conserved Plasmodium protein, unknown function	0.000442203	7.92158e-05	24	9	1.59358	0	mle	1	22.5113	1.2993	9.09111	5.78444	0.79465	0.743313	0.175827	0.00177818	0.0145269
PCHAS_1011100	methionine aminopeptidase 2, putative	0.000442203	7.92158e-05	24	21	1.4888	0	mle	1	22.855	0.993074	20.3597	7.63242	0.782023	0.727529	0.104162	0.00225758	0.0155455
PCHAS_1457500	ATP-dependent RNA helicase DBP9, putative	0.000442203	7.92158e-05	24	21	1.42858	0	mle	1	22.5113	1.19873	20.6062	7.30077	0.733124	0.666405	0.133882	0.00507271	0.0203807
PCHAS_1211400	cytochrome b-c1 complex subunit 7, putative	0.000442203	7.92158e-05	24	9	1.41732	0	mle	1	21.854	1.19091	8.59795	8.11364	0.787216	0.73402	0.118658	0.00205001	0.0151024
PCHAS_1100700	fam-a protein	0.000442203	7.92158e-05	24	21	1.4134	0	mle	1	22.3433	1.04878	20.0115	7.5397	0.813824	0.76728	0.108687	0.00120143	0.0136786
PCHAS_0612100	non-SERCA-type Ca2+ -transporting P-ATPase, putative	0.000442203	7.92158e-05	24	21	1.40331	0	mle	1	22.5113	1.24076	20.7958	10.1669	0.749765	0.687206	0.0995247	0.00392095	0.0184865
PCHAS_1021800	conserved Plasmodium protein, unknown function	0.000442203	7.92158e-05	24	21	1.39678	0	mle	1	23.3906	1.13925	20.885	6.17423	0.760249	0.700312	0.146396	0.00330399	0.0172982
PCHAS_1229100	mannose-6-phosphate isomerase, putative	0.000442203	7.92158e-05	24	22.5	1.38566	0	mle	1	22.5113	1.42319	21.3849	8.61693	0.782241	0.727801	0.138764	0.00224856	0.0155455
PCHAS_0411200	26S proteasome regulatory subunit RPN12, putative	0.000442203	7.92158e-05	24	9	1.23391	0	mle	1	23.5748	1.24162	9.38457	6.5302	0.750516	0.688145	0.165353	0.00387408	0.0183991
PCHAS_0309500	50S ribosomal protein L33, putative	0.000442203	7.92158e-05	24	7.5	1.22291	1	burg	1	21.854	1.23561	7.84026	5.73079	0.736637	0.670796	0.181761	0.00481082	0.0198832
PCHAS_0517600	bromodomain protein 1, putative	0.000442203	7.92158e-05	24	21	1.21185	0	mle	1	21.854	1.02701	18.8346	8.84637	0.727045	0.658806	0.0962241	0.00555094	0.0209867
PCHAS_0601500	fam-a protein	0.000442203	7.92158e-05	24	21	1.18895	0	mle	1	22.6818	0.989935	20.0275	6.06761	0.73036	0.66295	0.142793	0.00528615	0.0206895
PCHAS_0820300	DNAJ-like molecular chaperone protein, putative	0.000442203	7.92158e-05	24	9	1.11111	0	mle	1	22.3433	1.05281	7.71576	7.89103	0.715576	0.64447	0.11817	0.00654434	0.0226371
PCHAS_1227100	proteasome subunit beta type-4, putative	0.000442203	7.92158e-05	24	9	1.08391	0	mle	1	21.854	0.998545	8.0289	8.30258	0.724019	0.655024	0.100622	0.00580116	0.0212971
PCHAS_0702000	fam-a protein	0.000442203	7.92158e-05	24	21	1.00804	1	mle	1	23.2093	0.884116	19.2127	7.17425	0.745636	0.682045	0.098117	0.00418623	0.0188739
PCHAS_1238200	multidrug resistance protein 1, putative	0.000442203	7.92158e-05	24	22.5	1.00295	0	mle	1	22.6818	0.959547	21.8126	10.2902	0.884992	0.85624	0.0711934	0.000174952	0.0136029
PCHAS_0508300	conserved Plasmodium protein, unknown function	0.000442203	7.92158e-05	24	10.5	1.00054	1	mle	1	22.855	0.803132	10.0922	4.0513	0.66927	0.586588	0.16759	0.0119645	0.0308553
PCHAS_1464100	26S protease regulatory subunit 8, putative	0.000442203	7.92158e-05	24	9	0.99373	1	burg	1	21.5396	0.867682	8.00349	8.51294	0.704649	0.630811	0.0892774	0.00760951	0.0244277
PCHAS_1008900	conserved Plasmodium protein, unknown function	0.000442203	7.92158e-05	24	22.5	0.989006	0	mle	1	22.1778	0.879965	21.7227	6.50496	0.737852	0.672315	0.117632	0.00472263	0.0196763
PCHAS_0607000	DNA-directed RNA polymerase III subunit RPC2, putative	0.000442203	7.92158e-05	24	21	0.98305	0	mle	1	23.3906	0.75491	21.1505	7.92837	0.846508	0.808135	0.0761917	0.000555061	0.0136029
PCHAS_1305300	50S ribosomal protein L20, putative	0.000442203	7.92158e-05	24	6	0.977077	1	burg	1	24.95	1.22713	4.77042	4.37466	0.692334	0.615418	0.238113	0.00896016	0.0264548
PCHAS_1211000	heme oxygenase, putative	0.000442203	7.92158e-05	24	10.5	0.968911	0	mle	1	23.3906	1.02843	8.93966	5.50087	0.73607	0.670088	0.165757	0.00485236	0.0199868
PCHAS_0405800	conserved Plasmodium protein, unknown function	0.000442203	7.92158e-05	24	9	0.949462	0	mle	1	22.1778	0.919763	7.85264	7.80494	0.79675	0.745937	0.0923129	0.00170657	0.0142418
PCHAS_0921500	mitochondrial import inner membrane translocase subunit TIM44, putative	0.000442203	7.92158e-05	24	0	0.92104	0	default	1	24	0.944764	23.1279	6.47486	0.738316	0.672895	0.120172	0.0046893	0.019585
PCHAS_0524400	early transcribed membrane protein	0.000442203	7.92158e-05	24	22.5	0.904652	1	mle	1	22.1778	0.813077	19.5504	11.8159	0.81901	0.773762	0.0538335	0.00107305	0.0136786
PCHAS_1021300	14-3-3 protein, putative	0.000442203	7.92158e-05	24	9	0.854442	0	default	1	24	0.878784	7.4079	0.419212	0.663184	0.57898	1.75015	0.0128698	0.0318839
PCHAS_1215000	enolase, putative	0.000442203	7.92158e-05	24	1.5	0.735235	1	mle	1	26.2632	0.833109	0.686044	11.5235	0.600731	0.500914	0.068084	0.0254134	0.0485136
PCHAS_1235500	protein phosphatase PPM9, putative	0.000442203	7.92158e-05	24	1.5	0.694874	0	mle	1	24.541	0.833844	2.2651	7.61983	0.655737	0.569671	0.0962678	0.0140463	0.0334886
PCHAS_0819100	conserved Plasmodium protein, unknown function	0.000442203	7.92158e-05	24	7.5	0.682478	1	mle	1	22.855	0.823111	7.62474	3.8652	0.852611	0.815764	0.18852	0.000471909	0.0136029
PCHAS_1140200	ferrochelatase, putative	0.000442203	7.92158e-05	24	6	0.666196	1	yule-walker	1	25.5897	0.614067	5.01209	2.92553	0.614984	0.518729	0.187581	0.0219744	0.0443964
PCHAS_0518800	methionine--tRNA ligase, putative	0.000442203	7.92158e-05	24	0	0.610566	1	mle	1	23.0308	0.638165	22.6176	9.35348	0.805008	0.75626	0.0540127	0.00144565	0.0140514
PCHAS_1458200	conserved Plasmodium protein, unknown function	0.000442203	7.92158e-05	24	7.5	0.607042	0	mle	1	22.1778	0.65832	7.90283	4.84735	0.796721	0.745901	0.115194	0.00170754	0.0142418
PCHAS_0511000	40S ribosomal protein S2, putative	0.000442203	7.92158e-05	24	22.5	0.590433	0	mle	1	23.7619	0.526996	22.0659	10.97	0.74471	0.680888	0.0383017	0.00424752	0.0189167
PCHAS_0607100	eukaryotic translation initiation factor 5, putative	0.000442203	7.92158e-05	24	0	0.584241	0	mle	1	23.7619	0.698695	23.342	7.93022	0.774796	0.718495	0.0735075	0.0025722	0.0163508
PCHAS_1011000	mitochondrial import inner membrane translocase subunit TIM17, putative	0.000442203	7.92158e-05	24	1.5	0.577393	0	burg	1	26.7321	0.590792	26.2393	6.44802	0.535917	0.419896	0.0899825	0.0463856	0.0742113
PCHAS_0409300	phosphoglycerate mutase, putative	0.000442203	7.92158e-05	24	22.5	0.564555	1	default	1	24	0.615138	21.5267	7.00659	0.697782	0.622227	0.0714375	0.00834226	0.0255038
PCHAS_0721000	heat shock protein 70, putative	0.000442203	7.92158e-05	24	0	0.538374	0	burg	1	23.7619	0.627878	23.5439	12.4244	0.631339	0.539174	0.0452247	0.0184718	0.0397126
PCHAS_0823300	ubiquitin-like protein, putative	0.000442203	7.92158e-05	24	0	0.536859	1	yule-walker	1	26.0348	0.733136	24.6721	9.38665	0.697325	0.621656	0.0651451	0.00839278	0.0255831
PCHAS_1034700	40S ribosomal protein S8e, putative	0.000442203	7.92158e-05	24	22.5	0.524575	0	mle	1	24.541	0.507575	22.2737	11.0886	0.758793	0.698492	0.0353098	0.00338499	0.017446
PCHAS_1403600	SNARE protein, putative	0.000442203	7.92158e-05	24	7.5	0.476535	1	mle	1	23.3906	0.974096	6.30556	5.00777	0.767235	0.709044	0.163844	0.00293543	0.0167859
PCHAS_0913000	dipeptidyl aminopeptidase 1, putative	0.000442203	7.92158e-05	24	1.5	0.420506	0	mle	1	22.3433	0.447958	2.63476	11.2186	0.696588	0.620735	0.0369661	0.00847481	0.0256532
PCHAS_1224400	vacuolar proton translocating ATPase subunit A, putative	0.000442203	7.92158e-05	24	0	0.392179	1	yule-walker	1	24.95	0.61081	23.6232	9.17828	0.806365	0.757957	0.0508892	0.00140583	0.0139766
PCHAS_1328600	splicing factor 3B subunit 2, putative	0.000442203	7.92158e-05	24	0	0.366719	1	default	1	24	0.376667	23.5645	7.51223	0.604801	0.506001	0.047031	0.0243929	0.0473535
PCHAS_0820200	nucleosome assembly protein, putative	0.000442203	7.92158e-05	24	0	0.256247	1	default	1	24	0.276541	22.2281	10.2596	0.812406	0.765507	0.0204667	0.00123845	0.0136786
PCHAS_1370200	fam-a protein	0.000551221	0.000111142	24	18	2.83097	0	burg	1	25.5897	3.28044	17.557	4.24347	0.620637	0.525796	0.704674	0.020712	0.0427067
PCHAS_1302500	fam-a protein	0.000551221	0.000111142	24	21	2.52151	0	mle	1	22.3433	2.03004	19.8038	10.202	0.8077	0.759625	0.156117	0.00136747	0.0138122
PCHAS_0213600	fam-a protein	0.000551221	0.000111142	24	19.5	2.42249	1	mle	1	23.0308	1.98266	18.6812	7.06565	0.669758	0.587197	0.238626	0.011894	0.030762
PCHAS_1331400	fam-a protein	0.000551221	0.000111142	24	19.5	2.38902	0	burg	1	22.5113	1.93617	18.6701	4.96611	0.653624	0.56703	0.334679	0.0143944	0.0340295
PCHAS_0701500	fam-a protein	0.000551221	0.000111142	24	21	2.33599	1	mle	1	22.3433	1.85044	19.0128	8.81196	0.724649	0.655811	0.172913	0.0057484	0.0212259
PCHAS_1007200	perforin-like protein 1	0.000551221	0.000111142	24	10.5	2.17512	1	mle	1	22.1778	2.56253	8.97834	0.986402	0.694139	0.617673	2.27237	0.00875183	0.0260484
PCHAS_0936700	prolyl 4-hydroxylase subunit alpha, putative	0.000551221	0.000111142	24	13.5	2.16997	0	mle	1	23.0308	2.44065	12.4191	-0.0138755	0.782998	0.728748	-143.633	0.00221744	0.0154914
PCHAS_1324200	thioredoxin 1, putative	0.000551221	0.000111142	24	9	2.02213	0	mle	1	22.3433	1.62943	9.1207	8.39501	0.802157	0.752696	0.154361	0.00153208	0.0140986
PCHAS_0307300	serine repeat antigen 1, putative	0.000551221	0.000111142	24	12	1.97886	0	mle	1	25.5897	2.15999	11.7529	6.9717	0.609226	0.511533	0.297222	0.0233186	0.0459629
PCHAS_1247700	fam-a protein	0.000551221	0.000111142	24	21	1.87047	0	mle	1	22.1778	1.40625	19.8739	5.86811	0.744747	0.680934	0.197941	0.00424504	0.0189167
PCHAS_0900035	fam-a protein	0.000551221	0.000111142	24	21	1.84789	1	mle	1	22.5113	1.29305	19.7324	7.21448	0.730178	0.662722	0.147463	0.00530044	0.0207181
PCHAS_1240700	WD repeat-containing protein, putative	0.000551221	0.000111142	24	0	1.82946	1	mle	2	23.390625,20.2297297297297	2.13094379247751,1.70800884592308	1.71340177251971,16.1428603431304	5.0057	0.786454	0.64409	0.272452	0.0327138	0.0577277
PCHAS_1101800	conserved Plasmodium protein, unknown function	0.000551221	0.000111142	24	21	1.82919	1	yule-walker	1	24.1452	1.82301	20.1193	0.846656	0.607807	0.509759	2.17991	0.0236591	0.046436
PCHAS_0626600	PIR protein	0.000551221	0.000111142	24	7.5	1.81544	1	mle	1	24.95	1.90223	6.17063	0.72079	0.709212	0.636515	2.18688	0.00714998	0.0236645
PCHAS_0922500	conserved Plasmodium protein, unknown function	0.000551221	0.000111142	24	21	1.73148	0	mle	1	22.3433	1.25117	20.2013	6.30663	0.733062	0.666328	0.178033	0.0050774	0.0203807
PCHAS_0702600	mitochondrial ATP synthase delta subunit, putative	0.000551221	0.000111142	24	9	1.71951	0	mle	1	22.3433	1.48086	8.84721	6.57741	0.839025	0.798781	0.174738	0.000671488	0.0136029
PCHAS_0824800	lipoate-protein ligase 2, putative	0.000551221	0.000111142	24	10.5	1.71636	0	mle	1	23.2093	1.63809	9.39958	3.27846	0.80983	0.762287	0.398344	0.00130788	0.0137477
PCHAS_0908500	peptidyl-prolyl cis-trans isomerase, putative	0.000551221	0.000111142	24	10.5	1.67563	0	mle	1	23.0308	1.37159	9.12833	5.34149	0.821595	0.776994	0.1957	0.00101304	0.0136786
PCHAS_1037200	ribosome biogenesis protein BOP1, putative	0.000551221	0.000111142	24	21	1.62257	1	mle	1	22.0147	1.09509	19.7802	7.18424	0.656631	0.570789	0.136894	0.0139009	0.0332719
PCHAS_0800015	PIR protein	0.000551221	0.000111142	24	12	1.53909	0	mle	1	26.0348	1.91342	10.9866	-0.802709	0.62506	0.531325	-2.06812	0.0197627	0.041387
PCHAS_0211200	alpha/beta hydrolase, putative	0.000551221	0.000111142	24	13.5	1.4261	1	mle	1	24.95	2.04535	12.0501	2.86475	0.667774	0.584717	0.656017	0.0121825	0.0310461
PCHAS_0513000	conserved Plasmodium protein, unknown function	0.000551221	0.000111142	24	10.5	1.4169	0	mle	1	21.854	1.28924	8.92213	6.63427	0.760557	0.700696	0.158175	0.00328709	0.0172982
PCHAS_0912200	palmitoyltransferase DHHC9, putative	0.000551221	0.000111142	24	10.5	1.41174	0	mle	1	23.2093	1.90782	9.97975	4.7933	0.87727	0.846588	0.321169	0.000226883	0.0136029
PCHAS_0517000	S-adenosylmethionine decarboxylase/ornithine decarboxylase, putative	0.000551221	0.000111142	24	21	1.39034	0	mle	1	21.854	1.06244	20.8476	9.57732	0.641552	0.55194	0.100691	0.0165084	0.0369577
PCHAS_1238500	conserved Plasmodium protein, unknown function	0.000551221	0.000111142	24	9	1.35113	0	mle	1	22.0147	1.11325	8.47969	7.12559	0.79976	0.7497	0.12529	0.00160769	0.0142418
PCHAS_1451300	aspartyl protease, putative	0.000551221	0.000111142	24	22.5	1.34992	0	mle	1	24.541	1.83078	21.8051	5.66352	0.635504	0.54438	0.301792	0.0176511	0.0385618
PCHAS_0609100	zinc finger protein, putative	0.000551221	0.000111142	24	21	1.32489	1	burg	1	22.0147	1.11674	20.4714	7.53476	0.701263	0.626579	0.131156	0.00796442	0.024822
PCHAS_1345400	conserved Plasmodium protein, unknown function	0.000551221	0.000111142	24	10.5	1.31244	0	mle	1	23.7619	1.70895	8.99746	1.92629	0.783512	0.729389	0.684954	0.00219654	0.0153937
PCHAS_1362400	conserved Plasmodium protein, unknown function	0.000551221	0.000111142	24	21	1.29898	1	mle	1	23.2093	1.02853	21.0118	8.23441	0.721535	0.651919	0.101372	0.00601284	0.021658
PCHAS_0508700	conserved Plasmodium protein, unknown function	0.000551221	0.000111142	24	9	1.29456	1	mle	1	22.1778	1.03413	8.52566	3.85561	0.771405	0.714256	0.219487	0.00273065	0.016369
PCHAS_0901500	syntaxin, putative	0.000551221	0.000111142	24	22.5	1.28187	0	mle	1	22.0147	1.07919	20.8205	6.29723	0.747858	0.684823	0.146497	0.00404183	0.0186914
PCHAS_1343900	conserved Plasmodium protein, unknown function	0.000551221	0.000111142	24	13.5	1.27172	0	mle	1	26.973	2.73478	11.5136	3.31082	0.721698	0.652122	0.780328	0.00599885	0.0216382
PCHAS_0908100	conserved Plasmodium protein, unknown function	0.000551221	0.000111142	24	10.5	1.27107	1	burg	1	22.1778	1.62869	8.4463	2.27532	0.826541	0.783176	0.559713	0.000905292	0.0136786
PCHAS_1030800	deoxyhypusine synthase, putative	0.000551221	0.000111142	24	22.5	1.16407	0	mle	1	23.2093	1.07868	22.071	6.32558	0.725372	0.656715	0.146218	0.00568829	0.0211385
PCHAS_0104300	conserved Plasmodium protein, unknown function	0.000551221	0.000111142	24	6	1.11183	1	mle	1	23.3906	1.43534	6.43678	3.75399	0.820606	0.775757	0.291085	0.0010357	0.0136786
PCHAS_1225200	conserved Plasmodium protein, unknown function	0.000551221	0.000111142	24	9	1.08822	0	mle	1	23.0308	0.937251	8.35971	5.22453	0.593615	0.492019	0.166305	0.0272742	0.0509045
PCHAS_0800500	early transcribed membrane protein	0.000551221	0.000111142	24	21	1.03227	1	burg	1	20.5068	0.796466	19.8756	10.8354	0.653152	0.56644	0.0666416	0.0144729	0.0341185
PCHAS_1136100	conserved Plasmodium protein, unknown function	0.000551221	0.000111142	24	7.5	1.03151	1	mle	1	22.0147	1.05474	7.0307	3.90607	0.907603	0.884504	0.214363	7.29e-05	0.0136029
PCHAS_0608100	conserved Plasmodium protein, unknown function	0.000551221	0.000111142	24	0	1.01541	0	burg	1	25.8103	1.09511	24.9646	3.70105	0.585379	0.481724	0.27004	0.0295532	0.0537652
PCHAS_0900021	PIR protein	0.000551221	0.000111142	24	7.5	1.00305	1	mle	1	21.234	0.95743	7.16548	1.66046	0.745927	0.682409	0.464422	0.00416711	0.018843
PCHAS_1242700	Hsc70-interacting protein, putative	0.000551221	0.000111142	24	22.5	0.940056	1	burg	1	24.1452	0.983141	21.9547	9.31819	0.746255	0.682819	0.0828213	0.00414562	0.0188066
PCHAS_1132900	elongation factor 1-alpha, putative	0.000551221	0.000111142	24	1.5	0.846839	1	mle	1	25.5897	0.780747	25.0836	10.3902	0.646355	0.557943	0.0659346	0.0156413	0.0357297
PCHAS_1354100	conserved Plasmodium protein, unknown function	0.000551221	0.000111142	24	21	0.817504	0	mle	1	22.0147	0.697083	19.9669	5.83896	0.748765	0.685957	0.0983949	0.00398398	0.0186167
PCHAS_0723800	phosphopantothenoylcysteine decarboxylase, putative	0.000551221	0.000111142	24	22.5	0.780493	1	burg	1	21.854	0.685485	21.594	5.06412	0.749845	0.687306	0.111582	0.00391597	0.0184799
PCHAS_0209200	conserved Plasmodium protein, unknown function	0.000551221	0.000111142	24	10.5	0.777051	0	mle	1	22.0147	0.706538	8.74966	5.36437	0.67949	0.599362	0.116123	0.0105528	0.0287166
PCHAS_0719200	2-oxoglutarate dehydrogenase E1 component, putative	0.000551221	0.000111142	24	22.5	0.768415	0	mle	1	22.855	0.736355	21.9232	7.54061	0.73251	0.665638	0.0826173	0.00511952	0.0204431
PCHAS_0729600	trafficking protein particle complex subunit 3, putative	0.000551221	0.000111142	24	1.5	0.766138	1	burg	1	25.3729	0.761578	1.0704	6.69851	0.66327	0.579087	0.106006	0.0128566	0.0318744
PCHAS_1421600	3',5'-cyclic nucleotide phosphodiesterase, putative	0.000551221	0.000111142	24	22.5	0.76103	1	burg	1	22.3433	0.751247	20.8024	7.94109	0.741841	0.677301	0.0773071	0.00444173	0.0192283
PCHAS_0203900	conserved Plasmodium protein, unknown function	0.000551221	0.000111142	24	1.5	0.750877	0	burg	1	25.5897	0.765052	25.2638	5.66215	0.753845	0.692306	0.113013	0.00367144	0.017994
PCHAS_0105900	conserved Plasmodium protein, unknown function	0.000551221	0.000111142	24	0	0.73829	1	default	1	24	0.831536	22.921	7.55381	0.538156	0.422695	0.102278	0.0454969	0.0731296
PCHAS_0911900	chabaupain 2	0.000551221	0.000111142	24	0	0.721882	1	default	1	24	0.874987	0.0287946	10.1366	0.712506	0.640632	0.0724128	0.00683149	0.0231974
PCHAS_1027000	NADP-specific glutamate dehydrogenase, putative	0.000551221	0.000111142	24	22.5	0.685828	0	burg	1	21.3857	0.582718	0.260751	8.74895	0.740864	0.67608	0.0587545	0.00450929	0.01927
PCHAS_1128100	cullin-like protein, putative	0.000551221	0.000111142	24	9	0.66621	0	burg	1	22.0147	0.765649	8.76944	5.13744	0.683238	0.604048	0.127828	0.0100677	0.028085
PCHAS_0203300	conserved Plasmodium protein, unknown function	0.000551221	0.000111142	24	7.5	0.622543	0	default	1	24	0.794338	6.22077	5.00619	0.806349	0.757937	0.134841	0.00140629	0.0139766
PCHAS_0104000	conserved Plasmodium protein, unknown function	0.000551221	0.000111142	24	22.5	0.622359	0	mle	1	23.2093	0.723916	21.3678	10.3684	0.626268	0.532835	0.0605691	0.0195094	0.0411235
PCHAS_0308500	3' exoribonuclease, putative	0.000551221	0.000111142	24	1.5	0.549513	0	default	1	24	0.667783	1.39726	6.51743	0.742253	0.677816	0.0862853	0.00441341	0.0191634
PCHAS_0504900	conserved Plasmodium protein, unknown function	0.000551221	0.000111142	24	1.5	0.542041	0	burg	1	26.4956	0.796911	26.0143	6.2643	0.643437	0.554297	0.116037	0.0161638	0.0364207
PCHAS_1117500	conserved Plasmodium protein, unknown function	0.000551221	0.000111142	24	0	0.534492	0	burg	1	25.8103	0.723269	25.4792	4.62965	0.602754	0.503443	0.143919	0.0249021	0.0480348
PCHAS_0618600	conserved Plasmodium protein, unknown function	0.000551221	0.000111142	24	0	0.529513	1	default	1	24	0.764682	22.532	7.09082	0.895404	0.869255	0.0783712	0.000119692	0.0136029
PCHAS_1447700	pre-mRNA-splicing regulator, putative	0.000551221	0.000111142	24	21	0.477921	0	mle	1	22.5113	0.410736	20.0554	7.30256	0.728922	0.661152	0.0470495	0.00539983	0.0208096
PCHAS_1432000	geranylgeranyl transferase type2 beta subunit, putative	0.000551221	0.000111142	24	4.5	0.457183	0	default	1	24	0.539968	4.38482	6.45132	0.763768	0.704711	0.069752	0.00311424	0.0169622
PCHAS_1122400	hexokinase, putative	0.000551221	0.000111142	24	1.5	0.410466	0	mle	1	22.0147	0.336111	2.6961	9.34419	0.680459	0.600573	0.030118	0.0104258	0.0286423
PCHAS_0833300	profilin, putative	0.000686257	0.000154601	24	10.5	2.5574	0	mle	1	24.541	2.82226	9.6989	8.24645	0.813627	0.767034	0.274491	0.00120651	0.0136786
PCHAS_0401700	fam-a protein	0.000686257	0.000154601	24	19.5	2.54503	0	burg	1	23.5748	2.43912	18.1266	7.30004	0.640726	0.550908	0.289909	0.016661	0.0372347
PCHAS_0303500	conserved Plasmodium protein, unknown function	0.000686257	0.000154601	24	10.5	2.50437	0	mle	1	23.3906	2.43407	10.4593	7.12908	0.858303	0.822879	0.283543	0.000403129	0.0136029
PCHAS_1402600	Plasmodium exported protein, unknown function	0.000686257	0.000154601	24	12	2.44268	0	mle	1	25.1597	3.14341	10.0063	10.7873	0.780726	0.725908	0.230474	0.00231178	0.0156883
PCHAS_1430200	tetratricopeptide repeat protein, putative	0.000686257	0.000154601	24	12	2.36439	1	mle	1	24.1452	3.23284	11.5797	2.90602	0.81067	0.763338	0.928562	0.00128492	0.0137477
PCHAS_1041400	fam-a protein	0.000686257	0.000154601	24	21	2.29727	0	mle	1	21.5396	1.80587	18.9603	5.58404	0.753563	0.691954	0.263577	0.00368829	0.0179941
PCHAS_1325700	exonuclease V, mitochondrial, putative	0.000686257	0.000154601	24	12	2.19742	1	yule-walker	1	24.541	2.79425	10.1737	4.42782	0.797606	0.747008	0.500733	0.00167798	0.0142418
PCHAS_0701000	PIR protein	0.000686257	0.000154601	24	10.5	2.01373	0	mle	1	24.541	2.46985	10.8854	0.58373	0.818323	0.772904	3.43824	0.00108944	0.0136786
PCHAS_0420400	fam-a protein	0.000686257	0.000154601	24	19.5	1.99493	0	burg	1	21.6957	1.56382	18.8159	4.56784	0.669263	0.586578	0.30158	0.0119656	0.0308553
PCHAS_0420700	PIR protein	0.000686257	0.000154601	24	10.5	1.92992	0	mle	1	22.6818	1.68692	10.2121	1.74686	0.81597	0.769963	0.796171	0.00114697	0.0136786
PCHAS_MIT00400	unspecified product	0.000686257	0.000154601	24	12	1.90765	0	burg	1	23.5748	1.67279	11.8743	-0.0780456	0.70236	0.627951	-17.6101	0.00784807	0.0247284
PCHAS_0701900	fam-a protein	0.000686257	0.000154601	24	21	1.89279	1	mle	1	23.0308	1.60328	19.4126	5.83001	0.774269	0.717836	0.215739	0.00259636	0.0163508
PCHAS_0927300	rRNA (cytosine-C(5))-methyltransferase, putative	0.000686257	0.000154601	24	21	1.86427	0	mle	1	22.5113	1.43216	20.9384	6.47108	0.692741	0.615927	0.187578	0.00891285	0.0264058
PCHAS_1100900	Plasmodium exported protein, unknown function	0.000686257	0.000154601	24	19.5	1.83629	1	mle	1	22.855	1.61941	18.7108	5.79886	0.689697	0.612121	0.232169	0.00927142	0.0269757
PCHAS_1331500	mitochondrial ribosomal protein S6-2 precursor, putative	0.000686257	0.000154601	24	9	1.8224	1	yule-walker	1	23.952	2.6641	10.0023	0.411791	0.715031	0.643789	5.17866	0.00659464	0.0227066
PCHAS_1101000	skeleton-binding protein 1, putative	0.000686257	0.000154601	24	9	1.78718	0	mle	1	22.855	1.61391	8.04396	11.7003	0.68976	0.6122	0.119346	0.00926387	0.0269757
PCHAS_1018900	ABC transporter G family member 2, putative	0.000686257	0.000154601	24	19.5	1.74151	0	mle	1	22.0147	1.51849	19.1246	7.50167	0.654294	0.567868	0.180553	0.0142833	0.0339013
PCHAS_1308500	FACT complex subunit SSRP1, putative	0.000686257	0.000154601	24	10.5	1.71938	0	mle	1	22.6818	1.54064	9.95864	7.27988	0.787152	0.733939	0.177412	0.00205249	0.0151024
PCHAS_0707200	alpha/beta hydrolase, putative	0.000686257	0.000154601	24	9	1.68715	0	mle	1	22.1778	1.79038	9.01263	3.37384	0.818826	0.773533	0.422671	0.00107741	0.0136786
PCHAS_1012400	chromatin assembly factor 1 P55 subunit, putative	0.000686257	0.000154601	24	10.5	1.6794	0	mle	1	23.952	1.89558	9.62624	5.51221	0.791287	0.739108	0.266476	0.00189759	0.0148237
PCHAS_0626000	haloacid dehalogenase-like hydrolase, putative	0.000686257	0.000154601	24	21	1.67296	1	mle	1	22.3433	1.26683	20.3333	8.24203	0.754869	0.693586	0.123984	0.00361074	0.017952
PCHAS_0404700	conserved Plasmodium membrane protein, unknown function	0.000686257	0.000154601	24	22.5	1.65552	1	mle	1	23.7619	1.48063	21.6067	8.6444	0.781694	0.727117	0.14101	0.00227126	0.0155537
PCHAS_1340600	conserved Plasmodium protein, unknown function	0.000686257	0.000154601	24	9	1.60471	0	mle	1	23.3906	1.70336	8.12266	5.03366	0.779707	0.724633	0.263304	0.00235508	0.0158073
PCHAS_0417600	bacterial histone-like protein, putative	0.000686257	0.000154601	24	10.5	1.54826	0	mle	1	22.855	1.3504	9.85189	6.06412	0.646002	0.557502	0.194669	0.0157038	0.0358091
PCHAS_1137500	conserved Plasmodium protein, unknown function	0.000686257	0.000154601	24	9	1.538	0	mle	1	22.3433	1.32834	9.18851	6.78319	0.778708	0.723385	0.164101	0.00239806	0.0159092
PCHAS_1303300	fam-a protein	0.000686257	0.000154601	24	21	1.52696	0	mle	1	22.3433	1.28232	20.931	6.46481	0.814843	0.768554	0.163035	0.00117532	0.0136786
PCHAS_1313100	M17 leucyl aminopeptidase, putative	0.000686257	0.000154601	24	0	1.49719	1	default	1	24	1.70849	23.1901	9.08551	0.825351	0.781689	0.151458	0.000930392	0.0136786
PCHAS_0822400	conserved Plasmodium protein, unknown function	0.000686257	0.000154601	24	21	1.48271	0	burg	1	20.7917	1.08545	18.8049	5.80226	0.672464	0.590581	0.163686	0.0115089	0.0301182
PCHAS_1352900	U3 small nucleolar RNA-associated protein 4, putative	0.000686257	0.000154601	24	21	1.44259	0	mle	1	22.1778	1.17055	20.5864	6.49748	0.705427	0.631784	0.151683	0.00752955	0.0242886
PCHAS_0701100	fam-a protein	0.000686257	0.000154601	24	18	1.41376	1	burg	1	25.5897	1.53236	17.1279	2.33206	0.737277	0.671596	0.55193	0.00476426	0.0197859
PCHAS_1240500	conserved Plasmodium protein, unknown function	0.000686257	0.000154601	24	13.5	1.40594	1	default	1	24	1.77796	12.3159	3.28039	0.732231	0.665288	0.474091	0.00514096	0.0204558
PCHAS_1454000	conserved Plasmodium protein, unknown function	0.000686257	0.000154601	24	0	1.39736	0	default	1	24	1.58581	22.3952	6.27337	0.684096	0.60512	0.211274	0.00995911	0.027964
PCHAS_1348600	DNA-directed RNA polymerase III subunit RPC1, putative	0.000686257	0.000154601	24	22.5	1.37275	0	mle	1	23.5748	1.13533	21.7276	7.511	0.742535	0.678169	0.124519	0.0043941	0.0191425
PCHAS_1419500	conserved Plasmodium protein, unknown function	0.000686257	0.000154601	24	0	1.35574	0	mle	1	25.1597	1.45509	24.2113	0.98153	0.739343	0.674178	1.1886	0.00461615	0.0194567
PCHAS_0521900	transcription factor with AP2 domain(s), putative	0.000686257	0.000154601	24	21	1.34406	0	mle	1	24.541	1.14874	21.1652	7.18279	0.689804	0.612255	0.129615	0.00925859	0.0269757
PCHAS_1444400	conserved Plasmodium protein, unknown function	0.000686257	0.000154601	24	13.5	1.32268	1	default	1	24	2.65792	11.8846	4.14722	0.756528	0.69566	0.581361	0.00351393	0.0177505
PCHAS_1137200	cytochrome c oxidase subunit 2, putative	0.000686257	0.000154601	24	9	1.27932	0	burg	1	20.9371	1.0556	8.57371	7.10117	0.719842	0.649803	0.125764	0.00616043	0.0219094
PCHAS_1448300	amino acid transporter, putative	0.000686257	0.000154601	24	15	1.27654	0	burg	1	26.2632	1.56302	13.7005	3.24393	0.628926	0.536157	0.495395	0.0189602	0.0404204
PCHAS_0900001	PIR protein	0.000686257	0.000154601	24	13.5	1.26735	0	mle	1	25.5897	2.90531	11.1168	2.05055	0.776975	0.721218	1.27546	0.0024741	0.0162135
PCHAS_0930700	conserved Plasmodium protein, unknown function	0.000686257	0.000154601	24	21	1.26156	0	burg	1	23.2093	1.00192	20.4601	7.04633	0.750405	0.688006	0.112599	0.003881	0.0183991
PCHAS_0109500	peptidyl-tRNA hydrolase PTRHD1, putative	0.000686257	0.000154601	24	7.5	1.23737	1	mle	1	23.0308	1.37345	7.32801	5.23078	0.696491	0.620613	0.217023	0.0084857	0.0256561
PCHAS_1412700	mitochondrial ribosomal protein S35 precursor, putative	0.000686257	0.000154601	24	7.5	1.20364	0	mle	1	22.3433	1.33727	7.9586	4.37595	0.797031	0.746289	0.261308	0.00169714	0.0142418
PCHAS_1214500	conserved Plasmodium protein, unknown function	0.000686257	0.000154601	24	7.5	1.17237	1	mle	1	22.6818	1.06573	7.67596	4.4415	0.917262	0.896577	0.189145	4.69e-05	0.0136029
PCHAS_0619900	phosphoinositide-binding protein, putative	0.000686257	0.000154601	24	22.5	1.13476	1	yule-walker	1	24.3415	1.26837	21.919	9.77052	0.756021	0.695026	0.10149	0.00354331	0.0178594
PCHAS_0620000	Ham1-like protein, putative	0.000686257	0.000154601	24	1.5	1.11897	0	default	1	24	1.10902	2.75597	4.95745	0.548942	0.436178	0.21315	0.0413931	0.0682127
PCHAS_0614200	conserved Plasmodium protein, unknown function	0.000686257	0.000154601	24	9	1.07615	0	mle	1	23.0308	0.986277	9.1396	4.06416	0.781241	0.726551	0.25486	0.00229017	0.015584
PCHAS_1318900	ribosome biogenesis protein TSR1, putative	0.000686257	0.000154601	24	21	1.0546	0	burg	1	21.234	0.758425	19.7491	6.88314	0.75167	0.689588	0.0997729	0.00380289	0.0181791
PCHAS_1343300	plasmepsin V, putative	0.000686257	0.000154601	24	10.5	1.02586	0	mle	1	23.2093	0.975669	8.40601	5.49997	0.66176	0.577199	0.150897	0.0130889	0.0321334
PCHAS_1454300	conserved Plasmodium protein, unknown function	0.000686257	0.000154601	24	12	1.01549	1	default	1	24	1.27791	10.2757	5.48566	0.755391	0.694239	0.18163	0.00358003	0.0178749
PCHAS_0935500	leucine--tRNA ligase, putative	0.000686257	0.000154601	24	0	0.969366	0	default	1	24	1.1361	23.5532	6.23761	0.683848	0.60481	0.157696	0.00999039	0.0279905
PCHAS_1038500	mitochondrial ribosomal protein L16 precursor, putative	0.000686257	0.000154601	24	9	0.957461	1	mle	1	22.855	1.11843	8.00663	4.55433	0.660779	0.575974	0.215009	0.0132413	0.0322924
PCHAS_1365100	ethanolamine-phosphate cytidylyltransferase, putative	0.000686257	0.000154601	24	21	0.855242	0	burg	1	21.6957	0.698126	19.7914	8.50889	0.765148	0.706435	0.0674826	0.00304212	0.0168181
PCHAS_1304600	proteasome subunit alpha type-1, putative	0.000686257	0.000154601	24	7.5	0.836897	0	mle	1	22.1778	0.942007	7.28394	8.45733	0.715065	0.643831	0.0914787	0.0065915	0.0227066
PCHAS_1010900	mitochondrial acidic protein MAM33, putative	0.000686257	0.000154601	24	0	0.822195	0	burg	1	24.7438	0.900701	0.0154333	8.53981	0.726989	0.658736	0.0922184	0.00555547	0.0209867
PCHAS_1465400	conserved Plasmodium protein, unknown function	0.000686257	0.000154601	24	22.5	0.813853	0	mle	1	22.1778	0.915776	20.9814	7.5813	0.771889	0.714861	0.0983895	0.00270762	0.0163575
PCHAS_0313200	mitochondrial large ribosomal subunit, putative	0.000686257	0.000154601	24	7.5	0.811674	0	mle	1	22.5113	1.17073	6.68254	6.81707	0.808826	0.761033	0.137943	0.00133571	0.0138122
PCHAS_1433800	conserved Plasmodium protein, unknown function	0.000686257	0.000154601	24	7.5	0.779598	1	mle	1	23.7619	1.05464	6.98472	4.29411	0.743273	0.679091	0.195814	0.00434399	0.0190744
PCHAS_1014400	conserved Plasmodium protein, unknown function	0.000686257	0.000154601	24	7.5	0.74288	0	burg	1	21.3857	1.17074	7.61463	3.91814	0.762146	0.702683	0.259833	0.00320067	0.017179
PCHAS_1035100	transcription factor with AP2 domain(s), putative	0.000686257	0.000154601	24	0	0.717746	0	burg	1	23.7619	0.874464	21.9	6.98723	0.744816	0.68102	0.0987614	0.00424044	0.0189167
PCHAS_1146500	early transcribed membrane protein	0.000686257	0.000154601	24	22.5	0.704156	1	mle	1	22.1778	0.735504	20.0318	12.4525	0.67903	0.598787	0.0526448	0.0106135	0.0287373
PCHAS_0912000	transcription factor with AP2 domain(s), putative	0.000686257	0.000154601	24	7.5	0.683137	0	mle	1	23.0308	0.784421	7.08205	5.96164	0.749318	0.686648	0.10514	0.00394903	0.0185426
PCHAS_0309000	ATP-dependent RNA helicase UAP56, putative	0.000686257	0.000154601	24	0	0.667252	0	mle	1	22.0147	0.509461	21.7168	8.9976	0.701209	0.626512	0.0475458	0.00797018	0.0248235
PCHAS_1240200	zinc finger protein, putative	0.000686257	0.000154601	24	21	0.64847	0	mle	1	22.6818	0.643382	20.5731	8.64777	0.680879	0.601099	0.0669862	0.010371	0.0285589
PCHAS_0919500	translation elongation factor EF-1, subunit alpha, putative	0.000686257	0.000154601	24	0	0.644677	1	mle	1	23.952	0.61216	23.3981	8.83814	0.69252	0.61565	0.0574705	0.00893852	0.0264163
PCHAS_1018600	conserved Plasmodium protein, unknown function	0.000686257	0.000154601	24	0	0.636994	0	default	1	24	0.6632	23.3612	6.80366	0.763372	0.704216	0.0780407	0.00313517	0.0170044
PCHAS_1125900	transportin, putative	0.000686257	0.000154601	24	22.5	0.582892	0	mle	1	22.1778	0.470715	20.6596	7.94674	0.645063	0.556329	0.0520612	0.0158711	0.0359936
PCHAS_1450700	conserved Plasmodium protein, unknown function	0.000686257	0.000154601	24	1.5	0.570987	0	mle	1	27.7222	0.620695	0.451662	6.41376	0.717695	0.647118	0.0840355	0.0063515	0.0222561
PCHAS_0726900	60S ribosomal protein L15, putative	0.000686257	0.000154601	24	0	0.535506	1	yule-walker	1	24.3415	0.549779	22.3197	11.1353	0.750415	0.688019	0.0384145	0.00388039	0.0183991
PCHAS_1460300	zinc finger protein, putative	0.000686257	0.000154601	24	1.5	0.490803	0	default	1	24	0.748056	23.9675	8.13821	0.724924	0.656155	0.0792658	0.00572548	0.0212003
PCHAS_0402000	serine/threonine protein kinase, putative	0.000686257	0.000154601	24	18	0.470712	1	yule-walker	1	24.541	0.789147	18.7319	8.28015	0.653461	0.566827	0.0805479	0.0144214	0.0340592
PCHAS_0900800	FeS cluster assembly protein SufD, putative	0.000686257	0.000154601	24	0	0.313946	0	mle	1	25.3729	0.591717	22.9998	7.22628	0.701846	0.627307	0.0695914	0.00790247	0.0247885
PCHAS_0301600	PIR protein	0.000866212	0.000213278	24	12	2.86603	0	mle	1	23.952	2.79305	10.1608	2.03807	0.852066	0.815082	1.11527	0.000478934	0.0136029
PCHAS_0604300	threonylcarbamoyl-AMP synthase, putative	0.000866212	0.000213278	24	21	2.19575	0	mle	1	21.6957	1.75534	19.5988	5.57795	0.693904	0.61738	0.275166	0.00877871	0.0261134
PCHAS_0603800	origin recognition complex subunit 1, putative	0.000866212	0.000213278	24	12	2.14117	0	mle	1	25.5897	2.60481	11.602	4.50532	0.794268	0.742835	0.504668	0.00179146	0.0145302
PCHAS_0831500	diacylglycerol kinase, putative	0.000866212	0.000213278	24	15	2.10327	1	burg	1	26.7321	2.06878	13.6924	3.56912	0.661213	0.576517	0.558093	0.0131736	0.0322035
PCHAS_1017700	conserved Plasmodium protein, unknown function	0.000866212	0.000213278	24	12	2.06073	0	burg	1	24.95	2.37021	11.3783	2.37647	0.713817	0.642272	0.834171	0.00670769	0.0228976
PCHAS_0109400	histone H3, putative	0.000866212	0.000213278	24	12	2.05117	1	default	1	24	2.25218	11.1675	7.02238	0.845014	0.806267	0.27509	0.000576996	0.0136029
PCHAS_0406800	conserved Plasmodium protein, unknown function	0.000866212	0.000213278	24	12	1.98787	0	mle	1	23.7619	2.33542	10.4464	4.32695	0.846682	0.808353	0.434506	0.000552545	0.0136029
PCHAS_0401500	fam-a protein	0.000866212	0.000213278	24	19.5	1.95976	0	burg	1	21.234	1.48391	19.9336	2.39438	0.813513	0.766891	0.497791	0.00120947	0.0136786
PCHAS_0200051	conserved rodent malaria protein, unknown function	0.000866212	0.000213278	24	21	1.94315	0	mle	1	22.1778	1.41069	19.2502	9.77177	0.790337	0.737922	0.113746	0.00193235	0.0149207
PCHAS_0821100	regulator of chromosome condensation, putative	0.000866212	0.000213278	24	13.5	1.9156	0	burg	1	26.4956	2.67036	12.8702	4.06884	0.724361	0.655451	0.600185	0.0057725	0.0212524
PCHAS_1300001	Plasmodium exported protein, unknown function	0.000866212	0.000213278	24	21	1.90722	0	mle	1	22.3433	1.4385	19.9121	1.36094	0.662802	0.578503	0.909776	0.0129282	0.0319826
PCHAS_MIT02600	unspecified product	0.000866212	0.000213278	24	12	1.90288	1	mle	2	26.972972972973,21.8540145985401	2.13151884494741,2.22788876055437	14.2677669424595,6.45591023545257	4.2027	0.785629	0.642715	0.403552	0.03307	0.0581572
PCHAS_0110000	succinate dehydrogenase subunit 3, putative	0.000866212	0.000213278	24	12	1.82454	1	yule-walker	1	24.95	2.14349	10.0425	4.08676	0.745909	0.682387	0.418663	0.00416826	0.018843
PCHAS_1424900	phospholipase, putative	0.000866212	0.000213278	24	12	1.81973	0	mle	1	25.8103	1.83666	11.0383	2.70327	0.739643	0.674553	0.602153	0.00459494	0.0194421
PCHAS_1369000	inner membrane complex protein 1f, putative	0.000866212	0.000213278	24	16.5	1.79564	1	burg	1	26.973	2.40922	14.2191	4.0702	0.832597	0.790746	0.553661	0.000785329	0.0136029
PCHAS_1114000	kinase, putative	0.000866212	0.000213278	24	21	1.79231	0	mle	1	21.854	1.31301	20.6678	5.86615	0.721279	0.651599	0.189713	0.00603502	0.0216924
PCHAS_0926200	fam-d protein	0.000866212	0.000213278	24	21	1.78624	0	mle	1	21.6957	1.39967	18.9932	3.97369	0.673308	0.591635	0.314387	0.0113908	0.0299306
PCHAS_0808680	conserved Plasmodium protein, unknown function	0.000866212	0.000213278	24	10.5	1.74553	0	mle	1	23.5748	1.82312	9.8287	1.91973	0.799096	0.74887	0.741536	0.00162911	0.0142418
PCHAS_1100500	fam-a protein	0.000866212	0.000213278	24	19.5	1.6854	1	mle	1	22.855	1.31212	19.1275	5.51511	0.64952	0.5619	0.204247	0.0150888	0.0349161
PCHAS_0937400	Plasmodium exported protein, unknown function	0.000866212	0.000213278	24	12	1.66294	1	yule-walker	1	24.95	1.90824	10.5458	7.6403	0.728622	0.660777	0.22913	0.00542377	0.0208619
PCHAS_1127700	RNA-binding protein, putative	0.000866212	0.000213278	24	21	1.56504	0	mle	1	21.6957	1.19113	20.2163	7.26312	0.69566	0.619575	0.149882	0.00857902	0.0257814
PCHAS_0506600	ZIP domain-containing protein, putative	0.000866212	0.000213278	24	21	1.55292	0	mle	1	22.0147	1.11199	20.0099	5.4338	0.784245	0.730306	0.173786	0.00216692	0.0153261
PCHAS_1326200	OPA3-like protein, putative	0.000866212	0.000213278	24	10.5	1.51374	0	yule-walker	1	24.7438	1.6741	9.51806	3.96772	0.71454	0.643175	0.338406	0.00664019	0.0227555
PCHAS_1335700	conserved Plasmodium protein, unknown function	0.000866212	0.000213278	24	9	1.50391	1	burg	1	22.0147	1.21951	8.63416	5.97933	0.773713	0.717141	0.167563	0.00262205	0.0163508
PCHAS_0933400	conserved Plasmodium protein, unknown function	0.000866212	0.000213278	24	0	1.39387	0	mle	1	24.7438	1.56555	22.7912	5.51386	0.644236	0.555295	0.260341	0.0160194	0.0361928
PCHAS_1221400	conserved Plasmodium protein, unknown function	0.000866212	0.000213278	24	10.5	1.34814	0	mle	1	21.5396	1.10016	9.70473	4.0444	0.55148	0.43935	0.265488	0.0404695	0.0670763
PCHAS_0404600	conserved Plasmodium protein, unknown function	0.000866212	0.000213278	24	19.5	1.34596	1	burg	1	20.7917	1.10517	18.1423	6.35666	0.737209	0.671512	0.142681	0.00476914	0.0197902
PCHAS_1345000	lactate dehydrogenase, putative	0.000866212	0.000213278	24	18	1.33944	0	mle	1	21.6957	2.2208	18.0064	5.3525	0.820912	0.776141	0.3583	0.00102864	0.0136786
PCHAS_0933700	SPRY domain, putative	0.000866212	0.000213278	24	9	1.33603	0	mle	1	23.0308	1.25264	8.28332	4.97978	0.777234	0.721543	0.197194	0.00246259	0.016196
PCHAS_0608900	mitochondrial import inner membrane translocase subunit TIM10, putative	0.000866212	0.000213278	24	7.5	1.3306	1	burg	1	21.5396	1.19931	7.74873	6.13894	0.69016	0.6127	0.165224	0.00921615	0.0269636
PCHAS_0100400	PIR protein	0.000866212	0.000213278	24	10.5	1.31038	0	mle	1	23.5748	1.77286	8.91114	0.693441	0.649307	0.561633	2.20072	0.0151255	0.0349422
PCHAS_1007800	conserved Plasmodium protein, unknown function	0.000866212	0.000213278	24	22.5	1.30741	0	default	1	24	1.24553	22.0773	5.63755	0.826888	0.78361	0.181266	0.00089807	0.0136786
PCHAS_0518900	tRNA pseudouridine synthase D, putative	0.000866212	0.000213278	24	22.5	1.2836	1	mle	1	22.855	1.18985	21.4429	5.95566	0.724024	0.655029	0.166469	0.0058008	0.0212971
PCHAS_1237000	nucleotide binding protein, putative	0.000866212	0.000213278	24	10.5	1.26867	0	mle	1	23.2093	1.25891	9.46926	3.49156	0.786245	0.732807	0.288543	0.00208767	0.0152077
PCHAS_0809500	ribosomal protein L35, putative	0.000866212	0.000213278	24	9	1.24793	1	mle	1	24.1452	1.03848	9.25759	5.0238	0.754257	0.692821	0.160079	0.00364692	0.0179836
PCHAS_1322100	protein tyrosine phosphatase, putative	0.000866212	0.000213278	24	10.5	1.24058	1	mle	1	22.1778	1.79582	9.03952	4.65617	0.798194	0.747743	0.30536	0.00165858	0.0142418
PCHAS_1443200	conserved Plasmodium protein, unknown function	0.000866212	0.000213278	24	9	1.20241	0	mle	1	21.5396	1.13011	8.65598	5.7136	0.675144	0.593931	0.173646	0.0111368	0.0296089
PCHAS_0724500	conserved Apicomplexan protein, unknown function	0.000866212	0.000213278	24	9	1.20162	0	mle	1	22.5113	1.08865	8.6335	6.43102	0.822127	0.777658	0.13016	0.00100102	0.0136786
PCHAS_1031800	conserved Plasmodium protein, unknown function	0.000866212	0.000213278	24	21	1.15483	0	burg	1	23.0308	0.976193	19.9639	6.00291	0.666999	0.583748	0.137771	0.0122966	0.031215
PCHAS_1130100	conserved Plasmodium protein, unknown function	0.000866212	0.000213278	24	9	1.15112	0	mle	1	23.7619	1.04578	8.20347	0.353037	0.83591	0.794888	2.32695	0.000724978	0.0136029
PCHAS_1364400	conserved Plasmodium protein, unknown function	0.000866212	0.000213278	24	13.5	1.14026	1	mle	1	25.8103	2.85147	11.2314	0.706821	0.666682	0.583352	3.40957	0.0123435	0.0312863
PCHAS_1319300	degradation in the ER (DER1) like protein, putative	0.000866212	0.000213278	24	12	1.13543	0	default	1	24	1.16035	10.7191	4.1069	0.601837	0.502296	0.248348	0.025133	0.0482276
PCHAS_0319000	lysophospholipase, putative	0.000866212	0.000213278	24	19.5	1.08345	0	mle	1	23.3906	0.770156	19.1882	3.21485	0.529494	0.411867	0.228612	0.0490073	0.077279
PCHAS_1139600	conserved Plasmodium protein, unknown function	0.000866212	0.000213278	24	21	1.01183	0	mle	1	22.5113	0.849865	19.9465	7.6589	0.688319	0.610399	0.0932721	0.00943715	0.0271483
PCHAS_0826600	thioredoxin-like protein 2, putative	0.000866212	0.000213278	24	7.5	0.998521	0	burg	1	23.3906	1.19513	6.41906	4.4722	0.727642	0.659553	0.219192	0.0055025	0.0209615
PCHAS_1362800	conserved Plasmodium protein, unknown function	0.000866212	0.000213278	24	10.5	0.972936	0	mle	1	22.0147	0.915981	9.48497	5.91993	0.72677	0.658463	0.131035	0.0055733	0.0209867
PCHAS_1005100	conserved Plasmodium protein, unknown function	0.000866212	0.000213278	24	7.5	0.848786	0	mle	1	23.2093	1.01433	7.15645	4.63847	0.858958	0.823698	0.187677	0.000395721	0.0136029
PCHAS_0209900	proteasome subunit alpha type-5, putative	0.000866212	0.000213278	24	7.5	0.762969	0	mle	1	22.0147	0.958943	7.14416	8.45085	0.679425	0.599281	0.0961534	0.0105613	0.0287166
PCHAS_0822200	ubiquitin-conjugating enzyme, putative	0.000866212	0.000213278	24	1.5	0.736046	0	mle	1	24.95	1.06371	3.13844	6.54176	0.63988	0.54985	0.146387	0.0168186	0.0374732
PCHAS_0728400	LETM1-like protein, putative	0.000866212	0.000213278	24	22.5	0.707109	1	yule-walker	1	24.3415	0.701144	22.4311	6.59286	0.753802	0.692253	0.0844168	0.00367397	0.017994
PCHAS_0916100	conserved Plasmodium protein, unknown function	0.000866212	0.000213278	24	0	0.697344	0	mle	1	25.8103	0.877581	23.1474	10.1612	0.587085	0.483857	0.0759695	0.0290698	0.053152
PCHAS_1005600	methyltransferase, putative	0.000866212	0.000213278	24	9	0.678809	0	mle	1	22.3433	0.649294	8.00468	5.22464	0.537337	0.421671	0.120201	0.0458204	0.073535
PCHAS_0717400	dynein light chain 1, putative	0.000866212	0.000213278	24	19.5	0.676158	1	default	1	24	0.979397	20.3561	4.09943	0.574982	0.468728	0.223572	0.0326309	0.0576207
PCHAS_0202200	phenylalanine--tRNA ligase alpha subunit, putative	0.000866212	0.000213278	24	22.5	0.624146	1	mle	1	22.5113	0.655633	21.7049	7.44306	0.704934	0.631168	0.0768425	0.00758008	0.0244205
PCHAS_1121500	nuclear polyadenylated RNA-binding protein NAB2, putative	0.000866212	0.000213278	24	0	0.604349	0	burg	1	22.1778	0.546782	20.7643	7.84183	0.568807	0.461009	0.0678	0.034569	0.0599199
PCHAS_0833800	conserved Plasmodium protein, unknown function	0.000866212	0.000213278	24	0	0.550238	0	default	1	24	0.59697	23.5861	5.91545	0.542293	0.427866	0.0956848	0.0438886	0.0714575
PCHAS_1425300	60S ribosomal protein L13-2, putative	0.000866212	0.000213278	24	22.5	0.545301	1	mle	1	22.855	0.571495	22.4821	10.4779	0.760852	0.701065	0.0474012	0.00327091	0.0172982
PCHAS_0620600	conserved Plasmodium protein, unknown function	0.000866212	0.000213278	24	3	0.460398	0	burg	1	27.7222	0.429862	0.750699	7.19142	0.561607	0.452009	0.0590573	0.0369363	0.0627735
PCHAS_1461200	epsin, putative	0.000866212	0.000213278	24	21	0.441759	0	burg	1	21.5396	0.347842	19.3471	7.42681	0.538587	0.423234	0.0485802	0.0453271	0.0729704
PCHAS_0411900	conserved Plasmodium protein, unknown function	0.000866212	0.000213278	24	7.5	0.414444	0	mle	1	24.541	0.673122	7.39916	3.44341	0.546002	0.432503	0.180592	0.042483	0.0695421
PCHAS_0623100	RNA-binding protein, putative	0.000866212	0.000213278	24	1.5	0.40431	1	mle	1	26.4956	0.440168	25.9557	7.85585	0.71014	0.637674	0.0484853	0.00705921	0.0235381
PCHAS_0927800	major facilitator superfamily-related transporter, putative	0.000866212	0.000213278	24	0	0.376698	0	mle	1	22.6818	0.57005	0.0327295	7.45742	0.761775	0.702219	0.0627265	0.00322069	0.0172339
PCHAS_1242900	ATP-dependent RNA helicase DDX41, putative	0.000866212	0.000213278	24	0	0.323279	1	yule-walker	1	24.1452	0.351371	23.9782	7.44317	0.638049	0.547561	0.0480853	0.0171633	0.0379299
PCHAS_1035700	pre-mRNA-splicing factor 38B, putative	0.000866212	0.000213278	24	1.5	0.302594	0	burg	1	26.2632	0.450678	25.9062	8.13118	0.583317	0.479146	0.0537987	0.0301456	0.0545008
PCHAS_0836500	conserved Plasmodium protein, unknown function	0.00108703	0.000291883	24	19.5	2.44122	1	mle	1	22.855	1.90572	18.9429	9.95615	0.63744	0.5468	0.168205	0.017279	0.0380562
PCHAS_1100600	conserved rodent malaria protein, unknown function	0.00108703	0.000291883	24	21	2.31125	0	burg	1	21.3857	2.08416	19.1861	4.03201	0.608355	0.510443	0.472836	0.0235273	0.0462407
PCHAS_0305700	PH domain-containing protein, putative	0.00108703	0.000291883	24	12	2.25722	1	default	1	24	2.64113	11.158	2.909	0.707107	0.633884	0.799575	0.00735926	0.0239852
PCHAS_1000700	acyl-CoA synthetase, putative	0.00108703	0.000291883	24	19.5	2.21102	0	default	1	24	1.91233	18.6722	6.29001	0.602408	0.50301	0.268136	0.024989	0.0481045
PCHAS_0204900	ras-related protein Rab-5C, putative	0.00108703	0.000291883	24	10.5	2.19076	0	mle	1	24.3415	2.43295	9.73908	5.48765	0.823094	0.778867	0.357515	0.000979431	0.0136786
PCHAS_0608400	conserved Plasmodium protein, unknown function	0.00108703	0.000291883	24	21	2.12867	0	mle	1	22.5113	1.56918	20.2063	6.11656	0.772586	0.715732	0.210226	0.00267468	0.0163508
PCHAS_0415600	zinc finger protein, putative	0.00108703	0.000291883	24	19.5	2.03773	1	mle	1	22.6818	1.53379	18.972	8.04621	0.695615	0.619519	0.159203	0.00858409	0.0257814
PCHAS_0319300	fam-a protein	0.00108703	0.000291883	24	19.5	1.86826	0	default	1	24	2.13188	18.1708	2.58773	0.645322	0.556653	0.721773	0.0158247	0.0359259
PCHAS_0103000	cation/H+ antiporter, putative	0.00108703	0.000291883	24	10.5	1.8186	1	yule-walker	1	24.1452	2.06444	9.28095	5.09515	0.791228	0.739035	0.325632	0.00189972	0.0148237
PCHAS_0924200	conserved Plasmodium protein, unknown function	0.00108703	0.000291883	24	10.5	1.66995	1	yule-walker	1	23.952	1.72594	9.62235	3.64808	0.795529	0.744411	0.381293	0.00174795	0.0143825
PCHAS_1357800	mitotic-spindle organizing protein 1, putative	0.00108703	0.000291883	24	9	1.63661	0	mle	1	22.5113	1.31526	8.72183	3.06181	0.708109	0.635136	0.377265	0.00725912	0.0237882
PCHAS_0911500	conserved Plasmodium protein, unknown function	0.00108703	0.000291883	24	13.5	1.62789	0	mle	1	26.973	2.75181	12.1588	2.08103	0.710004	0.637505	1.18441	0.00707244	0.0235505
PCHAS_0718900	conserved Plasmodium protein, unknown function	0.00108703	0.000291883	24	12	1.60163	0	mle	1	24.1452	1.66377	10.9104	5.0048	0.69606	0.620075	0.282645	0.00853399	0.0257267
PCHAS_1406100	conserved Plasmodium protein, unknown function	0.00108703	0.000291883	24	12	1.55782	0	mle	1	23.3906	1.9368	12.0422	0.653039	0.816125	0.770156	2.32226	0.00114313	0.0136786
PCHAS_1228900	glutamate dehydrogenase, putative	0.00108703	0.000291883	24	0	1.49608	0	mle	1	24.3415	1.74822	22.9614	8.90944	0.852297	0.815371	0.161947	0.000475947	0.0136029
PCHAS_0306300	conserved Plasmodium protein, unknown function	0.00108703	0.000291883	24	21	1.41414	0	mle	1	21.854	1.06021	20.3151	6.0986	0.690316	0.612896	0.152691	0.00919756	0.0269551
PCHAS_0311000	GDP-fructose:GMP antiporter, putative	0.00108703	0.000291883	24	9	1.32692	1	mle	1	22.5113	1.23212	8.91962	3.63508	0.676491	0.595614	0.289749	0.0109533	0.0293125
PCHAS_1444900	conserved Plasmodium protein, unknown function	0.00108703	0.000291883	24	7.5	1.21452	1	burg	1	21.5396	1.45667	8.18551	3.59095	0.820856	0.77607	0.37218	0.00102994	0.0136786
PCHAS_1426000	conserved Plasmodium protein, unknown function	0.00108703	0.000291883	24	21	1.20021	0	mle	1	22.0147	1.07855	21.1007	8.96415	0.768102	0.710127	0.103689	0.00289193	0.0166666
PCHAS_1204100	U3 small nucleolar RNA-associated protein 25, putative	0.00108703	0.000291883	24	21	1.18621	0	mle	1	21.6957	0.919639	18.7747	5.67827	0.633595	0.541994	0.144702	0.0180238	0.038996
PCHAS_0314600	origin recognition complex subunit 5, putative	0.00108703	0.000291883	24	13.5	1.1859	1	mle	1	24.541	2.33569	11.9684	4.4557	0.80242	0.753025	0.495125	0.00152396	0.0140986
PCHAS_1403500	methyltransferase-like protein, putative	0.00108703	0.000291883	24	9	1.18589	0	mle	1	22.1778	1.07884	8.16182	7.14288	0.667536	0.58442	0.130945	0.0122174	0.031089
PCHAS_1337800	autophagy-related protein 12, putative	0.00108703	0.000291883	24	10.5	1.18065	0	mle	1	23.2093	1.36207	9.0594	2.91671	0.868946	0.836183	0.367215	0.000294985	0.0136029
PCHAS_1446100	conserved Plasmodium protein, unknown function	0.00108703	0.000291883	24	13.5	1.17524	0	burg	1	23.2093	1.99066	13.0928	3.04467	0.60099	0.501237	0.674785	0.0253475	0.048459
PCHAS_1403700	conserved Plasmodium protein, unknown function	0.00108703	0.000291883	24	7.5	1.15635	0	mle	1	22.855	1.12912	7.73593	3.69805	0.861279	0.826599	0.268381	0.000370312	0.0136029
PCHAS_0834800	conserved Plasmodium protein, unknown function	0.00108703	0.000291883	24	9	1.15222	0	mle	1	22.6818	1.20383	8.08092	5.19824	0.772989	0.716236	0.182906	0.00265578	0.0163508
PCHAS_1229000	conserved Plasmodium protein, unknown function	0.00108703	0.000291883	24	22.5	1.14274	1	yule-walker	1	24.3415	1.42449	21.654	4.67695	0.760237	0.700297	0.23573	0.00330466	0.0172982
PCHAS_0827200	protein kinase, putative	0.00108703	0.000291883	24	22.5	1.09004	0	mle	1	22.0147	1.35397	20.9316	9.11712	0.698594	0.623242	0.129805	0.00825297	0.0253688
PCHAS_0908600	conserved Plasmodium protein, unknown function	0.00108703	0.000291883	24	9	1.08723	0	mle	1	23.5748	0.830825	9.08642	3.22048	0.786251	0.732814	0.201522	0.00208746	0.0152077
PCHAS_1416900	choline-phosphate cytidylyltransferase, putative	0.00108703	0.000291883	24	21	1.08143	0	mle	1	22.5113	0.881131	21.0892	8.49982	0.816795	0.770994	0.0850781	0.00112654	0.0136786
PCHAS_0625500	fam-a protein	0.00108703	0.000291883	24	21	1.06134	0	burg	1	20.7917	0.855652	18.0772	7.71391	0.580103	0.475128	0.104894	0.0310865	0.0557138
PCHAS_0510300	conserved Plasmodium protein, unknown function	0.00108703	0.000291883	24	0	1.04574	1	yule-walker	1	27.9813	1.04094	26.2613	6.60689	0.621111	0.526388	0.146863	0.0206087	0.042543
PCHAS_0509300	formin 2, putative	0.00108703	0.000291883	24	19.5	1.03271	1	yule-walker	1	23.5748	0.908624	19.8273	8.89572	0.649953	0.562442	0.0863745	0.0150142	0.0348217
PCHAS_1143800	conserved Plasmodium protein, unknown function	0.00108703	0.000291883	24	10.5	1.00403	1	yule-walker	1	24.1452	0.913385	10.233	4.61768	0.618464	0.523081	0.170599	0.0211904	0.0432794
PCHAS_0605600	O-phosphoseryl-tRNA(Sec) selenium transferase, putative	0.00108703	0.000291883	24	1.5	0.946151	1	mle	1	27.2182	1.29658	0.989229	5.26787	0.615533	0.519416	0.231615	0.0218492	0.0442301
PCHAS_1323900	conserved protein, unknown function	0.00108703	0.000291883	24	9	0.928811	1	mle	2	21.3857142857143,25.5897435897436	1.04173583865427,0.808723878832228	6.03911986700656,12.2747506475042	4.52897	0.897727	0.829545	0.192636	0.00395082	0.0185426
PCHAS_1401451	lysophospholipase, putative, pseudogene	0.00108703	0.000291883	24	13.5	0.866392	0	burg	1	25.1597	1.77317	11.6798	0.0154774	0.572945	0.466181	105.14	0.033261	0.0583538
PCHAS_1325300	conserved Plasmodium protein, unknown function	0.00108703	0.000291883	24	10.5	0.850491	0	mle	1	23.0308	0.900759	9.11185	4.00767	0.623726	0.529658	0.196074	0.0200454	0.0417586
PCHAS_1366500	nucleoside diphosphate hydrolase, putative	0.00108703	0.000291883	24	10.5	0.843957	0	default	1	24	0.8448	9.75194	5.76759	0.73733	0.671663	0.125733	0.00476038	0.0197857
PCHAS_0111200	conserved protein, unknown function	0.00108703	0.000291883	24	9	0.84249	0	mle	1	22.0147	0.915372	8.36106	2.27806	0.621789	0.527237	0.363124	0.0204614	0.0423684
PCHAS_0808900	conserved Plasmodium protein, unknown function	0.00108703	0.000291883	24	9	0.816511	1	yule-walker	1	24.7438	0.787515	6.95143	3.8025	0.63154	0.539424	0.179212	0.0184316	0.0396622
PCHAS_1311900	conserved Plasmodium protein, unknown function	0.00108703	0.000291883	24	7.5	0.802922	1	mle	1	21.0845	1.00601	7.22125	4.62955	0.856905	0.821132	0.187825	0.000419268	0.0136029
PCHAS_1428700	ATP-dependent RNA helicase DBP1, putative	0.00108703	0.000291883	24	22.5	0.778701	0	burg	1	21.3857	0.725555	19.9106	9.50696	0.589929	0.487411	0.0721306	0.0282773	0.052184
PCHAS_0717900	mitochondrial ribosomal protein L4 precursor, putative	0.00108703	0.000291883	24	6	0.759463	0	default	1	24	0.937416	5.17788	5.99207	0.684095	0.605119	0.131955	0.00995925	0.027964
PCHAS_1103400	zinc finger protein, putative	0.00108703	0.000291883	24	10.5	0.734374	0	burg	1	23.7619	0.736587	9.52314	3.998	0.741212	0.676515	0.159497	0.00448514	0.019244
PCHAS_1341900	conserved Plasmodium protein, unknown function	0.00108703	0.000291883	24	0	0.724493	1	mle	1	23.3906	0.705594	23.077	7.95578	0.601343	0.501679	0.0787243	0.0252579	0.0483414
PCHAS_0207900	ATP dependent RNA helicase, putative	0.00108703	0.000291883	24	1.5	0.724373	0	mle	1	27.9813	0.927247	27.2172	6.7873	0.69847	0.623088	0.118855	0.00826647	0.0253818
PCHAS_0920200	beige/BEACH domain protein, putative	0.00108703	0.000291883	24	0	0.66384	1	mle	1	23.5748	0.689228	21.9722	6.39397	0.668349	0.585437	0.0953065	0.0120983	0.0309742
PCHAS_0208600	aspartate--tRNA ligase, putative	0.00108703	0.000291883	24	22.5	0.64595	0	mle	1	22.855	0.685237	22.8476	8.39343	0.719147	0.648934	0.072873	0.00622178	0.022011
PCHAS_0204500	carbon catabolite repressor protein 4, putative	0.00108703	0.000291883	24	4.5	0.614776	1	mle	1	23.7619	1.02981	4.39627	5.17465	0.700112	0.62514	0.172043	0.00808795	0.0250256
PCHAS_1225400	conserved protein, unknown function	0.00108703	0.000291883	24	7.5	0.597573	0	mle	1	23.0308	0.671257	6.40691	4.78359	0.610474	0.513093	0.123786	0.0230221	0.0457074
PCHAS_0913900	peptidyl-tRNA hydrolase ICT1, putative	0.00108703	0.000291883	24	7.5	0.577511	0	mle	1	22.855	0.888162	6.5693	4.90175	0.722039	0.652549	0.161396	0.00596946	0.0215922
PCHAS_1005200	conserved Plasmodium protein, unknown function	0.00108703	0.000291883	24	13.5	0.558285	0	mle	1	24.541	1.37022	11.1483	3.66467	0.684523	0.605654	0.367639	0.00990538	0.0279114
PCHAS_0910100	ubiquitin domain-containing protein DSK2, putative	0.00108703	0.000291883	24	1.5	0.478614	0	mle	1	25.3729	0.402227	0.993184	9.23814	0.589042	0.486302	0.041087	0.0285227	0.0525241
PCHAS_0521200	GDP dissociation inhibitor, putative	0.00108703	0.000291883	24	6	0.474964	0	burg	1	23.2093	0.609489	4.94356	6.16997	0.644506	0.555632	0.091625	0.0159709	0.0361307
PCHAS_1354700	conserved Plasmodium protein, unknown function	0.00108703	0.000291883	24	21	0.47329	1	default	1	24	0.597759	20.2765	6.7853	0.799642	0.749553	0.0709113	0.00161148	0.0142418
PCHAS_1213000	translation initiation factor eIF-2B subunit delta, putative	0.00108703	0.000291883	24	6	0.465303	0	mle	1	24.7438	0.623644	4.32769	5.95434	0.623768	0.529711	0.0981115	0.0200365	0.0417568
PCHAS_1359000	60S ribosomal protein L18, putative	0.00108703	0.000291883	24	22.5	0.435249	1	mle	1	23.2093	0.424038	21.4258	10.8541	0.729167	0.661459	0.0314212	0.00538027	0.0208096
PCHAS_0810800	apoptosis-related protein, putative	0.00108703	0.000291883	24	1.5	0.357861	0	burg	1	26.0348	0.580384	24.8588	7.33444	0.558478	0.448097	0.0759593	0.0380024	0.0639532
PCHAS_0310300	ubiquinol-cytochrome-c reductase complex assembly factor 1, putative	0.00108703	0.000291883	24	7.5	0.311208	0	burg	1	21.6957	0.576438	6.68684	5.8267	0.564363	0.455454	0.0906297	0.0360163	0.0617183
PCHAS_0834100	mRNA processing protein, putative	0.00108703	0.000291883	24	0	0.303473	0	default	1	24	0.438651	0.33198	6.6032	0.596452	0.495565	0.0615578	0.0265204	0.0500337
PCHAS_0816500	ribonuclease H2 subunit C, putative	0.00108703	0.000291883	24	12	0.30344	1	default	1	24	0.558238	12.069	5.44421	0.635857	0.544822	0.0902564	0.0175827	0.0385063
PCHAS_0710100	conserved Plasmodium protein, unknown function	0.0013594	0.000396383	24	12	2.42524	0	mle	1	23.952	2.53735	10.548	6.03336	0.819101	0.773877	0.351194	0.00107088	0.0136786
PCHAS_0400101	PIR protein	0.0013594	0.000396383	24	12	2.40075	0	mle	1	24.7438	2.32087	11.9255	0.156731	0.733108	0.666385	12.7955	0.00507392	0.0203807
PCHAS_1400600	lysophospholipase, putative	0.0013594	0.000396383	24	21	2.27879	1	mle	1	22.3433	1.64924	19.6455	8.62954	0.740973	0.676217	0.155958	0.00450172	0.0192696
PCHAS_0921900	kelch domain-containing protein, putative	0.0013594	0.000396383	24	12	2.12166	1	yule-walker	1	26.0348	2.88925	10.7129	7.04135	0.727645	0.659557	0.351657	0.00550223	0.0209615
PCHAS_0206400	cyclase-associated protein, putative	0.0013594	0.000396383	24	12	2.01074	1	yule-walker	1	25.5897	2.46373	11.0143	4.76061	0.818833	0.773542	0.449996	0.00107724	0.0136786
PCHAS_0115400	fam-a protein	0.0013594	0.000396383	24	16.5	1.99654	0	burg	1	27.2182	2.7178	16.554	2.97532	0.733147	0.666434	0.805771	0.00507093	0.0203807
PCHAS_1467200	fam-c protein	0.0013594	0.000396383	24	21	1.93416	0	burg	1	20.9371	1.43306	19.4151	8.97351	0.665086	0.581357	0.141438	0.0125816	0.0316276
PCHAS_0205700	conserved Plasmodium protein, unknown function	0.0013594	0.000396383	24	12	1.88953	0	burg	1	24.95	2.15723	11.9084	2.9635	0.650402	0.563003	0.676591	0.0149374	0.0347058
PCHAS_0108600	mitochondrial cardiolipin synthase, putative	0.0013594	0.000396383	24	21	1.79764	1	mle	1	21.854	1.61946	21.3559	4.01327	0.633998	0.542497	0.376014	0.0179446	0.0388938
PCHAS_1134800	conserved Plasmodium protein, unknown function	0.0013594	0.000396383	24	21	1.77619	0	mle	1	22.3433	1.29078	19.9647	6.26526	0.669232	0.58654	0.184341	0.01197	0.0308553
PCHAS_0907400	actin-like protein, putative	0.0013594	0.000396383	24	10.5	1.75099	0	mle	1	24.1452	1.85396	9.42771	5.67067	0.804641	0.755802	0.251237	0.00145657	0.0140514
PCHAS_1025600	conserved Plasmodium protein, unknown function	0.0013594	0.000396383	24	10.5	1.70542	0	mle	1	22.1778	1.5403	9.19716	7.40544	0.779866	0.724833	0.167746	0.00234826	0.0157918
PCHAS_0625400	conserved rodent malaria protein, unknown function	0.0013594	0.000396383	24	13.5	1.70097	1	mle	1	24.3415	3.39258	12.1187	2.28962	0.757987	0.697484	1.31602	0.00343049	0.0175366
PCHAS_1027400	protein SEY1, putative	0.0013594	0.000396383	24	21	1.67763	0	burg	1	24.3415	1.32559	21.2505	7.89885	0.720226	0.650282	0.139531	0.00612677	0.021885
PCHAS_0811100	conserved Plasmodium protein, unknown function	0.0013594	0.000396383	24	12	1.62378	1	yule-walker	1	26.0348	1.85075	11.1736	3.45499	0.64717	0.558963	0.477321	0.0154975	0.0354483
PCHAS_1228600	periodic tryptophan protein 2, putative	0.0013594	0.000396383	24	21	1.56614	0	burg	1	21.234	1.15758	19.3819	6.22114	0.747715	0.684643	0.15475	0.00405106	0.0186914
PCHAS_0320400	PIR protein	0.0013594	0.000396383	24	12	1.54125	1	mle	1	25.5897	2.16818	12.3032	0.565938	0.637013	0.546266	3.40503	0.0173607	0.038121
PCHAS_0822900	conserved Plasmodium protein, unknown function	0.0013594	0.000396383	24	9	1.53785	0	mle	1	22.0147	1.2824	8.83682	6.77597	0.70695	0.633688	0.160289	0.00737506	0.0239852
PCHAS_0500500	phosphatidylinositol 4-kinase, putative	0.0013594	0.000396383	24	19.5	1.52774	1	mle	1	21.6957	1.16343	18.8381	6.72111	0.567149	0.458937	0.162034	0.0351036	0.060577
PCHAS_0110200	conserved Apicomplexan protein, unknown function	0.0013594	0.000396383	24	9	1.52589	0	mle	1	22.1778	1.35034	8.64165	7.45716	0.768163	0.710204	0.149559	0.00288889	0.0166666
PCHAS_0731700	fam-a protein	0.0013594	0.000396383	24	22.5	1.51212	1	mle	1	23.2093	1.4766	22.0796	11.6763	0.85331	0.816638	0.102046	0.000463019	0.0136029
PCHAS_1429000	protein phosphatase PPM5, putative	0.0013594	0.000396383	24	10.5	1.47847	0	mle	1	23.2093	1.51494	9.51921	6.86426	0.858755	0.823443	0.180374	0.000398011	0.0136029
PCHAS_1227300	AAA family ATPase, putative	0.0013594	0.000396383	24	21	1.46704	0	burg	1	21.0845	0.956857	19.0975	5.13287	0.618955	0.523694	0.174044	0.0210817	0.0431819
PCHAS_0933800	dehydrodolichyl diphosphate synthetase, putative	0.0013594	0.000396383	24	9	1.46296	0	mle	1	21.854	1.14213	9.44339	5.20854	0.682735	0.603419	0.195455	0.0101318	0.0281724
PCHAS_1367200	nucleolar preribosomal associated cytoplasmic ATPase, putative	0.0013594	0.000396383	24	21	1.43114	1	mle	1	22.3433	0.897001	20.8138	4.98905	0.732241	0.665301	0.152335	0.00514015	0.0204558
PCHAS_0409800	conserved Plasmodium protein, unknown function	0.0013594	0.000396383	24	12	1.34296	1	burg	1	23.0308	1.0365	10.2984	4.68498	0.692583	0.615729	0.20033	0.00893123	0.0264163
PCHAS_1370800	fam-a protein	0.0013594	0.000396383	24	19.5	1.33587	1	default	1	24	1.20025	18.9974	6.32734	0.684989	0.606236	0.156465	0.00984697	0.0278305
PCHAS_1213600	conserved Plasmodium protein, unknown function	0.0013594	0.000396383	24	0	1.32676	0	mle	1	22.0147	1.05358	21.1896	3.97087	0.68422	0.605275	0.231161	0.00994349	0.027964
PCHAS_1014300	large subunit GTPase 1, putative	0.0013594	0.000396383	24	22.5	1.284	0	mle	1	23.0308	1.26123	20.7682	6.89291	0.722436	0.653045	0.149144	0.00593544	0.0215265
PCHAS_1001000	fam-b protein	0.0013594	0.000396383	24	13.5	1.28177	1	mle	1	25.3729	3.09784	11.6983	2.93346	0.798982	0.748728	0.937166	0.00163281	0.0142418
PCHAS_1122900	anaphase-promoting complex subunit 11, putative	0.0013594	0.000396383	24	10.5	1.27019	1	mle	2	22.6818181818182,25.1596638655462	2.03302826403187,1.84542591457917	5.67418259219102,14.8715608012603	5.17575	0.875358	0.792264	0.18275	0.00702147	0.0234822
PCHAS_1403100	ATP-dependent RNA helicase DHR1, putative	0.0013594	0.000396383	24	21	1.26314	0	burg	1	20.5068	0.96183	18.3777	6.63729	0.709577	0.636971	0.124512	0.0071142	0.02362
PCHAS_0110800	lsm12, putative	0.0013594	0.000396383	24	9	1.25408	0	burg	1	21.0845	0.998586	8.42008	5.60737	0.662876	0.578595	0.158332	0.0129169	0.0319699
PCHAS_0931100	conserved Plasmodium protein, unknown function	0.0013594	0.000396383	24	9	1.15549	1	burg	1	22.0147	1.10505	7.95339	3.85691	0.812996	0.766245	0.239358	0.00122293	0.0136786
PCHAS_1463200	conserved Plasmodium protein, unknown function	0.0013594	0.000396383	24	10.5	1.05203	0	burg	1	23.2093	1.10057	8.86901	2.80122	0.709159	0.636449	0.321912	0.00715523	0.0236645
PCHAS_0818900	pre-mRNA-splicing factor ATP-dependent RNA helicase PRP43, putative	0.0013594	0.000396383	24	21	1.04593	0	mle	1	22.6818	0.766698	19.5271	7.50017	0.654839	0.568548	0.0904428	0.0141935	0.033784
PCHAS_1129900	proteasome subunit alpha type-4, putative	0.0013594	0.000396383	24	9	1.03836	0	mle	1	22.3433	1.06194	7.31098	7.85796	0.709139	0.636424	0.111716	0.00715715	0.0236645
PCHAS_1202200	conserved Plasmodium protein, unknown function	0.0013594	0.000396383	24	9	1.03703	0	mle	1	22.1778	1.06014	8.16814	5.77924	0.822417	0.778021	0.154299	0.000994503	0.0136786
PCHAS_1027900	conserved Plasmodium protein, unknown function	0.0013594	0.000396383	24	13.5	0.997889	1	yule-walker	1	25.3729	2.43353	11.1907	3.76542	0.691405	0.614256	0.572425	0.00906896	0.0266996
PCHAS_0610200	50S ribosomal protein L1, apicoplast, putative	0.0013594	0.000396383	24	9	0.986904	0	mle	1	21.3857	0.854396	8.78989	5.11353	0.669376	0.58672	0.148279	0.0119492	0.0308478
PCHAS_1130000	proteasome subunit alpha type-7, putative	0.0013594	0.000396383	24	7.5	0.984041	0	mle	1	22.5113	1.18764	6.87842	8.4597	0.690246	0.612807	0.118487	0.00920596	0.0269636
PCHAS_0837500	fam-a protein	0.0013594	0.000396383	24	1.5	0.944865	0	burg	1	27.4679	1.25129	0.715336	10.7689	0.568814	0.461018	0.11465	0.0345667	0.0599199
PCHAS_1453300	conserved Plasmodium protein, unknown function	0.0013594	0.000396383	24	9	0.925604	0	mle	1	24.3415	0.954961	8.91259	5.19961	0.796932	0.746166	0.140472	0.00170044	0.0142418
PCHAS_1020400	vacuolar protein sorting-associated protein 3, putative	0.0013594	0.000396383	24	0	0.91147	0	burg	1	22.855	1.05862	22.5306	6.86318	0.652841	0.566052	0.134361	0.0145249	0.034172
PCHAS_1212800	conserved Plasmodium protein, unknown function	0.0013594	0.000396383	24	7.5	0.899152	0	mle	1	21.5396	0.916866	7.95663	4.91723	0.775998	0.719998	0.157452	0.00251771	0.0162607
PCHAS_1336600	splicing factor U2AF large subunit, putative	0.0013594	0.000396383	24	21	0.874242	1	burg	1	23.0308	0.6735	20.5368	8.46359	0.621104	0.52638	0.0696892	0.0206101	0.042543
PCHAS_0101600	ATP-dependent RNA helicase, putative	0.0013594	0.000396383	24	19.5	0.870853	0	mle	1	23.952	0.750636	19.9198	7.39861	0.726411	0.658013	0.0806599	0.0056027	0.0209867
PCHAS_1032600	conserved Plasmodium protein, unknown function	0.0013594	0.000396383	24	21	0.846651	0	mle	1	21.5396	0.823457	20.1805	7.36843	0.701424	0.62678	0.0955694	0.00794727	0.0248136
PCHAS_0832600	conserved Plasmodium protein, unknown function	0.0013594	0.000396383	24	12	0.794405	0	mle	1	23.2093	1.86496	10.908	1.7447	0.623434	0.529293	0.936481	0.0201078	0.0418378
PCHAS_1129800	reactive oxygen species modulator 1, putative	0.0013594	0.000396383	24	0	0.768231	1	mle	1	24.1452	0.932125	0.218542	6.31927	0.748752	0.68594	0.12353	0.00398484	0.0186167
PCHAS_1401200	fam-a protein	0.0013594	0.000396383	24	22.5	0.714559	1	burg	1	22.6818	0.635092	22.6056	9.75174	0.552854	0.441068	0.0615002	0.0399757	0.0663646
PCHAS_0514700	tRNA N6-adenosine threonylcarbamoyltransferase, putative	0.0013594	0.000396383	24	1.5	0.695131	0	mle	1	26.2632	0.812109	1.1088	6.21259	0.836088	0.79511	0.104698	0.000721842	0.0136029
PCHAS_1412100	cytochrome c2 precursor,putative	0.0013594	0.000396383	24	9	0.68874	0	burg	1	21.6957	0.742481	7.91317	5.83327	0.629881	0.537351	0.113766	0.0187657	0.0402134
PCHAS_0414100	conserved Plasmodium protein, unknown function	0.0013594	0.000396383	24	12	0.664341	0	default	1	24	0.63478	11.0537	6.4927	0.550754	0.438443	0.103951	0.040732	0.067418
PCHAS_1359600	V-type proton ATPase subunit D, putative	0.0013594	0.000396383	24	0	0.657774	1	yule-walker	1	24.7438	0.631501	23.4604	8.14508	0.557865	0.447332	0.0706984	0.0382136	0.0642248
PCHAS_1104000	centrosomal protein CEP120, putative	0.0013594	0.000396383	24	1.5	0.650669	0	default	1	24	0.750798	3.44798	6.17799	0.567681	0.459601	0.11456	0.0349314	0.0603404
PCHAS_1360700	conserved Plasmodium protein, unknown function	0.0013594	0.000396383	24	13.5	0.632057	0	burg	1	26.7321	0.813394	12.8192	6.42254	0.573632	0.46704	0.119739	0.0330475	0.0581572
PCHAS_0213500	fam-a protein	0.0013594	0.000396383	24	21	0.619119	0	burg	1	20.7917	0.538104	20.2799	7.90379	0.566716	0.458395	0.0659525	0.0352445	0.0607184
PCHAS_1103200	conserved Plasmodium protein, unknown function	0.0013594	0.000396383	24	9	0.615422	0	mle	1	22.6818	0.672014	8.24284	4.87539	0.658075	0.572593	0.146315	0.0136686	0.0328378
PCHAS_1308900	vacuolar-sorting protein SNF7, putative	0.0013594	0.000396383	24	7.5	0.574721	1	mle	1	23.2093	0.840145	7.74245	3.77225	0.731156	0.663945	0.193124	0.00522396	0.0205846
PCHAS_1120300	signal recognition particle subunit SRP68, putative	0.0013594	0.000396383	24	0	0.570543	0	burg	1	25.8103	0.666069	24.8493	7.13733	0.715213	0.644016	0.0788017	0.00657781	0.0226945
PCHAS_0609600	cytosolic iron-sulfur protein assembly protein 1, putative	0.0013594	0.000396383	24	12	0.568784	1	mle	1	23.2093	0.652611	10.5062	5.69639	0.619489	0.524361	0.101082	0.0209638	0.0430459
PCHAS_0103800	conserved Plasmodium protein, unknown function	0.0013594	0.000396383	24	7.5	0.549155	0	burg	1	21.3857	0.540852	6.8545	5.4516	0.657766	0.572207	0.0986272	0.0137181	0.0329298
PCHAS_1105200	conserved Plasmodium protein, unknown function	0.0013594	0.000396383	24	7.5	0.519432	1	mle	1	22.855	0.590595	6.72392	6.57461	0.635443	0.544304	0.0778118	0.0176628	0.038571
PCHAS_0900500	fam-a protein	0.0013594	0.000396383	24	1.5	0.441741	0	default	1	24	0.585549	0.0472084	9.12084	0.592644	0.490806	0.0613685	0.0275356	0.0511815
PCHAS_1351700	trafficking protein particle complex subunit 2, putative	0.0013594	0.000396383	24	3	0.436308	0	mle	1	24.7438	0.536989	1.80514	6.4138	0.837037	0.796297	0.0740313	0.000705267	0.0136029
PCHAS_0924000	conserved Plasmodium protein, unknown function	0.0013594	0.000396383	24	0	0.342883	0	default	1	24	0.571176	23.0745	7.35618	0.59856	0.4982	0.0697593	0.0259706	0.0492487
PCHAS_1343200	60S ribosomal protein L23, putative	0.0013594	0.000396383	24	0	0.334208	1	mle	1	22.6818	0.488575	22.5113	10.4496	0.680563	0.600704	0.0422081	0.0104121	0.0286277
PCHAS_0500700	PIR protein	0.00171919	0.000534289	24	12	2.64945	1	burg	2	20.648275862069,26.2631578947368	1.91213377170489,3.85945552573493	5.89987255747785,12.7394869055638	3.15295	0.808237	0.680394	0.906539	0.0241502	0.0470953
PCHAS_0519500	conserved Plasmodium protein, unknown function	0.00171919	0.000534289	24	16.5	2.25274	1	burg	1	27.7222	2.60699	14.1623	5.40983	0.637306	0.546632	0.495589	0.0173046	0.0380839
PCHAS_0611900	DNA replication licensing factor MCM5, putative	0.00171919	0.000534289	24	12	2.25082	1	default	1	24	2.65463	10.596	7.42987	0.819575	0.774469	0.312396	0.0010597	0.0136786
PCHAS_1410600	conserved Plasmodium protein, unknown function	0.00171919	0.000534289	24	13.5	2.00285	0	burg	1	27.4679	2.44471	12.8825	1.69542	0.553075	0.441344	1.43117	0.0398967	0.0662761
PCHAS_1248100	fam-c protein	0.00171919	0.000534289	24	21	1.97658	0	mle	1	22.0147	1.91799	18.6574	0.32961	0.647186	0.558982	5.23853	0.0154948	0.0354483
PCHAS_1427800	histone-arginine methyltransferase CARM1, putative	0.00171919	0.000534289	24	21	1.9061	0	burg	1	21.854	1.56196	20.7523	4.9844	0.641806	0.552258	0.290286	0.0164616	0.0368849
PCHAS_1133500	U3 small nucleolar RNA-associated protein 21, putative	0.00171919	0.000534289	24	21	1.87302	0	mle	1	21.854	1.37548	20.6905	6.22603	0.694209	0.617762	0.203262	0.00874373	0.0260422
PCHAS_1028500	uracil-DNA glycosylase, putative	0.00171919	0.000534289	24	12	1.87137	0	burg	1	26.7321	2.99695	12.0843	1.69662	0.61771	0.522138	1.72965	0.0213585	0.0435271
PCHAS_1318200	conserved Plasmodium protein, unknown function	0.00171919	0.000534289	24	21	1.79076	0	mle	1	21.5396	1.28212	19.2987	7.58396	0.633631	0.542039	0.15606	0.0180167	0.038996
PCHAS_0610900	conserved Plasmodium protein, unknown function	0.00171919	0.000534289	24	21	1.76586	1	mle	1	21.5396	1.23744	19.1573	7.6649	0.664539	0.580674	0.144648	0.0126639	0.031715
PCHAS_0412800	conserved Plasmodium protein, unknown function	0.00171919	0.000534289	24	12	1.55262	0	mle	1	23.0308	1.10438	9.8864	3.07983	0.673076	0.591345	0.301416	0.0114232	0.0299853
PCHAS_0731900	PIR protein	0.00171919	0.000534289	24	12	1.52477	1	yule-walker	1	24.1452	1.81048	9.93065	0.72635	0.616218	0.520273	2.37006	0.0216939	0.0440788
PCHAS_0101400	Plasmodium exported protein, unknown function	0.00171919	0.000534289	24	21	1.50495	0	mle	1	22.5113	1.18221	19.8532	13.7916	0.714544	0.643179	0.0726579	0.00663987	0.0227555
PCHAS_0320300	PIR protein	0.00171919	0.000534289	24	10.5	1.4902	1	yule-walker	1	24.7438	2.47703	9.92576	-0.689226	0.802339	0.752923	-2.72221	0.00152647	0.0140986
PCHAS_0712500	apicoplast ribosomal protein S14p/S29e precursor, putative	0.00171919	0.000534289	24	9	1.48956	0	mle	1	22.0147	1.20698	9.22874	5.75281	0.761428	0.701785	0.172359	0.00323949	0.0172982
PCHAS_1011500	calmodulin, putative	0.00171919	0.000534289	24	9	1.48332	0	mle	1	21.854	1.24912	8.94829	8.15921	0.737878	0.672347	0.128076	0.00472079	0.0196763
PCHAS_0802100	conserved Plasmodium protein, unknown function	0.00171919	0.000534289	24	13.5	1.46019	0	burg	1	25.1597	1.96629	12.3541	3.80338	0.768296	0.71037	0.462492	0.00288229	0.0166666
PCHAS_1300701	reticulocyte binding protein, putative	0.00171919	0.000534289	24	15	1.41116	0	burg	1	27.4679	1.70205	14.1487	3.58735	0.644999	0.556249	0.436175	0.0158824	0.0359936
PCHAS_1322200	methyltransferase, putative	0.00171919	0.000534289	24	9	1.33427	0	mle	1	22.3433	1.29748	7.93893	6.56257	0.786989	0.733736	0.156771	0.00205877	0.0151055
PCHAS_1324300	conserved Plasmodium protein, unknown function	0.00171919	0.000534289	24	22.5	1.30377	0	mle	1	22.6818	1.24128	21.4107	6.49125	0.813579	0.766974	0.174714	0.00120775	0.0136786
PCHAS_1425500	GDP-mannose 4,6-dehydratase, putative	0.00171919	0.000534289	24	9	1.27988	0	burg	1	21.234	1.23152	8.42092	4.8551	0.603898	0.504872	0.238297	0.0246166	0.0476445
PCHAS_1467500	fam-a protein	0.00171919	0.000534289	24	19.5	1.21867	1	mle	1	22.855	0.864006	18.5762	5.01227	0.673593	0.591992	0.152048	0.011351	0.029887
PCHAS_0728500	conserved Plasmodium protein, unknown function	0.00171919	0.000534289	24	19.5	1.17399	1	yule-walker	1	23.7619	1.10501	20.3893	7.10922	0.64544	0.5568	0.132612	0.0158037	0.0359209
PCHAS_1422700	palmitoyltransferase DHHC4, putative	0.00171919	0.000534289	24	21	1.15243	0	mle	1	21.234	0.891017	18.9107	6.08227	0.704112	0.63014	0.124983	0.00766492	0.0245258
PCHAS_0711300	conserved Plasmodium protein, unknown function	0.00171919	0.000534289	24	19.5	1.13674	0	burg	1	22.3433	0.991064	18.9006	7.64808	0.594303	0.492879	0.125179	0.0270898	0.0506902
PCHAS_1038800	cytochrome c, putative	0.00171919	0.000534289	24	9	1.12266	0	mle	1	22.1778	0.940959	8.89621	7.26319	0.803936	0.75492	0.103185	0.00147772	0.0140757
PCHAS_0911600	conserved Plasmodium protein, unknown function	0.00171919	0.000534289	24	7.5	1.09423	1	burg	1	22.0147	1.10995	7.09616	5.97211	0.659798	0.574747	0.158696	0.0133952	0.0325141
PCHAS_0313700	conserved Plasmodium protein, unknown function	0.00171919	0.000534289	24	22.5	1.03731	0	mle	1	22.3433	1.05	21.1942	7.98586	0.79264	0.7408	0.111521	0.00184885	0.0147064
PCHAS_1340000	histone deacetylase, putative	0.00171919	0.000534289	24	19.5	0.956939	0	burg	1	22.0147	0.866992	18.4529	7.27181	0.649575	0.561969	0.105892	0.0150792	0.0349097
PCHAS_0607900	tRNA delta(2)-isopentenylpyrophosphate transferase, putative	0.00171919	0.000534289	24	22.5	0.952934	1	mle	1	23.3906	0.924005	21.4043	5.69517	0.774893	0.718616	0.136212	0.00256777	0.0163508
PCHAS_1111300	conserved Plasmodium protein, unknown function	0.00171919	0.000534289	24	6	0.880118	0	burg	1	24.7438	1.2908	5.06127	4.24231	0.671164	0.588955	0.265189	0.0116927	0.0303681
PCHAS_1349800	conserved Plasmodium protein, unknown function	0.00171919	0.000534289	24	9	0.857826	1	mle	1	23.0308	0.969689	7.73149	4.38663	0.755704	0.69463	0.193238	0.00356176	0.0178594
PCHAS_0411800	conserved Plasmodium protein, unknown function	0.00171919	0.000534289	24	9	0.853992	0	mle	1	22.6818	0.863341	8.58606	3.9145	0.663377	0.579221	0.212304	0.0128404	0.0318744
PCHAS_1331200	mitochondrial ribosomal protein S6-2 precursor, putative	0.00171919	0.000534289	24	7.5	0.811346	0	mle	1	23.2093	1.12516	8.03896	4.30622	0.764162	0.705203	0.24734	0.00309354	0.016903
PCHAS_1346200	translation initiation factor eIF-2B subunit gamma, putative	0.00171919	0.000534289	24	3	0.761747	0	default	1	24	0.886589	3.54699	6.83025	0.588169	0.485212	0.119253	0.0287656	0.052815
PCHAS_0210900	conserved Plasmodium protein, unknown function	0.00171919	0.000534289	24	7.5	0.710859	0	mle	1	22.0147	1.04139	8.16274	4.12092	0.688907	0.611134	0.237173	0.00936613	0.0270647
PCHAS_0407600	activator of Hsp90 ATPase, putative	0.00171919	0.000534289	24	3	0.654711	0	burg	1	26.7321	0.977301	2.38682	5.69945	0.590721	0.488402	0.163702	0.0280592	0.0519334
PCHAS_0210500	eukaryotic translation initiation factor 2 subunit alpha, putative	0.00171919	0.000534289	24	22.5	0.644024	1	yule-walker	1	24.1452	0.610852	22.3091	9.46894	0.581996	0.477495	0.0606959	0.0305296	0.0550216
PCHAS_1002900	conserved Plasmodium protein, unknown function	0.00171919	0.000534289	24	0	0.632994	1	yule-walker	1	26.4956	0.748016	24.3547	8.48174	0.566554	0.458193	0.0805823	0.0352971	0.0607734
PCHAS_1217600	ATP-dependent RNA helicase DDX42, putative	0.00171919	0.000534289	24	3	0.51562	1	default	1	24	0.597925	2.68358	6.56005	0.757427	0.696784	0.0739308	0.00346234	0.0175948
PCHAS_1039100	translocation associated membrane protein, putative	0.00171919	0.000534289	24	22.5	0.495369	0	mle	1	24.3415	0.773754	20.7207	6.79232	0.677899	0.597374	0.0931686	0.0107639	0.0289431
PCHAS_1353400	conserved Plasmodium protein, unknown function	0.00171919	0.000534289	24	13.5	0.480324	0	mle	1	24.95	1.15046	11.271	5.07482	0.591803	0.489754	0.226516	0.0277638	0.0515315
PCHAS_0516800	RNA polymerase II-associated protein 1, putative	0.00171919	0.000534289	24	0	0.478443	0	mle	1	24.3415	0.700144	23.6948	5.05642	0.610186	0.512732	0.12496	0.0230903	0.0457647
PCHAS_0806100	RNA-binding protein, putative	0.00171919	0.000534289	24	1.5	0.445578	1	yule-walker	1	27.9813	0.572598	26.1845	6.27679	0.578265	0.472831	0.0856237	0.0316345	0.0563045
PCHAS_0418600	alpha tubulin 1, putative	0.00215038	0.000714987	24	10.5	2.30416	0	default	1	24	3.13648	9.77511	6.09766	0.752645	0.690807	0.469833	0.00374353	0.0180477
PCHAS_1431800	GPI ethanolamine phosphate transferase 3, putative	0.00215038	0.000714987	24	21	2.28094	0	burg	1	21.234	1.93947	19.031	5.47364	0.679983	0.599978	0.306972	0.010488	0.0286925
PCHAS_0420100	PIR protein	0.00215038	0.000714987	24	9	2.2095	1	mle	2	20.9370629370629,23.5748031496063	2.19865460875004,1.46085836143416	5.55008518321426,12.4318087769782	-1.07479	0.884528	0.807546	-1.33509	0.0056254	0.0210162
PCHAS_0938321	fam-a protein	0.00215038	0.000714987	24	12	2.17261	1	yule-walker	1	26.973	2.93829	10.9635	5.81507	0.689132	0.611415	0.472069	0.00933912	0.0270593
PCHAS_0409400	parasite-infected erythrocyte surface protein	0.00215038	0.000714987	24	12	2.13843	0	burg	1	25.1597	2.14609	12.0549	3.91721	0.66325	0.579062	0.517333	0.0128597	0.0318744
PCHAS_1146700	fam-a protein	0.00215038	0.000714987	24	12	2.01018	0	mle	1	26.2632	2.34169	11.3089	6.29683	0.697343	0.621679	0.342291	0.00839079	0.0255831
PCHAS_1325400	aminodeoxychorismate lyase, putative	0.00215038	0.000714987	24	12	2.00851	1	yule-walker	1	27.9813	2.82714	12.042	2.43995	0.7389	0.673625	1.06324	0.00464757	0.0195054
PCHAS_1454100	conserved Plasmodium protein, unknown function	0.00215038	0.000714987	24	21	1.9958	1	burg	1	22.6818	1.56068	20.3363	6.30055	0.747952	0.68494	0.199122	0.00403583	0.0186914
PCHAS_1011200	dynein-related AAA-type ATPase, putative	0.00215038	0.000714987	24	21	1.96885	0	mle	1	22.6818	1.43453	19.9486	6.71901	0.764687	0.705858	0.169859	0.0030661	0.0168603
PCHAS_1419000	conserved Plasmodium protein, unknown function	0.00215038	0.000714987	24	13.5	1.8592	0	mle	1	25.3729	2.16743	12.8864	4.14448	0.868881	0.836101	0.503122	0.00029557	0.0136029
PCHAS_0419100	ras-related protein RAB7, putative	0.00215038	0.000714987	24	9	1.84907	0	mle	1	22.1778	1.4712	9.45209	7.79692	0.738497	0.673121	0.166546	0.00467636	0.0195785
PCHAS_0616800	queuine tRNA-ribosyltransferase, putative	0.00215038	0.000714987	24	21	1.76114	0	default	1	24	1.35542	21.9747	5.9568	0.863005	0.828756	0.181742	0.000352226	0.0136029
PCHAS_0900600	fam-b protein	0.00215038	0.000714987	24	21	1.73995	0	mle	1	22.0147	1.55619	20.7355	6.70663	0.807495	0.759368	0.202009	0.00137332	0.0138122
PCHAS_1302900	lysophospholipase, putative	0.00215038	0.000714987	24	19.5	1.61951	0	default	1	24	1.20507	19.2154	5.63577	0.692536	0.615671	0.180279	0.00893664	0.0264163
PCHAS_1200850	fam-a protein	0.00215038	0.000714987	24	18	1.54812	0	burg	1	25.3729	1.9708	17.8876	2.56244	0.573867	0.467333	0.715626	0.0329748	0.058069
PCHAS_1420700	ras-related protein Rab-11A, putative	0.00215038	0.000714987	24	9	1.53353	0	mle	1	21.854	1.34298	9.38897	7.90819	0.650453	0.563066	0.162967	0.0149287	0.0347014
PCHAS_0801900	conserved Plasmodium protein, unknown function	0.00215038	0.000714987	24	21	1.52958	0	mle	1	23.0308	1.25664	20.0364	6.45448	0.784638	0.730797	0.152429	0.00215119	0.0153261
PCHAS_1005300	ribosomal protein L25, putative	0.00215038	0.000714987	24	9	1.49868	0	mle	1	22.6818	1.69664	7.46516	6.40444	0.730677	0.663346	0.21547	0.00526134	0.0206678
PCHAS_0514000	conserved Plasmodium protein, unknown function	0.00215038	0.000714987	24	13.5	1.44467	0	mle	1	25.3729	2.5036	11.7664	6.9867	0.753451	0.691814	0.327624	0.00369496	0.0179941
PCHAS_1425000	ATPase, putative	0.00215038	0.000714987	24	19.5	1.40385	0	mle	1	22.0147	1.05913	19.2083	7.29925	0.625408	0.53176	0.132229	0.0196894	0.0413005
PCHAS_1345100	conserved Plasmodium protein, unknown function	0.00215038	0.000714987	24	13.5	1.39841	0	mle	1	26.4956	2.36918	12.2846	3.97542	0.735445	0.669306	0.570626	0.00489852	0.0201167
PCHAS_1247800	fam-a protein	0.00215038	0.000714987	24	21	1.39087	1	burg	1	21.854	0.998566	18.5871	2.43991	0.66189	0.577363	0.354162	0.0130687	0.0321145
PCHAS_0517800	ubiquitin-conjugating enzyme, putative	0.00215038	0.000714987	24	9	1.30645	0	mle	1	22.3433	1.19162	8.73824	6.84812	0.784192	0.73024	0.146271	0.00216904	0.0153261
PCHAS_1023100	mannose-1-phosphate guanyltransferase, putative	0.00215038	0.000714987	24	9	1.30164	0	mle	1	22.855	1.28197	9.60292	5.26813	0.846742	0.808427	0.197185	0.000551693	0.0136029
PCHAS_MIT03400	unspecified product	0.00215038	0.000714987	24	12	1.23538	0	burg	1	22.855	1.48377	11.33	6.74485	0.637595	0.546994	0.223228	0.0172494	0.0380387
PCHAS_1121000	cytochrome b-c1 complex subunit 9, putative	0.00215038	0.000714987	24	9	1.1698	1	mle	2	20.648275862069,21.2340425531915	4.10456948763159,4.18375892843735	3.70999235133454,13.1891793438489	6.7446	0.805288	0.67548	0.122	0.0252161	0.0482973
PCHAS_0819500	50S ribosomal protein L3, apicoplast, putative	0.00215038	0.000714987	24	9	1.16831	1	mle	1	23.3906	1.21987	7.61756	6.95367	0.69159	0.614487	0.150382	0.00904723	0.0266661
PCHAS_1347900	proteasome subunit beta type-7, putative	0.00215038	0.000714987	24	9	1.16165	0	mle	1	22.3433	1.14721	7.5575	8.79615	0.694613	0.618266	0.112657	0.00869765	0.0259771
PCHAS_0814000	conserved Plasmodium protein, unknown function	0.00215038	0.000714987	24	10.5	1.14728	0	mle	1	22.6818	1.49575	9.48263	2.07798	0.657037	0.571296	0.656982	0.0138353	0.033161
PCHAS_0518600	ADP-ribosylation factor, putative	0.00215038	0.000714987	24	13.5	1.08265	0	mle	1	24.3415	2.14284	11.5581	4.02237	0.856032	0.820041	0.500138	0.000429594	0.0136029
PCHAS_0405900	conserved Plasmodium protein, unknown function	0.00215038	0.000714987	24	9	1.0621	0	mle	1	22.855	0.956148	8.43987	6.68644	0.721696	0.65212	0.116808	0.00599897	0.0216382
PCHAS_0200400	eukaryotic translation initiation factor 4E, putative	0.00215038	0.000714987	24	0	1.05227	1	default	1	24	1.1273	23.1432	6.79224	0.724953	0.656191	0.14154	0.00572306	0.0212003
PCHAS_0312600	conserved Plasmodium protein, unknown function	0.00215038	0.000714987	24	22.5	1.01842	0	default	1	24	1.30696	21.9464	2.83643	0.702999	0.628749	0.371955	0.0077809	0.0246477
PCHAS_1319500	SNARE protein, putative	0.00215038	0.000714987	24	9	1.00093	0	mle	1	21.6957	0.919927	7.94023	5.39089	0.759131	0.698914	0.137792	0.00336606	0.0174213
PCHAS_0404900	conserved Plasmodium protein, unknown function	0.00215038	0.000714987	24	0	0.966009	0	mle	1	23.3906	1.11362	22.2277	8.94916	0.735536	0.66942	0.102512	0.00489178	0.020105
PCHAS_0207800	L-seryl-tRNA(Sec) kinase, putative	0.00215038	0.000714987	24	7.5	0.893732	0	default	1	24	1.09268	5.48677	4.97823	0.673327	0.591658	0.185633	0.0113882	0.0299306
PCHAS_0311200	mitochondrial ribosomal protein L12 precursor, putative	0.00215038	0.000714987	24	9	0.828525	0	mle	1	23.0308	0.832298	7.73032	6.53036	0.66148	0.57685	0.109361	0.0131322	0.0321506
PCHAS_0913600	conserved Plasmodium protein, unknown function	0.00215038	0.000714987	24	21	0.806079	0	default	1	24	0.753227	20.0774	7.06361	0.568379	0.460474	0.100633	0.0347065	0.0600583
PCHAS_1304100	cytochrome c oxidase assembly protein COX11, putative	0.00215038	0.000714987	24	7.5	0.781635	1	burg	1	21.234	1.25128	7.36854	5.22394	0.688733	0.610916	0.201562	0.00938716	0.0270699
PCHAS_0908200	acylphosphatase, putative	0.00215038	0.000714987	24	7.5	0.721417	0	mle	1	23.7619	1.28824	8.98566	2.27478	0.613258	0.516572	0.570327	0.022371	0.0448998
PCHAS_1462500	conserved Plasmodium protein, unknown function	0.00215038	0.000714987	24	9	0.688791	1	mle	1	20.094	0.549592	8.71973	6.18866	0.682829	0.603536	0.0815171	0.0101198	0.0281543
PCHAS_1211800	NLI interacting factor-like phosphatase, putative	0.00215038	0.000714987	24	22.5	0.679926	1	burg	1	22.6818	0.634118	22.3969	6.89319	0.665167	0.581459	0.0860109	0.0125693	0.0316256
PCHAS_1358000	secreted ookinete protein, putative	0.00215038	0.000714987	24	22.5	0.666225	0	burg	1	23.7619	0.953582	21.9011	2.59816	0.596997	0.496246	0.331337	0.0263776	0.0498555
PCHAS_1021000	peptidyl-prolyl cis-trans isomerase, putative	0.00215038	0.000714987	24	0	0.641094	1	yule-walker	1	25.8103	0.880499	23.8231	8.95525	0.708636	0.635795	0.0802208	0.00720678	0.0237525
PCHAS_1430500	eukaryotic translation initiation factor 3 subunit A, putative	0.00215038	0.000714987	24	0	0.63944	0	burg	1	24.541	0.809449	22.783	10.6419	0.530032	0.41254	0.0706208	0.0487836	0.0769802
PCHAS_0729300	eukaryotic translation initiation factor 3 subunit M, putative	0.00215038	0.000714987	24	22.5	0.633421	0	burg	1	21.6957	0.657162	21.6344	7.77987	0.617604	0.522005	0.0835757	0.0213822	0.0435583
PCHAS_1015500	conserved Plasmodium protein, unknown function	0.00215038	0.000714987	24	9	0.631308	0	mle	1	21.234	0.514068	8.6959	4.87101	0.57865	0.473312	0.101646	0.0315191	0.056235
PCHAS_1107100	conserved Plasmodium protein, unknown function	0.00215038	0.000714987	24	21	0.598083	0	mle	1	22.3433	0.452594	20.6058	8.78996	0.599854	0.499817	0.0468471	0.0256374	0.0487782
PCHAS_1026600	prefoldin subunit 2, putative	0.00215038	0.000714987	24	4.5	0.570798	0	mle	1	23.5748	1.01856	4.79772	6.29511	0.604206	0.505257	0.149422	0.0245401	0.0475748
PCHAS_1427150	GTPase, putative	0.00215038	0.000714987	24	6	0.489007	0	burg	1	23.7619	0.699113	5.3055	5.54432	0.739914	0.674893	0.102417	0.00457578	0.0194254
PCHAS_0934400	translation initiation factor IF-2, putative	0.00215038	0.000714987	24	0	0.476799	0	default	1	24	0.646465	22.9175	6.00998	0.659434	0.574292	0.0950613	0.0134526	0.0326074
PCHAS_0924400	multiprotein-bridging factor 1, putative	0.00215038	0.000714987	24	7.5	0.433246	1	burg	1	21.5396	0.573451	6.71033	6.36308	0.712256	0.64032	0.0750799	0.00685526	0.0232628
PCHAS_0108100	conserved Plasmodium protein, unknown function	0.00215038	0.000714987	24	6	0.348721	0	burg	1	27.4679	0.420288	2.25301	5.80934	0.668443	0.585554	0.0657067	0.0120846	0.0309648
PCHAS_1456700	3-hydroxyisobutyryl-coenzyme A hydrolase, putative	0.00215038	0.000714987	24	4.5	0.304972	1	burg	1	26.2632	0.459111	2.55215	4.78474	0.550183	0.437729	0.110962	0.0409395	0.067638
PCHAS_0300900	PIR protein	0.00266199	0.000950121	24	12	2.61659	0	mle	1	24.7438	3.16941	11.4621	3.95458	0.79871	0.748387	0.745614	0.0016417	0.0142418
PCHAS_1246800	fam-c protein	0.00266199	0.000950121	24	19.5	2.38596	1	mle	1	23.0308	1.78581	19.3885	6.48919	0.696187	0.620234	0.24092	0.00851973	0.0257045
PCHAS_1121800	MEI2-like RNA-binding protein, putative	0.00266199	0.000950121	24	12	2.30195	0	default	1	24	3.18562	9.99683	-0.310234	0.613851	0.517313	-9.3628	0.0222342	0.0447634
PCHAS_0614900	DNA polymerase alpha catalytic subunit A, putative	0.00266199	0.000950121	24	12	2.15831	0	mle	1	23.7619	2.32933	11.0485	6.12023	0.827826	0.784783	0.324613	0.000878759	0.0136786
PCHAS_0213300	heat shock protein, putative	0.00266199	0.000950121	24	12	2.10782	0	mle	1	24.541	2.24676	11.2489	8.02678	0.668032	0.585039	0.266142	0.0121447	0.0310111
PCHAS_0400121	PIR protein	0.00266199	0.000950121	24	12	2.05079	1	mle	1	23.7619	2.62697	9.90661	-0.498547	0.836617	0.795772	-3.98668	0.000712564	0.0136029
PCHAS_1318300	E3 SUMO-protein ligase NSE2, putative	0.00266199	0.000950121	24	12	2.04759	1	mle	1	24.95	2.4494	10.982	4.32445	0.822867	0.778583	0.498491	0.00098447	0.0136786
PCHAS_0205000	asparagine and aspartate rich protein 2, putative	0.00266199	0.000950121	24	21	2.02089	1	mle	1	22.3433	1.35055	20.1696	6.92528	0.581823	0.477279	0.18058	0.0305801	0.0550307
PCHAS_0501100	Plasmodium exported protein, unknown function	0.00266199	0.000950121	24	19.5	1.82611	1	mle	1	23.2093	1.38685	19.8822	0.771864	0.714985	0.643731	1.57315	0.00659892	0.0227066
PCHAS_MIT02400	unspecified product	0.00266199	0.000950121	24	12	1.80301	0	mle	1	23.7619	2.02426	10.1533	0.608175	0.758668	0.698335	2.68941	0.00339201	0.017446
PCHAS_1452000	conserved Plasmodium protein, unknown function	0.00266199	0.000950121	24	10.5	1.78332	0	mle	1	21.854	1.69998	10.0932	7.9603	0.723062	0.653828	0.187234	0.00588207	0.0214473
PCHAS_1415600	conserved Plasmodium protein, unknown function	0.00266199	0.000950121	24	13.5	1.72481	0	burg	1	27.4679	2.30272	13.1873	2.7324	0.593379	0.491723	0.849047	0.0273376	0.050942
PCHAS_1237100	conserved Plasmodium protein, unknown function	0.00266199	0.000950121	24	21	1.70369	0	mle	1	22.6818	1.61489	19.7082	3.85687	0.710495	0.638119	0.3448	0.00702462	0.0234822
PCHAS_0213841	PIR protein	0.00266199	0.000950121	24	12	1.70086	1	yule-walker	1	24.541	2.19468	10.1589	-0.394561	0.645764	0.557205	-4.83749	0.015746	0.0358418
PCHAS_1320900	conserved Plasmodium protein, unknown function	0.00266199	0.000950121	24	21	1.65355	0	burg	1	20.6483	1.09145	19.109	6.56908	0.561406	0.451758	0.161828	0.0370041	0.0628421
PCHAS_0731500	PIR protein	0.00266199	0.000950121	24	10.5	1.5884	0	mle	1	23.5748	1.65742	9.40396	1.02955	0.903105	0.878881	1.51373	8.81e-05	0.0136029
PCHAS_1443800	conserved Plasmodium protein, unknown function	0.00266199	0.000950121	24	13.5	1.58618	0	burg	1	25.8103	2.6979	11.975	0.904425	0.568594	0.460743	2.76557	0.0346372	0.060013
PCHAS_1314500	conserved Plasmodium protein, unknown function	0.00266199	0.000950121	24	21	1.57136	1	mle	1	22.855	1.22411	20.9631	5.30971	0.799023	0.748778	0.204185	0.00163151	0.0142418
PCHAS_0906800	conserved Plasmodium protein, unknown function	0.00266199	0.000950121	24	13.5	1.5637	0	burg	1	26.7321	2.66408	12.9489	1.85765	0.733883	0.667354	1.3723	0.00501521	0.0202731
PCHAS_0112700	transcription factor with AP2 domain(s), putative	0.00266199	0.000950121	24	13.5	1.56191	1	mle	1	25.5897	2.79768	12.5461	4.9787	0.754381	0.692976	0.527564	0.00363958	0.0179751
PCHAS_1316300	transcription factor IIIb subunit, putative	0.00266199	0.000950121	24	21	1.46901	0	mle	1	21.5396	0.980986	19.7521	6.61739	0.604098	0.505122	0.14746	0.024567	0.0475842
PCHAS_1027300	metacaspase-like protein	0.00266199	0.000950121	24	12	1.44705	0	burg	1	24.7438	1.09423	11.6114	3.6803	0.599524	0.499405	0.288484	0.025722	0.0488491
PCHAS_0108800	conserved Plasmodium protein, unknown function	0.00266199	0.000950121	24	19.5	1.44012	0	default	1	24	1.1489	19.3235	8.35143	0.662739	0.578423	0.121515	0.012938	0.0319914
PCHAS_1003600	ATP-dependent RNA helicase DDX51, putative	0.00266199	0.000950121	24	21	1.4308	0	mle	1	21.5396	0.983995	19.9023	5.226	0.60137	0.501712	0.188401	0.0252512	0.0483414
PCHAS_1237700	50S ribosomal protein L17, apicoplast, putative	0.00266199	0.000950121	24	9	1.40621	0	burg	1	20.9371	1.31358	8.43492	5.45811	0.681096	0.60137	0.208828	0.0103428	0.0285285
PCHAS_0906700	conserved Plasmodium protein, unknown function	0.00266199	0.000950121	24	7.5	1.39148	0	mle	1	22.6818	1.45876	7.85677	3.22448	0.738172	0.672714	0.393662	0.00469967	0.0196124
PCHAS_0804900	AAA family ATPase, putative	0.00266199	0.000950121	24	21	1.38019	0	mle	1	22.1778	1.07785	21.2158	6.74513	0.692969	0.616212	0.150277	0.00888642	0.0263578
PCHAS_1320200	conserved Plasmodium protein, unknown function	0.00266199	0.000950121	24	13.5	1.35141	0	burg	1	26.2632	2.18913	12.6126	1.84526	0.600812	0.501015	1.19833	0.0253928	0.0485096
PCHAS_0732100	erythrocyte membrane antigen 1	0.00266199	0.000950121	24	13.5	1.28009	0	mle	1	27.2182	2.544	11.914	3.86973	0.709891	0.637364	0.634794	0.0070834	0.023567
PCHAS_0710900	transcription factor with AP2 domain(s), putative	0.00266199	0.000950121	24	21	1.25102	0	mle	1	21.854	0.970015	19.9656	7.99137	0.569375	0.461719	0.115057	0.0343871	0.0598006
PCHAS_1320600	RAP protein, putative	0.00266199	0.000950121	24	0	1.16927	0	mle	1	23.952	1.10112	22.5721	5.09339	0.685967	0.607459	0.198849	0.00972525	0.0275923
PCHAS_1101200	anaphase-promoting complex subunit, putative	0.00266199	0.000950121	24	12	1.16773	1	yule-walker	1	24.3415	1.69808	8.89378	-1.72384	0.60795	0.509938	-0.865109	0.0236246	0.0463859
PCHAS_0623800	protein kinase, putative	0.00266199	0.000950121	24	13.5	1.11691	1	mle	1	25.1597	2.13531	11.9419	3.8597	0.741833	0.677292	0.532911	0.00444222	0.0192283
PCHAS_0800900	centrin, putative	0.00266199	0.000950121	24	10.5	1.11536	0	burg	1	21.3857	0.956271	9.86442	5.73677	0.680736	0.60092	0.146764	0.0103896	0.0285811
PCHAS_1436500	conserved Plasmodium protein, unknown function	0.00266199	0.000950121	24	22.5	1.10012	0	burg	1	22.5113	1.09588	22.3505	4.10659	0.698171	0.622714	0.226461	0.00829932	0.0254221
PCHAS_1351000	conserved Plasmodium protein, unknown function	0.00266199	0.000950121	24	13.5	1.09715	0	burg	1	25.3729	1.95411	13.0404	3.78759	0.814505	0.768131	0.507536	0.00118395	0.0136786
PCHAS_1032800	conserved Plasmodium protein, unknown function	0.00266199	0.000950121	24	7.5	1.02808	1	mle	1	22.5113	0.984497	7.70768	4.76678	0.726741	0.658427	0.169331	0.00557566	0.0209867
PCHAS_0912500	pyridoxine biosynthesis protein PDX2, putative	0.00266199	0.000950121	24	1.5	1.01699	0	burg	1	27.4679	0.976864	27.2156	6.23848	0.594146	0.492683	0.151924	0.0271318	0.0507417
PCHAS_1224800	DnaJ protein, putative	0.00266199	0.000950121	24	21	1.0163	1	mle	1	22.3433	0.918153	18.9021	9.29216	0.772716	0.715895	0.0810863	0.00266856	0.0163508
PCHAS_1430600	iron-sulfur subunit of succinate dehydrogenase, putative	0.00266199	0.000950121	24	10.5	0.985401	0	mle	1	24.1452	1.26843	9.61744	4.5176	0.760319	0.700399	0.258894	0.00330015	0.0172982
PCHAS_1411900	26S protease regulatory subunit 7, putative	0.00266199	0.000950121	24	9	0.977731	1	mle	1	22.1778	0.953843	7.95096	8.87829	0.702381	0.627977	0.097587	0.00784585	0.0247284
PCHAS_0305800	26S proteasome regulatory subunit RPN1, putative	0.00266199	0.000950121	24	9	0.977236	0	mle	1	21.3857	0.896142	8.43196	9.4501	0.646661	0.558326	0.0878916	0.0155871	0.0356218
PCHAS_1440300	phospholipid-transporting ATPase, putative	0.00266199	0.000950121	24	21	0.961134	1	yule-walker	1	24.1452	0.963902	21.5082	10.5543	0.784022	0.730027	0.0703076	0.00217591	0.0153324
PCHAS_1247400	PIR protein	0.00266199	0.000950121	24	13.5	0.95506	0	mle	1	23.952	2.14112	12.0485	0.634972	0.780672	0.72584	2.9684	0.00231408	0.0156883
PCHAS_0719500	conserved Plasmodium protein, unknown function	0.00266199	0.000950121	24	6	0.91772	1	burg	1	24.7438	0.998063	4.82438	4.87523	0.615081	0.518851	0.185871	0.0219522	0.0443964
PCHAS_1244800	conserved Plasmodium protein, unknown function	0.00266199	0.000950121	24	1.5	0.889373	0	burg	1	27.4679	0.851187	1.32929	4.97204	0.619753	0.524691	0.160233	0.0209057	0.0429437
PCHAS_0921700	conserved Plasmodium protein, unknown function	0.00266199	0.000950121	24	9	0.869952	0	mle	1	21.6957	0.863831	8.35599	5.47534	0.813595	0.766994	0.123889	0.00120733	0.0136786
PCHAS_1025100	ATP-dependent RNA helicase DBP4, putative	0.00266199	0.000950121	24	19.5	0.858125	1	mle	1	22.6818	0.572403	18.9768	6.84406	0.603906	0.504882	0.075476	0.0246147	0.0476445
PCHAS_1455900	mitochondrial ribosomal protein L23 precursor, putative	0.00266199	0.000950121	24	7.5	0.807928	0	burg	1	22.0147	1.18555	6.97061	6.08622	0.669473	0.586841	0.164932	0.0119352	0.0308272
PCHAS_1345300	mitochondrial fission 1 protein, putative	0.00266199	0.000950121	24	13.5	0.8029	0	mle	1	25.5897	2.23559	10.909	2.58144	0.735111	0.668889	0.79127	0.00492327	0.0201668
PCHAS_0919800	mitochondrial ribosomal protein L37, putative	0.00266199	0.000950121	24	6	0.796143	1	mle	1	23.0308	1.12473	6.23749	5.63347	0.638379	0.547973	0.172364	0.0171008	0.0378585
PCHAS_1437100	ribulose-phosphate 3-epimerase, putative	0.00266199	0.000950121	24	7.5	0.783382	0	mle	1	21.0845	0.890141	7.25802	5.46035	0.688675	0.610843	0.140357	0.00939415	0.0270699
PCHAS_1203500	conserved Plasmodium protein, unknown function	0.00266199	0.000950121	24	12	0.70027	1	default	1	24	0.756129	9.48534	4.31354	0.588694	0.485867	0.155591	0.0286194	0.0526589
PCHAS_1415000	conserved Plasmodium protein, unknown function	0.00266199	0.000950121	24	1.5	0.686223	0	burg	1	27.9813	0.843498	0.370852	6.13493	0.653917	0.567396	0.126178	0.0143457	0.0339525
PCHAS_0708100	conserved Plasmodium protein, unknown function	0.00266199	0.000950121	24	22.5	0.676334	0	mle	1	22.5113	0.787983	21.2417	8.19089	0.568879	0.461098	0.0889631	0.0345461	0.0599199
PCHAS_0611000	conserved Plasmodium protein, unknown function	0.00266199	0.000950121	24	22.5	0.674027	0	mle	1	24.7438	0.593966	22.8705	5.19068	0.589989	0.487486	0.118976	0.0282606	0.0521719
PCHAS_0523200	conserved Plasmodium protein, unknown function	0.00266199	0.000950121	24	10.5	0.629693	0	mle	1	22.855	0.657384	10.6123	5.42055	0.807974	0.759967	0.0960344	0.0013597	0.0138122
PCHAS_1232000	translation initiation factor IF-2, putative	0.00266199	0.000950121	24	0	0.627764	1	yule-walker	1	24.3415	0.651203	23.4666	7.45243	0.601999	0.502498	0.080015	0.0250921	0.0482153
PCHAS_1418900	conserved Plasmodium protein, unknown function	0.00266199	0.000950121	24	7.5	0.586338	0	burg	1	22.1778	0.919099	6.88381	5.72016	0.651175	0.563969	0.139215	0.0148057	0.0345399
PCHAS_0731200	lysophospholipase, putative	0.00266199	0.000950121	24	16.5	0.570644	0	burg	1	26.973	0.865626	16.9485	10.1203	0.605706	0.507132	0.0809736	0.0241703	0.0470987
PCHAS_0303000	octaprenyl pyrophosphate synthase, putative	0.00266199	0.000950121	24	7.5	0.49922	0	mle	1	23.7619	0.634774	8.21698	5.25634	0.584309	0.480387	0.13981	0.0298594	0.0541734
PCHAS_1143100	alanine--tRNA ligase, putative	0.00266199	0.000950121	24	0	0.496898	0	mle	1	23.3906	0.496056	22.5414	8.17758	0.655715	0.569644	0.0552185	0.0140499	0.0334886
PCHAS_0523000	40S ribosomal protein S19, putative	0.00266199	0.000950121	24	22.5	0.476935	1	mle	1	23.0308	0.492111	21.8013	10.3099	0.672693	0.590866	0.0442523	0.0114768	0.03008
PCHAS_0310800	asparagine--tRNA ligase, putative	0.00266199	0.000950121	24	3	0.46964	1	mle	1	25.5897	0.599464	1.90846	8.35081	0.585196	0.481494	0.0680303	0.0296056	0.0538264
PCHAS_1115800	ras GTPAse, putative	0.00266199	0.000950121	24	7.5	0.464407	0	mle	1	22.3433	0.56702	7.22577	4.28694	0.688055	0.610069	0.166786	0.00946919	0.027209
PCHAS_0606400	conserved protein, unknown function	0.00266199	0.000950121	24	19.5	0.458791	0	mle	1	23.952	0.506004	18.8386	7.78783	0.740396	0.675495	0.0601774	0.00454198	0.0193454
PCHAS_0521000	conserved Plasmodium protein, unknown function	0.00266199	0.000950121	24	12	0.38667	1	mle	1	24.95	0.689376	12.5457	4.19857	0.65201	0.565012	0.168275	0.0146645	0.0344087
PCHAS_1021500	conserved Plasmodium protein, unknown function	0.00266199	0.000950121	24	1.5	0.38002	0	burg	1	27.4679	0.714023	26.5435	7.30905	0.63973	0.549663	0.0884895	0.0168465	0.0374919
PCHAS_0911000	conserved Plasmodium protein, unknown function	0.00266199	0.000950121	24	7.5	0.362604	1	burg	1	23.7619	0.714344	5.85308	5.3329	0.599993	0.499991	0.128282	0.0256018	0.0487782
PCHAS_0835900	cAMP-dependent protein kinase catalytic subunit, putative	0.00266199	0.000950121	24	21	0.334125	0	burg	1	20.5068	0.285505	18.3887	8.04475	0.667409	0.584262	0.0340053	0.012236	0.031121
PCHAS_0108500	conserved Plasmodium protein, unknown function	0.00266199	0.000950121	24	19.5	0.332577	1	yule-walker	1	23.7619	0.432705	19.4478	6.72794	0.700943	0.626179	0.0528252	0.00799858	0.0248235
PCHAS_0903200	conserved Apicomplexan protein, unknown function	0.00266199	0.000950121	24	21	0.173341	0	default	1	24	0.318049	18.8754	8.86893	0.618633	0.523291	0.0382375	0.021153	0.0432793
PCHAS_1353600	MSP7-like protein	0.00329513	0.00125404	24	12	2.70196	0	mle	1	25.3729	3.25131	11.6572	9.01977	0.771714	0.714642	0.332283	0.00271594	0.016369
PCHAS_0306600	merozoite surface protein 4/5, putative	0.00329513	0.00125404	24	12	2.36621	0	mle	1	24.3415	2.56816	10.6399	6.84642	0.761771	0.702214	0.34763	0.00322091	0.0172339
PCHAS_0917300	tyrosine kinase-like protein, putative	0.00329513	0.00125404	24	12	2.19451	1	mle	1	25.5897	2.8676	11.5877	5.25534	0.714543	0.643179	0.496617	0.00663993	0.0227555
PCHAS_0725300	calmodulin-like protein, putative	0.00329513	0.00125404	24	12	2.19119	1	mle	1	26.0348	3.06618	11.577	1.76062	0.760105	0.700131	1.62634	0.00331198	0.0172982
PCHAS_1456000	transcription factor with AP2 domain(s), putative	0.00329513	0.00125404	24	12	2.13386	1	yule-walker	1	24.541	2.50359	10.2971	7.62853	0.715441	0.644301	0.292765	0.00655678	0.0226371
PCHAS_0926900	fam-d protein	0.00329513	0.00125404	24	12	2.11173	0	mle	1	26.0348	2.55954	11.2032	8.52018	0.681553	0.601941	0.285232	0.0102837	0.028411
PCHAS_1361700	conserved Plasmodium protein, unknown function	0.00329513	0.00125404	24	21	1.79666	1	mle	1	22.1778	1.47845	21.2001	5.60293	0.696666	0.620833	0.246641	0.0084661	0.0256532
PCHAS_1451900	PIH1 domain-containing protein, putative	0.00329513	0.00125404	24	21	1.77589	0	mle	1	23.3906	1.65194	19.8279	0.227809	0.848351	0.810439	5.39841	0.000528881	0.0136029
PCHAS_0101300	schizont membrane associated cytoadherence protein, putative	0.00329513	0.00125404	24	12	1.77192	0	mle	1	24.3415	1.69337	10.8522	9.71727	0.728893	0.661116	0.159724	0.0054021	0.0208096
PCHAS_1314400	mitochondrial ribosomal protein S14 precursor, putative	0.00329513	0.00125404	24	9	1.72472	1	mle	1	22.1778	1.70112	8.41323	4.86589	0.706151	0.632689	0.292112	0.00745582	0.0241565
PCHAS_1107500	longevity-assurance (LAG1) protein, putative	0.00329513	0.00125404	24	12	1.71994	0	mle	1	24.95	1.811	10.5726	2.80687	0.765655	0.707069	0.617785	0.00301592	0.016796
PCHAS_0805000	conserved Plasmodium protein, unknown function	0.00329513	0.00125404	24	21	1.69241	0	burg	1	21.3857	1.11781	19.5107	7.90127	0.547999	0.434999	0.1452	0.0417404	0.0686097
PCHAS_1228300	adenylyl cyclase beta, putative	0.00329513	0.00125404	24	19.5	1.5631	1	mle	1	22.6818	1.21313	18.5859	8.01371	0.613733	0.517166	0.13472	0.0222614	0.0447833
PCHAS_0207200	ubiquitin carboxyl-terminal hydrolase 1, putative	0.00329513	0.00125404	24	19.5	1.46372	1	yule-walker	1	24.1452	1.22088	19.8635	9.97581	0.652827	0.566034	0.102722	0.0145272	0.034172
PCHAS_1227600	SF-assemblin, putative	0.00329513	0.00125404	24	13.5	1.45206	0	mle	1	26.2632	1.67891	12.7921	3.35924	0.624979	0.531224	0.462768	0.0197797	0.0414058
PCHAS_0706400	conserved Plasmodium protein, unknown function	0.00329513	0.00125404	24	10.5	1.44949	1	default	1	24	2.18664	9.63075	4.05741	0.792344	0.74043	0.425183	0.00185943	0.0147121
PCHAS_1322300	conserved Plasmodium protein, unknown function	0.00329513	0.00125404	24	16.5	1.43898	0	default	1	24	1.9438	15.7887	4.64632	0.660954	0.576192	0.428449	0.013214	0.0322564
PCHAS_1356300	LMBR1 domain-containing protein, putative	0.00329513	0.00125404	24	12	1.42345	1	yule-walker	1	25.3729	1.6766	10.2171	4.40573	0.718629	0.648286	0.348652	0.00626785	0.0220677
PCHAS_0702900	conserved Plasmodium protein, unknown function	0.00329513	0.00125404	24	9	1.41956	0	mle	1	22.0147	1.09737	9.34847	6.55228	0.730157	0.662697	0.143264	0.00530204	0.0207181
PCHAS_1000300	PIR protein	0.00329513	0.00125404	24	12	1.34807	0	mle	1	24.1452	1.85391	10.189	-0.59161	0.723927	0.654909	-2.63933	0.00580888	0.0213103
PCHAS_0524900	Plasmodium exported protein, unknown function	0.00329513	0.00125404	24	19.5	1.34378	0	mle	1	21.3857	1.02781	18.5625	8.62697	0.588073	0.485091	0.109958	0.0287926	0.052815
PCHAS_0702200	fam-a protein	0.00329513	0.00125404	24	12	1.33541	0	mle	1	24.7438	1.85454	10.8202	5.18027	0.72306	0.653825	0.315236	0.00588222	0.0214473
[truncated: 735 more rows]

## Sheet: Matched_Parasite
Rhythmic genes in matched parasites
	JTK					ARSER												Normalized Count
[truncated: 3,785 more rows]

## Sheet: Mismatched_Parasite
Rhythmic genes in mismatched parasites
[truncated: 3,084 more rows]
