# Supplementary material for: Malaria parasites regulate intra-erythrocytic development duration via serpentine receptor 10 to coordinate with host rhythms
Source: Nat Commun. 2020 Jun 2;11:2763. doi: 10.1038/s41467-020-16593-y (PMC7265539; doi:10.1038/s41467-020-16593-y)
Supplement: Supplementary file 6 — Supplementary Data 2 [file 41467_2020_16593_MOESM6_ESM.xlsx]

## Sheet: GO analysis on 2hr clusters
Gene ontology analysis of genes in each 2 hr phase cluster
GOBPID	Pvalue	OddsRatio	ExpCount	Count	Size	Term	Phase	Genes
GO:0019362	4.44105e-05	17.2396	0.433509	5	20	pyridine nucleotide metabolic process	Phase_0_2	PCHAS_132970,PCHAS_070630,PCHAS_121500,PCHAS_091620,PCHAS_080680
GO:0046031	0.000116393	22.3704	0.281781	4	13	ADP metabolic process	Phase_0_2	PCHAS_132970,PCHAS_121500,PCHAS_091620,PCHAS_080680
GO:0006096	0.000116393	22.3704	0.281781	4	13	glycolytic process	Phase_0_2	PCHAS_132970,PCHAS_121500,PCHAS_091620,PCHAS_080680
GO:0016052	0.000116393	22.3704	0.281781	4	13	carbohydrate catabolic process	Phase_0_2	PCHAS_132970,PCHAS_121500,PCHAS_091620,PCHAS_080680
GO:0009185	0.000160428	20.1212	0.303456	4	14	ribonucleoside diphosphate metabolic process	Phase_0_2	PCHAS_132970,PCHAS_121500,PCHAS_091620,PCHAS_080680
GO:0009135	0.000160428	20.1212	0.303456	4	14	purine nucleoside diphosphate metabolic process	Phase_0_2	PCHAS_132970,PCHAS_121500,PCHAS_091620,PCHAS_080680
GO:0043436	0.00020855	5.45046	2.2109	9	102	oxoacid metabolic process	Phase_0_2	PCHAS_102700,PCHAS_040850,PCHAS_090140,PCHAS_132970,PCHAS_121500,PCHAS_091620,PCHAS_080680,PCHAS_092210,PCHAS_031080
GO:0006165	0.000215381	18.281	0.325132	4	15	nucleoside diphosphate phosphorylation	Phase_0_2	PCHAS_132970,PCHAS_121500,PCHAS_091620,PCHAS_080680
GO:0051186	0.00152397	7.11421	0.886804	5	42	cofactor metabolic process	Phase_0_2	PCHAS_132970,PCHAS_070630,PCHAS_121500,PCHAS_091620,PCHAS_090890,PCHAS_080680
GO:0044712	0.00198753	9.07989	0.563562	4	26	single-organism catabolic process	Phase_0_2	PCHAS_132970,PCHAS_121500,PCHAS_091620,PCHAS_080680
GO:0046034	0.00229718	8.67984	0.585237	4	27	ATP metabolic process	Phase_0_2	PCHAS_132970,PCHAS_121500,PCHAS_091620,PCHAS_080680
GO:0009144	0.00301368	7.97576	0.628588	4	29	purine nucleoside triphosphate metabolic process	Phase_0_2	PCHAS_132970,PCHAS_121500,PCHAS_091620,PCHAS_080680
GO:0009199	0.0034237	7.66434	0.650264	4	30	ribonucleoside triphosphate metabolic process	Phase_0_2	PCHAS_132970,PCHAS_121500,PCHAS_091620,PCHAS_080680
GO:0006091	0.0034237	7.66434	0.650264	4	30	generation of precursor metabolites and energy	Phase_0_2	PCHAS_132970,PCHAS_121500,PCHAS_091620,PCHAS_080680
GO:0032787	0.00387031	7.37598	0.671939	4	31	monocarboxylic acid metabolic process	Phase_0_2	PCHAS_132970,PCHAS_121500,PCHAS_091620,PCHAS_080680
GO:0009126	0.00544478	6.62626	0.736965	4	34	purine nucleoside monophosphate metabolic process	Phase_0_2	PCHAS_132970,PCHAS_121500,PCHAS_091620,PCHAS_080680
GO:0044281	0.00551255	3.25817	3.47737	9	169	small molecule metabolic process	Phase_0_2	PCHAS_102700,PCHAS_040850,PCHAS_090140,PCHAS_132970,PCHAS_070630,PCHAS_121500,PCHAS_091620,PCHAS_090890,PCHAS_080680,PCHAS_092210,PCHAS_031080
GO:0009161	0.00605266	6.4086	0.758641	4	35	ribonucleoside monophosphate metabolic process	Phase_0_2	PCHAS_132970,PCHAS_121500,PCHAS_091620,PCHAS_080680
GO:0005996	0.0064937	23.8	0.130053	2	6	monosaccharide metabolic process	Phase_0_2	PCHAS_132970,PCHAS_080680
GO:0006006	0.0064937	23.8	0.130053	2	6	glucose metabolic process	Phase_0_2	PCHAS_132970,PCHAS_080680
GO:0006520	0.00831728	4.58807	1.30053	5	60	cellular amino acid metabolic process	Phase_0_2	PCHAS_102700,PCHAS_040850,PCHAS_090140,PCHAS_092210,PCHAS_031080
GO:0006163	0.00893608	5.66234	0.845343	4	39	purine nucleotide metabolic process	Phase_0_2	PCHAS_132970,PCHAS_121500,PCHAS_091620,PCHAS_080680
GO:0042278	0.00977629	5.50168	0.867018	4	40	purine nucleoside metabolic process	Phase_0_2	PCHAS_132970,PCHAS_121500,PCHAS_091620,PCHAS_080680
GO:0009259	0.0106666	5.34971	0.888694	4	41	ribonucleotide metabolic process	Phase_0_2	PCHAS_132970,PCHAS_121500,PCHAS_091620,PCHAS_080680
GO:0009119	0.0126022	5.06915	0.932045	4	43	ribonucleoside metabolic process	Phase_0_2	PCHAS_132970,PCHAS_121500,PCHAS_091620,PCHAS_080680
GO:0006753	0.0148502	3.9209	1.49561	5	69	nucleoside phosphate metabolic process	Phase_0_2	PCHAS_132970,PCHAS_070630,PCHAS_121500,PCHAS_091620,PCHAS_080680
GO:1901657	0.0171211	4.58633	1.01875	4	47	glycosyl compound metabolic process	Phase_0_2	PCHAS_132970,PCHAS_121500,PCHAS_091620,PCHAS_080680
GO:0006529	0.0216755	Inf	0.0216755	1	1	asparagine biosynthetic process	Phase_0_2	PCHAS_040850
GO:0034969	0.0216755	Inf	0.0216755	1	1	histone arginine methylation	Phase_0_2	PCHAS_101920
GO:0097056	0.0216755	Inf	0.0216755	1	1	selenocysteinyl-tRNA(Sec) biosynthetic process	Phase_0_2	PCHAS_060560
GO:0006481	0.0216755	Inf	0.0216755	1	1	C-terminal protein methylation	Phase_0_2	PCHAS_145370
GO:0006435	0.0216755	Inf	0.0216755	1	1	threonyl-tRNA aminoacylation	Phase_0_2	PCHAS_092210
GO:0043687	0.0216755	Inf	0.0216755	1	1	post-translational protein modification	Phase_0_2	PCHAS_145370
GO:0009066	0.0216755	Inf	0.0216755	1	1	aspartate family amino acid metabolic process	Phase_0_2	PCHAS_040850
GO:0044699	0.0240606	2.03909	13.6772	20	631	single-organism process	Phase_0_2	PCHAS_092780,PCHAS_102700,PCHAS_146210,PCHAS_040850,PCHAS_090140,PCHAS_132970,PCHAS_101920,PCHAS_111610,PCHAS_070630,PCHAS_121500,PCHAS_061960,PCHAS_131710,PCHAS_091620,PCHAS_072960,PCHAS_031760,PCHAS_090890,PCHAS_080680,PCHAS_135170,PCHAS_092210,PCHAS_031080
GO:0008213	0.0263238	9.48571	0.260105	2	12	protein alkylation	Phase_0_2	PCHAS_101920,PCHAS_145370
GO:0048193	0.0306899	8.61818	0.281781	2	13	Golgi vesicle transport	Phase_0_2	PCHAS_072960,PCHAS_135170
GO:0006733	0.0375884	53.3548	0.0379372	1	2	oxidoreduction coenzyme metabolic process	Phase_0_2	PCHAS_132970,PCHAS_070630,PCHAS_121500,PCHAS_091620,PCHAS_090890,PCHAS_080680
GO:0043039	0.0381035	4.51654	0.758641	3	35	tRNA aminoacylation	Phase_0_2	PCHAS_090140,PCHAS_092210,PCHAS_031080
GO:1901661	0.0428935	46.3611	0.0433509	1	2	quinone metabolic process	Phase_0_2	PCHAS_090890
GO:0018195	0.0428935	46.3611	0.0433509	1	2	peptidyl-arginine modification	Phase_0_2	PCHAS_101920
GO:0006421	0.0428935	46.3611	0.0433509	1	2	asparaginyl-tRNA aminoacylation	Phase_0_2	PCHAS_031080
GO:0042181	0.0428935	46.3611	0.0433509	1	2	ketone biosynthetic process	Phase_0_2	PCHAS_090890
GO:0006744	0.0428935	46.3611	0.0433509	1	2	ubiquinone biosynthetic process	Phase_0_2	PCHAS_090890
GO:0034660	0.0452463	2.84303	1.99414	5	92	ncRNA metabolic process	Phase_0_2	PCHAS_072280,PCHAS_090140,PCHAS_060560,PCHAS_092210,PCHAS_031080
GOBPID	Pvalue	OddsRatio	ExpCount	Count	Size	Term	Phase	Genes
GO:0006627	0.0146456	Inf	0.0146456	1	1	protein processing involved in protein targeting to mitochondrion	Phase_2_4	PCHAS_135540
GO:0033500	0.0146456	Inf	0.0146456	1	1	carbohydrate homeostasis	Phase_2_4	PCHAS_112240
GO:0001678	0.0146456	Inf	0.0146456	1	1	cellular glucose homeostasis	Phase_2_4	PCHAS_112240
GO:0042726	0.0146456	Inf	0.0146456	1	1	flavin-containing compound metabolic process	Phase_2_4	PCHAS_113490
GO:0009231	0.0146456	Inf	0.0146456	1	1	riboflavin biosynthetic process	Phase_2_4	PCHAS_113490
GO:0006574	0.0290851	70.0417	0.0292912	1	2	valine catabolic process	Phase_2_4	PCHAS_145670
GO:0006430	0.0290851	70.0417	0.0292912	1	2	lysyl-tRNA aminoacylation	Phase_2_4	PCHAS_136750
GO:0006433	0.0290851	70.0417	0.0292912	1	2	prolyl-tRNA aminoacylation	Phase_2_4	PCHAS_143150
GO:0046835	0.0290851	70.0417	0.0292912	1	2	carbohydrate phosphorylation	Phase_2_4	PCHAS_112240
GO:0009081	0.0290851	70.0417	0.0292912	1	2	branched-chain amino acid metabolic process	Phase_2_4	PCHAS_145670
GO:0009110	0.0433214	35	0.0439367	1	3	vitamin biosynthetic process	Phase_2_4	PCHAS_113490
GO:0072655	0.0433214	35	0.0439367	1	3	establishment of protein localization to mitochondrion	Phase_2_4	PCHAS_135540
GOBPID	Pvalue	OddsRatio	ExpCount	Count	Size	Term	Phase	Genes
GO:0006420	0.000319353	Inf	0.036321	2	2	arginyl-tRNA aminoacylation	Phase_4_6	PCHAS_081520,PCHAS_143620
GO:0000413	0.00172551	16.2175	0.254247	3	14	protein peptidyl-prolyl isomerization	Phase_4_6	PCHAS_101540,PCHAS_143290,PCHAS_141360
GO:0006378	0.0181605	Inf	0.0181605	1	1	mRNA polyadenylation	Phase_4_6	PCHAS_020280
GO:0010038	0.0181605	Inf	0.0181605	1	1	response to metal ion	Phase_4_6	PCHAS_146470
GO:0044237	0.0278316	2.47148	19.5589	25	1077	cellular metabolic process	Phase_4_6	PCHAS_052070,PCHAS_141840,PCHAS_121300,PCHAS_143200,PCHAS_123670,PCHAS_101540,PCHAS_081520,PCHAS_130530,PCHAS_030860,PCHAS_113800,PCHAS_114020,PCHAS_020280,PCHAS_093660,PCHAS_071790,PCHAS_143290,PCHAS_143620,PCHAS_020780,PCHAS_141360,PCHAS_083350,PCHAS_133500,PCHAS_061510,PCHAS_146580,PCHAS_122420,PCHAS_110810,PCHAS_132740
GO:0018193	0.0459916	4.16837	0.817223	3	45	peptidyl-amino acid modification	Phase_4_6	PCHAS_101540,PCHAS_143290,PCHAS_141360
GOBPID	Pvalue	OddsRatio	ExpCount	Count	Size	Term	Phase	Genes
GO:0030163	5.16241e-08	8.60451	2.5331	14	47	protein catabolic process	Phase_6_8	PCHAS_010770,PCHAS_020380,PCHAS_020720,PCHAS_020900,PCHAS_020990,PCHAS_030580,PCHAS_031190,PCHAS_041770,PCHAS_072470,PCHAS_072500,PCHAS_080850,PCHAS_081780,PCHAS_083290,PCHAS_091340,PCHAS_092820,PCHAS_093390,PCHAS_102550,PCHAS_102860,PCHAS_102880,PCHAS_110700,PCHAS_112810,PCHAS_112990,PCHAS_113000,PCHAS_114240,PCHAS_120730,PCHAS_121050,PCHAS_121080,PCHAS_122350,PCHAS_122370,PCHAS_122710,PCHAS_123…
GO:0051603	8.81474e-08	10.3826	1.88635	12	35	proteolysis involved in cellular protein catabolic process	Phase_6_8	PCHAS_010770,PCHAS_020380,PCHAS_020720,PCHAS_020900,PCHAS_020990,PCHAS_041770,PCHAS_072500,PCHAS_080850,PCHAS_081780,PCHAS_083290,PCHAS_091340,PCHAS_093390,PCHAS_102550,PCHAS_102880,PCHAS_110700,PCHAS_112810,PCHAS_112990,PCHAS_113000,PCHAS_114240,PCHAS_121050,PCHAS_121080,PCHAS_122350,PCHAS_122370,PCHAS_122710,PCHAS_123210,PCHAS_123370,PCHAS_124000,PCHAS_124240,PCHAS_130460,PCHAS_132740,PCHAS_133…
GO:0043632	7.68467e-06	9.10843	1.50908	9	28	modification-dependent macromolecule catabolic process	Phase_6_8	PCHAS_010770,PCHAS_020380,PCHAS_020720,PCHAS_020900,PCHAS_020990,PCHAS_041770,PCHAS_072500,PCHAS_080850,PCHAS_081780,PCHAS_091340,PCHAS_093390,PCHAS_102550,PCHAS_102880,PCHAS_110700,PCHAS_112810,PCHAS_112990,PCHAS_113000,PCHAS_114240,PCHAS_121080,PCHAS_122350,PCHAS_122370,PCHAS_123210,PCHAS_124000,PCHAS_124240,PCHAS_130460,PCHAS_132740,PCHAS_142830,PCHAS_143520
GO:0044248	8.0095e-05	4.6	3.39543	12	63	cellular catabolic process	Phase_6_8	PCHAS_010770,PCHAS_020380,PCHAS_020720,PCHAS_020900,PCHAS_020990,PCHAS_021160,PCHAS_041770,PCHAS_050160,PCHAS_050590,PCHAS_051180,PCHAS_051600,PCHAS_060530,PCHAS_060940,PCHAS_062130,PCHAS_072000,PCHAS_072500,PCHAS_080850,PCHAS_080970,PCHAS_081650,PCHAS_081780,PCHAS_083290,PCHAS_090440,PCHAS_090560,PCHAS_091340,PCHAS_092050,PCHAS_093050,PCHAS_093390,PCHAS_100490,PCHAS_100700,PCHAS_102550,PCHAS_102…
GO:0006511	0.000151138	7.91779	1.26835	7	24	ubiquitin-dependent protein catabolic process	Phase_6_8	PCHAS_010770,PCHAS_020380,PCHAS_020720,PCHAS_020900,PCHAS_020990,PCHAS_041770,PCHAS_072500,PCHAS_080850,PCHAS_081780,PCHAS_091340,PCHAS_093390,PCHAS_102550,PCHAS_102880,PCHAS_110700,PCHAS_112810,PCHAS_112990,PCHAS_113000,PCHAS_114240,PCHAS_121080,PCHAS_122350,PCHAS_122370,PCHAS_123210,PCHAS_124000,PCHAS_124240,PCHAS_130460,PCHAS_132740,PCHAS_142830,PCHAS_143520
GO:1901575	0.00028628	3.48978	5.0123	14	93	organic substance catabolic process	Phase_6_8	PCHAS_010770,PCHAS_020380,PCHAS_020720,PCHAS_020900,PCHAS_020990,PCHAS_021160,PCHAS_030580,PCHAS_031190,PCHAS_031740,PCHAS_041770,PCHAS_050160,PCHAS_050590,PCHAS_051180,PCHAS_051600,PCHAS_052020,PCHAS_060530,PCHAS_060940,PCHAS_062130,PCHAS_072000,PCHAS_072470,PCHAS_072500,PCHAS_072810,PCHAS_080680,PCHAS_080850,PCHAS_080970,PCHAS_081650,PCHAS_081670,PCHAS_081780,PCHAS_082370,PCHAS_083290,PCHAS_090…
GO:0045454	0.000954371	5.45931	1.67077	7	31	cell redox homeostasis	Phase_6_8	PCHAS_010610,PCHAS_040400,PCHAS_040560,PCHAS_061730,PCHAS_061960,PCHAS_072400,PCHAS_081740,PCHAS_082060,PCHAS_082500,PCHAS_082660,PCHAS_090180,PCHAS_090600,PCHAS_092350,PCHAS_093170,PCHAS_093520,PCHAS_102420,PCHAS_120550,PCHAS_121280,PCHAS_122010,PCHAS_122040,PCHAS_122870,PCHAS_130600,PCHAS_132420,PCHAS_132900,PCHAS_134040,PCHAS_136260,PCHAS_136980,PCHAS_141890,PCHAS_143270,PCHAS_144910,PCHAS_145…
GO:0042592	0.00242685	4.50385	1.94025	7	36	homeostatic process	Phase_6_8	PCHAS_010520,PCHAS_010610,PCHAS_040400,PCHAS_040560,PCHAS_061730,PCHAS_061960,PCHAS_072400,PCHAS_081250,PCHAS_081740,PCHAS_082060,PCHAS_082500,PCHAS_082660,PCHAS_090180,PCHAS_090600,PCHAS_090910,PCHAS_092350,PCHAS_093170,PCHAS_093520,PCHAS_102420,PCHAS_112240,PCHAS_113780,PCHAS_120550,PCHAS_121280,PCHAS_122010,PCHAS_122040,PCHAS_122870,PCHAS_130600,PCHAS_132420,PCHAS_132900,PCHAS_134040,PCHAS_136…
GO:0044267	0.00872334	2.02235	12.6385	21	259	cellular protein metabolic process	Phase_6_8	PCHAS_010190,PCHAS_010200,PCHAS_010320,PCHAS_010440,PCHAS_010470,PCHAS_010620,PCHAS_010770,PCHAS_010910,PCHAS_010980,PCHAS_011060,PCHAS_011100,PCHAS_011150,PCHAS_011230,PCHAS_020040,PCHAS_020130,PCHAS_020190,PCHAS_020220,PCHAS_020380,PCHAS_020420,PCHAS_020590,PCHAS_020720,PCHAS_020860,PCHAS_020900,PCHAS_020930,PCHAS_020990,PCHAS_021050,PCHAS_030790,PCHAS_030920,PCHAS_030950,PCHAS_031070,PCHAS_031…
GO:0055114	0.0135444	2.29697	5.98243	12	111	oxidation-reduction process	Phase_6_8	PCHAS_010280,PCHAS_010610,PCHAS_020180,PCHAS_020710,PCHAS_021170,PCHAS_030620,PCHAS_031760,PCHAS_040400,PCHAS_040560,PCHAS_040570,PCHAS_050680,PCHAS_050710,PCHAS_051150,PCHAS_051230,PCHAS_051830,PCHAS_052120,PCHAS_052170,PCHAS_061180,PCHAS_061220,PCHAS_061330,PCHAS_061590,PCHAS_061960,PCHAS_070290,PCHAS_070780,PCHAS_071060,PCHAS_071400,PCHAS_071775,PCHAS_071920,PCHAS_072400,PCHAS_072830,PCHAS_081…
GO:0043161	0.0160589	17.9222	0.215583	2	4	proteasome-mediated ubiquitin-dependent protein catabolic process	Phase_6_8	PCHAS_020380,PCHAS_020990,PCHAS_121080,PCHAS_143520
GO:0006412	0.022449	1.77209	13.5817	21	252	translation	Phase_6_8	PCHAS_010190,PCHAS_010320,PCHAS_010440,PCHAS_010620,PCHAS_010910,PCHAS_010980,PCHAS_011060,PCHAS_011100,PCHAS_011230,PCHAS_020040,PCHAS_020130,PCHAS_020190,PCHAS_020220,PCHAS_020860,PCHAS_021050,PCHAS_030790,PCHAS_030920,PCHAS_030950,PCHAS_031080,PCHAS_031120,PCHAS_031130,PCHAS_031320,PCHAS_031660,PCHAS_031770,PCHAS_040390,PCHAS_040440,PCHAS_040620,PCHAS_040630,PCHAS_040860,PCHAS_040950,PCHAS_041…
GO:0006518	0.0286243	1.71974	13.9051	21	258	peptide metabolic process	Phase_6_8	PCHAS_010190,PCHAS_010320,PCHAS_010440,PCHAS_010620,PCHAS_010910,PCHAS_010980,PCHAS_011060,PCHAS_011100,PCHAS_011230,PCHAS_020040,PCHAS_020130,PCHAS_020190,PCHAS_020220,PCHAS_020860,PCHAS_021050,PCHAS_030790,PCHAS_030920,PCHAS_030950,PCHAS_031080,PCHAS_031120,PCHAS_031130,PCHAS_031320,PCHAS_031660,PCHAS_031770,PCHAS_040390,PCHAS_040440,PCHAS_040620,PCHAS_040630,PCHAS_040860,PCHAS_040950,PCHAS_041…
GO:0008152	0.0289046	1.80599	71.3579	79	1324	metabolic process	Phase_6_8	PCHAS_010190,PCHAS_010200,PCHAS_010280,PCHAS_010320,PCHAS_010440,PCHAS_010470,PCHAS_010490,PCHAS_010500,PCHAS_010520,PCHAS_010530,PCHAS_010550,PCHAS_010610,PCHAS_010620,PCHAS_010650,PCHAS_010770,PCHAS_010910,PCHAS_010930,PCHAS_010970,PCHAS_010980,PCHAS_011010,PCHAS_011060,PCHAS_011100,PCHAS_011150,PCHAS_011230,PCHAS_011270,PCHAS_020020,PCHAS_020040,PCHAS_020070,PCHAS_020120,PCHAS_020130,PCHAS_020…
GO:0043604	0.0309508	1.70287	14.0129	21	260	amide biosynthetic process	Phase_6_8	PCHAS_010190,PCHAS_010320,PCHAS_010440,PCHAS_010620,PCHAS_010910,PCHAS_010980,PCHAS_011060,PCHAS_011100,PCHAS_011230,PCHAS_020040,PCHAS_020130,PCHAS_020190,PCHAS_020220,PCHAS_020860,PCHAS_021050,PCHAS_030790,PCHAS_030920,PCHAS_030950,PCHAS_031080,PCHAS_031120,PCHAS_031130,PCHAS_031320,PCHAS_031660,PCHAS_031770,PCHAS_040390,PCHAS_040440,PCHAS_040620,PCHAS_040630,PCHAS_040850,PCHAS_040860,PCHAS_040…
GO:0000413	0.0357782	4.91522	0.75454	3	14	protein peptidyl-prolyl isomerization	Phase_6_8	PCHAS_060320,PCHAS_083160,PCHAS_091210,PCHAS_091260,PCHAS_101540,PCHAS_102100,PCHAS_110950,PCHAS_121720,PCHAS_122640,PCHAS_122780,PCHAS_124370,PCHAS_141360,PCHAS_142680,PCHAS_143290
GO:0009059	0.0367502	1.56181	22.205	30	412	macromolecule biosynthetic process	Phase_6_8	PCHAS_010190,PCHAS_010320,PCHAS_010440,PCHAS_010550,PCHAS_010620,PCHAS_010910,PCHAS_010980,PCHAS_011010,PCHAS_011060,PCHAS_011100,PCHAS_011230,PCHAS_011270,PCHAS_020040,PCHAS_020130,PCHAS_020170,PCHAS_020190,PCHAS_020220,PCHAS_020240,PCHAS_020860,PCHAS_020930,PCHAS_021000,PCHAS_021050,PCHAS_021280,PCHAS_030540,PCHAS_030640,PCHAS_030790,PCHAS_030920,PCHAS_030950,PCHAS_031080,PCHAS_031120,PCHAS_031…
GOBPID	Pvalue	OddsRatio	ExpCount	Count	Size	Term	Phase	Genes
GO:0034220	4.86216e-09	8.48359	3.37434	17	45	ion transmembrane transport	Phase_8_10	PCHAS_110100,PCHAS_142360,PCHAS_102230,PCHAS_113720,PCHAS_121140,PCHAS_101460,PCHAS_070260,PCHAS_130650,PCHAS_121990,PCHAS_080380,PCHAS_010300,PCHAS_101850,PCHAS_040530,PCHAS_141170,PCHAS_082890,PCHAS_141040,PCHAS_082910
GO:1902600	3.39781e-08	9.57281	2.5495	14	34	hydrogen ion transmembrane transport	Phase_8_10	PCHAS_142360,PCHAS_113720,PCHAS_121140,PCHAS_101460,PCHAS_070260,PCHAS_130650,PCHAS_121990,PCHAS_080380,PCHAS_101850,PCHAS_040530,PCHAS_141170,PCHAS_082890,PCHAS_141040,PCHAS_082910
GO:0015672	1.03314e-07	7.63029	3.14938	15	42	monovalent inorganic cation transport	Phase_8_10	PCHAS_110100,PCHAS_142360,PCHAS_113720,PCHAS_121140,PCHAS_101460,PCHAS_070260,PCHAS_130650,PCHAS_121990,PCHAS_080380,PCHAS_101850,PCHAS_040530,PCHAS_141170,PCHAS_082890,PCHAS_141040,PCHAS_082910
GO:0006818	1.81826e-07	7.95687	2.84944	14	38	hydrogen transport	Phase_8_10	PCHAS_142360,PCHAS_113720,PCHAS_121140,PCHAS_101460,PCHAS_070260,PCHAS_130650,PCHAS_121990,PCHAS_080380,PCHAS_101850,PCHAS_040530,PCHAS_141170,PCHAS_082890,PCHAS_141040,PCHAS_082910
GO:0015986	0.00010244	21.355	0.599883	5	8	ATP synthesis coupled proton transport	Phase_8_10	PCHAS_142360,PCHAS_070260,PCHAS_080380,PCHAS_141170,PCHAS_141040
GO:0009206	0.000407378	12.7967	0.749854	5	10	purine ribonucleoside triphosphate biosynthetic process	Phase_8_10	PCHAS_142360,PCHAS_070260,PCHAS_080380,PCHAS_141170,PCHAS_141040
GO:0009142	0.000702194	10.6572	0.824839	5	11	nucleoside triphosphate biosynthetic process	Phase_8_10	PCHAS_142360,PCHAS_070260,PCHAS_080380,PCHAS_141170,PCHAS_141040
GO:0009168	0.00253036	7.09124	1.04979	5	14	purine ribonucleoside monophosphate biosynthetic process	Phase_8_10	PCHAS_142360,PCHAS_070260,PCHAS_080380,PCHAS_141170,PCHAS_141040
GO:0046034	0.00282509	4.5095	2.0246	7	27	ATP metabolic process	Phase_8_10	PCHAS_142360,PCHAS_121140,PCHAS_070260,PCHAS_080380,PCHAS_101850,PCHAS_141170,PCHAS_141040
GO:0022900	0.0028282	10.1548	0.674868	4	9	electron transport chain	Phase_8_10	PCHAS_113720,PCHAS_121140,PCHAS_101850,PCHAS_070290
GO:0009144	0.00437431	4.09429	2.17458	7	29	purine nucleoside triphosphate metabolic process	Phase_8_10	PCHAS_142360,PCHAS_121140,PCHAS_070260,PCHAS_080380,PCHAS_101850,PCHAS_141170,PCHAS_141040
GO:0071897	0.00444207	8.45699	0.749854	4	10	DNA biosynthetic process	Phase_8_10	PCHAS_040720,PCHAS_050140,PCHAS_145120,PCHAS_133020
GO:0009124	0.00488449	5.79453	1.19977	5	16	nucleoside monophosphate biosynthetic process	Phase_8_10	PCHAS_142360,PCHAS_070260,PCHAS_080380,PCHAS_141170,PCHAS_141040
GO:0009199	0.00535577	3.91376	2.24956	7	30	ribonucleoside triphosphate metabolic process	Phase_8_10	PCHAS_142360,PCHAS_121140,PCHAS_070260,PCHAS_080380,PCHAS_101850,PCHAS_141170,PCHAS_141040
GO:0007264	0.00551328	4.5188	1.72466	6	23	small GTPase mediated signal transduction	Phase_8_10	PCHAS_130910,PCHAS_031020,PCHAS_142070,PCHAS_041910,PCHAS_020490,PCHAS_111190
GO:0046129	0.0108295	4.54413	1.42472	5	19	purine ribonucleoside biosynthetic process	Phase_8_10	PCHAS_142360,PCHAS_070260,PCHAS_080380,PCHAS_141170,PCHAS_141040
GO:0009152	0.0108295	4.54413	1.42472	5	19	purine ribonucleotide biosynthetic process	Phase_8_10	PCHAS_142360,PCHAS_070260,PCHAS_080380,PCHAS_141170,PCHAS_141040
GO:0009126	0.0109946	3.32537	2.5495	7	34	purine nucleoside monophosphate metabolic process	Phase_8_10	PCHAS_142360,PCHAS_121140,PCHAS_070260,PCHAS_080380,PCHAS_101850,PCHAS_141170,PCHAS_141040
GO:0006260	0.0124038	2.94095	3.22437	8	43	DNA replication	Phase_8_10	PCHAS_040720,PCHAS_122070,PCHAS_050140,PCHAS_072740,PCHAS_145120,PCHAS_144340,PCHAS_145740,PCHAS_133020
GO:0009161	0.0129046	3.20455	2.62449	7	35	ribonucleoside monophosphate metabolic process	Phase_8_10	PCHAS_142360,PCHAS_121140,PCHAS_070260,PCHAS_080380,PCHAS_101850,PCHAS_141170,PCHAS_141040
GO:0019692	0.0159214	25.0476	0.224956	2	3	deoxyribose phosphate metabolic process	Phase_8_10	PCHAS_146650,PCHAS_092310
GO:0042176	0.0159214	25.0476	0.224956	2	3	regulation of protein catabolic process	Phase_8_10	PCHAS_135640,PCHAS_030580
GO:0006122	0.0159214	25.0476	0.224956	2	3	mitochondrial electron transport, ubiquinol to cytochrome c	Phase_8_10	PCHAS_121140,PCHAS_101850
GO:0042773	0.0159214	25.0476	0.224956	2	3	ATP synthesis coupled electron transport	Phase_8_10	PCHAS_121140,PCHAS_101850
GO:0009219	0.0159214	25.0476	0.224956	2	3	pyrimidine deoxyribonucleotide metabolic process	Phase_8_10	PCHAS_146650,PCHAS_092310
GO:1902578	0.0161057	1.87971	11.4728	19	153	single-organism localization	Phase_8_10	PCHAS_110100,PCHAS_135790,PCHAS_142360,PCHAS_102230,PCHAS_113720,PCHAS_121140,PCHAS_101460,PCHAS_070260,PCHAS_130650,PCHAS_030910,PCHAS_121990,PCHAS_080380,PCHAS_010300,PCHAS_101850,PCHAS_040530,PCHAS_141170,PCHAS_082890,PCHAS_141040,PCHAS_082910
GO:1901135	0.016308	2.23425	6.13732	12	83	carbohydrate derivative metabolic process	Phase_8_10	PCHAS_146650,PCHAS_142550,PCHAS_142360,PCHAS_121140,PCHAS_050940,PCHAS_070260,PCHAS_091810,PCHAS_080380,PCHAS_143390,PCHAS_101850,PCHAS_141170,PCHAS_093380,PCHAS_141040,PCHAS_092310
GO:0009163	0.0167854	3.97104	1.57469	5	21	nucleoside biosynthetic process	Phase_8_10	PCHAS_142360,PCHAS_070260,PCHAS_080380,PCHAS_141170,PCHAS_141040
GO:0046390	0.0167854	3.97104	1.57469	5	21	ribose phosphate biosynthetic process	Phase_8_10	PCHAS_142360,PCHAS_070260,PCHAS_080380,PCHAS_141170,PCHAS_141040
GO:0072522	0.0167854	3.97104	1.57469	5	21	purine-containing compound biosynthetic process	Phase_8_10	PCHAS_142360,PCHAS_070260,PCHAS_080380,PCHAS_141170,PCHAS_141040
GO:0098662	0.0191241	6.9955	0.61327	3	9	inorganic cation transmembrane transport	Phase_8_10	PCHAS_110100,PCHAS_142360,PCHAS_102230,PCHAS_113720,PCHAS_121140,PCHAS_101460,PCHAS_070260,PCHAS_130650,PCHAS_121990,PCHAS_080380,PCHAS_010300,PCHAS_101850,PCHAS_040530,PCHAS_141170,PCHAS_082890,PCHAS_141040,PCHAS_082910
GO:0006163	0.0229605	2.79675	2.92443	7	39	purine nucleotide metabolic process	Phase_8_10	PCHAS_142360,PCHAS_121140,PCHAS_070260,PCHAS_080380,PCHAS_101850,PCHAS_141170,PCHAS_141040
GO:0042278	0.0261416	2.71024	2.99941	7	40	purine nucleoside metabolic process	Phase_8_10	PCHAS_142360,PCHAS_121140,PCHAS_070260,PCHAS_080380,PCHAS_101850,PCHAS_141170,PCHAS_141040
GO:0023052	0.0263594	2.50081	3.67428	8	49	signaling	Phase_8_10	PCHAS_130910,PCHAS_031020,PCHAS_142070,PCHAS_041910,PCHAS_020490,PCHAS_111190,PCHAS_052340,PCHAS_080090
GO:0007165	0.0263594	2.50081	3.67428	8	49	signal transduction	Phase_8_10	PCHAS_130910,PCHAS_031020,PCHAS_142070,PCHAS_041910,PCHAS_020490,PCHAS_111190,PCHAS_052340,PCHAS_080090
GO:0009259	0.0296125	2.62883	3.0744	7	41	ribonucleotide metabolic process	Phase_8_10	PCHAS_142360,PCHAS_121140,PCHAS_070260,PCHAS_080380,PCHAS_101850,PCHAS_141170,PCHAS_141040
GO:0009119	0.0374624	2.47957	3.22437	7	43	ribonucleoside metabolic process	Phase_8_10	PCHAS_142360,PCHAS_121140,PCHAS_070260,PCHAS_080380,PCHAS_101850,PCHAS_141170,PCHAS_141040
GO:0009165	0.0422105	2.6286	2.62449	6	35	nucleotide biosynthetic process	Phase_8_10	PCHAS_146650,PCHAS_142360,PCHAS_070260,PCHAS_080380,PCHAS_141170,PCHAS_141040
GO:0016226	0.0435334	4.713	0.824839	3	11	iron-sulfur cluster assembly	Phase_8_10	PCHAS_030680,PCHAS_113710,PCHAS_123790
GOBPID	Pvalue	OddsRatio	ExpCount	Count	Size	Term	Phase	Genes
GO:0006260	7.9446e-08	11.5729	1.48623	11	43	DNA replication	Phase_10_12	PCHAS_031680,PCHAS_113110,PCHAS_090480,PCHAS_061190,PCHAS_061330,PCHAS_080330,PCHAS_124220,PCHAS_061490,PCHAS_135340,PCHAS_051400,PCHAS_031460
GO:0007034	0.000153264	88.2321	0.138254	3	4	vacuolar transport	Phase_10_12	PCHAS_145910,PCHAS_041610,PCHAS_072370
GO:0000724	0.000153264	88.2321	0.138254	3	4	double-strand break repair via homologous recombination	Phase_10_12	PCHAS_090480,PCHAS_120720,PCHAS_131830
GO:0006270	0.000729075	29.375	0.207381	3	6	DNA replication initiation	Phase_10_12	PCHAS_113110,PCHAS_124220,PCHAS_061490
GO:0050896	0.00458539	3.02983	3.94025	10	114	response to stimulus	Phase_10_12	PCHAS_090480,PCHAS_120720,PCHAS_141650,PCHAS_110480,PCHAS_101790,PCHAS_131830,PCHAS_136550,PCHAS_051860,PCHAS_111290,PCHAS_071160
GO:0033554	0.00522206	4.32884	1.65905	6	48	cellular response to stress	Phase_10_12	PCHAS_090480,PCHAS_120720,PCHAS_110480,PCHAS_101790,PCHAS_131830,PCHAS_111290
GO:0006310	0.00691173	9.75595	0.414763	3	12	DNA recombination	Phase_10_12	PCHAS_090480,PCHAS_120720,PCHAS_131830
GO:0006996	0.014396	2.81451	3.28354	8	95	organelle organization	Phase_10_12	PCHAS_113110,PCHAS_052290,PCHAS_110980,PCHAS_134530,PCHAS_020640,PCHAS_124220,PCHAS_144140,PCHAS_141870
GO:0006298	0.0161119	14.4211	0.207381	2	6	mismatch repair	Phase_10_12	PCHAS_110480,PCHAS_101790
GO:0006323	0.0220589	11.5298	0.241945	2	7	DNA packaging	Phase_10_12	PCHAS_144140,PCHAS_141870
GO:1990426	0.0345636	Inf	0.0345636	1	1	homologous recombination-dependent replication fork processing	Phase_10_12	PCHAS_090480
GO:0042350	0.0345636	Inf	0.0345636	1	1	GDP-L-fucose biosynthetic process	Phase_10_12	PCHAS_121310
GO:0006337	0.0345636	Inf	0.0345636	1	1	nucleosome disassembly	Phase_10_12	PCHAS_144140
GO:0018108	0.0345636	Inf	0.0345636	1	1	peptidyl-tyrosine phosphorylation	Phase_10_12	PCHAS_091730
GO:0000266	0.0345636	Inf	0.0345636	1	1	mitochondrial fission	Phase_10_12	PCHAS_134530
GO:0045005	0.0345636	Inf	0.0345636	1	1	DNA-dependent DNA replication maintenance of fidelity	Phase_10_12	PCHAS_090480
GO:0071103	0.0350175	4.74854	0.737647	3	22	DNA conformation change	Phase_10_12	PCHAS_113110,PCHAS_110980,PCHAS_124220,PCHAS_144140,PCHAS_141870
GO:0090304	0.0369216	1.74085	13.6526	20	395	nucleic acid metabolic process	Phase_10_12	PCHAS_031680,PCHAS_132570,PCHAS_123580,PCHAS_113110,PCHAS_090480,PCHAS_145600,PCHAS_120720,PCHAS_110480,PCHAS_110980,PCHAS_061190,PCHAS_101790,PCHAS_061330,PCHAS_080330,PCHAS_131830,PCHAS_124220,PCHAS_061490,PCHAS_135340,PCHAS_111290,PCHAS_051400,PCHAS_031460
GO:0006281	0.038951	3.46954	1.30688	4	39	DNA repair	Phase_10_12	PCHAS_090480,PCHAS_120720,PCHAS_110480,PCHAS_101790,PCHAS_131830,PCHAS_111290
GO:0007264	0.0424981	4.36071	0.794962	3	23	small GTPase mediated signal transduction	Phase_10_12	PCHAS_141650,PCHAS_136550,PCHAS_051860
GOBPID	Pvalue	OddsRatio	ExpCount	Count	Size	Term	Phase	Genes
GO:0036211	0.00237479	4.03211	3.19156	9	227	protein modification process	Phase_12_14	PCHAS_130840,PCHAS_020590,PCHAS_123090,PCHAS_102090,PCHAS_041130,PCHAS_052210,PCHAS_093670,PCHAS_112630,PCHAS_031350
GO:0006468	0.00603763	5.138	1.2232	5	87	protein phosphorylation	Phase_12_14	PCHAS_130840,PCHAS_020590,PCHAS_123090,PCHAS_041130,PCHAS_031350
GO:0019511	0.0140598	Inf	0.0140598	1	1	peptidyl-proline hydroxylation	Phase_12_14	PCHAS_093670
GO:0006796	0.0195043	2.87952	3.61336	8	257	phosphate-containing compound metabolic process	Phase_12_14	PCHAS_130840,PCHAS_020590,PCHAS_123090,PCHAS_102090,PCHAS_041130,PCHAS_052210,PCHAS_031350,PCHAS_083150
GO:0007205	0.02793	73.1304	0.0281195	1	2	protein kinase C-activating G-protein coupled receptor signaling pathway	Phase_12_14	PCHAS_083150
GO:0006508	0.0301394	3.30857	1.81371	5	129	proteolysis	Phase_12_14	PCHAS_021120,PCHAS_030700,PCHAS_110620,PCHAS_091080,PCHAS_030720
GO:0043170	0.0368658	2.46429	13.2443	18	942	macromolecule metabolic process	Phase_12_14	PCHAS_021120,PCHAS_081650,PCHAS_102850,PCHAS_130840,PCHAS_020590,PCHAS_123090,PCHAS_102090,PCHAS_030700,PCHAS_041130,PCHAS_052210,PCHAS_093670,PCHAS_110620,PCHAS_112630,PCHAS_011270,PCHAS_091080,PCHAS_030720,PCHAS_091690,PCHAS_031350
GOBPID	Pvalue	OddsRatio	ExpCount	Count	Size	Term	Phase	Genes
GO:0009405	1.23524e-05	1702	0.00702988	2	4	pathogenesis	Phase_14_16	PCHAS_083130,PCHAS_133730
GOBPID	Pvalue	OddsRatio	ExpCount	Count	Size	Term	V8	Genes
GO:0016573	0.0209417	70.625	0.0210896	1	9	histone acetylation	Phase_16_18	PCHAS_061350
GO:0006475	0.0209417	70.625	0.0210896	1	9	internal protein amino acid acetylation	Phase_16_18	PCHAS_061350
GO:0018394	0.0209417	70.625	0.0210896	1	9	peptidyl-lysine acetylation	Phase_16_18	PCHAS_061350
GO:0043543	0.0232481	62.7407	0.0234329	1	10	protein acylation	Phase_16_18	PCHAS_061350
GO:0016569	0.0392788	35.1458	0.039836	1	17	covalent chromatin modification	Phase_16_18	PCHAS_061350
GOBPID	Pvalue	OddsRatio	ExpCount	Count	Size	Term	Phase	Genes
GO:0006355	0.000328798	6.53819	1.39367	7	61	regulation of transcription, DNA-templated	Phase_18_20	PCHAS_133440,PCHAS_090520,PCHAS_123220,PCHAS_136060,PCHAS_131630,PCHAS_020130,PCHAS_071090
GO:2001141	0.000364465	6.41534	1.41652	7	62	regulation of RNA biosynthetic process	Phase_18_20	PCHAS_133440,PCHAS_090520,PCHAS_123220,PCHAS_136060,PCHAS_131630,PCHAS_020130,PCHAS_071090
GO:0019219	0.000490553	6.0722	1.48506	7	65	regulation of nucleobase-containing compound metabolic process	Phase_18_20	PCHAS_133440,PCHAS_090520,PCHAS_123220,PCHAS_136060,PCHAS_131630,PCHAS_020130,PCHAS_071090
GO:0000463	0.000508904	Inf	0.0456942	2	2	maturation of LSU-rRNA from tricistronic rRNA transcript (SSU-rRNA, 5.8S rRNA, LSU-rRNA)	Phase_18_20	PCHAS_090510,PCHAS_103720
GO:0000466	0.000508904	Inf	0.0456942	2	2	maturation of 5.8S rRNA from tricistronic rRNA transcript (SSU-rRNA, 5.8S rRNA, LSU-rRNA)	Phase_18_20	PCHAS_090510,PCHAS_103720
GO:0009889	0.0020116	4.64625	1.87346	7	82	regulation of biosynthetic process	Phase_18_20	PCHAS_133440,PCHAS_090520,PCHAS_123220,PCHAS_136060,PCHAS_131630,PCHAS_020130,PCHAS_071090
GO:0042273	0.00282243	46.25	0.0891496	2	4	ribosomal large subunit biogenesis	Phase_18_20	PCHAS_090510,PCHAS_103720,PCHAS_101120
GO:0060255	0.00469421	3.92756	2.17047	7	95	regulation of macromolecule metabolic process	Phase_18_20	PCHAS_133440,PCHAS_090520,PCHAS_123220,PCHAS_136060,PCHAS_131630,PCHAS_020130,PCHAS_071090
GO:0097659	0.00816416	3.50446	2.39895	7	105	nucleic acid-templated transcription	Phase_18_20	PCHAS_133440,PCHAS_090520,PCHAS_123220,PCHAS_136060,PCHAS_131630,PCHAS_020130,PCHAS_071090
GO:0046854	0.00993802	17.9784	0.15993	2	7	phosphatidylinositol phosphorylation	Phase_18_20	PCHAS_050050,PCHAS_020150
GO:0006468	0.012359	3.56229	1.9877	6	87	protein phosphorylation	Phase_18_20	PCHAS_082990,PCHAS_083590,PCHAS_144780,PCHAS_040200,PCHAS_112220,PCHAS_131240
GO:0030258	0.016551	12.8263	0.205624	2	9	lipid modification	Phase_18_20	PCHAS_050050,PCHAS_020150
GO:0050794	0.0175307	2.6093	4.13533	9	181	regulation of cellular process	Phase_18_20	PCHAS_133440,PCHAS_122830,PCHAS_090520,PCHAS_050050,PCHAS_123220,PCHAS_136060,PCHAS_131630,PCHAS_020130,PCHAS_071090
GO:0006364	0.0199385	5.96014	0.594025	3	26	rRNA processing	Phase_18_20	PCHAS_090510,PCHAS_113040,PCHAS_103720
GO:0000453	0.0228471	Inf	0.0228471	1	1	enzyme-directed rRNA 2'-O-methylation	Phase_18_20	PCHAS_113040
GO:0006384	0.0228471	Inf	0.0228471	1	1	transcription initiation from RNA polymerase III promoter	Phase_18_20	PCHAS_131630
GO:0000042	0.0228471	Inf	0.0228471	1	1	protein targeting to Golgi	Phase_18_20	PCHAS_040460
GO:0071108	0.0228471	Inf	0.0228471	1	1	protein K48-linked deubiquitination	Phase_18_20	PCHAS_141940
GO:0034654	0.0237982	2.59261	3.63269	8	159	nucleobase-containing compound biosynthetic process	Phase_18_20	PCHAS_133440,PCHAS_122830,PCHAS_090520,PCHAS_123220,PCHAS_136060,PCHAS_131630,PCHAS_020130,PCHAS_071090
GO:0006644	0.0243451	5.47667	0.639719	3	28	phospholipid metabolic process	Phase_18_20	PCHAS_112650,PCHAS_050050,PCHAS_020150
GO:0044085	0.0244866	3.01053	2.30756	6	101	cellular component biogenesis	Phase_18_20	PCHAS_136130,PCHAS_090510,PCHAS_131890,PCHAS_113040,PCHAS_103720,PCHAS_101120
GO:0036211	0.0267614	2.30574	5.18629	10	227	protein modification process	Phase_18_20	PCHAS_082990,PCHAS_083590,PCHAS_134000,PCHAS_144780,PCHAS_040200,PCHAS_112220,PCHAS_131240,PCHAS_110950,PCHAS_141940,PCHAS_020720
GO:0070646	0.0290602	8.96216	0.274165	2	12	protein modification by small protein removal	Phase_18_20	PCHAS_141940,PCHAS_020720
GO:0065007	0.0431216	2.17723	4.82074	9	211	biological regulation	Phase_18_20	PCHAS_133440,PCHAS_122830,PCHAS_090520,PCHAS_050050,PCHAS_123220,PCHAS_136060,PCHAS_131630,PCHAS_020130,PCHAS_071090
GO:0051260	0.0451853	43.8684	0.0456942	1	2	protein homooligomerization	Phase_18_20	PCHAS_136130
GO:0070932	0.0451853	43.8684	0.0456942	1	2	histone H3 deacetylation	Phase_18_20	PCHAS_134000
GO:0000027	0.0451853	43.8684	0.0456942	1	2	ribosomal large subunit assembly	Phase_18_20	PCHAS_101120
GO:0006750	0.0451853	43.8684	0.0456942	1	2	glutathione biosynthetic process	Phase_18_20	PCHAS_082010
GO:0006891	0.0451853	43.8684	0.0456942	1	2	intra-Golgi vesicle-mediated transport	Phase_18_20	PCHAS_040460
GOBPID	Pvalue	OddsRatio	ExpCount	Count	Size	Term	Phase	Genes
GO:0034660	0.000108846	3.68927	5.17399	15	92	ncRNA metabolic process	Phase_20_22	PCHAS_050500,PCHAS_072980,PCHAS_121220,PCHAS_113350,PCHAS_103590,PCHAS_092730,PCHAS_011150,PCHAS_082000,PCHAS_092840,PCHAS_081560,PCHAS_060790,PCHAS_020220,PCHAS_145790,PCHAS_136660,PCHAS_061680
GO:0006396	0.00024788	3.11818	6.80492	17	121	RNA processing	Phase_20_22	PCHAS_144770,PCHAS_050500,PCHAS_072980,PCHAS_121220,PCHAS_133660,PCHAS_113350,PCHAS_112150,PCHAS_103590,PCHAS_102600,PCHAS_092730,PCHAS_011150,PCHAS_082000,PCHAS_092840,PCHAS_081560,PCHAS_060790,PCHAS_145790,PCHAS_061680
GO:0006400	0.000289968	8.88333	1.0123	6	18	tRNA modification	Phase_20_22	PCHAS_050500,PCHAS_011150,PCHAS_082000,PCHAS_081560,PCHAS_145790,PCHAS_061680
GO:0022613	0.00093455	3.86905	3.20329	10	58	ribonucleoprotein complex biogenesis	Phase_20_22	PCHAS_020500,PCHAS_050500,PCHAS_072980,PCHAS_061550,PCHAS_121220,PCHAS_113350,PCHAS_103590,PCHAS_092730,PCHAS_011100,PCHAS_123310,PCHAS_072930,PCHAS_092810
GO:0006364	0.00248904	5.30333	1.46221	6	26	rRNA processing	Phase_20_22	PCHAS_050500,PCHAS_072980,PCHAS_121220,PCHAS_113350,PCHAS_103590,PCHAS_092730
GO:0015698	0.00313172	Inf	0.112478	2	2	inorganic anion transport	Phase_20_22	PCHAS_135890,PCHAS_133900
GO:0010467	0.00420952	1.99674	17.5832	28	353	gene expression	Phase_20_22	PCHAS_144770,PCHAS_120660,PCHAS_050500,PCHAS_072980,PCHAS_132580,PCHAS_121220,PCHAS_133660,PCHAS_121680,PCHAS_114120,PCHAS_113350,PCHAS_112150,PCHAS_102270,PCHAS_103590,PCHAS_102600,PCHAS_092730,PCHAS_011150,PCHAS_041150,PCHAS_082000,PCHAS_060700,PCHAS_052190,PCHAS_092840,PCHAS_145840,PCHAS_110870,PCHAS_140870,PCHAS_081560,PCHAS_060790,PCHAS_135900,PCHAS_122990,PCHAS_011100,PCHAS_123310,PCHAS_093…
GO:0097164	0.00904983	34.2553	0.168717	2	3	ammonium ion metabolic process	Phase_20_22	PCHAS_051700,PCHAS_141690
GO:0044271	0.0140561	1.68255	24.1828	34	430	cellular nitrogen compound biosynthetic process	Phase_20_22	PCHAS_120660,PCHAS_132580,PCHAS_121680,PCHAS_114120,PCHAS_102270,PCHAS_051700,PCHAS_112720,PCHAS_041150,PCHAS_060700,PCHAS_052190,PCHAS_145840,PCHAS_142850,PCHAS_110870,PCHAS_140870,PCHAS_122910,PCHAS_135900,PCHAS_122990,PCHAS_011100,PCHAS_123310,PCHAS_093220,PCHAS_031130,PCHAS_120970,PCHAS_113060,PCHAS_072930,PCHAS_136880,PCHAS_020220,PCHAS_134860,PCHAS_010500,PCHAS_052300,PCHAS_061880,PCHAS_136…
GO:0001731	0.0154974	7.39171	0.56239	3	10	formation of translation preinitiation complex	Phase_20_22	PCHAS_011100,PCHAS_123310,PCHAS_072930
GO:0006446	0.0154974	7.39171	0.56239	3	10	regulation of translational initiation	Phase_20_22	PCHAS_011100,PCHAS_123310,PCHAS_072930
GO:0034641	0.015515	1.9068	14.2741	22	294	cellular nitrogen compound metabolic process	Phase_20_22	PCHAS_144770,PCHAS_120660,PCHAS_050500,PCHAS_072980,PCHAS_112060,PCHAS_132580,PCHAS_121220,PCHAS_133660,PCHAS_121680,PCHAS_114120,PCHAS_113350,PCHAS_112150,PCHAS_102270,PCHAS_051700,PCHAS_103590,PCHAS_102600,PCHAS_112720,PCHAS_092730,PCHAS_011150,PCHAS_041150,PCHAS_040520,PCHAS_082000,PCHAS_141690,PCHAS_060700,PCHAS_052190,PCHAS_092840,PCHAS_145840,PCHAS_142850,PCHAS_110870,PCHAS_140870,PCHAS_081…
GO:0006576	0.0174373	17.117	0.224956	2	4	cellular biogenic amine metabolic process	Phase_20_22	PCHAS_051700,PCHAS_141690
GO:0009308	0.0174373	17.117	0.224956	2	4	amine metabolic process	Phase_20_22	PCHAS_051700,PCHAS_141690
GO:0090304	0.0221703	1.63385	22.2144	31	395	nucleic acid metabolic process	Phase_20_22	PCHAS_144770,PCHAS_120660,PCHAS_050500,PCHAS_072980,PCHAS_112060,PCHAS_132580,PCHAS_121220,PCHAS_133660,PCHAS_113350,PCHAS_112150,PCHAS_102270,PCHAS_103590,PCHAS_102600,PCHAS_092730,PCHAS_011150,PCHAS_082000,PCHAS_060700,PCHAS_052190,PCHAS_092840,PCHAS_110870,PCHAS_081560,PCHAS_060790,PCHAS_051890,PCHAS_103140,PCHAS_093220,PCHAS_020220,PCHAS_134860,PCHAS_145790,PCHAS_136660,PCHAS_103510,PCHAS_061…
GO:0042274	0.0280033	11.4043	0.281195	2	5	ribosomal small subunit biogenesis	Phase_20_22	PCHAS_050500,PCHAS_072980
GO:0006725	0.0303507	1.54554	28.232	37	502	cellular aromatic compound metabolic process	Phase_20_22	PCHAS_144770,PCHAS_120660,PCHAS_050500,PCHAS_072980,PCHAS_112060,PCHAS_132580,PCHAS_121220,PCHAS_133660,PCHAS_113350,PCHAS_112150,PCHAS_102270,PCHAS_103590,PCHAS_102600,PCHAS_112720,PCHAS_092730,PCHAS_011150,PCHAS_040520,PCHAS_082000,PCHAS_060700,PCHAS_052190,PCHAS_092840,PCHAS_142850,PCHAS_110870,PCHAS_081560,PCHAS_122910,PCHAS_060790,PCHAS_051890,PCHAS_103140,PCHAS_093220,PCHAS_113060,PCHAS_020…
GO:0008033	0.0347342	4.97806	0.746004	3	14	tRNA processing	Phase_20_22	PCHAS_050500,PCHAS_103590,PCHAS_011150,PCHAS_082000,PCHAS_092840,PCHAS_081560,PCHAS_060790,PCHAS_145790,PCHAS_061680
GO:0046483	0.0352287	1.52243	28.5132	37	507	heterocycle metabolic process	Phase_20_22	PCHAS_144770,PCHAS_120660,PCHAS_050500,PCHAS_072980,PCHAS_112060,PCHAS_132580,PCHAS_121220,PCHAS_133660,PCHAS_113350,PCHAS_112150,PCHAS_102270,PCHAS_103590,PCHAS_102600,PCHAS_112720,PCHAS_092730,PCHAS_011150,PCHAS_040520,PCHAS_082000,PCHAS_060700,PCHAS_052190,PCHAS_092840,PCHAS_142850,PCHAS_110870,PCHAS_081560,PCHAS_122910,PCHAS_060790,PCHAS_051890,PCHAS_103140,PCHAS_093220,PCHAS_113060,PCHAS_020…
GO:1901360	0.0362749	1.51787	28.5694	37	508	organic cyclic compound metabolic process	Phase_20_22	PCHAS_144770,PCHAS_120660,PCHAS_050500,PCHAS_072980,PCHAS_112060,PCHAS_132580,PCHAS_121220,PCHAS_133660,PCHAS_113350,PCHAS_112150,PCHAS_102270,PCHAS_103590,PCHAS_102600,PCHAS_112720,PCHAS_092730,PCHAS_011150,PCHAS_040520,PCHAS_082000,PCHAS_060700,PCHAS_052190,PCHAS_092840,PCHAS_142850,PCHAS_110870,PCHAS_081560,PCHAS_122910,PCHAS_060790,PCHAS_051890,PCHAS_103140,PCHAS_093220,PCHAS_113060,PCHAS_020…
GO:1901566	0.0382041	1.59721	17.7715	25	316	organonitrogen compound biosynthetic process	Phase_20_22	PCHAS_121680,PCHAS_114120,PCHAS_051700,PCHAS_112720,PCHAS_041150,PCHAS_141690,PCHAS_145840,PCHAS_142850,PCHAS_140870,PCHAS_135900,PCHAS_122990,PCHAS_011100,PCHAS_123310,PCHAS_031130,PCHAS_120970,PCHAS_113060,PCHAS_072930,PCHAS_136880,PCHAS_020220,PCHAS_010500,PCHAS_052300,PCHAS_061880,PCHAS_136660,PCHAS_102920,PCHAS_090280
GO:0006869	0.0404814	8.54787	0.337434	2	6	lipid transport	Phase_20_22	PCHAS_130320,PCHAS_144030
GO:0006888	0.0404814	8.54787	0.337434	2	6	ER to Golgi vesicle-mediated transport	Phase_20_22	PCHAS_113670,PCHAS_071730
GO:1902578	0.0423866	1.80804	8.60457	14	153	single-organism localization	Phase_20_22	PCHAS_050660,PCHAS_121260,PCHAS_061550,PCHAS_113670,PCHAS_083630,PCHAS_130320,PCHAS_041140,PCHAS_071730,PCHAS_135890,PCHAS_122020,PCHAS_136470,PCHAS_133900,PCHAS_144030,PCHAS_123820
GO:0044238	0.0473548	1.51737	63.0439	71	1121	primary metabolic process	Phase_20_22	PCHAS_131340,PCHAS_121260,PCHAS_144770,PCHAS_120660,PCHAS_050500,PCHAS_072980,PCHAS_102880,PCHAS_112060,PCHAS_121690,PCHAS_101110,PCHAS_132580,PCHAS_112760,PCHAS_121220,PCHAS_133660,PCHAS_121680,PCHAS_114120,PCHAS_113350,PCHAS_131700,PCHAS_142780,PCHAS_130320,PCHAS_112150,PCHAS_102270,PCHAS_103590,PCHAS_102600,PCHAS_112720,PCHAS_082720,PCHAS_092730,PCHAS_011150,PCHAS_041150,PCHAS_040520,PCHAS_082…
GOBPID	Pvalue	OddsRatio	ExpCount	Count	Size	Term	Phase	Genes
GO:0006518	9.77897e-07	3.46574	12.5448	30	258	peptide metabolic process	Phase_22_24	PCHAS_051100,PCHAS_131410,PCHAS_103470,PCHAS_021050,PCHAS_051200,PCHAS_072690,PCHAS_102030,PCHAS_142530,PCHAS_134320,PCHAS_135970,PCHAS_114310,PCHAS_123230,PCHAS_051880,PCHAS_110640,PCHAS_143050,PCHAS_111140,PCHAS_020860,PCHAS_060660,PCHAS_093440,PCHAS_070590,PCHAS_102360,PCHAS_020040,PCHAS_124320,PCHAS_060710,PCHAS_112120,PCHAS_091950,PCHAS_111360,PCHAS_061620,PCHAS_093550,PCHAS_135530
GO:0043604	1.16482e-06	3.43068	12.6421	30	260	amide biosynthetic process	Phase_22_24	PCHAS_051100,PCHAS_131410,PCHAS_103470,PCHAS_021050,PCHAS_051200,PCHAS_072690,PCHAS_102030,PCHAS_142530,PCHAS_134320,PCHAS_135970,PCHAS_114310,PCHAS_123230,PCHAS_051880,PCHAS_110640,PCHAS_143050,PCHAS_111140,PCHAS_020860,PCHAS_060660,PCHAS_093440,PCHAS_070590,PCHAS_102360,PCHAS_020040,PCHAS_124320,PCHAS_060710,PCHAS_112120,PCHAS_091950,PCHAS_111360,PCHAS_061620,PCHAS_093550,PCHAS_135530
GO:1901566	2.83879e-06	3.12742	15.365	33	316	organonitrogen compound biosynthetic process	Phase_22_24	PCHAS_051100,PCHAS_082200,PCHAS_131410,PCHAS_103470,PCHAS_103310,PCHAS_021050,PCHAS_051200,PCHAS_072690,PCHAS_102030,PCHAS_142530,PCHAS_134320,PCHAS_135970,PCHAS_114310,PCHAS_123230,PCHAS_051880,PCHAS_110640,PCHAS_123140,PCHAS_143050,PCHAS_111140,PCHAS_020860,PCHAS_060660,PCHAS_093440,PCHAS_070590,PCHAS_102360,PCHAS_020040,PCHAS_124320,PCHAS_060710,PCHAS_112120,PCHAS_091950,PCHAS_111360,PCHAS_061…
GO:0043038	0.000179158	6.30914	1.70182	8	35	amino acid activation	Phase_22_24	PCHAS_114310,PCHAS_051880,PCHAS_020860,PCHAS_102360,PCHAS_112120,PCHAS_111360,PCHAS_093550,PCHAS_135530
GO:0001731	0.00087302	13.654	0.486233	4	10	formation of translation preinitiation complex	Phase_22_24	PCHAS_143050,PCHAS_060660,PCHAS_124320,PCHAS_061620
GO:0006446	0.00087302	13.654	0.486233	4	10	regulation of translational initiation	Phase_22_24	PCHAS_143050,PCHAS_060660,PCHAS_124320,PCHAS_061620
GO:0006082	0.000904318	3.20305	4.95958	13	102	organic acid metabolic process	Phase_22_24	PCHAS_103310,PCHAS_114310,PCHAS_051880,PCHAS_081670,PCHAS_020860,PCHAS_122890,PCHAS_102360,PCHAS_131180,PCHAS_112120,PCHAS_111360,PCHAS_093550,PCHAS_112510,PCHAS_135530
GO:0019752	0.000904318	3.20305	4.95958	13	102	carboxylic acid metabolic process	Phase_22_24	PCHAS_103310,PCHAS_114310,PCHAS_051880,PCHAS_081670,PCHAS_020860,PCHAS_122890,PCHAS_102360,PCHAS_131180,PCHAS_112120,PCHAS_111360,PCHAS_093550,PCHAS_112510,PCHAS_135530
GO:0006422	0.00233711	Inf	0.0972466	2	2	aspartyl-tRNA aminoacylation	Phase_22_24	PCHAS_020860,PCHAS_111360
GO:0051246	0.00255652	5.19481	1.4587	6	30	regulation of protein metabolic process	Phase_22_24	PCHAS_143050,PCHAS_060660,PCHAS_124320,PCHAS_112120,PCHAS_061620,PCHAS_093550
GO:0009059	0.00404313	1.94493	20.0328	31	412	macromolecule biosynthetic process	Phase_22_24	PCHAS_051100,PCHAS_131410,PCHAS_103470,PCHAS_021050,PCHAS_051200,PCHAS_072690,PCHAS_102030,PCHAS_142530,PCHAS_134320,PCHAS_135970,PCHAS_114310,PCHAS_123230,PCHAS_051880,PCHAS_110640,PCHAS_143050,PCHAS_020860,PCHAS_060660,PCHAS_093440,PCHAS_101930,PCHAS_070590,PCHAS_102360,PCHAS_020040,PCHAS_124320,PCHAS_060710,PCHAS_112120,PCHAS_091950,PCHAS_111360,PCHAS_061620,PCHAS_093550,PCHAS_031450,PCHAS_135…
GO:0071826	0.00405406	5.71937	1.11834	5	23	ribonucleoprotein complex subunit organization	Phase_22_24	PCHAS_051100,PCHAS_143050,PCHAS_060660,PCHAS_124320,PCHAS_061620
GO:0006399	0.00414215	3.28378	3.25776	9	67	tRNA metabolic process	Phase_22_24	PCHAS_081410,PCHAS_114310,PCHAS_051880,PCHAS_020860,PCHAS_102360,PCHAS_112120,PCHAS_111360,PCHAS_093550,PCHAS_135530
GO:0006412	0.00440542	2.33363	8.80554	17	206	translation	Phase_22_24	PCHAS_051100,PCHAS_131410,PCHAS_103470,PCHAS_021050,PCHAS_051200,PCHAS_072690,PCHAS_102030,PCHAS_142530,PCHAS_134320,PCHAS_135970,PCHAS_114310,PCHAS_123230,PCHAS_051880,PCHAS_110640,PCHAS_143050,PCHAS_020860,PCHAS_060660,PCHAS_093440,PCHAS_070590,PCHAS_102360,PCHAS_020040,PCHAS_124320,PCHAS_060710,PCHAS_112120,PCHAS_091950,PCHAS_111360,PCHAS_061620,PCHAS_093550,PCHAS_135530
GO:0034622	0.00441549	3.95057	2.13943	7	44	cellular macromolecular complex assembly	Phase_22_24	PCHAS_051100,PCHAS_082020,PCHAS_143050,PCHAS_060660,PCHAS_060450,PCHAS_124320,PCHAS_061620
GO:0006457	0.00643649	3.64737	2.2853	7	47	protein folding	Phase_22_24	PCHAS_061260,PCHAS_091440,PCHAS_093160,PCHAS_100790,PCHAS_080600,PCHAS_102100,PCHAS_031210
GO:0022607	0.00794415	3.16176	2.96602	8	61	cellular component assembly	Phase_22_24	PCHAS_051100,PCHAS_082020,PCHAS_143050,PCHAS_060660,PCHAS_090080,PCHAS_060450,PCHAS_124320,PCHAS_061620
GO:0009259	0.0126004	3.53766	1.99356	6	41	ribonucleotide metabolic process	Phase_22_24	PCHAS_082200,PCHAS_103310,PCHAS_081670,PCHAS_100470,PCHAS_131180,PCHAS_112510
GO:0009199	0.0131309	4.1	1.4587	5	30	ribonucleoside triphosphate metabolic process	Phase_22_24	PCHAS_103310,PCHAS_081670,PCHAS_100470,PCHAS_131180,PCHAS_112510
GO:0006333	0.0131501	20.0247	0.194493	2	4	chromatin assembly or disassembly	Phase_22_24	PCHAS_082020,PCHAS_060450
GO:0006334	0.0131501	20.0247	0.194493	2	4	nucleosome assembly	Phase_22_24	PCHAS_082020,PCHAS_060450
GO:0044249	0.014548	1.70239	25.3814	35	522	cellular biosynthetic process	Phase_22_24	PCHAS_051100,PCHAS_082200,PCHAS_131410,PCHAS_103470,PCHAS_103310,PCHAS_021050,PCHAS_051200,PCHAS_072690,PCHAS_102030,PCHAS_142530,PCHAS_134320,PCHAS_135970,PCHAS_114310,PCHAS_123230,PCHAS_051880,PCHAS_110640,PCHAS_123140,PCHAS_143050,PCHAS_111140,PCHAS_020860,PCHAS_060660,PCHAS_093440,PCHAS_101930,PCHAS_070590,PCHAS_102360,PCHAS_020040,PCHAS_124320,PCHAS_060710,PCHAS_112120,PCHAS_091950,PCHAS_111…
GO:0009119	0.0158062	3.34223	2.0908	6	43	ribonucleoside metabolic process	Phase_22_24	PCHAS_082200,PCHAS_103310,PCHAS_081670,PCHAS_100470,PCHAS_131180,PCHAS_112510
GO:0019538	0.0204492	1.66823	26.0799	35	568	protein metabolic process	Phase_22_24	PCHAS_141220,PCHAS_051100,PCHAS_103080,PCHAS_081330,PCHAS_131410,PCHAS_103470,PCHAS_021050,PCHAS_051200,PCHAS_072690,PCHAS_102030,PCHAS_142530,PCHAS_134320,PCHAS_135970,PCHAS_114310,PCHAS_123230,PCHAS_051880,PCHAS_110640,PCHAS_132140,PCHAS_143050,PCHAS_020860,PCHAS_103520,PCHAS_060660,PCHAS_093440,PCHAS_070590,PCHAS_102360,PCHAS_020040,PCHAS_131310,PCHAS_124320,PCHAS_060710,PCHAS_112120,PCHAS_091…
GO:0071824	0.0212277	13.3416	0.243117	2	5	protein-DNA complex subunit organization	Phase_22_24	PCHAS_082020,PCHAS_060450
GO:0009126	0.0220145	3.52564	1.65319	5	34	purine nucleoside monophosphate metabolic process	Phase_22_24	PCHAS_082200,PCHAS_081670,PCHAS_100470,PCHAS_131180,PCHAS_112510
GO:0046031	0.0222628	6.0525	0.632103	3	13	ADP metabolic process	Phase_22_24	PCHAS_081670,PCHAS_131180,PCHAS_112510
GO:0006096	0.0222628	6.0525	0.632103	3	13	glycolytic process	Phase_22_24	PCHAS_081670,PCHAS_131180,PCHAS_112510
GO:0016052	0.0222628	6.0525	0.632103	3	13	carbohydrate catabolic process	Phase_22_24	PCHAS_081670,PCHAS_131180,PCHAS_112510
GO:0072524	0.0226821	4.27715	1.11834	4	23	pyridine-containing compound metabolic process	Phase_22_24	PCHAS_081670,PCHAS_123140,PCHAS_131180,PCHAS_112510
GO:1901657	0.0238375	3.00855	2.2853	6	47	glycosyl compound metabolic process	Phase_22_24	PCHAS_082200,PCHAS_103310,PCHAS_081670,PCHAS_100470,PCHAS_131180,PCHAS_112510
GO:0009161	0.0247258	3.40598	1.70182	5	35	ribonucleoside monophosphate metabolic process	Phase_22_24	PCHAS_082200,PCHAS_081670,PCHAS_100470,PCHAS_131180,PCHAS_112510
GO:0009185	0.0273575	5.49886	0.680726	3	14	ribonucleoside diphosphate metabolic process	Phase_22_24	PCHAS_081670,PCHAS_131180,PCHAS_112510
GO:0009135	0.0273575	5.49886	0.680726	3	14	purine nucleoside diphosphate metabolic process	Phase_22_24	PCHAS_081670,PCHAS_131180,PCHAS_112510
GO:0006450	0.0308443	10	0.29174	2	6	regulation of translational fidelity	Phase_22_24	PCHAS_112120,PCHAS_093550
GO:0006165	0.0330205	5.0375	0.72935	3	15	nucleoside diphosphate phosphorylation	Phase_22_24	PCHAS_081670,PCHAS_131180,PCHAS_112510
GO:0006163	0.0376832	2.99774	1.89631	5	39	purine nucleotide metabolic process	Phase_22_24	PCHAS_082200,PCHAS_081670,PCHAS_100470,PCHAS_131180,PCHAS_112510
GO:0034641	0.0382559	1.54486	32.8854	41	701	cellular nitrogen compound metabolic process	Phase_22_24	PCHAS_051100,PCHAS_081410,PCHAS_082200,PCHAS_131410,PCHAS_103470,PCHAS_103310,PCHAS_021050,PCHAS_051200,PCHAS_072690,PCHAS_102030,PCHAS_142530,PCHAS_134320,PCHAS_135970,PCHAS_114310,PCHAS_123230,PCHAS_051880,PCHAS_110640,PCHAS_081670,PCHAS_123140,PCHAS_143050,PCHAS_122660,PCHAS_111140,PCHAS_020860,PCHAS_060660,PCHAS_123020,PCHAS_093440,PCHAS_100470,PCHAS_101930,PCHAS_070590,PCHAS_102360,PCHAS_020…
GO:0046034	0.0388016	3.52449	1.31283	4	27	ATP metabolic process	Phase_22_24	PCHAS_081670,PCHAS_100470,PCHAS_131180,PCHAS_112510
GO:0042278	0.0414689	2.91026	1.94493	5	40	purine nucleoside metabolic process	Phase_22_24	PCHAS_082200,PCHAS_081670,PCHAS_100470,PCHAS_131180,PCHAS_112510
GO:0006323	0.0418346	7.99506	0.340363	2	7	DNA packaging	Phase_22_24	PCHAS_082020,PCHAS_060450
GO:0006418	0.0469435	3.27795	1.39166	4	30	tRNA aminoacylation for protein translation	Phase_22_24	PCHAS_114310,PCHAS_051880,PCHAS_020860,PCHAS_102360,PCHAS_112120,PCHAS_111360,PCHAS_093550,PCHAS_135530
GO:0009628	0.0486233	Inf	0.0486233	1	1	response to abiotic stimulus	Phase_22_24	PCHAS_100790
GO:0006426	0.0486233	Inf	0.0486233	1	1	glycyl-tRNA aminoacylation	Phase_22_24	PCHAS_102360
GO:0006429	0.0486233	Inf	0.0486233	1	1	leucyl-tRNA aminoacylation	Phase_22_24	PCHAS_093550
GO:0044210	0.0486233	Inf	0.0486233	1	1	'de novo' CTP biosynthetic process	Phase_22_24	PCHAS_103310
GO:0070143	0.0486233	Inf	0.0486233	1	1	mitochondrial alanyl-tRNA aminoacylation	Phase_22_24	PCHAS_114310
GO:0009443	0.0486233	Inf	0.0486233	1	1	pyridoxal 5'-phosphate salvage	Phase_22_24	PCHAS_123140
GO:0000289	0.0486233	Inf	0.0486233	1	1	nuclear-transcribed mRNA poly(A) tail shortening	Phase_22_24	PCHAS_131060
GO:0009408	0.0486233	Inf	0.0486233	1	1	response to heat	Phase_22_24	PCHAS_100790
GO:0000959	0.0486233	Inf	0.0486233	1	1	mitochondrial RNA metabolic process	Phase_22_24	PCHAS_114310
GO:0035246	0.0486233	Inf	0.0486233	1	1	peptidyl-arginine N-methylation	Phase_22_24	PCHAS_113660
GO:0000028	0.0486233	Inf	0.0486233	1	1	ribosomal small subunit assembly	Phase_22_24	PCHAS_051100
GO:0097576	0.0486233	Inf	0.0486233	1	1	vacuole fusion	Phase_22_24	PCHAS_102040
GO:0006285	0.0486233	Inf	0.0486233	1	1	base-excision repair, AP site formation	Phase_22_24	PCHAS_123020
GO:0006002	0.0486233	Inf	0.0486233	1	1	fructose 6-phosphate metabolic process	Phase_22_24	PCHAS_081670
GO:0009144	0.0488027	3.23848	1.41008	4	29	purine nucleoside triphosphate metabolic process	Phase_22_24	PCHAS_081670,PCHAS_100470,PCHAS_131180,PCHAS_112510
GO:0006417	0.0499287	6.97835	0.372422	2	8	regulation of translation	Phase_22_24	PCHAS_143050,PCHAS_060660,PCHAS_124320,PCHAS_112120,PCHAS_061620,PCHAS_093550
