# Supplementary material for: Malaria parasites regulate intra-erythrocytic development duration via serpentine receptor 10 to coordinate with host rhythms
Source: Nat Commun. 2020 Jun 2;11:2763. doi: 10.1038/s41467-020-16593-y (PMC7265539; doi:10.1038/s41467-020-16593-y)
Supplement: Supplementary file 7 — Supplementary Data 3 [file 41467_2020_16593_MOESM7_ESM.xlsx]

## Sheet: Common Rhythmic ARSER and JTK
24h common rhythmic genes commonly detected by ARSER and JTK cycle
	ARSER													JTK
Gene ID	filter_type	ar_method	period_number	period	amplitude	phase	mean	R_square	R2_adjust	coef_var	pvalue	fdr_BH	CycID	BH.Q	PER	LAG	AMP	Product Name
PF3D7_0720600	0	default	1	24	0.959785	8.16431	6.57947	0.759706	0.737861	0.130365	1.54e-07	5.76e-05	PF3D7_0720600	2.39e-08	26	5	1.14986	conserved Plasmodium protein, unknown function
PF3D7_1002900	1	burg	1	25.9221	1.17379	8.25335	6.30862	0.621715	0.587326	0.185173	2.27e-05	0.00075601	PF3D7_1002900	1e-07	28	5	1.85862	conserved Plasmodium protein, unknown function
PF3D7_1118000	0	burg	1	23.2093	1.1478	11.285	5.0279	0.81266	0.795629	0.179113	9.98e-09	1.3e-05	PF3D7_1118000	1.58e-07	24	9	1.012	conserved Plasmodium protein, unknown function
PF3D7_0503500	0	default	1	24	1.19912	16.6781	4.84497	0.483512	0.436559	0.317499	0.00069769	0.00885484	PF3D7_0503500	1.58e-07	28	14	1.2814	protein kinase, putative
PF3D7_1107800	0	default	1	24	1.66656	17.7366	8.82952	0.379843	0.323466	0.232937	0.00521813	0.0355744	PF3D7_1107800	1.58e-07	28	15	2.09938	transcription factor with AP2 domain(s) (ApiAP2)
PF3D7_1438100	1	burg	1	26.2632	0.937132	9.86553	7.72177	0.741833	0.718363	0.0991716	3.4e-07	6.92e-05	PF3D7_1438100	3.78e-07	28	8	1.08549	secretory complex protein 62 (SEC62)
PF3D7_1034900	1	burg	1	25.5897	0.874974	6.16727	9.01265	0.666572	0.63626	0.112619	5.66e-06	0.00029176	PF3D7_1034900	3.78e-07	26	4	1.06129	methionine--tRNA ligase (MRScyt)
PF3D7_1118100	0	burg	1	24.642	0.825295	8.89407	4.27821	0.601069	0.564803	0.176803	4.07e-05	0.00110915	PF3D7_1118100	5.77e-07	26	6	0.460262	AP-1 complex subunit sigma, putative
PF3D7_0524800	0	default	1	24	1.08418	19.5309	5.24528	0.417155	0.364169	0.266467	0.00263686	0.0223833	PF3D7_0524800	5.77e-07	28	16	0.760362	ubiquitin fusion degradation protein UFD1, putative
PF3D7_0822700	1	burg	1	26.2632	1.58454	0.638906	2.75804	0.775132	0.75469	0.450132	7.43e-08	4.14e-05	PF3D7_0822700	8.72e-07	28	25	1.79189	conserved Plasmodium protein, unknown function
PF3D7_1131800	1	burg	1	27.7222	1.59037	19.3497	7.52612	0.630198	0.59658	0.257907	1.77e-05	0.00065594	PF3D7_1131800	8.72e-07	26	18	3.02827	oxysterol-binding protein-related protein 2
PF3D7_1124000	0	default	1	24	0.702921	10.6069	5.95483	0.463214	0.414415	0.124061	0.00106614	0.0116628	PF3D7_1124000	8.72e-07	28	7	0.935731	endoplasmic reticulum oxidoreductin, putative (ERO1)
PF3D7_1329100	0	burg	1	24.3415	1.15607	17.1857	7.38767	0.405509	0.351465	0.225001	0.0032779	0.0259699	PF3D7_1329100	8.72e-07	26	16	2.23361	myosin C (MyoC)
PF3D7_1401000	1	burg	1	26.6133	2.1828	26.5421	-0.980911	0.653533	0.622036	-1.88344	8.64e-06	0.00036841	PF3D7_1401000	1.3e-06	28	25	2.00167	glycophorin binding protein (GBPH)
PF3D7_0211100	0	default	1	24	1.54314	21.2303	1.80653	0.439298	0.388326	1.22146	0.00172206	0.0161374	PF3D7_0211100	1.3e-06	28	19	3.39931	conserved Plasmodium protein, unknown function
PF3D7_1212500	1	burg	1	26.6133	0.799491	7.94716	7.17788	0.746448	0.723398	0.117062	2.78e-07	6.92e-05	PF3D7_1212500	1.93e-06	28	5	1.04834	glycerol-3-phosphate 1-O-acyltransferase (GAT)
PF3D7_1140100	0	burg	1	23.2093	0.932865	12.9533	6.62335	0.488636	0.442149	0.146474	0.00062522	0.0082142	PF3D7_1140100	1.93e-06	24	12	0.533414	V-type proton ATPase subunit F, putative
PF3D7_0808900	0	default	1	24	2.1044	18.5506	1.96543	0.47218	0.424196	1.1605	0.00088582	0.0102933	PF3D7_0808900	1.93e-06	28	17	3.45158	rifin (RIF)
PF3D7_0532200	0	burg	1	23.4824	0.777992	12.6815	3.59959	0.732245	0.707904	0.184785	5.07e-07	8.35e-05	PF3D7_0532200	2.84e-06	26	10	0.544556	Plasmodium exported protein (PHISTc), unknown function
PF3D7_0935300	0	default	1	24	0.85236	9.79409	2.98311	0.65285	0.62129	0.249597	8.82e-06	0.00036841	PF3D7_0935300	2.84e-06	28	5	0.592899	phosphatidylinositol N-acetylglucosaminyltransferase subunit P, putative
PF3D7_1459100	1	default	1	24	1.16104	0.133832	2.8366	0.544083	0.502636	0.396999	0.00017691	0.00332748	PF3D7_1459100	2.84e-06	28	23	1.81565	GTP-binding protein, putative
PF3D7_1457000	1	burg	1	24.3415	0.692468	13.6627	8.77399	0.742812	0.719432	0.0656754	3.26e-07	6.92e-05	PF3D7_1457000	4.14e-06	24	12	0.552891	signal peptide peptidase (SPP)
PF3D7_1458100	0	burg	1	27.3425	1.26016	8.83463	2.71791	0.728666	0.703999	0.388824	5.87e-07	8.77e-05	PF3D7_1458100	4.14e-06	28	7	1.32163	protein PET117, putative (PET117)
PF3D7_1368400	1	burg	1	26.6133	0.493256	11.5387	6.67612	0.716428	0.690649	0.0598624	9.53e-07	0.00010175	PF3D7_1368400	4.14e-06	28	9	0.474638	conserved Plasmodium protein, unknown function
PF3D7_1250700	1	yule-walker	1	25.2658	1.02971	7.01856	5.41194	0.622192	0.587846	0.171821	2.24e-05	0.00075481	PF3D7_1250700	4.14e-06	28	3	0.782263	conserved Plasmodium protein, unknown function
PF3D7_1146900	0	burg	1	21.6957	0.645792	12.2834	3.29216	0.441464	0.390689	0.240788	0.00165028	0.0156897	PF3D7_1146900	4.14e-06	26	7	0.724497	protein YIPF6, putative
PF3D7_1215900	1	yule-walker	1	24.0482	0.779528	11.8036	4.11561	0.680023	0.650934	0.219486	3.6e-06	0.00023696	PF3D7_1215900	4.14e-06	26	8	0.717801	serpentine receptor, putative (SR10)
PF3D7_0823800	1	yule-walker	1	24.642	1.21843	12.957	5.86753	0.72013	0.694688	0.174892	8.25e-07	9.81e-05	PF3D7_0823800	5.98e-06	24	12	0.961089	DnaJ protein, putative
PF3D7_0401800	1	burg	1	24.95	2.42993	17.9396	7.25465	0.685806	0.657243	0.285827	2.95e-06	0.00021393	PF3D7_0401800	5.98e-06	28	15	2.75628	Plasmodium exported protein (PHISTb), unknown function (PfD80)
PF3D7_0423100	0	burg	1	24.3415	0.61926	8.95334	6.47924	0.642595	0.610104	0.106969	1.22e-05	0.0004779	PF3D7_0423100	5.98e-06	26	6	0.780177	AP-4 complex subunit sigma, putative
PF3D7_1438400	0	default	1	24	1.35184	18.2126	6.93346	0.475321	0.427623	0.283835	0.00082953	0.00989659	PF3D7_1438400	5.98e-06	28	15	1.44312	metacaspase-like protein (MCA2)
PF3D7_1446300	1	burg	1	24.0482	1.29877	20.6916	4.95754	0.467541	0.419135	0.329965	0.00097533	0.0110151	PF3D7_1446300	5.98e-06	26	18	0.790365	conserved Plasmodium membrane protein, unknown function
PF3D7_1354100	0	default	1	24	1.30056	19.8415	1.53225	0.437183	0.386018	0.956286	0.00179489	0.0167598	PF3D7_1354100	5.98e-06	28	18	2.21936	conserved Plasmodium protein, unknown function
PF3D7_1352100	0	default	1	24	1.09907	19.5912	6.43874	0.411045	0.357504	0.207965	0.00295733	0.0243526	PF3D7_1352100	5.98e-06	28	15	0.58676	ABC transporter B family member 6, putative (ABCB6)
PF3D7_1021700	0	default	1	24	1.59811	18.5027	7.93176	0.374005	0.317096	0.329317	0.00578468	0.038026	PF3D7_1021700	5.98e-06	28	16	2.03207	conserved Plasmodium membrane protein, unknown function
PF3D7_0917900	0	yule-walker	1	22.9425	0.883866	11.6327	12.1753	0.803624	0.785772	0.0722075	1.67e-08	1.75e-05	PF3D7_0917900	8.57e-06	24	9	0.899806	heat shock protein 70 (HSP70-2)
PF3D7_1402400	0	yule-walker	1	25.2658	0.813179	11.6322	5.0035	0.74463	0.721414	0.133064	3.01e-07	6.92e-05	PF3D7_1402400	1.22e-05	26	10	0.850984	U1 small nuclear ribonucleoprotein C, putative
PF3D7_0919100	0	burg	1	24.0482	0.626052	11.0993	7.92347	0.720894	0.69552	0.0798388	8.01e-07	9.81e-05	PF3D7_0919100	1.22e-05	26	8	0.75857	DnaJ protein, putative
PF3D7_1132500	1	yule-walker	1	25.5897	1.72236	17.8324	-1.08355	0.49092	0.44464	-2.11875	0.00059518	0.00785909	PF3D7_1132500	1.22e-05	26	16	1.36294	amino acid transporter, putative
PF3D7_1018800	1	yule-walker	1	23.4824	0.853539	22.8485	3.80472	0.781575	0.761718	0.212688	5.4e-08	3.53e-05	PF3D7_1018800	1.72e-05	24	22	0.907012	conserved protein, unknown function
PF3D7_0830300	1	yule-walker	1	26.6133	1.39458	24.3429	1.36405	0.665074	0.634626	0.864415	5.95e-06	0.00029176	PF3D7_0830300	1.72e-05	26	23	1.09847	sporozoite invasion-associated protein 2 (SIAP2)
PF3D7_0320500	1	burg	1	24.95	1.63932	16.615	6.46565	0.539322	0.497443	0.375758	0.00019832	0.00358831	PF3D7_0320500	1.72e-05	28	16	2.25441	nicotinamidase, putative (Nico)
PF3D7_1354800	1	yule-walker	1	26.973	1.00924	12.4062	4.4079	0.537115	0.495035	0.212571	0.00020903	0.00371849	PF3D7_1354800	1.72e-05	28	10	1.2331	metacaspase 1 (MCA1)
PF3D7_1354200	0	burg	1	24.642	0.871349	17.5747	6.07768	0.446925	0.396645	0.208025	0.00148124	0.0144774	PF3D7_1354200	1.72e-05	28	15	0.606753	inositol-polyphosphate 5-phosphatase, putative (IP5P)
PF3D7_1031500	0	default	1	24	0.380632	9.36399	6.82319	0.421122	0.368497	0.0864246	0.00244599	0.0210774	PF3D7_1031500	1.72e-05	28	6	0.890422	DEAD/DEAH box helicase, putative
PF3D7_0110700	1	burg	1	27.3425	1.60304	26.5035	6.59535	0.702805	0.675787	0.197469	1.6e-06	0.00014656	PF3D7_0110700	2.42e-05	28	25	1.95257	chromatin assembly factor 1 protein WD40 domain, putative
PF3D7_1147900	0	burg	1	26.973	0.759273	11.8066	6.21465	0.690284	0.662128	0.101629	2.52e-06	0.00019342	PF3D7_1147900	2.42e-05	28	9	0.81758	conserved Plasmodium protein, unknown function
PF3D7_1104400	1	yule-walker	1	22.427	0.891798	12.153	6.93118	0.684545	0.655867	0.131353	3.08e-06	0.0002205	PF3D7_1104400	2.42e-05	24	9	0.854412	conserved protein, unknown function
PF3D7_1316800	0	burg	1	23.4824	0.676359	10.2258	6.59573	0.673685	0.64402	0.143382	4.47e-06	0.00025389	PF3D7_1316800	2.42e-05	26	6	0.700434	protein transport protein SEC20, putative (SEC20)
PF3D7_1203600	0	burg	1	27.3425	0.758504	4.38442	3.79368	0.607904	0.572259	0.201783	3.37e-05	0.00100052	PF3D7_1203600	2.42e-05	28	2	0.635906	cytochrome c1 heme lyase, putative
PF3D7_1229300	0	default	1	24	1.9273	15.0113	5.82773	0.540299	0.498508	0.352812	0.00019374	0.00355019	PF3D7_1229300	2.42e-05	28	12	2.57561	conserved Plasmodium protein, unknown function
PF3D7_1457100	0	burg	1	26.973	1.09013	14.7389	5.84359	0.512278	0.467939	0.187992	0.00037145	0.00571264	PF3D7_1457100	2.42e-05	28	13	1.35625	conserved Plasmodium protein, unknown function
PF3D7_1132700	0	default	1	24	0.87341	10.5833	3.80954	0.509822	0.46526	0.26372	0.00039255	0.00596694	PF3D7_1132700	2.42e-05	26	7	0.677953	mitochondrial ribosomal protein L2 precursor
PF3D7_0218200	1	burg	1	26.6133	0.909496	17.7233	4.98457	0.384547	0.328597	0.28989	0.00479892	0.0336826	PF3D7_0218200	2.42e-05	26	17	2.08587	conserved Plasmodium protein, unknown function
PF3D7_1429300	1	yule-walker	1	21.4624	0.955575	11.7042	3.66565	0.676947	0.647579	0.232631	4e-06	0.00025197	PF3D7_1429300	3.36e-05	22	10	0.896308	CPW-WPC family protein
PF3D7_1129200	0	yule-walker	1	22.9425	0.662097	12.0198	8.53695	0.662461	0.631776	0.0694547	6.48e-06	0.00030803	PF3D7_1129200	3.36e-05	24	10	0.559423	26S proteasome regulatory subunit RPN7, putative (RPN7)
PF3D7_0319900	0	yule-walker	1	25.5897	0.924072	9.36549	2.11624	0.586645	0.549067	0.470556	6.02e-05	0.00148565	PF3D7_0319900	3.36e-05	28	7	1.57761	conserved Plasmodium protein, unknown function
PF3D7_1314500	1	yule-walker	1	21.9341	0.82122	12.63	6.18032	0.543	0.501455	0.142424	0.00018158	0.00338569	PF3D7_1314500	3.36e-05	24	9	0.64845	cop-coated vesicle membrane protein p24 precursor, putative
PF3D7_1412800	0	burg	1	23.2093	0.946759	8.40992	7.284	0.410328	0.356721	0.208929	0.0029972	0.0246034	PF3D7_1412800	3.36e-05	26	5	2.46608	glycylpeptide N-tetradecanoyltransferase (NMT)
PF3D7_1146200	0	default	1	24	1.18783	20.5754	2.77051	0.403398	0.349161	0.522295	0.00340827	0.0268206	PF3D7_1146200	3.36e-05	28	19	1.3058	conserved Plasmodium protein, unknown function
PF3D7_0403500	0	default	1	24	1.08147	15.7106	3.97217	0.391902	0.33662	0.397042	0.00420445	0.0307484	PF3D7_0403500	3.36e-05	26	15	1.64203	ubiquitin specific protease, putative
PF3D7_1032500	0	yule-walker	1	22.9425	1.07792	12.0327	5.64821	0.697399	0.66989	0.164252	1.95e-06	0.00016586	PF3D7_1032500	4.65e-05	24	10	0.825795	DER1-like protein, putative (Der1-2)
PF3D7_1344200	0	burg	1	24.95	0.841697	11.6866	8.702	0.693779	0.665941	0.107751	2.22e-06	0.00017832	PF3D7_1344200	4.65e-05	26	8	1.26846	heat shock protein 110, putative (HSP110)
PF3D7_0219400	1	yule-walker	1	21.6957	0.642642	13.6499	7.67197	0.527355	0.484388	0.0825214	0.00026296	0.00444076	PF3D7_0219400	4.65e-05	24	12	0.426102	#N/A
PF3D7_0314600	0	default	1	24	0.652849	19.1306	4.53347	0.353351	0.294565	0.182184	0.00826715	0.0470903	PF3D7_0314600	4.65e-05	28	15	0.682915	conserved Plasmodium protein, unknown function
PF3D7_0320100	0	burg	1	26.2632	0.58771	9.44319	5.57366	0.728902	0.704257	0.0874496	5.81e-07	8.77e-05	PF3D7_0320100	6.39e-05	28	7	0.375171	protein transport protein SEC22 (SEC22)
PF3D7_0622300	1	burg	1	27.7222	1.23908	0.181279	2.70088	0.601135	0.564875	0.409615	4.07e-05	0.00110915	PF3D7_0622300	6.39e-05	28	27	1.35204	vacuolar transporter chaperone, putative
PF3D7_1442400	1	burg	1	25.2658	1.52915	17.1755	6.68486	0.581579	0.543541	0.288767	6.88e-05	0.00161384	PF3D7_1442400	6.39e-05	26	16	2.12818	conserved Plasmodium protein, unknown function
PF3D7_0303100	0	default	1	24	1.34901	17.2172	4.65181	0.553148	0.512525	0.47094	0.00014184	0.00279207	PF3D7_0303100	6.39e-05	26	16	2.2554	conserved Plasmodium protein, unknown function
PF3D7_1421000	0	default	1	24	0.816768	8.18481	3.39771	0.476121	0.428495	0.313267	0.00081572	0.00987366	PF3D7_1421000	6.39e-05	26	5	0.778218	conserved Plasmodium protein, unknown function
PF3D7_0420300	0	burg	1	26.2632	1.86201	19.5182	7.4589	0.474807	0.427062	0.300645	0.00083851	0.0099223	PF3D7_0420300	6.39e-05	28	18	1.05618	transcription factor with AP2 domain(s) (ApiAP2)
PF3D7_0812600	0	default	1	24	0.85832	8.1539	4.46005	0.427572	0.375533	0.240999	0.00216238	0.0191971	PF3D7_0812600	6.39e-05	28	2	0.643797	ubiquitin-conjugating enzyme, putative
PF3D7_0813700	0	burg	1	25.5897	1.20213	20.5545	5.24025	0.389004	0.333459	0.394069	0.0044302	0.0317765	PF3D7_0813700	6.39e-05	26	19	2.74604	ABC transporter F family member 1, putative (ABCF1)
PF3D7_1110100	1	burg	1	27.3425	1.2978	14.1739	5.01808	0.70115	0.673982	0.282121	1.7e-06	0.0001531	PF3D7_1110100	8.73e-05	28	14	0.862395	conserved Plasmodium protein, unknown function
PF3D7_0601600	1	burg	1	26.2632	1.49277	12.8788	1.39972	0.627571	0.593714	0.926453	1.91e-05	0.00068477	PF3D7_0601600	8.73e-05	28	11	2.25151	tetratricopeptide repeat protein, putative
PF3D7_1013200	0	default	1	24	1.19112	18.7169	6.73981	0.584093	0.546283	0.292116	6.44e-05	0.00154498	PF3D7_1013200	8.73e-05	26	17	2.02292	conserved Plasmodium protein, unknown function
PF3D7_0732900	0	default	1	24	2.20462	18.0732	-1.8966	0.535736	0.49353	-1.11312	0.00021598	0.00381543	PF3D7_0732900	8.73e-05	28	15	2.94896	rifin (RIF)
PF3D7_1222500	1	yule-walker	1	25.5897	0.716286	9.76514	5.48631	0.476469	0.428875	0.134604	0.00080978	0.00982451	PF3D7_1222500	8.73e-05	28	7	1.08713	ATP-binding protein, putative
PF3D7_1439800	0	burg	1	24.642	0.560685	13.1845	7.85235	0.379234	0.3228	0.0844795	0.00527483	0.0357283	PF3D7_1439800	8.73e-05	24	12	0.360021	vesicle-associated membrane protein, putative
PF3D7_0803800	0	yule-walker	1	22.427	0.657872	13.2588	8.28666	0.615122	0.580133	0.0730263	2.75e-05	0.00086471	PF3D7_0803800	0.000118447	22	12	0.419964	proteasome subunit beta type-4
PF3D7_1134500	0	burg	1	26.973	1.02328	14.4375	5.12019	0.613416	0.578272	0.187215	2.88e-05	0.00089699	PF3D7_1134500	0.000118447	28	13	0.833826	alpha/beta hydrolase, putative
PF3D7_0710800	1	yule-walker	1	27.3425	0.561314	8.79568	5.3984	0.603348	0.567289	0.155601	3.82e-05	0.00108081	PF3D7_0710800	0.000118447	26	7	0.961529	conserved Plasmodium protein, unknown function
PF3D7_1429700	0	burg	1	21.0105	0.66908	12.2659	6.75376	0.588935	0.551566	0.0901528	5.66e-05	0.00142353	PF3D7_1429700	0.000118447	22	10	0.514925	mitochondrial ribosomal protein L15 precursor, putative
PF3D7_1316000	0	yule-walker	1	24.3415	1.11474	0.524352	-0.770583	0.568243	0.528992	-1.50773	9.72e-05	0.00208289	PF3D7_1316000	0.000118447	24	23	0.907663	protein kinase, putative
PF3D7_0926900	0	burg	1	26.2632	0.5541	10.4862	5.53463	0.561657	0.521807	0.0935159	0.00011481	0.00237278	PF3D7_0926900	0.000118447	28	8	0.756338	replication termination factor, putative
PF3D7_1415600	0	default	1	24	1.1746	14.0351	5.12625	0.385796	0.329959	0.271706	0.00469291	0.0332961	PF3D7_1415600	0.000118447	26	13	0.698869	conserved Plasmodium protein, unknown function
PF3D7_1214200	1	burg	1	24.95	0.983413	0.934735	2.03641	0.379966	0.323599	0.570285	0.00520682	0.0355744	PF3D7_1214200	0.000118447	28	25	1.48469	histone-lysine N-methyltransferase, putative (SET5)
PF3D7_0732500	0	yule-walker	1	22.9425	1.68378	18.6314	-1.69774	0.372167	0.315091	-1.12299	0.00597433	0.0385687	PF3D7_0732500	0.000118447	28	17	2.43971	rifin (RIF)
PF3D7_1327300	0	default	1	24	1.6282	20.4695	7.40186	0.370614	0.313397	0.416512	0.0061389	0.0388847	PF3D7_1327300	0.000118447	26	17	1.38486	conserved Plasmodium protein, unknown function
PF3D7_0512600	0	burg	1	24.0482	0.519229	10.0389	7.48465	0.703849	0.676926	0.058311	1.54e-06	0.00014612	PF3D7_0512600	0.000159781	24	8	0.50721	ras-related protein Rab-1B (RAB1b)
PF3D7_1402300	0	yule-walker	1	24.3415	0.685371	13.947	7.46805	0.577813	0.539432	0.0866705	7.6e-05	0.00176519	PF3D7_1402300	0.000159781	24	13	0.468099	26S proteasome regulatory subunit RPN6 (RPN6)
PF3D7_0821200	1	default	1	24	0.600347	10.452	5.50873	0.487957	0.441407	0.14836	0.00063441	0.00831416	PF3D7_0821200	0.000159781	28	7	1.20684	conserved Plasmodium protein, unknown function
PF3D7_0623500	1	yule-walker	1	24.3415	0.521264	9.03241	5.32207	0.467719	0.419329	0.145331	0.00097175	0.0109984	PF3D7_0623500	0.000159781	28	5	0.884807	superoxide dismutase [Fe] (SOD2)
PF3D7_0800800	0	default	1	24	2.33989	17.9104	-2.13079	0.372804	0.315786	-1.30666	0.00590798	0.0384183	PF3D7_0800800	0.000159781	28	14	2.27016	Plasmodium exported protein (hyp7), unknown function
PF3D7_0831750	1	yule-walker	1	22.1778	1.26272	1.32501	1.83079	0.656481	0.625252	0.60584	7.86e-06	0.00035131	PF3D7_0831750	0.000214286	22	0	1.18987	Plasmodium exported protein (PHISTa), unknown function, pseudogene
PF3D7_1441600	0	burg	1	26.2632	1.09645	14.735	4.04309	0.655101	0.623747	0.341628	8.21e-06	0.00035797	PF3D7_1441600	0.000214286	26	15	0.612879	acid cluster protein 33 homologue, putative
PF3D7_1353600	0	burg	1	25.5897	0.667837	13.5464	6.32976	0.594096	0.557196	0.116785	4.93e-05	0.00128196	PF3D7_1353600	0.000214286	28	12	0.44985	ER lumen protein retaining receptor (ERD2)
PF3D7_1026900	0	burg	1	25.9221	0.940178	2.19027	1.32321	0.5878	0.550327	0.651545	5.84e-05	0.00145341	PF3D7_1026900	0.000214286	28	27	0.735312	biotin--acetyl-CoA-carboxylase, putative
PF3D7_0935500	1	burg	1	25.2658	0.885269	9.25826	6.31621	0.562129	0.522323	0.133228	0.00011345	0.00235411	PF3D7_0935500	0.000214286	28	8	1.18931	Plasmodium exported protein, unknown function (GEXP22)
PF3D7_0530000	0	burg	1	24.0482	0.81564	4.67738	5.48354	0.544132	0.502689	0.144475	0.0001767	0.00332748	PF3D7_0530000	0.000214286	28	1	1.13728	conserved Plasmodium protein, unknown function
PF3D7_1242800	0	burg	1	26.2632	0.733012	10.935	9.17884	0.48565	0.438891	0.0989654	0.00066657	0.00860613	PF3D7_1242800	0.000214286	28	8	1.57036	rab specific GDP dissociation inhibitor (rabGDI)
PF3D7_1309200	0	burg	1	27.3425	0.775586	14.7902	7.41241	0.727357	0.702571	0.129157	6.19e-07	8.98e-05	PF3D7_1309200	0.000285757	28	14	0.630304	protein phosphatase PPM6, putative (PPM6)
PF3D7_1133600	0	yule-walker	1	22.6818	1.12182	4.02977	2.15508	0.70019	0.672935	0.505434	1.76e-06	0.00015591	PF3D7_1133600	0.000285757	24	1	0.989046	conserved Plasmodium protein, unknown function
PF3D7_1354900	0	burg	1	27.7222	0.612787	12.7714	5.24982	0.677416	0.64809	0.0988954	3.94e-06	0.00025197	PF3D7_1354900	0.000285757	28	11	0.499414	conserved Plasmodium protein, unknown function
PF3D7_1034000	0	burg	1	25.9221	0.704089	11.5085	5.71379	0.629166	0.595454	0.12923	1.82e-05	0.0006716	PF3D7_1034000	0.000285757	28	8	1.08329	Sec1 family protein, putative
PF3D7_1467700	0	default	1	24	1.07154	10.1488	3.05791	0.534704	0.492405	0.344298	0.00022132	0.00388406	PF3D7_1467700	0.000285757	24	9	1.02291	conserved Plasmodium protein, unknown function
PF3D7_0216900	0	burg	1	26.973	0.996228	14.0117	2.97576	0.442232	0.391526	0.410865	0.0016255	0.0155105	PF3D7_0216900	0.000285757	28	13	0.637813	conserved Plasmodium protein, unknown function
PF3D7_0716400	0	burg	1	25.2658	1.29538	7.83046	5.15823	0.748946	0.726123	0.208873	2.5e-07	6.92e-05	PF3D7_0716400	0.000378968	24	7	1.08009	transcription initiation factor IIA subunit 1, putative
PF3D7_1205400	0	burg	1	27.7222	1.04046	13.043	4.20883	0.738527	0.714756	0.218969	3.91e-07	7.04e-05	PF3D7_1205400	0.000378968	28	13	0.836123	conserved Plasmodium protein, unknown function
PF3D7_0202300	0	burg	1	24.642	1.73039	23.0592	1.23114	0.721541	0.696227	1.18447	7.8e-07	9.81e-05	PF3D7_0202300	0.000378968	28	21	0.775332	Plasmodium exported protein (hyp11), unknown function
PF3D7_1412900	0	burg	1	24.642	0.776158	7.6132	6.73198	0.722259	0.69701	0.180632	7.59e-07	9.81e-05	PF3D7_1412900	0.000378968	26	4	1.44699	#N/A
PF3D7_0706700	0	burg	1	27.3425	2.20617	23.4083	-0.15488	0.696174	0.668553	-11.9564	2.04e-06	0.00016903	PF3D7_0706700	0.000378968	28	22	2.26011	DNA mismatch repair protein MSH2, putative (MSH2-2)
PF3D7_1244600	0	burg	1	26.2632	0.496488	11.6675	5.95569	0.681378	0.652412	0.0744354	3.44e-06	0.00023696	PF3D7_1244600	0.000378968	28	10	0.41571	ADP-ribosylation factor GTPase-activating protein, putative (ARFGAP)
PF3D7_0915900	0	burg	1	23.2093	0.626544	12.3198	5.36099	0.564459	0.524864	0.128225	0.00010699	0.00225574	PF3D7_0915900	0.000378968	24	9	0.585478	conserved Plasmodium protein, unknown function
PF3D7_0311600	0	default	1	24	1.25599	23.8082	4.27467	0.514767	0.470655	0.32521	0.00035112	0.00547978	PF3D7_0311600	0.000378968	28	23	2.17151	dolichyl-diphosphooligosaccharide--protein glycosyltransferase subunit 1, putative
PF3D7_1307200	1	burg	1	22.427	0.43583	11.9217	6.05792	0.432577	0.380993	0.100139	0.00196327	0.0177919	PF3D7_1307200	0.000378968	24	8	0.388613	DnaJ protein, putative
PF3D7_1343200	0	burg	1	27.7222	0.631735	13.7845	7.33155	0.663672	0.633096	0.0832603	6.23e-06	0.00030158	PF3D7_1343200	0.000499886	28	13	0.483811	tRNA guanosine-2'-O-methyltransferase, putative
PF3D7_0414300	0	burg	1	21.9341	0.918177	12.9773	4.70927	0.608268	0.572656	0.188048	3.33e-05	0.00100052	PF3D7_0414300	0.000499886	22	11	0.709188	Rab5-interacting protein, putative
PF3D7_1411300	0	burg	1	27.7222	0.534008	14.4049	5.7891	0.594595	0.55774	0.116808	4.86e-05	0.00127108	PF3D7_1411300	0.000499886	28	14	0.376941	conserved Plasmodium protein, unknown function
PF3D7_1425700	0	burg	1	23.2093	0.817225	13.0274	5.60083	0.57668	0.538196	0.142938	7.82e-05	0.0018029	PF3D7_1425700	0.000499886	24	12	0.606777	conserved Plasmodium protein, unknown function
PF3D7_0615700	0	burg	1	22.1778	0.373802	10.352	6.16266	0.576467	0.537964	0.0727778	7.87e-05	0.0018029	PF3D7_0615700	0.000499886	24	7	0.484438	RNA and export factor binding protein, putative
PF3D7_0506700	1	yule-walker	1	23.2093	0.835235	13.4082	5.32807	0.570254	0.531186	0.160944	9.23e-05	0.00202848	PF3D7_0506700	0.000499886	22	13	0.582405	GTPase-activating protein, putative
PF3D7_0614300	1	yule-walker	1	22.6818	0.966678	14.0538	9.03981	0.567098	0.527743	0.104722	0.00010007	0.00212702	PF3D7_0614300	0.000499886	22	12	0.666886	organic anion transporter
PF3D7_0713700	0	yule-walker	1	22.427	0.592182	12.861	5.89724	0.56283	0.523087	0.0956762	0.00011147	0.00233151	PF3D7_0713700	0.000499886	22	12	0.366315	conserved Plasmodium protein, unknown function
PF3D7_0922200	1	burg	1	25.9221	0.682397	5.58416	11.3147	0.459503	0.410367	0.0671288	0.00115007	0.0121001	PF3D7_0922200	0.000499886	28	2	0.37701	S-adenosylmethionine synthetase (SAMS)
PF3D7_0517100	1	burg	1	26.2632	1.24803	23.9528	2.74289	0.414251	0.361001	0.510762	0.00278503	0.0232634	PF3D7_0517100	0.000499886	28	23	2.08379	conserved Plasmodium protein, unknown function
PF3D7_1354000	0	default	1	24	1.14798	20.6433	-0.363883	0.39439	0.339335	-4.10826	0.00401904	0.0300652	PF3D7_1354000	0.000499886	28	17	0.925837	conserved Plasmodium protein, unknown function
PF3D7_0103400	0	default	1	24	0.81232	20.0431	7.55757	0.379203	0.322767	0.249636	0.0052777	0.0357283	PF3D7_0103400	0.000499886	28	19	1.92653	zinc-carboxypeptidase, putative
PF3D7_0502200	0	default	1	24	0.82808	14.965	4.16657	0.362459	0.3045	0.264975	0.0070728	0.0427256	PF3D7_0502200	0.000499886	24	15	0.465054	conserved Plasmodium membrane protein, unknown function
PF3D7_0925700	0	burg	1	21.6957	0.841321	12.2833	7.26756	0.674357	0.644753	0.141798	4.37e-06	0.00025371	PF3D7_0925700	0.000655935	24	9	0.761053	histone deacetylase 1 (HDAC1)
PF3D7_0508400	0	burg	1	23.4824	1.22909	20.1322	2.52065	0.631607	0.598117	0.671121	1.7e-05	0.00063801	PF3D7_0508400	0.000655935	26	18	2.1648	transcription factor IIb, putative
PF3D7_0620300	0	burg	1	24.95	1.61099	18.4496	2.14074	0.611255	0.575915	1.49338	3.06e-05	0.0009425	PF3D7_0620300	0.000655935	26	17	1.91345	conserved Plasmodium protein, unknown function
PF3D7_0218600	1	burg	1	27.3425	1.25227	18.9484	6.97436	0.602428	0.566285	0.169951	3.92e-05	0.0011	PF3D7_0218600	0.000655935	28	17	1.57609	conserved Plasmodium protein, unknown function
PF3D7_1310500	0	yule-walker	1	23.4824	0.666808	11.6908	4.71006	0.600595	0.564285	0.15237	4.13e-05	0.00111793	PF3D7_1310500	0.000655935	24	9	0.674083	conserved protein, unknown function
PF3D7_1304400	0	burg	1	25.5897	0.467872	10.8711	5.65678	0.569913	0.530814	0.099585	9.31e-05	0.00203772	PF3D7_1304400	0.000655935	26	8	0.582974	conserved Plasmodium protein, unknown function
PF3D7_1362100	1	yule-walker	1	24.0482	1.24626	22.4776	2.47323	0.550688	0.509842	0.507177	0.00015067	0.00291796	PF3D7_1362100	0.000655935	24	21	1.21458	14-3-3 protein (14-3-3II)
PF3D7_0425500	1	burg	1	27.3425	2.62874	19.766	1.13232	0.503299	0.458144	2.40037	0.00045399	0.00664962	PF3D7_0425500	0.000655935	28	18	3.79164	stevor
PF3D7_0511700	1	burg	1	27.3425	1.03151	17.1403	3.31853	0.493099	0.447017	0.402666	0.00056774	0.00765136	PF3D7_0511700	0.000655935	26	17	0.793159	EKC/KEOPS complex subunit CGI121 (CGI121)
PF3D7_1212600	0	burg	1	21.6957	1.04106	13.4667	3.73789	0.49209	0.445916	0.28361	0.0005803	0.00776061	PF3D7_1212600	0.000655935	22	12	0.588413	#N/A
PF3D7_1316600	0	burg	1	27.3425	0.906817	17.3372	7.4523	0.475337	0.427641	0.244392	0.00082924	0.00989659	PF3D7_1316600	0.000655935	26	17	2.32197	choline-phosphate cytidylyltransferase (CCT)
PF3D7_1421800	0	burg	1	26.2632	1.27643	23.2888	1.04031	0.448235	0.398075	1.65104	0.00144309	0.0141309	PF3D7_1421800	0.000655935	28	22	2.69491	conserved Plasmodium protein, unknown function
PF3D7_0611800	1	burg	1	23.4824	0.898972	20.5875	8.14801	0.411716	0.358236	0.121176	0.00292049	0.0240871	PF3D7_0611800	0.000655935	26	18	0.462265	conserved Plasmodium protein, unknown function
PF3D7_1353300	0	burg	1	27.3425	0.60476	14.3443	6.65763	0.392805	0.337606	0.103089	0.00413625	0.0305254	PF3D7_1353300	0.000655935	26	15	0.404615	conserved Plasmodium protein, unknown function
PF3D7_0925000	0	default	1	24	1.077	1.19762	0.884555	0.371994	0.314902	1.74537	0.00599243	0.0386368	PF3D7_0925000	0.000655935	28	23	2.44635	conserved Plasmodium protein, unknown function
PF3D7_1109200	0	burg	1	27.7222	0.697104	24.3031	2.23858	0.623237	0.588985	0.271226	2.17e-05	0.00074702	PF3D7_1109200	0.000856307	28	23	0.418264	pre-mRNA splicing factor, putative
PF3D7_1130400	0	yule-walker	1	23.2093	0.421749	12.5569	8.59998	0.58376	0.54592	0.0464965	6.5e-05	0.0015515	PF3D7_1130400	0.000856307	24	12	0.268022	26S protease regulatory subunit 6A, putative (RPT5)
PF3D7_0928100	1	burg	1	25.2658	0.96592	22.8668	0.299811	0.564746	0.525177	3.03918	0.00010621	0.00224851	PF3D7_0928100	0.000856307	26	22	0.775857	conserved Plasmodium protein, unknown function
PF3D7_0800400	0	default	1	24	1.93134	17.2287	-1.25421	0.515567	0.471528	-1.52987	0.0003448	0.00543066	PF3D7_0800400	0.000856307	24	16	1.91471	rifin (RIF)
PF3D7_1001100	1	burg	1	21.4624	2.94015	3.89371	5.48246	0.508901	0.464255	0.544259	0.00040074	0.00607385	PF3D7_1001100	0.000856307	22	2	1.97288	#N/A
PF3D7_0323000	0	burg	1	20.5773	1.22861	13.6332	5.61703	0.505955	0.461042	0.21746	0.00042799	0.00641249	PF3D7_0323000	0.000856307	22	11	0.839353	translation machinery-associated protein 7, putative (TMA7)
PF3D7_1032600	0	yule-walker	1	23.4824	1.27491	12.5842	2.40516	0.497034	0.451309	0.573183	0.00052111	0.00730353	PF3D7_1032600	0.000856307	24	12	0.754606	conserved protein, unknown function
PF3D7_0511400	0	default	1	24	0.729577	19.9914	0.839077	0.494444	0.448484	1.07611	0.0005514	0.00752807	PF3D7_0511400	0.000856307	26	17	0.837367	conserved Plasmodium protein, unknown function
PF3D7_0523700	0	burg	1	26.973	1.19177	23.2467	2.79912	0.424602	0.372293	0.498098	0.00228904	0.0200157	PF3D7_0523700	0.000856307	28	21	1.43153	conserved Plasmodium membrane protein, unknown function
PF3D7_1211100	0	default	1	24	0.729778	21.7212	1.88635	0.392114	0.336851	0.717388	0.00418839	0.0307358	PF3D7_1211100	0.000856307	28	20	1.78557	HSP20-like chaperone
PF3D7_0210000	0	yule-walker	1	23.2093	0.785581	14.2492	6.91794	0.824313	0.808341	0.115202	4.92e-09	1.09e-05	PF3D7_0210000	0.00111232	24	12	0.65187	secretory complex protein 61 gamma subunit (Sec61-gamma)
PF3D7_1319200	0	burg	1	21.9341	0.914148	2.26225	1.97938	0.626291	0.592318	0.464977	1.99e-05	0.00070627	PF3D7_1319200	0.00111232	22	0	0.666513	conserved Plasmodium protein, unknown function
PF3D7_0719800	0	yule-walker	1	26.6133	0.706759	11.4709	4.19544	0.606948	0.571216	0.149848	3.46e-05	0.00101045	PF3D7_0719800	0.00111232	26	11	0.469255	conserved Plasmodium protein, unknown function
PF3D7_1013000	0	burg	1	27.3425	0.989137	15.2529	4.88832	0.604962	0.56905	0.261116	3.66e-05	0.00105044	PF3D7_1013000	0.00111232	28	14	0.774715	zinc finger protein, putative
PF3D7_1204100	0	burg	1	24.3415	1.43793	0.0194002	3.8705	0.602325	0.566172	0.532006	3.93e-05	0.0011	PF3D7_1204100	0.00111232	28	22	2.54168	conserved Plasmodium protein, unknown function
PF3D7_0931200	1	burg	1	27.3425	0.987193	10.0989	2.05942	0.589672	0.552369	0.429437	5.55e-05	0.00140247	PF3D7_0931200	0.00111232	28	8	0.800053	selenoprotein (Sel2)
PF3D7_0807800	0	burg	1	26.973	0.417045	13.0246	7.8979	0.570471	0.531423	0.0479606	9.18e-05	0.00202575	PF3D7_0807800	0.00111232	28	11	0.364716	26S proteasome regulatory subunit RPN10, putative (RPN10)
PF3D7_1130000	1	burg	1	26.973	0.73633	26.907	5.12949	0.521413	0.477905	0.138358	0.0003017	0.00489932	PF3D7_1130000	0.00111232	28	26	0.751637	phosphoacetylglucosamine mutase, putative (PAGM)
PF3D7_1223600	1	yule-walker	1	22.6818	0.735853	15.3023	3.78058	0.515605	0.471569	0.206611	0.0003445	0.00543066	PF3D7_1223600	0.00111232	22	14	0.444788	conserved Plasmodium protein, unknown function
PF3D7_0729000	0	burg	1	26.6133	0.466439	7.59685	3.73908	0.467373	0.418953	0.21043	0.00097871	0.0110294	PF3D7_0729000	0.00111232	26	7	0.72084	signal recognition particle subunit SRP9 (SRP9)
PF3D7_1316200	1	burg	1	25.9221	1.25831	17.9191	3.03817	0.430328	0.37854	0.888955	0.00205056	0.0183917	PF3D7_1316200	0.00111232	28	17	0.921244	ADP-ribosylation factor, putative
PF3D7_1103800	1	burg	1	27.7222	1.33916	21.5187	7.02903	0.404889	0.350788	0.340782	0.00331575	0.02623	PF3D7_1103800	0.00111232	28	20	3.37359	CCR4-NOT transcription complex subunit 1, putative (NOT1)
PF3D7_0100400	0	burg	1	20.3673	1.57205	16.0697	0.0229335	0.630826	0.597264	61.6486	1.74e-05	0.00064839	PF3D7_0100400	0.00143786	20	15	1.65992	rifin (RIF)
PF3D7_0702900	1	burg	1	22.9425	0.616829	11.7473	4.50812	0.597849	0.56129	0.182015	4.45e-05	0.00119921	PF3D7_0702900	0.00143786	24	9	0.622995	centrin, putative
PF3D7_1352400	1	yule-walker	1	24.95	0.750424	13.7123	5.8751	0.582819	0.544893	0.119999	6.66e-05	0.00158157	PF3D7_1352400	0.00143786	26	13	0.534686	conserved Plasmodium protein, unknown function
PF3D7_0901400	0	burg	1	27.3425	3.3275	18.2083	2.07792	0.545919	0.504639	1.60313	0.00016923	0.00321776	PF3D7_0901400	0.00143786	28	17	4.87827	rifin (RIF)
PF3D7_1368300	0	yule-walker	1	21.234	0.587537	13.1956	3.28763	0.491737	0.445531	0.199803	0.00058476	0.00778041	PF3D7_1368300	0.00143786	20	13	0.494943	conserved Plasmodium protein, unknown function
PF3D7_0400200	0	burg	1	22.9425	1.2294	18.8496	7.83754	0.395884	0.340965	0.303934	0.00391131	0.0295126	PF3D7_0400200	0.00143786	26	17	3.35462	erythrocyte membrane protein 1 (PfEMP1), exon 2, pseudogene
PF3D7_1458900	0	burg	1	26.973	0.737352	9.7016	3.44641	0.686123	0.657589	0.243763	2.91e-06	0.00021393	PF3D7_1458900	0.00184986	28	6	1.21313	golgi apparatus membrane protein TVP23, putative (TVP23)
PF3D7_1404200	0	burg	1	26.2632	1.40777	11.7716	0.936189	0.672084	0.642274	1.41223	4.71e-06	0.00025693	PF3D7_1404200	0.00184986	28	10	1.12235	conserved Plasmodium protein, unknown function
PF3D7_0416800	0	burg	1	21.4624	0.826443	13.3743	8.24793	0.664965	0.634507	0.116209	5.97e-06	0.00029176	PF3D7_0416800	0.00184986	22	11	0.52195	small GTP-binding protein sar1 (SAR1)
PF3D7_0208800	1	yule-walker	1	23.7619	0.488074	11.8192	3.68224	0.55834	0.518189	0.187182	0.00012473	0.00251817	PF3D7_0208800	0.00184986	24	9	0.525311	conserved Plasmodium protein, unknown function
PF3D7_1145300	0	burg	1	24.3415	0.733625	10.4987	4.14568	0.515634	0.4716	0.173857	0.00034428	0.00543066	PF3D7_1145300	0.00184986	24	9	0.585182	cysteine-rich PDZ-binding protein, putative (CRIPT)
PF3D7_1144900	0	yule-walker	1	24.0482	0.623569	11.6331	5.91836	0.514695	0.470576	0.110634	0.0003517	0.00547978	PF3D7_1144900	0.00184986	28	9	0.617987	ras-related protein Rab-6 (RAB6)
PF3D7_0819900	0	burg	1	23.4824	0.552315	8.38216	5.09594	0.478314	0.430888	0.158733	0.00077893	0.00959998	PF3D7_0819900	0.00184986	26	5	0.486245	U6 snRNA-associated Sm-like protein LSm3, putative (LSM3)
PF3D7_0932700	1	burg	1	26.2632	1.08368	22.3262	2.6808	0.45231	0.40252	0.460782	0.00133009	0.0133751	PF3D7_0932700	0.00184986	28	21	1.84895	conserved Plasmodium protein, unknown function
PF3D7_0305400	0	default	1	24	1.24889	5.58518	3.23134	0.435621	0.384314	0.413471	0.00185046	0.0170653	PF3D7_0305400	0.00184986	28	1	1.43665	conserved Plasmodium protein, unknown function
PF3D7_1200200	0	default	1	24	1.30451	16.5649	-1.42179	0.4354	0.384073	-1.05219	0.00185844	0.0170787	PF3D7_1200200	0.00184986	24	16	1.32821	rifin (RIF)
PF3D7_0907100	1	burg	1	24.95	1.14424	24.7971	3.98285	0.392661	0.337448	0.446432	0.00414711	0.0305426	PF3D7_0907100	0.00184986	28	23	2.92011	conserved Plasmodium protein, unknown function
PF3D7_1200400	1	burg	1	26.2632	1.07083	8.97965	4.50048	0.355685	0.297111	0.338043	0.00794476	0.0458534	PF3D7_1200400	0.00184986	28	7	2.711	erythrocyte membrane protein 1, PfEMP1 (VAR)
PF3D7_1209400	0	burg	1	22.427	1.4471	21.4669	5.24752	0.7188	0.693236	0.54524	8.69e-07	9.88e-05	PF3D7_1209400	0.00236887	26	19	2.87971	cytosolic iron-sulfur protein assembly protein 1, putative (CIA1)
PF3D7_1407000	0	burg	1	27.3425	1.71436	20.732	2.27255	0.697136	0.669603	1.28377	1.97e-06	0.00016586	PF3D7_1407000	0.00236887	26	19	3.66998	LCCL domain-containing protein (CCp3)
PF3D7_1021400	0	burg	1	26.2632	0.728155	8.75777	7.21268	0.665085	0.634638	0.145325	5.95e-06	0.00029176	PF3D7_1021400	0.00236887	26	6	0.953201	endomembrane protein 70, putative
PF3D7_1250100	1	burg	1	25.9221	1.85246	0.370619	-1.18519	0.665714	0.635325	-1.54274	5.82e-06	0.00029176	PF3D7_1250100	0.00236887	24	0	1.73374	osmiophilic body protein (G377)
PF3D7_1466900	1	burg	1	27.3425	0.934817	15.3877	6.10244	0.603986	0.567985	0.140672	3.76e-05	0.00106762	PF3D7_1466900	0.00236887	28	13	0.67767	rhoptry protein, putative
PF3D7_0521900	0	burg	1	20.1616	0.643094	9.74817	4.34598	0.592239	0.555169	0.160773	5.18e-05	0.00132818	PF3D7_0521900	0.00236887	20	8	0.553062	conserved Plasmodium protein, unknown function
PF3D7_0808100	1	yule-walker	1	22.9425	0.564388	14.7147	4.93884	0.559336	0.519276	0.122166	0.00012167	0.0024852	PF3D7_0808100	0.00236887	24	11	0.423853	AP-3 complex subunit delta, putative
PF3D7_0907400	1	burg	1	22.1778	0.743606	16.5999	7.54273	0.552781	0.512125	0.145963	0.00014313	0.00280303	PF3D7_0907400	0.00236887	24	16	0.627788	ATP-dependent protease ATPase subunit ClpY (ClpY)
PF3D7_0616500	0	yule-walker	1	21.9341	1.69738	21.8299	-1.52306	0.508502	0.46382	-1.21427	0.00040434	0.006093	PF3D7_0616500	0.00236887	26	19	1.01392	TRAP-like protein (TLP)
PF3D7_1136800	1	yule-walker	1	27.7222	0.62545	12.8201	5.1639	0.49876	0.453192	0.114954	0.00050177	0.00707683	PF3D7_1136800	0.00236887	26	13	0.320312	DnaJ protein, putative
PF3D7_1464300	0	default	1	24	1.10349	4.58228	0.0375141	0.48711	0.440484	30.1035	0.00064605	0.00843773	PF3D7_1464300	0.00236887	28	27	1.24702	conserved Plasmodium protein, unknown function
PF3D7_1233100	1	burg	1	21.9341	0.597515	12.4583	5.30167	0.469991	0.421809	0.122072	0.00092707	0.010593	PF3D7_1233100	0.00236887	24	9	0.461523	conserved protein, unknown function
PF3D7_1017300	0	default	1	24	0.736228	19.7081	5.77454	0.45637	0.406949	0.248119	0.00122557	0.012665	PF3D7_1017300	0.00236887	26	18	1.30592	#N/A
PF3D7_0922900	0	default	1	24	1.29639	4.90694	1.076	0.454824	0.405263	1.33229	0.00126446	0.0129137	PF3D7_0922900	0.00236887	28	26	1.61071	3-oxoacyl-[acyl-carrier-protein] reductase (FabG)
PF3D7_0209100	1	yule-walker	1	26.6133	0.568384	7.05174	6.77347	0.623891	0.589699	0.157269	2.13e-05	0.00074265	PF3D7_0209100	0.00301977	28	5	1.28249	phospholipase A2, putative
PF3D7_1037400	1	burg	1	24.3415	1.91132	19.2386	2.99528	0.584742	0.546991	1.26755	6.33e-05	0.00153329	PF3D7_1037400	0.00301977	26	18	5.00506	conserved Plasmodium protein, unknown function
PF3D7_1371700	0	default	1	24	1.7344	20.5511	3.63919	0.538939	0.497024	1.01026	0.00020014	0.0036088	PF3D7_1371700	0.00301977	26	19	4.6021	serine/threonine protein kinase, FIKK family
PF3D7_1367800	1	yule-walker	1	24.642	0.89294	1.46529	-0.656297	0.478122	0.430678	-1.41193	0.0007821	0.00959998	PF3D7_1367800	0.00301977	24	1	0.513595	secreted ookinete protein, putative (PSOP2)
PF3D7_1020900	0	default	1	24	0.498011	11.133	8.13283	0.451862	0.402031	0.0664018	0.00134211	0.0134186	PF3D7_1020900	0.00301977	26	8	0.182645	ADP-ribosylation factor (ARF1)
PF3D7_0413900	1	yule-walker	1	25.2658	0.45496	12.8998	7.1729	0.436754	0.38555	0.0676053	0.00180999	0.0168706	PF3D7_0413900	0.00301977	24	12	0.355962	ubiquitin carboxyl-terminal hydrolase 13, putative (USP13)
malmito_rna_LSUG	0	burg	1	26.6133	1.27814	3.35703	1.18765	0.41381	0.36052	1.21081	0.00280815	0.0234192	malmito_rna_LSUG	0.00301977	28	0	0.901416	#N/A
PF3D7_1311500	0	burg	1	26.973	0.395338	9.57569	8.74321	0.568966	0.529781	0.0435278	9.54e-05	0.0020703	PF3D7_1311500	0.00383245	28	8	0.158199	26S protease regulatory subunit 7, putative (RPT1)
PF3D7_1338100	1	burg	1	21.9341	0.731515	14.0773	8.22792	0.52399	0.480716	0.0970052	0.0002843	0.00470448	PF3D7_1338100	0.00383245	22	13	0.431927	26S proteasome regulatory subunit RPN3, putative (RPN3)
PF3D7_1324300	0	burg	1	21.6957	1.02893	2.40165	4.36741	0.519381	0.475689	0.236035	0.00031609	0.00508563	PF3D7_1324300	0.00383245	22	0	0.805903	conserved Plasmodium membrane protein, unknown function
PF3D7_1344400	0	burg	1	25.9221	1.09508	14.2077	3.25383	0.501521	0.456205	0.400235	0.00047219	0.00676247	PF3D7_1344400	0.00383245	26	14	1.18085	conserved Plasmodium protein, unknown function
PF3D7_1103500	1	burg	1	22.9425	0.671906	0.806127	-0.236739	0.475652	0.427984	-3.01408	0.0008238	0.00989659	PF3D7_1103500	0.00383245	24	22	0.548267	CPW-WPC family protein
PF3D7_1018100	1	burg	1	21.0105	0.869646	2.43083	-1.00605	0.459506	0.41037	-1.11072	0.00115002	0.0121001	PF3D7_1018100	0.00383245	24	21	0.71804	conserved Plasmodium protein, unknown function
PF3D7_1013500	0	default	1	24	0.489965	18.8416	5.60024	0.451133	0.401236	0.136365	0.00136188	0.0135643	PF3D7_1013500	0.00383245	26	18	0.881017	phosphoinositide-specific phospholipase C (PI-PLC)
PF3D7_1427400	0	burg	1	24.642	0.710949	14.6569	4.36904	0.441912	0.391177	0.192242	0.00163578	0.0155801	PF3D7_1427400	0.00383245	24	14	0.460204	#N/A
PF3D7_0422100	1	yule-walker	1	20.7917	0.77775	13.8494	6.30784	0.431246	0.379541	0.152026	0.0020145	0.0181618	PF3D7_0422100	0.00383245	22	11	0.44163	transmembrane emp24 domain-containing protein, putative
PF3D7_0826600	0	default	1	24	0.975594	17.459	3.83901	0.384951	0.329038	0.318352	0.00476436	0.0335257	PF3D7_0826600	0.00383245	24	16	0.773094	SNARE protein, putative (VAMP7)
PF3D7_1402900	0	default	1	24	0.859868	18.1003	3.05926	0.364648	0.306889	0.521965	0.0068102	0.0416962	PF3D7_1402900	0.00383245	28	15	0.859947	conserved Plasmodium protein, unknown function
PF3D7_1036700	1	burg	1	26.6133	1.23621	21.579	3.41136	0.357212	0.298777	0.461108	0.00774006	0.0451201	PF3D7_1036700	0.00383245	28	21	2.64405	phosducin-like protein, putative (PhLP2)
PF3D7_0620000	0	burg	1	22.6818	1.16663	4.15407	-0.054919	0.692677	0.664738	-20.7231	2.31e-06	0.00018026	PF3D7_0620000	0.00484277	22	3	0.972884	conserved Plasmodium protein, unknown function
PF3D7_0933900	0	burg	1	23.4824	0.543497	7.38533	6.0864	0.628906	0.59517	0.167843	1.84e-05	0.00067205	PF3D7_0933900	0.00484277	26	4	0.92292	conserved Plasmodium protein, unknown function
PF3D7_0423200	0	burg	1	27.3425	0.791359	10.8812	4.77865	0.572182	0.533289	0.15074	8.79e-05	0.00195524	PF3D7_0423200	0.00484277	28	9	0.753819	BSD-domain protein, putative
PF3D7_0531000	0	burg	1	27.3425	0.74035	13.0788	4.55605	0.561129	0.521232	0.175302	0.00011633	0.00238553	PF3D7_0531000	0.00484277	28	13	0.386256	conserved Plasmodium protein, unknown function
PF3D7_0300200	0	default	1	24	1.73538	16.7019	3.06666	0.502523	0.457298	0.569034	0.00046185	0.00672702	PF3D7_0300200	0.00484277	24	15	1.76709	rifin (RIF)
PF3D7_1337900	1	burg	1	26.973	0.43523	11.2613	5.3934	0.49258	0.446451	0.0853347	0.00057417	0.00771811	PF3D7_1337900	0.00484277	28	8	0.731997	conserved Plasmodium protein, unknown function
PF3D7_1111300	1	yule-walker	1	24.95	0.558081	14.3183	2.37154	0.457956	0.408679	0.255277	0.00118681	0.0123622	PF3D7_1111300	0.00484277	24	14	0.417215	SNARE protein, putative (GS27)
PF3D7_0223400	0	default	1	24	1.65599	17.3882	-2.33607	0.436566	0.385344	-0.756206	0.00181668	0.0169028	PF3D7_0223400	0.00484277	26	16	2.0776	rifin (RIF)
PF3D7_1401700	0	default	1	24	1.25026	20.7123	-0.358439	0.430224	0.378426	-5.9756	0.00205468	0.0183971	PF3D7_1401700	0.00484277	24	18	1.78307	Plasmodium exported protein, unknown function
PF3D7_1317300	0	yule-walker	1	20.1616	1.03459	13.7901	6.54622	0.393687	0.338567	0.191573	0.0040707	0.0302031	PF3D7_1317300	0.00484277	22	11	0.665708	conserved Plasmodium protein, unknown function
PF3D7_0222800	0	default	1	24	1.80934	21.5839	-2.39552	0.36529	0.307589	-0.88765	0.00673489	0.0413828	PF3D7_0222800	0.00484277	28	22	2.06553	stevor
PF3D7_0812800	0	burg	1	26.973	1.10378	8.53759	2.60401	0.772469	0.751785	0.371448	8.46e-08	4.14e-05	PF3D7_0812800	0.00609348	28	8	0.816517	conserved Plasmodium protein, unknown function
PF3D7_1437500	1	burg	1	27.7222	0.905874	8.70336	4.45645	0.695413	0.667723	0.174322	2.09e-06	0.00017103	PF3D7_1437500	0.00609348	28	7	0.721864	conserved Plasmodium membrane protein, unknown function
PF3D7_1216700	0	default	1	24	1.07874	4.9413	-0.0366696	0.656941	0.625754	-29.3401	7.75e-06	0.00035131	PF3D7_1216700	0.00609348	20	6	1.03081	perforin-like protein 2 (PLP2)
PF3D7_1315100	0	burg	1	22.1778	1.04065	0.707206	2.47989	0.49963	0.454142	0.43545	0.00049227	0.00697587	PF3D7_1315100	0.00609348	24	21	0.924097	serine/threonine protein kinase (PK9)
PF3D7_0817500	1	burg	1	21.234	0.830448	12.5295	8.70369	0.468066	0.419708	0.131076	0.00096479	0.0109672	PF3D7_0817500	0.00609348	24	8	0.696674	protein kinase c inhibitor-like protein, putative
PF3D7_1355900	0	burg	1	21.0105	0.663927	10.5562	5.98906	0.440159	0.389265	0.17967	0.00169321	0.0159528	PF3D7_1355900	0.00609348	24	6	0.939599	conserved protein, unknown function
PF3D7_0209400	0	yule-walker	1	20.5773	0.704813	12.7071	6.11498	0.421106	0.36848	0.157598	0.00244673	0.0210774	PF3D7_0209400	0.00609348	24	8	0.766982	conserved protein, unknown function
PF3D7_1254200	0	default	1	24	2.12223	18.8142	-1.66699	0.406391	0.352426	-1.41151	0.00322484	0.0257445	PF3D7_1254200	0.00609348	28	17	3.33369	rifin (RIF)
PF3D7_1454700	1	burg	1	21.6957	0.711091	11.8364	7.98759	0.373804	0.316877	0.14949	0.00580519	0.0380393	PF3D7_1454700	0.00609348	24	7	0.5971	6-phosphogluconate dehydrogenase, decarboxylating, putative
PF3D7_1126300	0	yule-walker	1	26.6133	0.452537	12.9118	4.03406	0.370281	0.313034	0.133586	0.00617469	0.0390383	PF3D7_1126300	0.00609348	26	12	0.451531	DnaJ protein, putative
PF3D7_0804500	0	default	1	24	0.746878	16.8501	8.08909	0.360743	0.302629	0.120498	0.00728496	0.0434727	PF3D7_0804500	0.00609348	26	15	0.981625	conserved Plasmodium membrane protein, unknown function
PF3D7_0815800	1	burg	1	27.7222	1.22779	14.4228	7.6777	0.718253	0.692639	0.254121	8.88e-07	9.88e-05	PF3D7_0815800	0.00763538	26	15	1.15098	vacuolar protein sorting-associated protein 9, putative (VPS9)
PF3D7_1478400	1	burg	1	26.2632	2.30293	21.5551	-2.83811	0.562635	0.522874	-0.783126	0.00011202	0.00233364	PF3D7_1478400	0.00763538	28	20	2.64143	Plasmodium exported protein, unknown function, pseudogene
PF3D7_0700200	1	burg	1	25.2658	2.32297	18.365	-1.24314	0.501985	0.456711	-1.88636	0.00046738	0.00676247	PF3D7_0700200	0.00763538	28	17	3.14093	rifin (RIF)
PF3D7_1478700	1	burg	1	27.7222	2.63416	23.2315	-1.16368	0.484939	0.438116	-2.25973	0.00067677	0.00867362	PF3D7_1478700	0.00763538	28	21	3.92365	Plasmodium exported protein, unknown function, pseudogene
PF3D7_1441500	1	yule-walker	1	24.3415	0.656929	11.283	5.74951	0.459892	0.410792	0.12461	0.001141	0.0120903	PF3D7_1441500	0.00763538	26	8	0.434126	conserved Plasmodium protein, unknown function
PF3D7_1334700	0	burg	1	21.0105	1.29764	8.14099	6.13555	0.455701	0.40622	0.321744	0.00124225	0.0127826	PF3D7_1334700	0.00763538	22	6	1.59613	MSP7-like protein (MSRP7)
PF3D7_1006900	0	burg	1	21.9341	0.690102	12.5975	5.89273	0.452139	0.402333	0.192767	0.00133468	0.0133908	PF3D7_1006900	0.00763538	26	6	0.42093	PPPDE peptidase, putative
PF3D7_0516600	0	burg	1	22.1778	0.705036	21.7316	6.28368	0.436173	0.384916	0.136512	0.00183064	0.0169937	PF3D7_0516600	0.00763538	24	20	0.800271	sporozoite surface antigen MB2 (MB2)
PF3D7_1117800	1	burg	1	26.6133	0.472424	12.3682	6.83546	0.415673	0.362552	0.0732132	0.00271155	0.0228689	PF3D7_1117800	0.00763538	28	10	0.365912	DNA mismatch repair protein MLH (MLH)
PF3D7_1007000	1	yule-walker	1	21.0105	1.04423	13.5772	5.9459	0.384883	0.328964	0.206791	0.00477015	0.0335257	PF3D7_1007000	0.00763538	22	11	0.570712	conserved membrane protein, unknown function
PF3D7_0819200	1	burg	1	23.4824	0.751656	3.98479	2.3785	0.6756	0.646109	0.411421	4.19e-06	0.0002535	PF3D7_0819200	0.00952854	24	3	0.901555	perforin-like protein 5 (PLP5)
PF3D7_0514700	0	burg	1	21.9341	1.38994	1.96903	-0.82701	0.64354	0.611134	-1.69926	1.18e-05	0.00047127	PF3D7_0514700	0.00952854	20	3	1.10552	conserved Plasmodium protein, unknown function
PF3D7_0104200	1	yule-walker	1	24.95	1.19878	21.1184	6.1323	0.621989	0.587625	0.360544	2.25e-05	0.00075481	PF3D7_0104200	0.00952854	26	19	1.96408	StAR-related lipid transfer protein
PF3D7_0725200	0	burg	1	21.234	0.430349	11.7696	6.62446	0.615778	0.580848	0.0877094	2.69e-05	0.00085377	PF3D7_0725200	0.00952854	24	8	0.567362	mago nashi protein homologue, putative
PF3D7_1108600	0	burg	1	22.1778	1.03072	12.9255	10.0758	0.593014	0.556015	0.0977496	5.07e-05	0.00130708	PF3D7_1108600	0.00952854	22	12	0.757531	endoplasmic reticulum-resident calcium binding protein (ERC)
PF3D7_1115500	0	default	1	24	1.24116	5.31882	6.43884	0.537771	0.49575	0.189215	0.00020579	0.00368978	PF3D7_1115500	0.00952854	28	0	1.2986	transcription factor with AP2 domain(s), putative (ApiAP2)
PF3D7_0305700	0	burg	1	26.973	0.497492	10.8831	7.7939	0.511219	0.466785	0.0881269	0.00038041	0.00583335	PF3D7_0305700	0.00952854	28	8	0.95537	ubiquitin-conjugating enzyme E2, putative
PF3D7_1033200	1	burg	1	21.9341	1.12627	14.556	7.5136	0.466291	0.417772	0.161692	0.00100081	0.0111122	PF3D7_1033200	0.00952854	22	13	0.825816	early transcribed membrane protein 10.2 (ETRAMP10.2)
PF3D7_1216300	1	burg	1	26.973	0.596746	10.5432	5.88958	0.45984	0.410735	0.167072	0.00114221	0.0120903	PF3D7_1216300	0.00952854	28	7	1.4732	signal recognition particle subunit SRP19 (SRP19)
PF3D7_0528000	1	default	1	24	0.700464	12.3358	5.74782	0.459298	0.410143	0.128776	0.00115489	0.0121264	PF3D7_0528000	0.00952854	24	12	0.450999	proteasome maturation factor UMP1, putative (UMP1)
PF3D7_0827900	1	burg	1	21.4624	0.818215	12.9333	10.4131	0.420239	0.367533	0.100698	0.00248737	0.0213922	PF3D7_0827900	0.00952854	24	9	0.492356	protein disulfide isomerase (PDI8)
PF3D7_1417700	1	burg	1	20.7917	0.768815	13.3944	6.3895	0.409715	0.356053	0.135981	0.00303166	0.0248084	PF3D7_1417700	0.00952854	22	11	0.448528	conserved Plasmodium protein, unknown function
PF3D7_0518400	1	yule-walker	1	20.7917	0.757144	1.49171	-0.691996	0.400739	0.346261	-1.20979	0.00357913	0.0277472	PF3D7_0518400	0.00952854	22	21	0.52039	cyclin (CYC3)
PF3D7_0935100	0	burg	1	23.4824	0.477807	10.441	4.9259	0.382136	0.325966	0.150138	0.00500985	0.0346515	PF3D7_0935100	0.00952854	24	8	0.597939	conserved protein, unknown function
PF3D7_1357400	1	burg	1	23.4824	1.1518	19.2238	5.39142	0.373895	0.316976	0.459401	0.0057959	0.038026	PF3D7_1357400	0.00952854	26	18	3.62086	conserved Plasmodium protein, unknown function
PF3D7_0833400	0	default	1	24	1.29614	17.4974	-1.66017	0.364601	0.306837	-0.95218	0.00681573	0.0416962	PF3D7_0833400	0.00952854	26	17	1.77138	rifin (RIF)
PF3D7_1114000	1	burg	1	25.5897	1.5068	0.877047	-1.19082	0.676291	0.646863	-1.36831	4.09e-06	0.0002535	PF3D7_1114000	0.0118437	26	24	1.46927	dynein light chain type 2, putative
PF3D7_1425400	0	default	1	24	1.47237	19.9336	4.12517	0.67081	0.640883	0.806832	4.92e-06	0.00026519	PF3D7_1425400	0.0118437	26	18	4.08173	DEAD/DEAH box helicase, putative
PF3D7_0511800	0	burg	1	24.3415	0.43801	13.018	8.50724	0.576323	0.537806	0.0724235	7.9e-05	0.0018029	PF3D7_0511800	0.0118437	26	9	0.423199	inositol-3-phosphate synthase (INO1)
PF3D7_0214300	0	yule-walker	1	22.1778	1.1666	1.93614	4.7385	0.513432	0.469199	0.272567	0.00036189	0.00560657	PF3D7_0214300	0.0118437	24	22	1.11623	conserved Plasmodium protein, unknown function
PF3D7_1470900	1	burg	1	21.6957	0.851536	13.6603	7.47821	0.486196	0.439487	0.117894	0.00065882	0.00856962	PF3D7_1470900	0.0118437	22	12	0.517061	proteasome subunit beta type-2, putative
PF3D7_0425900	0	default	1	24	1.63881	17.3085	-1.69309	0.427957	0.375953	-1.04367	0.00214641	0.0190877	PF3D7_0425900	0.0118437	26	16	1.63051	rifin (RIF)
PF3D7_0528900	0	burg	1	23.2093	1.28324	21.8358	0.788147	0.41649	0.363443	1.75269	0.00267014	0.0225925	PF3D7_0528900	0.0118437	22	21	1.02089	conserved Plasmodium protein, unknown function
PF3D7_1318700	0	burg	1	20.7917	2.10148	0.905402	2.70895	0.408252	0.354457	1.41579	0.00311534	0.025374	PF3D7_1318700	0.0118437	24	18	2.88879	conserved Plasmodium protein, unknown function
PF3D7_0619100	0	default	1	24	0.439745	14.6364	3.72359	0.405573	0.351534	0.133617	0.00327406	0.0259699	PF3D7_0619100	0.0118437	24	14	0.310479	conserved Plasmodium protein, unknown function
PF3D7_0915200	0	default	1	24	0.529772	9.14433	2.61109	0.384142	0.328154	0.36791	0.00483382	0.0338314	PF3D7_0915200	0.0118437	24	7	0.613949	ribonuclease H2 subunit C, putative
PF3D7_1474800	0	burg	1	21.9341	0.52926	12.5987	7.69505	0.379163	0.322723	0.0961129	0.00528147	0.0357283	PF3D7_1474800	0.0118437	24	9	0.333341	proteasome subunit alpha type-1, putative
PF3D7_1318300	0	default	1	24	1.1749	16.2767	3.77981	0.359299	0.301053	0.379016	0.00746813	0.0440089	PF3D7_1318300	0.0118437	26	15	1.85282	conserved Plasmodium protein, unknown function
PF3D7_0409600	1	yule-walker	1	21.9341	1.11199	18.1229	6.77791	0.348461	0.28923	0.319083	0.00898148	0.0499619	PF3D7_0409600	0.0118437	24	18	1.34237	replication protein A1, large subunit (RPA1)
PF3D7_1333300	0	yule-walker	1	21.4624	0.644729	13.4329	5.8302	0.712773	0.686661	0.149417	1.1e-06	0.0001128	PF3D7_1333300	0.014664	24	10	0.674838	transmembrane protein Tmp21 homologue, putative
PF3D7_1423400	0	burg	1	21.0105	1.77009	2.48854	-0.67355	0.609552	0.574057	-4.02541	3.22e-05	0.00097236	PF3D7_1423400	0.014664	24	20	1.64647	conserved Plasmodium membrane protein, unknown function
PF3D7_0820200	0	burg	1	26.6133	0.645072	12.9466	7.30028	0.587814	0.550342	0.0874105	5.83e-05	0.00145341	PF3D7_0820200	0.014664	28	10	0.749709	phosphatidylglycerophosphate synthase (PGPS)
PF3D7_0629500	0	default	1	24	0.852339	22.3754	7.33077	0.586246	0.548632	0.11394	6.08e-05	0.00149101	PF3D7_0629500	0.014664	24	21	0.587189	amino acid transporter, putative
PF3D7_0625800	0	yule-walker	1	26.2632	0.569945	11.8201	3.7785	0.561391	0.521517	0.170177	0.00011557	0.00237925	PF3D7_0625800	0.014664	26	9	0.877612	conserved Plasmodium protein, unknown function
PF3D7_0422900	0	yule-walker	1	27.7222	1.02748	22.3298	1.91908	0.553093	0.512465	1.12586	0.00014203	0.00279207	PF3D7_0422900	0.014664	26	19	2.19721	conserved Plasmodium protein, unknown function
PF3D7_0809800	1	burg	1	26.6133	1.28707	13.915	1.51074	0.552171	0.511459	1.22488	0.00014529	0.00283479	PF3D7_0809800	0.014664	28	13	1.1252	conserved Plasmodium protein, unknown function
PF3D7_0318900	0	yule-walker	1	24.3415	0.449104	12.9476	7.10528	0.53134	0.488735	0.0695668	0.00023957	0.00412077	PF3D7_0318900	0.014664	24	12	0.38118	conserved protein, unknown function
PF3D7_1429900	0	default	1	24	0.62447	20.1105	4.85167	0.511065	0.466616	0.228559	0.00038174	0.00583653	PF3D7_1429900	0.014664	26	18	1.01234	ADP-dependent DNA helicase RecQ (WRN)
PF3D7_0833000	0	default	1	24	2.20721	20.1213	-2.64505	0.501288	0.45595	-0.8408	0.00047463	0.00676247	PF3D7_0833000	0.014664	28	19	2.5108	rifin (RIF)
PF3D7_0915300	1	burg	1	27.7222	1.73194	23.9266	3.22891	0.483884	0.436964	0.529099	0.00069219	0.00882789	PF3D7_0915300	0.014664	28	22	2.84519	conserved Plasmodium protein, unknown function
PF3D7_0619000	0	burg	1	24.95	0.555164	14.6648	8.00067	0.449679	0.39965	0.0740885	0.00140208	0.0138549	PF3D7_0619000	0.014664	26	13	0.487583	#N/A
PF3D7_1408400	0	default	1	24	0.608392	18.5138	6.24302	0.356199	0.297671	0.131208	0.00787538	0.0456545	PF3D7_1408400	0.014664	26	17	0.882826	DNA repair helicase, putative
PF3D7_1226400	0	default	1	24	0.61945	14.5503	5.88319	0.350457	0.291408	0.129096	0.00868336	0.0489281	PF3D7_1226400	0.014664	24	14	0.357843	conserved Plasmodium protein, unknown function
PF3D7_0304000	0	yule-walker	1	26.2632	1.56241	24.4051	0.542169	0.749172	0.726369	4.89229	2.47e-07	6.92e-05	PF3D7_0304000	0.0180864	26	21	2.53445	inner membrane complex protein 1a, putative (IMC1a)
PF3D7_0926400	1	burg	1	26.973	1.24897	8.55357	4.28992	0.68611	0.657574	0.260668	2.91e-06	0.00021393	PF3D7_0926400	0.0180864	26	8	1.02698	monocarboxylate transporter, putative
PF3D7_1411100	0	burg	1	26.973	0.636195	12.3197	4.56429	0.607149	0.571436	0.148253	3.44e-05	0.00101045	PF3D7_1411100	0.0180864	28	11	0.470845	#N/A
PF3D7_1102600	0	yule-walker	1	27.3425	1.27761	27.3416	0.67486	0.575477	0.536884	1.88895	8.07e-05	0.00182691	PF3D7_1102600	0.0180864	26	25	1.46683	Plasmodium exported protein, unknown function (GEXP14)
PF3D7_0518300	1	burg	1	21.9341	0.886277	13.6955	7.95619	0.495083	0.449182	0.115716	0.00054377	0.00750233	PF3D7_0518300	0.0180864	22	12	0.508588	proteasome subunit beta type-1, putative
PF3D7_0416700	0	burg	1	21.4624	0.663177	13.2747	4.80576	0.47799	0.430535	0.143467	0.00078427	0.00960412	PF3D7_0416700	0.0180864	20	13	0.523876	CDGSH iron-sulfur domain-containing protein, putative
PF3D7_1253000	1	burg	1	21.0105	1.1018	7.29154	8.79216	0.453466	0.403781	0.150591	0.00129953	0.0131947	PF3D7_1253000	0.0180864	22	5	1.17056	gametocyte erythrocyte cytosolic protein (GECO)
PF3D7_1208200	1	yule-walker	1	21.4624	1.27942	2.31802	1.08823	0.448746	0.398632	1.46619	0.00142846	0.0140402	PF3D7_1208200	0.0180864	22	0	0.927714	cysteine repeat modular protein 3 (CRMP3)
PF3D7_1359500	0	burg	1	22.427	0.944183	2.31415	0.62994	0.443332	0.392726	1.76575	0.0015906	0.0152331	PF3D7_1359500	0.0180864	22	1	0.942224	conserved Plasmodium protein, unknown function
PF3D7_1234700	0	default	1	24	0.680994	22.7162	1.70847	0.4177	0.364764	0.443	0.00260985	0.0222989	PF3D7_1234700	0.0180864	22	0	0.614161	CPW-WPC family protein
PF3D7_0524500	0	burg	1	26.2632	0.407011	10.3198	3.96529	0.39076	0.335375	0.13626	0.00429213	0.0311716	PF3D7_0524500	0.0180864	28	7	0.366751	conserved Plasmodium protein, unknown function
PF3D7_1107000	1	burg	1	21.4624	0.729236	12.0219	5.18694	0.385453	0.329585	0.212573	0.00472178	0.0334045	PF3D7_1107000	0.0180864	26	6	0.216302	U6 snRNA-associated Sm-like protein LSm4, putative (LSM4)
PF3D7_1351100	0	default	1	24	0.641816	8.03259	6.19371	0.378969	0.322512	0.225211	0.00529964	0.0357708	PF3D7_1351100	0.0180864	26	5	0.621562	conserved protein, unknown function
PF3D7_1027000	0	burg	1	24.642	1.1405	0.780706	1.9905	0.374506	0.317643	0.780991	0.00573393	0.0378092	PF3D7_1027000	0.0180864	28	24	2.40801	conserved Plasmodium protein, unknown function
PF3D7_1146800	0	burg	1	21.9341	0.96484	2.9912	-0.0023952	0.364689	0.306933	-506.249	0.00680535	0.0416962	PF3D7_1146800	0.0180864	22	1	0.70551	conserved Plasmodium protein, unknown function
PF3D7_0821800	1	yule-walker	1	22.6818	0.825113	13.1309	7.72777	0.740602	0.71702	0.153938	3.58e-07	6.92e-05	PF3D7_0821800	0.0222238	24	10	0.841059	protein transport protein SEC61 subunit beta (Sec61-beta)
PF3D7_1317000	0	burg	1	26.6133	0.522788	13.5431	7.07986	0.628591	0.594827	0.075227	1.86e-05	0.00067364	PF3D7_1317000	0.0222238	28	10	0.725395	U4/U6.U5 tri-snRNP-associated protein 2, putative (USP39)
PF3D7_0819600	0	default	1	24	0.801948	17.7577	6.52842	0.615897	0.580979	0.289127	2.68e-05	0.00085377	PF3D7_0819600	0.0222238	26	17	1.85015	conserved Plasmodium protein, unknown function
PF3D7_0312300	1	yule-walker	1	23.7619	0.692777	13.2923	5.16707	0.525838	0.482732	0.151758	0.00027239	0.00455433	PF3D7_0312300	0.0222238	24	13	0.412039	26S proteasome regulatory subunit RPN12, putative (RPN12)
PF3D7_1234400	1	burg	1	21.4624	1.51719	4.28485	-0.746543	0.519912	0.476267	-2.06972	0.00031227	0.00503972	PF3D7_1234400	0.0222238	22	3	1.08111	aspartyl protease, putative
PF3D7_1451500	0	burg	1	22.1778	0.552494	9.96879	4.06723	0.469625	0.421409	0.227867	0.00093415	0.010642	PF3D7_1451500	0.0222238	24	7	0.658284	pre-mRNA-splicing factor CWF18, putative
PF3D7_1428800	0	yule-walker	1	22.427	0.573117	13.6914	5.2526	0.46477	0.416113	0.124627	0.00103263	0.0113916	PF3D7_1428800	0.0222238	22	12	0.420966	#N/A
PF3D7_1017900	0	yule-walker	1	24.642	0.436549	14.2584	7.28061	0.446392	0.396064	0.0639364	0.001497	0.0145769	PF3D7_1017900	0.0222238	24	14	0.277936	26S proteasome regulatory subunit p55, putative (RPN5)
PF3D7_1441100	0	default	1	24	0.794653	4.7008	9.6444	0.443416	0.392817	0.13331	0.00158797	0.0152331	PF3D7_1441100	0.0222238	26	2	1.23481	conserved Plasmodium protein, unknown function
PF3D7_1248400	1	burg	1	24.0482	0.921566	23.6859	-0.404521	0.426326	0.374174	-4.22889	0.00221471	0.0194961	PF3D7_1248400	0.0222238	26	21	1.99912	conserved Plasmodium protein, unknown function
PF3D7_1245600	1	burg	1	22.6818	1.26329	1.55279	0.0613329	0.4164	0.363346	23.2172	0.00267464	0.022594	PF3D7_1245600	0.0222238	22	2	0.676578	kinesin, putative
PF3D7_1139600	1	yule-walker	1	24.0482	0.756877	1.00542	0.878684	0.404033	0.349854	1.18019	0.00336855	0.0266075	PF3D7_1139600	0.0222238	28	24	0.618825	conserved Plasmodium protein, unknown function
PF3D7_0616800	0	burg	1	21.234	1.22097	14.1372	5.20971	0.367403	0.309894	0.281169	0.00649232	0.0403852	PF3D7_0616800	0.0222238	22	12	0.646464	malate:quinone oxidoreductase, putative (MQO)
PF3D7_0621500	1	burg	1	21.234	0.467128	15.1888	3.07669	0.365356	0.307661	0.210815	0.0067272	0.0413828	PF3D7_0621500	0.0222238	24	14	0.381608	ribonuclease P/MRP protein subunit RPP1, putative (RPP1)
PF3D7_0501900	1	yule-walker	1	26.6133	0.624638	11.0683	3.82866	0.567951	0.528674	0.155056	9.79e-05	0.00208985	PF3D7_0501900	0.0272071	24	12	0.50527	conserved protein, unknown function
PF3D7_1433300	0	yule-walker	1	26.6133	0.942937	13.6221	4.8696	0.559036	0.518949	0.256197	0.00012258	0.00249411	PF3D7_1433300	0.0272071	26	14	0.827876	chromatin assembly factor 1 P55 subunit, putative
PF3D7_1223300	1	burg	1	20.5773	0.602184	19.4133	5.52458	0.504766	0.459745	0.129871	0.00043946	0.00652817	PF3D7_1223300	0.0272071	22	19	0.472776	DNA gyrase subunit A (GyrA)
PF3D7_1468200	0	burg	1	25.9221	0.474162	15.4472	5.56623	0.455427	0.40592	0.0893812	0.00124917	0.0127826	PF3D7_1468200	0.0272071	28	13	0.226239	conserved protein, unknown function
PF3D7_0401300	1	burg	1	24.642	2.48325	18.9914	-1.54827	0.451335	0.401457	-1.75855	0.00135636	0.0135352	PF3D7_0401300	0.0272071	28	18	3.62274	rifin (RIF)
PF3D7_0901500	0	default	1	24	2.11618	17.9395	0.0475669	0.444889	0.394424	47.6075	0.00154234	0.0148799	PF3D7_0901500	0.0272071	28	16	3.39064	rifin (RIF)
PF3D7_0406900	1	default	1	24	1.09201	2.87943	2.27493	0.423209	0.370773	0.530831	0.00235075	0.0204868	PF3D7_0406900	0.0272071	24	2	0.541182	conserved Plasmodium protein, unknown function
PF3D7_0826500	0	burg	1	26.973	0.30331	10.8164	7.43263	0.381525	0.3253	0.0597597	0.00506457	0.0348915	PF3D7_0826500	0.0272071	28	7	0.366406	ubiquitin conjugation factor E4 B, putative (UBE4B)
PF3D7_0930900	1	burg	1	22.6818	0.918265	1.73273	2.19534	0.740392	0.716791	0.515563	3.61e-07	6.92e-05	PF3D7_0930900	0.0331874	24	22	0.99222	NifU-like protein, putative (IscU2)
PF3D7_1323800	1	burg	1	27.3425	0.630466	12.0565	5.40247	0.498729	0.453159	0.138599	0.00050211	0.00707683	PF3D7_1323800	0.0331874	28	9	0.875398	vacuolar protein sorting-associated protein 52, putative (VPS52)
PF3D7_0806100	0	burg	1	26.6133	0.508715	12.522	5.21373	0.47541	0.42772	0.105084	0.00082797	0.00989659	PF3D7_0806100	0.0331874	28	11	0.653481	conserved Plasmodium protein, unknown function
mal_rna_17	0	default	1	24	1.79863	6.48046	5.21763	0.393545	0.338413	0.387559	0.00408114	0.030227	mal_rna_17	0.0331874	26	2	2.64031	#N/A
PF3D7_1453400	0	burg	1	27.7222	0.649379	11.7599	4.41914	0.375142	0.318337	0.160721	0.00567012	0.037483	PF3D7_1453400	0.0331874	28	11	0.361787	conserved Plasmodium protein, unknown function
PF3D7_0419600	1	default	1	24	0.39263	8.11124	9.17793	0.368573	0.31117	0.0920939	0.00636143	0.039799	PF3D7_0419600	0.0331874	26	5	0.655196	ran binding protein 1, putative
PF3D7_0910100	0	burg	1	24.3415	0.341062	11.8168	8.04586	0.354707	0.296044	0.0732642	0.00807839	0.0463179	PF3D7_0910100	0.0331874	26	8	0.332745	Ran-binding protein, putative
PF3D7_1108700	0	burg	1	23.2093	0.598432	13.154	8.11818	0.665857	0.635481	0.103061	5.8e-06	0.00029176	PF3D7_1108700	0.0403386	26	8	0.557719	heat shock protein DnaJ homologue Pfj2
PF3D7_1007800	1	yule-walker	1	22.9425	1.05773	0.909988	2.84583	0.536556	0.494424	0.399043	0.00021182	0.00375466	PF3D7_1007800	0.0403386	22	1	0.652832	conserved Plasmodium protein, unknown function
PF3D7_1469000	0	burg	1	22.1778	0.919796	13.9973	3.66959	0.529019	0.486203	0.293557	0.00025295	0.00432247	PF3D7_1469000	0.0403386	22	13	0.776353	translation initiation factor IF-1 (IF1)
PF3D7_0618100	1	yule-walker	1	26.6133	1.19191	21.8038	3.51876	0.50403	0.458942	0.870816	0.00044669	0.00659816	PF3D7_0618100	0.0403386	26	19	3.49797	conserved Plasmodium protein, unknown function
PF3D7_0619800	1	burg	1	27.7222	0.5899	14.5851	5.97802	0.417053	0.364058	0.105584	0.00264192	0.0223899	PF3D7_0619800	0.0403386	28	12	0.449898	conserved Plasmodium membrane protein, unknown function
PF3D7_0718500	1	yule-walker	1	21.0105	0.728959	12.8126	7.00466	0.39095	0.335582	0.116907	0.00427742	0.031108	PF3D7_0718500	0.0403386	22	11	0.34982	prefoldin subunit 3, putative
PF3D7_1418000	0	burg	1	24.0482	0.298684	10.7892	6.97383	0.367376	0.309865	0.0555299	0.00649531	0.0403852	PF3D7_1418000	0.0403386	26	7	0.244041	ubiquitin fusion degradation protein UFD1, putative (UFD1)
PF3D7_0305800	0	burg	1	21.6957	0.924808	2.46239	1.44241	0.357611	0.299212	0.777452	0.00768735	0.0449175	PF3D7_0305800	0.0403386	24	22	0.735437	P-loop containing nucleoside triphosphate hydrolase, putative
PF3D7_1447700	1	yule-walker	1	23.2093	1.01756	12.8274	3.90322	0.693398	0.665525	0.281067	2.25e-06	0.00017832	PF3D7_1447700	0.04886	24	12	0.689177	conserved Plasmodium protein, unknown function
PF3D7_0908000	1	yule-walker	1	27.7222	1.50912	11.5239	5.68896	0.679819	0.650712	0.29906	3.63e-06	0.00023696	PF3D7_0908000	0.04886	28	11	1.29997	P1 nuclease, putative
PF3D7_1351900	0	burg	1	24.642	0.486727	11.1174	6.77548	0.640529	0.60785	0.122936	1.3e-05	0.00050538	PF3D7_1351900	0.04886	26	8	0.678646	conserved Plasmodium protein, unknown function
PF3D7_1403000	1	burg	1	22.427	1.01919	2.02503	-0.285911	0.635114	0.601942	-5.3543	1.53e-05	0.00057846	PF3D7_1403000	0.04886	26	21	1.25535	conserved Plasmodium protein, unknown function
PF3D7_0914900	0	burg	1	26.6133	0.72146	14.3138	6.22331	0.563491	0.523808	0.191412	0.00010963	0.00230223	PF3D7_0914900	0.04886	26	15	0.356217	BSD-domain protein, putative
PF3D7_1039700	0	burg	1	27.7222	2.74555	20.2352	-1.47333	0.55051	0.509648	-1.89103	0.00015133	0.00291988	PF3D7_1039700	0.04886	28	19	3.8878	Pfmc-2TM Maurer's cleft two transmembrane protein (MC-2TM)
PF3D7_1101700	1	burg	1	27.7222	2.96353	20.5415	-0.490295	0.526824	0.483808	-6.21734	0.00026623	0.00447621	PF3D7_1101700	0.04886	28	18	4.00993	Pfmc-2TM Maurer's cleft two transmembrane protein (MC-2TM)
PF3D7_1344300	1	burg	1	26.6133	1.63573	15.1808	5.02893	0.507848	0.463107	0.652695	0.00041029	0.006165	PF3D7_1344300	0.04886	28	14	1.66119	conserved protein, unknown function
PF3D7_1441900	1	burg	1	22.1778	0.602709	12.0301	3.85672	0.480117	0.432855	0.205601	0.00074983	0.00931325	PF3D7_1441900	0.04886	22	10	0.572604	RNA polymerase II transcription factor B subunit 5, putative (TFB5)
PF3D7_1341900	1	burg	1	20.5773	0.726546	13.4204	6.67889	0.433053	0.381513	0.129373	0.0019452	0.0176895	PF3D7_1341900	0.04886	22	11	0.415931	V-type proton ATPase subunit D, putative
PF3D7_0917800	1	yule-walker	1	26.973	0.882059	10.2854	2.70407	0.415495	0.362358	0.376629	0.00272063	0.0229085	PF3D7_0917800	0.04886	28	7	1.67256	conserved Plasmodium protein, unknown function
PF3D7_1129900	0	yule-walker	1	21.0105	0.884985	13.7779	5.28741	0.403356	0.349115	0.204276	0.00341092	0.0268206	PF3D7_1129900	0.04886	22	12	0.603887	transporter, putative
PF3D7_0424200	0	burg	1	20.5773	2.20189	2.22222	3.16178	0.401752	0.347366	1.12709	0.0035131	0.027377	PF3D7_0424200	0.04886	24	19	2.00191	reticulocyte binding protein homologue 4 (RH4)
PF3D7_0205300	0	default	1	24	1.29674	0.892397	-0.864021	0.39688	0.342051	-2.73285	0.00384095	0.0292725	PF3D7_0205300	0.04886	26	22	2.65499	conserved Plasmodium protein, unknown function
PF3D7_1141000	1	default	1	24	1.35104	10.5687	0.0510974	0.386423	0.330643	31.9093	0.00464045	0.0331036	PF3D7_1141000	0.04886	28	8	2.04016	conserved Plasmodium protein, unknown function
PF3D7_0922400	1	burg	1	27.3425	1.4718	24.6046	2.26094	0.379892	0.323519	1.14818	0.00521363	0.0355744	PF3D7_0922400	0.04886	28	22	3.46996	para-aminobenzoic acid synthetase (pBAS)
PF3D7_1332300	1	burg	1	20.7917	0.616495	10.136	5.02557	0.364417	0.306637	0.163214	0.00683748	0.041719	PF3D7_1332300	0.04886	20	9	0.469348	trafficking protein particle complex subunit 2, putative (TRAPPC2)

## Sheet: ARSER AND JTK_All_genes
Genes with 24 hour rhythmic expression based on JTK and ARSER
	ARSER												JTK
Gene ID	filter_type	ar_method	period_number	period	amplitude	phase	mean	R_square	R2_adjust	coef_var	pvalue	fdr_BH	BH.Q	PER	LAG	AMP	Product name
PF3D7_0720600	0	default	1	24	0.959785	8.16431	6.57947	0.759706	0.737861	0.130365	1.54e-07	5.76e-05	2.39e-08	26	5	1.14986	conserved Plasmodium protein, unknown function
PF3D7_1002900	1	burg	1	25.9221	1.17379	8.25335	6.30862	0.621715	0.587326	0.185173	2.27e-05	0.00075601	1e-07	28	5	1.85862	conserved Plasmodium protein, unknown function
PF3D7_1118000	0	burg	1	23.2093	1.1478	11.285	5.0279	0.81266	0.795629	0.179113	9.98e-09	1.3e-05	1.58e-07	24	9	1.012	conserved Plasmodium protein, unknown function
PF3D7_0503500	0	default	1	24	1.19912	16.6781	4.84497	0.483512	0.436559	0.317499	0.00069769	0.00885484	1.58e-07	28	14	1.2814	protein kinase, putative
PF3D7_1107800	0	default	1	24	1.66656	17.7366	8.82952	0.379843	0.323466	0.232937	0.00521813	0.0355744	1.58e-07	28	15	2.09938	transcription factor with AP2 domain(s) (ApiAP2)
PF3D7_1438100	1	burg	1	26.2632	0.937132	9.86553	7.72177	0.741833	0.718363	0.0991716	3.4e-07	6.92e-05	3.78e-07	28	8	1.08549	secretory complex protein 62 (SEC62)
PF3D7_1034900	1	burg	1	25.5897	0.874974	6.16727	9.01265	0.666572	0.63626	0.112619	5.66e-06	0.00029176	3.78e-07	26	4	1.06129	methionine--tRNA ligase (MRScyt)
PF3D7_1118100	0	burg	1	24.642	0.825295	8.89407	4.27821	0.601069	0.564803	0.176803	4.07e-05	0.00110915	5.77e-07	26	6	0.460262	AP-1 complex subunit sigma, putative
PF3D7_0524800	0	default	1	24	1.08418	19.5309	5.24528	0.417155	0.364169	0.266467	0.00263686	0.0223833	5.77e-07	28	16	0.760362	ubiquitin fusion degradation protein UFD1, putative
PF3D7_1244100	0	default	1	24	0.981969	19.3714	7.21798	0.300905	0.23735	0.211239	0.019494	0.082205	5.77e-07	28	17	1.00634	N-alpha-acetyltransferase 15, NatA auxiliary subunit, putative
PF3D7_0822700	1	burg	1	26.2632	1.58454	0.638906	2.75804	0.775132	0.75469	0.450132	7.43e-08	4.14e-05	8.72e-07	28	25	1.79189	conserved Plasmodium protein, unknown function
PF3D7_1131800	1	burg	1	27.7222	1.59037	19.3497	7.52612	0.630198	0.59658	0.257907	1.77e-05	0.00065594	8.72e-07	26	18	3.02827	oxysterol-binding protein-related protein 2
PF3D7_1124000	0	default	1	24	0.702921	10.6069	5.95483	0.463214	0.414415	0.124061	0.00106614	0.0116628	8.72e-07	28	7	0.935731	endoplasmic reticulum oxidoreductin, putative (ERO1)
PF3D7_1329100	0	burg	1	24.3415	1.15607	17.1857	7.38767	0.405509	0.351465	0.225001	0.0032779	0.0259699	8.72e-07	26	16	2.23361	myosin C (MyoC)
PF3D7_1401000	1	burg	1	26.6133	2.1828	26.5421	-0.980911	0.653533	0.622036	-1.88344	8.64e-06	0.00036841	1.3e-06	28	25	2.00167	glycophorin binding protein (GBPH)
PF3D7_0211100	0	default	1	24	1.54314	21.2303	1.80653	0.439298	0.388326	1.22146	0.00172206	0.0161374	1.3e-06	28	19	3.39931	conserved Plasmodium protein, unknown function
PF3D7_1310300	0	default	1	24	0.628702	20.0747	3.62389	0.308704	0.245859	0.267105	0.0172308	0.076477	1.3e-06	28	16	0.627056	zinc finger protein, putative
PF3D7_1212500	1	burg	1	26.6133	0.799491	7.94716	7.17788	0.746448	0.723398	0.117062	2.78e-07	6.92e-05	1.93e-06	28	5	1.04834	glycerol-3-phosphate 1-O-acyltransferase (GAT)
PF3D7_1140100	0	burg	1	23.2093	0.932865	12.9533	6.62335	0.488636	0.442149	0.146474	0.00062522	0.0082142	1.93e-06	24	12	0.533414	V-type proton ATPase subunit F, putative
PF3D7_0808900	0	default	1	24	2.1044	18.5506	1.96543	0.47218	0.424196	1.1605	0.00088582	0.0102933	1.93e-06	28	17	3.45158	rifin (RIF)
PF3D7_1315500	0	default	1	24	0.453854	18.4278	6.28765	0.28247	0.21724	0.124055	0.0259563	0.0980674	1.93e-06	28	15	0.713263	conserved Plasmodium protein, unknown function
PF3D7_0532200	0	burg	1	23.4824	0.777992	12.6815	3.59959	0.732245	0.707904	0.184785	5.07e-07	8.35e-05	2.84e-06	26	10	0.544556	Plasmodium exported protein (PHISTc), unknown function
PF3D7_0935300	0	default	1	24	0.85236	9.79409	2.98311	0.65285	0.62129	0.249597	8.82e-06	0.00036841	2.84e-06	28	5	0.592899	phosphatidylinositol N-acetylglucosaminyltransferase subunit P, putative
PF3D7_1459100	1	default	1	24	1.16104	0.133832	2.8366	0.544083	0.502636	0.396999	0.00017691	0.00332748	2.84e-06	28	23	1.81565	GTP-binding protein, putative
PF3D7_0612500	0	default	1	24	0.714718	18.712	2.0127	0.329925	0.269009	0.560942	0.0122282	0.0618065	2.84e-06	28	16	0.562882	conserved Plasmodium protein, unknown function
PF3D7_1405100	0	default	1	24	0.945915	17.8766	5.241	0.308312	0.245431	0.260577	0.0173386	0.0765912	2.84e-06	28	16	1.14768	GTPase-activating protein, putative
PF3D7_0717800	0	default	1	24	0.688295	20.1823	2.9024	0.228524	0.15839	0.397454	0.0576163	0.160142	2.84e-06	28	19	1.5686	conserved Plasmodium protein, unknown function
PF3D7_1457000	1	burg	1	24.3415	0.692468	13.6627	8.77399	0.742812	0.719432	0.0656754	3.26e-07	6.92e-05	4.14e-06	24	12	0.552891	signal peptide peptidase (SPP)
PF3D7_1458100	0	burg	1	27.3425	1.26016	8.83463	2.71791	0.728666	0.703999	0.388824	5.87e-07	8.77e-05	4.14e-06	28	7	1.32163	protein PET117, putative (PET117)
PF3D7_1368400	1	burg	1	26.6133	0.493256	11.5387	6.67612	0.716428	0.690649	0.0598624	9.53e-07	0.00010175	4.14e-06	28	9	0.474638	conserved Plasmodium protein, unknown function
PF3D7_1250700	1	yule-walker	1	25.2658	1.02971	7.01856	5.41194	0.622192	0.587846	0.171821	2.24e-05	0.00075481	4.14e-06	28	3	0.782263	conserved Plasmodium protein, unknown function
PF3D7_1146900	0	burg	1	21.6957	0.645792	12.2834	3.29216	0.441464	0.390689	0.240788	0.00165028	0.0156897	4.14e-06	26	7	0.724497	protein YIPF6, putative
PF3D7_1215900	1	yule-walker	1	24.0482	0.779528	11.8036	4.11561	0.680023	0.650934	0.219486	3.6e-06	0.00023696	4.14e-06	26	8	0.717801	serpentine receptor, putative (SR10)
PF3D7_0823800	1	yule-walker	1	24.642	1.21843	12.957	5.86753	0.72013	0.694688	0.174892	8.25e-07	9.81e-05	5.98e-06	24	12	0.961089	DnaJ protein, putative
PF3D7_0401800	1	burg	1	24.95	2.42993	17.9396	7.25465	0.685806	0.657243	0.285827	2.95e-06	0.00021393	5.98e-06	28	15	2.75628	Plasmodium exported protein (PHISTb), unknown function (PfD80)
PF3D7_0423100	0	burg	1	24.3415	0.61926	8.95334	6.47924	0.642595	0.610104	0.106969	1.22e-05	0.0004779	5.98e-06	26	6	0.780177	AP-4 complex subunit sigma, putative
PF3D7_1438400	0	default	1	24	1.35184	18.2126	6.93346	0.475321	0.427623	0.283835	0.00082953	0.00989659	5.98e-06	28	15	1.44312	metacaspase-like protein (MCA2)
PF3D7_1446300	1	burg	1	24.0482	1.29877	20.6916	4.95754	0.467541	0.419135	0.329965	0.00097533	0.0110151	5.98e-06	26	18	0.790365	conserved Plasmodium membrane protein, unknown function
PF3D7_1354100	0	default	1	24	1.30056	19.8415	1.53225	0.437183	0.386018	0.956286	0.00179489	0.0167598	5.98e-06	28	18	2.21936	conserved Plasmodium protein, unknown function
PF3D7_1352100	0	default	1	24	1.09907	19.5912	6.43874	0.411045	0.357504	0.207965	0.00295733	0.0243526	5.98e-06	28	15	0.58676	ABC transporter B family member 6, putative (ABCB6)
PF3D7_1021700	0	default	1	24	1.59811	18.5027	7.93176	0.374005	0.317096	0.329317	0.00578468	0.038026	5.98e-06	28	16	2.03207	conserved Plasmodium membrane protein, unknown function
PF3D7_0917900	0	yule-walker	1	22.9425	0.883866	11.6327	12.1753	0.803624	0.785772	0.0722075	1.67e-08	1.75e-05	8.57e-06	24	9	0.899806	heat shock protein 70 (HSP70-2)
PF3D7_0626600	0	default	1	24	0.747314	6.77002	2.46024	0.30422	0.240967	0.408032	0.0185008	0.0800836	8.57e-06	28	2	0.62584	conserved Plasmodium protein, unknown function
PF3D7_1102400	0	default	1	24	0.495885	19.9444	5.38672	0.252025	0.184027	0.150323	0.0409976	0.130241	8.57e-06	28	15	0.434315	flavoprotein, putative
PF3D7_1402400	0	yule-walker	1	25.2658	0.813179	11.6322	5.0035	0.74463	0.721414	0.133064	3.01e-07	6.92e-05	1.22e-05	26	10	0.850984	U1 small nuclear ribonucleoprotein C, putative
PF3D7_0919100	0	burg	1	24.0482	0.626052	11.0993	7.92347	0.720894	0.69552	0.0798388	8.01e-07	9.81e-05	1.22e-05	26	8	0.75857	DnaJ protein, putative
PF3D7_1132500	1	yule-walker	1	25.5897	1.72236	17.8324	-1.08355	0.49092	0.44464	-2.11875	0.00059518	0.00785909	1.22e-05	26	16	1.36294	amino acid transporter, putative
PF3D7_1018800	1	yule-walker	1	23.4824	0.853539	22.8485	3.80472	0.781575	0.761718	0.212688	5.4e-08	3.53e-05	1.72e-05	24	22	0.907012	conserved protein, unknown function
PF3D7_0830300	1	yule-walker	1	26.6133	1.39458	24.3429	1.36405	0.665074	0.634626	0.864415	5.95e-06	0.00029176	1.72e-05	26	23	1.09847	sporozoite invasion-associated protein 2 (SIAP2)
PF3D7_0320500	1	burg	1	24.95	1.63932	16.615	6.46565	0.539322	0.497443	0.375758	0.00019832	0.00358831	1.72e-05	28	16	2.25441	nicotinamidase, putative (Nico)
PF3D7_1354800	1	yule-walker	1	26.973	1.00924	12.4062	4.4079	0.537115	0.495035	0.212571	0.00020903	0.00371849	1.72e-05	28	10	1.2331	metacaspase 1 (MCA1)
PF3D7_1354200	0	burg	1	24.642	0.871349	17.5747	6.07768	0.446925	0.396645	0.208025	0.00148124	0.0144774	1.72e-05	28	15	0.606753	inositol-polyphosphate 5-phosphatase, putative (IP5P)
PF3D7_1031500	0	default	1	24	0.380632	9.36399	6.82319	0.421122	0.368497	0.0864246	0.00244599	0.0210774	1.72e-05	28	6	0.890422	DEAD/DEAH box helicase, putative
PF3D7_1410500	0	default	1	24	1.20982	3.87718	2.61906	0.323193	0.261665	0.603282	0.0136495	0.0659031	1.72e-05	28	27	1.69531	conserved Plasmodium protein, unknown function
PF3D7_1428100	0	default	1	24	0.779534	19.3894	5.2472	0.252111	0.184121	0.2405	0.040946	0.130165	1.72e-05	28	15	0.664585	WW domain-binding protein 11, putative
PF3D7_0410600	0	default	1	24	0.600661	19.4366	6.91547	0.209812	0.137977	0.132768	0.0749952	0.18879	1.72e-05	28	17	0.65829	conserved Plasmodium protein, unknown function
PF3D7_0110700	1	burg	1	27.3425	1.60304	26.5035	6.59535	0.702805	0.675787	0.197469	1.6e-06	0.00014656	2.42e-05	28	25	1.95257	chromatin assembly factor 1 protein WD40 domain, putative
PF3D7_1147900	0	burg	1	26.973	0.759273	11.8066	6.21465	0.690284	0.662128	0.101629	2.52e-06	0.00019342	2.42e-05	28	9	0.81758	conserved Plasmodium protein, unknown function
PF3D7_1104400	1	yule-walker	1	22.427	0.891798	12.153	6.93118	0.684545	0.655867	0.131353	3.08e-06	0.0002205	2.42e-05	24	9	0.854412	conserved protein, unknown function
PF3D7_1316800	0	burg	1	23.4824	0.676359	10.2258	6.59573	0.673685	0.64402	0.143382	4.47e-06	0.00025389	2.42e-05	26	6	0.700434	protein transport protein SEC20, putative (SEC20)
PF3D7_1203600	0	burg	1	27.3425	0.758504	4.38442	3.79368	0.607904	0.572259	0.201783	3.37e-05	0.00100052	2.42e-05	28	2	0.635906	cytochrome c1 heme lyase, putative
PF3D7_1229300	0	default	1	24	1.9273	15.0113	5.82773	0.540299	0.498508	0.352812	0.00019374	0.00355019	2.42e-05	28	12	2.57561	conserved Plasmodium protein, unknown function
PF3D7_1457100	0	burg	1	26.973	1.09013	14.7389	5.84359	0.512278	0.467939	0.187992	0.00037145	0.00571264	2.42e-05	28	13	1.35625	conserved Plasmodium protein, unknown function
PF3D7_1132700	0	default	1	24	0.87341	10.5833	3.80954	0.509822	0.46526	0.26372	0.00039255	0.00596694	2.42e-05	26	7	0.677953	mitochondrial ribosomal protein L2 precursor
PF3D7_0218200	1	burg	1	26.6133	0.909496	17.7233	4.98457	0.384547	0.328597	0.28989	0.00479892	0.0336826	2.42e-05	26	17	2.08587	conserved Plasmodium protein, unknown function
PF3D7_0630100	0	default	1	24	1.20644	20.2624	2.59029	0.315909	0.253719	0.636907	0.0153551	0.0708668	2.42e-05	28	15	0.646459	conserved Plasmodium protein, unknown function
PF3D7_1429300	1	yule-walker	1	21.4624	0.955575	11.7042	3.66565	0.676947	0.647579	0.232631	4e-06	0.00025197	3.36e-05	22	10	0.896308	CPW-WPC family protein
PF3D7_1129200	0	yule-walker	1	22.9425	0.662097	12.0198	8.53695	0.662461	0.631776	0.0694547	6.48e-06	0.00030803	3.36e-05	24	10	0.559423	26S proteasome regulatory subunit RPN7, putative (RPN7)
PF3D7_0319900	0	yule-walker	1	25.5897	0.924072	9.36549	2.11624	0.586645	0.549067	0.470556	6.02e-05	0.00148565	3.36e-05	28	7	1.57761	conserved Plasmodium protein, unknown function
PF3D7_1314500	1	yule-walker	1	21.9341	0.82122	12.63	6.18032	0.543	0.501455	0.142424	0.00018158	0.00338569	3.36e-05	24	9	0.64845	cop-coated vesicle membrane protein p24 precursor, putative
PF3D7_1412800	0	burg	1	23.2093	0.946759	8.40992	7.284	0.410328	0.356721	0.208929	0.0029972	0.0246034	3.36e-05	26	5	2.46608	glycylpeptide N-tetradecanoyltransferase (NMT)
PF3D7_1146200	0	default	1	24	1.18783	20.5754	2.77051	0.403398	0.349161	0.522295	0.00340827	0.0268206	3.36e-05	28	19	1.3058	conserved Plasmodium protein, unknown function
PF3D7_0403500	0	default	1	24	1.08147	15.7106	3.97217	0.391902	0.33662	0.397042	0.00420445	0.0307484	3.36e-05	26	15	1.64203	ubiquitin specific protease, putative
PF3D7_1468100	0	default	1	24	0.583267	16.6465	10.4261	0.314655	0.252351	0.0713899	0.0156675	0.0719273	3.36e-05	28	12	0.582227	conserved Plasmodium protein, unknown function
PF3D7_0908700	0	default	1	24	0.613894	15.071	4.36523	0.281569	0.216258	0.221362	0.0263168	0.0987053	3.36e-05	28	14	0.534225	tRNA pseudouridine synthase, putative
PF3D7_1239000	0	default	1	24	0.524226	20.0867	7.26336	0.260073	0.192807	0.132402	0.0363982	0.120919	3.36e-05	28	15	0.295241	HD superfamily phosphohydrolase protein
PF3D7_1219000	0	default	1	24	0.932018	18.4115	7.83335	0.222289	0.151588	0.201056	0.0629507	0.170107	3.36e-05	28	15	0.902743	formin 2
PF3D7_1126600	0	default	1	24	0.890548	19.885	4.93126	0.208477	0.136521	0.284317	0.0764005	0.190873	3.36e-05	28	19	1.29849	steryl ester hydrolase, putative
PF3D7_1032500	0	yule-walker	1	22.9425	1.07792	12.0327	5.64821	0.697399	0.66989	0.164252	1.95e-06	0.00016586	4.65e-05	24	10	0.825795	DER1-like protein, putative (Der1-2)
PF3D7_1344200	0	burg	1	24.95	0.841697	11.6866	8.702	0.693779	0.665941	0.107751	2.22e-06	0.00017832	4.65e-05	26	8	1.26846	heat shock protein 110, putative (HSP110)
PF3D7_0219400	1	yule-walker	1	21.6957	0.642642	13.6499	7.67197	0.527355	0.484388	0.0825214	0.00026296	0.00444076	4.65e-05	24	12	0.426102	#N/A
PF3D7_0314600	0	default	1	24	0.652849	19.1306	4.53347	0.353351	0.294565	0.182184	0.00826715	0.0470903	4.65e-05	28	15	0.682915	conserved Plasmodium protein, unknown function
PF3D7_1459400	0	default	1	24	1.22684	10.8307	6.11353	0.341703	0.281858	0.2509	0.0100609	0.0540257	4.65e-05	28	8	2.56616	conserved Plasmodium protein, unknown function
PF3D7_0320100	0	burg	1	26.2632	0.58771	9.44319	5.57366	0.728902	0.704257	0.0874496	5.81e-07	8.77e-05	6.39e-05	28	7	0.375171	protein transport protein SEC22 (SEC22)
PF3D7_0622300	1	burg	1	27.7222	1.23908	0.181279	2.70088	0.601135	0.564875	0.409615	4.07e-05	0.00110915	6.39e-05	28	27	1.35204	vacuolar transporter chaperone, putative
PF3D7_1442400	1	burg	1	25.2658	1.52915	17.1755	6.68486	0.581579	0.543541	0.288767	6.88e-05	0.00161384	6.39e-05	26	16	2.12818	conserved Plasmodium protein, unknown function
PF3D7_0303100	0	default	1	24	1.34901	17.2172	4.65181	0.553148	0.512525	0.47094	0.00014184	0.00279207	6.39e-05	26	16	2.2554	conserved Plasmodium protein, unknown function
PF3D7_1421000	0	default	1	24	0.816768	8.18481	3.39771	0.476121	0.428495	0.313267	0.00081572	0.00987366	6.39e-05	26	5	0.778218	conserved Plasmodium protein, unknown function
PF3D7_0420300	0	burg	1	26.2632	1.86201	19.5182	7.4589	0.474807	0.427062	0.300645	0.00083851	0.0099223	6.39e-05	28	18	1.05618	transcription factor with AP2 domain(s) (ApiAP2)
PF3D7_0812600	0	default	1	24	0.85832	8.1539	4.46005	0.427572	0.375533	0.240999	0.00216238	0.0191971	6.39e-05	28	2	0.643797	ubiquitin-conjugating enzyme, putative
PF3D7_0813700	0	burg	1	25.5897	1.20213	20.5545	5.24025	0.389004	0.333459	0.394069	0.0044302	0.0317765	6.39e-05	26	19	2.74604	ABC transporter F family member 1, putative (ABCF1)
PF3D7_1452800	0	default	1	24	1.09793	20.0688	1.71504	0.335389	0.27497	0.959341	0.0111749	0.0583751	6.39e-05	26	19	2.82207	conserved Plasmodium protein, unknown function
PF3D7_0910700	0	default	1	24	0.84597	20.4205	2.76599	0.320177	0.258375	0.468769	0.0143336	0.0678282	6.39e-05	28	15	0.449916	actin-like protein, putative (ALP5a)
PF3D7_1039100	0	default	1	24	1.61574	18.6961	2.55774	0.247383	0.178963	0.916116	0.043885	0.135613	6.39e-05	28	14	1.6052	DnaJ protein, putative, pseudogene
PF3D7_1110100	1	burg	1	27.3425	1.2978	14.1739	5.01808	0.70115	0.673982	0.282121	1.7e-06	0.0001531	8.73e-05	28	14	0.862395	conserved Plasmodium protein, unknown function
PF3D7_0601600	1	burg	1	26.2632	1.49277	12.8788	1.39972	0.627571	0.593714	0.926453	1.91e-05	0.00068477	8.73e-05	28	11	2.25151	tetratricopeptide repeat protein, putative
PF3D7_1013200	0	default	1	24	1.19112	18.7169	6.73981	0.584093	0.546283	0.292116	6.44e-05	0.00154498	8.73e-05	26	17	2.02292	conserved Plasmodium protein, unknown function
PF3D7_0732900	0	default	1	24	2.20462	18.0732	-1.8966	0.535736	0.49353	-1.11312	0.00021598	0.00381543	8.73e-05	28	15	2.94896	rifin (RIF)
PF3D7_1222500	1	yule-walker	1	25.5897	0.716286	9.76514	5.48631	0.476469	0.428875	0.134604	0.00080978	0.00982451	8.73e-05	28	7	1.08713	ATP-binding protein, putative
PF3D7_1439800	0	burg	1	24.642	0.560685	13.1845	7.85235	0.379234	0.3228	0.0844795	0.00527483	0.0357283	8.73e-05	24	12	0.360021	vesicle-associated membrane protein, putative
PF3D7_0708900	0	default	1	24	0.713467	7.38459	4.16978	0.332701	0.272037	0.209898	0.0116823	0.0600066	8.73e-05	28	4	1.06347	Cg3 protein
PF3D7_0830900	0	default	1	24	1.40101	17.3866	6.35157	0.300643	0.237065	0.284543	0.0195744	0.0823446	8.73e-05	28	14	2.34992	Plasmodium exported protein, unknown function
PF3D7_0803800	0	yule-walker	1	22.427	0.657872	13.2588	8.28666	0.615122	0.580133	0.0730263	2.75e-05	0.00086471	0.000118447	22	12	0.419964	proteasome subunit beta type-4
PF3D7_1134500	0	burg	1	26.973	1.02328	14.4375	5.12019	0.613416	0.578272	0.187215	2.88e-05	0.00089699	0.000118447	28	13	0.833826	alpha/beta hydrolase, putative
PF3D7_0710800	1	yule-walker	1	27.3425	0.561314	8.79568	5.3984	0.603348	0.567289	0.155601	3.82e-05	0.00108081	0.000118447	26	7	0.961529	conserved Plasmodium protein, unknown function
PF3D7_1429700	0	burg	1	21.0105	0.66908	12.2659	6.75376	0.588935	0.551566	0.0901528	5.66e-05	0.00142353	0.000118447	22	10	0.514925	mitochondrial ribosomal protein L15 precursor, putative
PF3D7_1316000	0	yule-walker	1	24.3415	1.11474	0.524352	-0.770583	0.568243	0.528992	-1.50773	9.72e-05	0.00208289	0.000118447	24	23	0.907663	protein kinase, putative
PF3D7_0926900	0	burg	1	26.2632	0.5541	10.4862	5.53463	0.561657	0.521807	0.0935159	0.00011481	0.00237278	0.000118447	28	8	0.756338	replication termination factor, putative
PF3D7_1415600	0	default	1	24	1.1746	14.0351	5.12625	0.385796	0.329959	0.271706	0.00469291	0.0332961	0.000118447	26	13	0.698869	conserved Plasmodium protein, unknown function
PF3D7_1214200	1	burg	1	24.95	0.983413	0.934735	2.03641	0.379966	0.323599	0.570285	0.00520682	0.0355744	0.000118447	28	25	1.48469	histone-lysine N-methyltransferase, putative (SET5)
PF3D7_0732500	0	yule-walker	1	22.9425	1.68378	18.6314	-1.69774	0.372167	0.315091	-1.12299	0.00597433	0.0385687	0.000118447	28	17	2.43971	rifin (RIF)
PF3D7_1327300	0	default	1	24	1.6282	20.4695	7.40186	0.370614	0.313397	0.416512	0.0061389	0.0388847	0.000118447	26	17	1.38486	conserved Plasmodium protein, unknown function
PF3D7_1232900	0	default	1	24	1.14311	20.4012	3.62611	0.248428	0.180104	0.476903	0.043219	0.1342	0.000118447	28	20	3.12266	nucleotidyltransferase, putative
PF3D7_0512600	0	burg	1	24.0482	0.519229	10.0389	7.48465	0.703849	0.676926	0.058311	1.54e-06	0.00014612	0.000159781	24	8	0.50721	ras-related protein Rab-1B (RAB1b)
PF3D7_1402300	0	yule-walker	1	24.3415	0.685371	13.947	7.46805	0.577813	0.539432	0.0866705	7.6e-05	0.00176519	0.000159781	24	13	0.468099	26S proteasome regulatory subunit RPN6 (RPN6)
PF3D7_0821200	1	default	1	24	0.600347	10.452	5.50873	0.487957	0.441407	0.14836	0.00063441	0.00831416	0.000159781	28	7	1.20684	conserved Plasmodium protein, unknown function
PF3D7_0623500	1	yule-walker	1	24.3415	0.521264	9.03241	5.32207	0.467719	0.419329	0.145331	0.00097175	0.0109984	0.000159781	28	5	0.884807	superoxide dismutase [Fe] (SOD2)
PF3D7_0800800	0	default	1	24	2.33989	17.9104	-2.13079	0.372804	0.315786	-1.30666	0.00590798	0.0384183	0.000159781	28	14	2.27016	Plasmodium exported protein (hyp7), unknown function
PF3D7_1250500	0	default	1	24	1.00003	12.1379	5.80606	0.315626	0.25341	0.218942	0.0154251	0.0710017	0.000159781	22	11	0.552848	AP-3 complex subunit sigma, putative
PF3D7_1445300	0	default	1	24	0.756108	4.52377	3.91016	0.240578	0.17154	0.281965	0.0484521	0.144431	0.000159781	28	27	1.29934	mitochondrial ribosomal protein S29 precursor, putative
PF3D7_1430000	0	default	1	24	0.440144	17.0758	4.19012	0.139809	0.0616095	0.249819	0.190786	0.339533	0.000159781	28	17	0.994111	conserved Plasmodium protein, unknown function
PF3D7_0831750	1	yule-walker	1	22.1778	1.26272	1.32501	1.83079	0.656481	0.625252	0.60584	7.86e-06	0.00035131	0.000214286	22	0	1.18987	Plasmodium exported protein (PHISTa), unknown function, pseudogene
PF3D7_1441600	0	burg	1	26.2632	1.09645	14.735	4.04309	0.655101	0.623747	0.341628	8.21e-06	0.00035797	0.000214286	26	15	0.612879	acid cluster protein 33 homologue, putative
PF3D7_1353600	0	burg	1	25.5897	0.667837	13.5464	6.32976	0.594096	0.557196	0.116785	4.93e-05	0.00128196	0.000214286	28	12	0.44985	ER lumen protein retaining receptor (ERD2)
PF3D7_1026900	0	burg	1	25.9221	0.940178	2.19027	1.32321	0.5878	0.550327	0.651545	5.84e-05	0.00145341	0.000214286	28	27	0.735312	biotin--acetyl-CoA-carboxylase, putative
PF3D7_0935500	1	burg	1	25.2658	0.885269	9.25826	6.31621	0.562129	0.522323	0.133228	0.00011345	0.00235411	0.000214286	28	8	1.18931	Plasmodium exported protein, unknown function (GEXP22)
PF3D7_0530000	0	burg	1	24.0482	0.81564	4.67738	5.48354	0.544132	0.502689	0.144475	0.0001767	0.00332748	0.000214286	28	1	1.13728	conserved Plasmodium protein, unknown function
PF3D7_1242800	0	burg	1	26.2632	0.733012	10.935	9.17884	0.48565	0.438891	0.0989654	0.00066657	0.00860613	0.000214286	28	8	1.57036	rab specific GDP dissociation inhibitor (rabGDI)
PF3D7_1330400	0	default	1	24	0.775002	10.2721	7.29418	0.344453	0.284858	0.127267	0.00960813	0.0523343	0.000214286	28	7	1.33528	#N/A
PF3D7_0705200	0	default	1	24	1.27616	20.8217	1.68966	0.34369	0.284025	1.2357	0.009732	0.052789	0.000214286	28	20	3.12104	conserved Plasmodium protein, unknown function
PF3D7_1301500	0	default	1	24	0.974494	21.3274	2.51452	0.28063	0.215232	0.758769	0.026698	0.0995343	0.000214286	28	19	2.16903	Plasmodium exported protein (PHISTa), unknown function
PF3D7_1115200	0	default	1	24	0.543383	13.9618	7.39674	0.253982	0.186162	0.106695	0.0398329	0.127962	0.000214286	28	11	0.976665	SET domain protein, putative (SET7)
PF3D7_0631100	0	default	1	24	0.938082	23.1284	-0.493313	0.235284	0.165765	-3.22054	0.0522997	0.151426	0.000214286	28	22	1.94129	Plasmodium exported protein (PHISTb), unknown function
PF3D7_1405700	0	default	1	24	0.640984	20.6384	4.53673	0.182881	0.108598	0.362153	0.108427	0.236458	0.000214286	28	15	0.28324	RING zinc finger protein, putative
PF3D7_1309200	0	burg	1	27.3425	0.775586	14.7902	7.41241	0.727357	0.702571	0.129157	6.19e-07	8.98e-05	0.000285757	28	14	0.630304	protein phosphatase PPM6, putative (PPM6)
PF3D7_1133600	0	yule-walker	1	22.6818	1.12182	4.02977	2.15508	0.70019	0.672935	0.505434	1.76e-06	0.00015591	0.000285757	24	1	0.989046	conserved Plasmodium protein, unknown function
PF3D7_1354900	0	burg	1	27.7222	0.612787	12.7714	5.24982	0.677416	0.64809	0.0988954	3.94e-06	0.00025197	0.000285757	28	11	0.499414	conserved Plasmodium protein, unknown function
PF3D7_1034000	0	burg	1	25.9221	0.704089	11.5085	5.71379	0.629166	0.595454	0.12923	1.82e-05	0.0006716	0.000285757	28	8	1.08329	Sec1 family protein, putative
PF3D7_1467700	0	default	1	24	1.07154	10.1488	3.05791	0.534704	0.492405	0.344298	0.00022132	0.00388406	0.000285757	24	9	1.02291	conserved Plasmodium protein, unknown function
PF3D7_0216900	0	burg	1	26.973	0.996228	14.0117	2.97576	0.442232	0.391526	0.410865	0.0016255	0.0155105	0.000285757	28	13	0.637813	conserved Plasmodium protein, unknown function
PF3D7_0815100	0	default	1	24	1.36451	21.7292	1.66646	0.33	0.269091	1.58608	0.012213	0.0618065	0.000285757	24	21	1.87309	RAP protein, putative
PF3D7_1237100	0	default	1	24	0.866461	21.0856	7.52636	0.329831	0.268907	0.148766	0.0122469	0.0618138	0.000285757	28	17	0.599015	conserved Plasmodium protein, unknown function
PF3D7_0829000	0	default	1	24	0.30639	15.3323	6.13967	0.25867	0.191277	0.0733234	0.0371643	0.122616	0.000285757	28	13	0.394042	conserved Plasmodium membrane protein, unknown function
PF3D7_1003300	0	default	1	24	0.513459	17.0648	6.11778	0.176583	0.101727	0.155951	0.117982	0.248862	0.000285757	28	15	0.752485	N-acetyltransferase, putative
PF3D7_0716400	0	burg	1	25.2658	1.29538	7.83046	5.15823	0.748946	0.726123	0.208873	2.5e-07	6.92e-05	0.000378968	24	7	1.08009	transcription initiation factor IIA subunit 1, putative
PF3D7_1205400	0	burg	1	27.7222	1.04046	13.043	4.20883	0.738527	0.714756	0.218969	3.91e-07	7.04e-05	0.000378968	28	13	0.836123	conserved Plasmodium protein, unknown function
PF3D7_0202300	0	burg	1	24.642	1.73039	23.0592	1.23114	0.721541	0.696227	1.18447	7.8e-07	9.81e-05	0.000378968	28	21	0.775332	Plasmodium exported protein (hyp11), unknown function
PF3D7_1412900	0	burg	1	24.642	0.776158	7.6132	6.73198	0.722259	0.69701	0.180632	7.59e-07	9.81e-05	0.000378968	26	4	1.44699	#N/A
PF3D7_0706700	0	burg	1	27.3425	2.20617	23.4083	-0.15488	0.696174	0.668553	-11.9564	2.04e-06	0.00016903	0.000378968	28	22	2.26011	DNA mismatch repair protein MSH2, putative (MSH2-2)
PF3D7_1244600	0	burg	1	26.2632	0.496488	11.6675	5.95569	0.681378	0.652412	0.0744354	3.44e-06	0.00023696	0.000378968	28	10	0.41571	ADP-ribosylation factor GTPase-activating protein, putative (ARFGAP)
PF3D7_0915900	0	burg	1	23.2093	0.626544	12.3198	5.36099	0.564459	0.524864	0.128225	0.00010699	0.00225574	0.000378968	24	9	0.585478	conserved Plasmodium protein, unknown function
PF3D7_0311600	0	default	1	24	1.25599	23.8082	4.27467	0.514767	0.470655	0.32521	0.00035112	0.00547978	0.000378968	28	23	2.17151	dolichyl-diphosphooligosaccharide--protein glycosyltransferase subunit 1, putative
PF3D7_1307200	1	burg	1	22.427	0.43583	11.9217	6.05792	0.432577	0.380993	0.100139	0.00196327	0.0177919	0.000378968	24	8	0.388613	DnaJ protein, putative
PF3D7_0607800	0	default	1	24	1.57133	23.2703	2.9041	0.284135	0.219057	0.998596	0.0253011	0.0964856	0.000378968	28	23	4.27732	GTP-binding protein, putative
PF3D7_1433200	0	default	1	24	0.859429	19.1101	0.99778	0.258127	0.190684	1.80511	0.0374649	0.123133	0.000378968	28	16	0.837317	conserved Plasmodium protein, unknown function
PF3D7_0530400	0	default	1	24	1.33856	19.5268	2.1425	0.24387	0.175131	1.08309	0.0461916	0.140673	0.000378968	28	20	3.46775	conserved Plasmodium protein, unknown function
PF3D7_1105800	0	default	1	24	0.294405	20.5405	7.84272	0.24109	0.172099	0.0562038	0.048094	0.143869	0.000378968	28	19	0.597864	conserved Plasmodium protein, unknown function
PF3D7_1031100	0	default	1	24	0.763279	16.19	2.84554	0.22828	0.158123	0.59967	0.0578174	0.160556	0.000378968	28	15	0.772786	conserved Plasmodium protein, unknown function
PF3D7_0519000	1	burg	1	24.0482	1.15774	20.1081	2.84663	0.197262	0.124286	0.796795	0.0891895	0.210647	0.000378968	28	21	3.99134	histone RNA hairpin-binding protein, putative (SLBP)
PF3D7_0210500	0	default	1	24	0.802479	18.4501	3.29054	0.147218	0.0696921	0.51448	0.173468	0.318828	0.000378968	28	20	2.03544	conserved Plasmodium protein, unknown function
PF3D7_1343200	0	burg	1	27.7222	0.631735	13.7845	7.33155	0.663672	0.633096	0.0832603	6.23e-06	0.00030158	0.000499886	28	13	0.483811	tRNA guanosine-2'-O-methyltransferase, putative
PF3D7_0414300	0	burg	1	21.9341	0.918177	12.9773	4.70927	0.608268	0.572656	0.188048	3.33e-05	0.00100052	0.000499886	22	11	0.709188	Rab5-interacting protein, putative
PF3D7_1411300	0	burg	1	27.7222	0.534008	14.4049	5.7891	0.594595	0.55774	0.116808	4.86e-05	0.00127108	0.000499886	28	14	0.376941	conserved Plasmodium protein, unknown function
PF3D7_1425700	0	burg	1	23.2093	0.817225	13.0274	5.60083	0.57668	0.538196	0.142938	7.82e-05	0.0018029	0.000499886	24	12	0.606777	conserved Plasmodium protein, unknown function
PF3D7_0615700	0	burg	1	22.1778	0.373802	10.352	6.16266	0.576467	0.537964	0.0727778	7.87e-05	0.0018029	0.000499886	24	7	0.484438	RNA and export factor binding protein, putative
PF3D7_0506700	1	yule-walker	1	23.2093	0.835235	13.4082	5.32807	0.570254	0.531186	0.160944	9.23e-05	0.00202848	0.000499886	22	13	0.582405	GTPase-activating protein, putative
PF3D7_0614300	1	yule-walker	1	22.6818	0.966678	14.0538	9.03981	0.567098	0.527743	0.104722	0.00010007	0.00212702	0.000499886	22	12	0.666886	organic anion transporter
PF3D7_0713700	0	yule-walker	1	22.427	0.592182	12.861	5.89724	0.56283	0.523087	0.0956762	0.00011147	0.00233151	0.000499886	22	12	0.366315	conserved Plasmodium protein, unknown function
PF3D7_0922200	1	burg	1	25.9221	0.682397	5.58416	11.3147	0.459503	0.410367	0.0671288	0.00115007	0.0121001	0.000499886	28	2	0.37701	S-adenosylmethionine synthetase (SAMS)
PF3D7_0517100	1	burg	1	26.2632	1.24803	23.9528	2.74289	0.414251	0.361001	0.510762	0.00278503	0.0232634	0.000499886	28	23	2.08379	conserved Plasmodium protein, unknown function
PF3D7_1354000	0	default	1	24	1.14798	20.6433	-0.363883	0.39439	0.339335	-4.10826	0.00401904	0.0300652	0.000499886	28	17	0.925837	conserved Plasmodium protein, unknown function
PF3D7_0103400	0	default	1	24	0.81232	20.0431	7.55757	0.379203	0.322767	0.249636	0.0052777	0.0357283	0.000499886	28	19	1.92653	zinc-carboxypeptidase, putative
PF3D7_0502200	0	default	1	24	0.82808	14.965	4.16657	0.362459	0.3045	0.264975	0.0070728	0.0427256	0.000499886	24	15	0.465054	conserved Plasmodium membrane protein, unknown function
PF3D7_0721000	0	default	1	24	0.431907	16.5729	7.79731	0.28061	0.21521	0.0840952	0.0267062	0.0995343	0.000499886	28	14	0.522673	conserved Plasmodium membrane protein, unknown function
PF3D7_1329900	0	default	1	24	1.16978	19.9223	0.639668	0.20884	0.136917	3.37599	0.0760161	0.190733	0.000499886	28	20	3.79295	conserved Plasmodium protein, unknown function
PF3D7_0612600	0	default	1	24	0.386883	17.1409	6.45954	0.110985	0.0301657	0.209872	0.274157	0.430371	0.000499886	28	13	0.462887	PP-loop family protein, putative
PF3D7_0925700	0	burg	1	21.6957	0.841321	12.2833	7.26756	0.674357	0.644753	0.141798	4.37e-06	0.00025371	0.000655935	24	9	0.761053	histone deacetylase 1 (HDAC1)
PF3D7_0508400	0	burg	1	23.4824	1.22909	20.1322	2.52065	0.631607	0.598117	0.671121	1.7e-05	0.00063801	0.000655935	26	18	2.1648	transcription factor IIb, putative
PF3D7_0620300	0	burg	1	24.95	1.61099	18.4496	2.14074	0.611255	0.575915	1.49338	3.06e-05	0.0009425	0.000655935	26	17	1.91345	conserved Plasmodium protein, unknown function
PF3D7_0218600	1	burg	1	27.3425	1.25227	18.9484	6.97436	0.602428	0.566285	0.169951	3.92e-05	0.0011	0.000655935	28	17	1.57609	conserved Plasmodium protein, unknown function
PF3D7_1310500	0	yule-walker	1	23.4824	0.666808	11.6908	4.71006	0.600595	0.564285	0.15237	4.13e-05	0.00111793	0.000655935	24	9	0.674083	conserved protein, unknown function
PF3D7_1304400	0	burg	1	25.5897	0.467872	10.8711	5.65678	0.569913	0.530814	0.099585	9.31e-05	0.00203772	0.000655935	26	8	0.582974	conserved Plasmodium protein, unknown function
PF3D7_1362100	1	yule-walker	1	24.0482	1.24626	22.4776	2.47323	0.550688	0.509842	0.507177	0.00015067	0.00291796	0.000655935	24	21	1.21458	14-3-3 protein (14-3-3II)
PF3D7_0425500	1	burg	1	27.3425	2.62874	19.766	1.13232	0.503299	0.458144	2.40037	0.00045399	0.00664962	0.000655935	28	18	3.79164	stevor
PF3D7_0511700	1	burg	1	27.3425	1.03151	17.1403	3.31853	0.493099	0.447017	0.402666	0.00056774	0.00765136	0.000655935	26	17	0.793159	EKC/KEOPS complex subunit CGI121 (CGI121)
PF3D7_1212600	0	burg	1	21.6957	1.04106	13.4667	3.73789	0.49209	0.445916	0.28361	0.0005803	0.00776061	0.000655935	22	12	0.588413	#N/A
PF3D7_1316600	0	burg	1	27.3425	0.906817	17.3372	7.4523	0.475337	0.427641	0.244392	0.00082924	0.00989659	0.000655935	26	17	2.32197	choline-phosphate cytidylyltransferase (CCT)
PF3D7_1421800	0	burg	1	26.2632	1.27643	23.2888	1.04031	0.448235	0.398075	1.65104	0.00144309	0.0141309	0.000655935	28	22	2.69491	conserved Plasmodium protein, unknown function
PF3D7_0611800	1	burg	1	23.4824	0.898972	20.5875	8.14801	0.411716	0.358236	0.121176	0.00292049	0.0240871	0.000655935	26	18	0.462265	conserved Plasmodium protein, unknown function
PF3D7_1353300	0	burg	1	27.3425	0.60476	14.3443	6.65763	0.392805	0.337606	0.103089	0.00413625	0.0305254	0.000655935	26	15	0.404615	conserved Plasmodium protein, unknown function
PF3D7_0925000	0	default	1	24	1.077	1.19762	0.884555	0.371994	0.314902	1.74537	0.00599243	0.0386368	0.000655935	28	23	2.44635	conserved Plasmodium protein, unknown function
PF3D7_1440700	0	burg	1	21.9341	1.60357	15.4776	4.7414	0.34306	0.283338	0.514106	0.00983516	0.0532609	0.000655935	24	15	0.966205	adaptor complexes medium subunit family
PF3D7_0424300	0	default	1	24	1.86212	19.9602	4.41853	0.326337	0.265095	0.69643	0.0129679	0.064335	0.000655935	26	17	0.962069	erythrocyte binding antigen-165, pseudogene (EBA165)
PF3D7_0305500	0	default	1	24	0.999367	20.0769	8.07725	0.272761	0.206649	0.175786	0.0300917	0.106533	0.000655935	28	15	0.687459	conserved Plasmodium protein, unknown function
PF3D7_0414100	0	default	1	24	1.16659	18.6789	2.48235	0.206441	0.1343	1.10356	0.0785903	0.19421	0.000655935	26	19	4.38935	conserved Plasmodium membrane protein, unknown function
PF3D7_1366800	0	default	1	24	0.342162	18.2102	6.97983	0.193269	0.119929	0.0915415	0.0941929	0.217359	0.000655935	28	16	0.552336	phosphatidylserine synthase, putative
PF3D7_1304200	0	default	1	24	0.837042	18.6566	3.23097	0.14777	0.0702947	0.607503	0.172236	0.317344	0.000655935	28	14	0.941194	#N/A
PF3D7_1109200	0	burg	1	27.7222	0.697104	24.3031	2.23858	0.623237	0.588985	0.271226	2.17e-05	0.00074702	0.000856307	28	23	0.418264	pre-mRNA splicing factor, putative
PF3D7_1130400	0	yule-walker	1	23.2093	0.421749	12.5569	8.59998	0.58376	0.54592	0.0464965	6.5e-05	0.0015515	0.000856307	24	12	0.268022	26S protease regulatory subunit 6A, putative (RPT5)
PF3D7_0928100	1	burg	1	25.2658	0.96592	22.8668	0.299811	0.564746	0.525177	3.03918	0.00010621	0.00224851	0.000856307	26	22	0.775857	conserved Plasmodium protein, unknown function
PF3D7_0800400	0	default	1	24	1.93134	17.2287	-1.25421	0.515567	0.471528	-1.52987	0.0003448	0.00543066	0.000856307	24	16	1.91471	rifin (RIF)
PF3D7_1001100	1	burg	1	21.4624	2.94015	3.89371	5.48246	0.508901	0.464255	0.544259	0.00040074	0.00607385	0.000856307	22	2	1.97288	#N/A
PF3D7_0323000	0	burg	1	20.5773	1.22861	13.6332	5.61703	0.505955	0.461042	0.21746	0.00042799	0.00641249	0.000856307	22	11	0.839353	translation machinery-associated protein 7, putative (TMA7)
PF3D7_1032600	0	yule-walker	1	23.4824	1.27491	12.5842	2.40516	0.497034	0.451309	0.573183	0.00052111	0.00730353	0.000856307	24	12	0.754606	conserved protein, unknown function
PF3D7_0511400	0	default	1	24	0.729577	19.9914	0.839077	0.494444	0.448484	1.07611	0.0005514	0.00752807	0.000856307	26	17	0.837367	conserved Plasmodium protein, unknown function
PF3D7_0523700	0	burg	1	26.973	1.19177	23.2467	2.79912	0.424602	0.372293	0.498098	0.00228904	0.0200157	0.000856307	28	21	1.43153	conserved Plasmodium membrane protein, unknown function
PF3D7_1211100	0	default	1	24	0.729778	21.7212	1.88635	0.392114	0.336851	0.717388	0.00418839	0.0307358	0.000856307	28	20	1.78557	HSP20-like chaperone
PF3D7_0533100	0	default	1	24	0.576284	20.1919	5.97514	0.32554	0.264225	0.135036	0.0131377	0.0644708	0.000856307	28	18	1.04413	erythrocyte membrane protein 1 (PfEMP1), truncated, pseudogene (VAR1CSA)
PF3D7_1008000	0	default	1	24	0.531985	16.4699	8.16879	0.312228	0.249703	0.083194	0.0162888	0.0735529	0.000856307	28	12	0.407875	histone deacetylase 2 (HDA2)
PF3D7_1236400	0	default	1	24	0.50285	11.36	5.90319	0.283873	0.218771	0.144779	0.0254033	0.0964856	0.000856307	28	7	1.30929	conserved Plasmodium protein, unknown function
PF3D7_0529700	0	default	1	24	1.05529	17.7046	3.12106	0.278918	0.213365	0.65069	0.0274051	0.101313	0.000856307	26	18	2.63745	conserved Plasmodium protein, unknown function
PF3D7_1344100	0	default	1	24	0.899532	19.9922	5.81668	0.236776	0.167392	0.238453	0.0511886	0.14945	0.000856307	28	15	0.639415	krox-like protein, putative
PF3D7_0220500	0	default	1	24	1.62834	17.5449	5.04427	0.218111	0.14703	0.528833	0.0667724	0.175896	0.000856307	28	13	1.9418	Plasmodium exported protein (hyp2), unknown function
PF3D7_1406500	0	default	1	24	1.09752	23.0467	1.16594	0.190747	0.117179	2.17592	0.0974824	0.22172	0.000856307	28	23	4.01035	WD repeat-containing protein 65, putative (WDR65)
PF3D7_1226000	0	default	1	24	0.91565	21.8618	1.77847	0.134048	0.0553246	1.05417	0.205322	0.356071	0.000856307	28	22	2.70546	conserved Plasmodium protein, unknown function
PF3D7_0210000	0	yule-walker	1	23.2093	0.785581	14.2492	6.91794	0.824313	0.808341	0.115202	4.92e-09	1.09e-05	0.00111232	24	12	0.65187	secretory complex protein 61 gamma subunit (Sec61-gamma)
PF3D7_1319200	0	burg	1	21.9341	0.914148	2.26225	1.97938	0.626291	0.592318	0.464977	1.99e-05	0.00070627	0.00111232	22	0	0.666513	conserved Plasmodium protein, unknown function
PF3D7_0719800	0	yule-walker	1	26.6133	0.706759	11.4709	4.19544	0.606948	0.571216	0.149848	3.46e-05	0.00101045	0.00111232	26	11	0.469255	conserved Plasmodium protein, unknown function
PF3D7_1013000	0	burg	1	27.3425	0.989137	15.2529	4.88832	0.604962	0.56905	0.261116	3.66e-05	0.00105044	0.00111232	28	14	0.774715	zinc finger protein, putative
PF3D7_1204100	0	burg	1	24.3415	1.43793	0.0194002	3.8705	0.602325	0.566172	0.532006	3.93e-05	0.0011	0.00111232	28	22	2.54168	conserved Plasmodium protein, unknown function
PF3D7_0931200	1	burg	1	27.3425	0.987193	10.0989	2.05942	0.589672	0.552369	0.429437	5.55e-05	0.00140247	0.00111232	28	8	0.800053	selenoprotein (Sel2)
PF3D7_0807800	0	burg	1	26.973	0.417045	13.0246	7.8979	0.570471	0.531423	0.0479606	9.18e-05	0.00202575	0.00111232	28	11	0.364716	26S proteasome regulatory subunit RPN10, putative (RPN10)
PF3D7_1130000	1	burg	1	26.973	0.73633	26.907	5.12949	0.521413	0.477905	0.138358	0.0003017	0.00489932	0.00111232	28	26	0.751637	phosphoacetylglucosamine mutase, putative (PAGM)
PF3D7_1223600	1	yule-walker	1	22.6818	0.735853	15.3023	3.78058	0.515605	0.471569	0.206611	0.0003445	0.00543066	0.00111232	22	14	0.444788	conserved Plasmodium protein, unknown function
PF3D7_0729000	0	burg	1	26.6133	0.466439	7.59685	3.73908	0.467373	0.418953	0.21043	0.00097871	0.0110294	0.00111232	26	7	0.72084	signal recognition particle subunit SRP9 (SRP9)
PF3D7_1316200	1	burg	1	25.9221	1.25831	17.9191	3.03817	0.430328	0.37854	0.888955	0.00205056	0.0183917	0.00111232	28	17	0.921244	ADP-ribosylation factor, putative
PF3D7_1103800	1	burg	1	27.7222	1.33916	21.5187	7.02903	0.404889	0.350788	0.340782	0.00331575	0.02623	0.00111232	28	20	3.37359	CCR4-NOT transcription complex subunit 1, putative (NOT1)
PF3D7_1476800	0	default	1	24	1.07244	10.8514	4.58201	0.286801	0.221965	0.311104	0.0242837	0.0946903	0.00111232	28	8	2.22984	lysophospholipase, putative
PF3D7_0706600	0	default	1	24	1.37892	21.5359	0.137773	0.241446	0.172487	14.1985	0.0478463	0.143292	0.00111232	28	21	2.9091	conserved Plasmodium protein, unknown function
PF3D7_0301300	0	default	1	24	1.14677	19.7849	5.20424	0.234458	0.164864	0.316712	0.0529244	0.152475	0.00111232	28	15	1.00946	alpha/beta hydrolase, putative
PF3D7_1032700	0	default	1	24	0.351091	16.9554	6.1199	0.213397	0.141888	0.0903146	0.0713362	0.182672	0.00111232	28	13	0.384828	conserved Plasmodium protein, unknown function
PF3D7_0601500	0	default	1	24	0.566299	21.6089	-0.238717	0.188352	0.114566	-3.98272	0.100704	0.226194	0.00111232	28	20	1.33235	Plasmodium exported protein (PHISTb), unknown function
PF3D7_1356700	0	default	1	24	0.611559	16.7492	4.31987	0.184932	0.110835	0.236123	0.105471	0.232129	0.00111232	28	14	0.903844	DnaJ protein, putative
PF3D7_0100400	0	burg	1	20.3673	1.57205	16.0697	0.0229335	0.630826	0.597264	61.6486	1.74e-05	0.00064839	0.00143786	20	15	1.65992	rifin (RIF)
PF3D7_0702900	1	burg	1	22.9425	0.616829	11.7473	4.50812	0.597849	0.56129	0.182015	4.45e-05	0.00119921	0.00143786	24	9	0.622995	centrin, putative
PF3D7_1352400	1	yule-walker	1	24.95	0.750424	13.7123	5.8751	0.582819	0.544893	0.119999	6.66e-05	0.00158157	0.00143786	26	13	0.534686	conserved Plasmodium protein, unknown function
PF3D7_0901400	0	burg	1	27.3425	3.3275	18.2083	2.07792	0.545919	0.504639	1.60313	0.00016923	0.00321776	0.00143786	28	17	4.87827	rifin (RIF)
PF3D7_1368300	0	yule-walker	1	21.234	0.587537	13.1956	3.28763	0.491737	0.445531	0.199803	0.00058476	0.00778041	0.00143786	20	13	0.494943	conserved Plasmodium protein, unknown function
PF3D7_0400200	0	burg	1	22.9425	1.2294	18.8496	7.83754	0.395884	0.340965	0.303934	0.00391131	0.0295126	0.00143786	26	17	3.35462	erythrocyte membrane protein 1 (PfEMP1), exon 2, pseudogene
PF3D7_1320500	0	default	1	24	1.11637	12.5969	4.91407	0.320975	0.259245	0.291445	0.0141496	0.0672622	0.00143786	22	12	0.574017	SNARE protein, putative (SNAP23)
PF3D7_1223200	0	default	1	24	0.344354	12.1998	5.60214	0.302225	0.238791	0.0800189	0.0190926	0.0813749	0.00143786	28	7	0.350802	nucleus export protein BRR6, putative
PF3D7_0516000	1	burg	1	25.9221	1.30412	21.4343	3.81155	0.26385	0.196927	0.540717	0.0344058	0.117097	0.00143786	28	21	3.74177	RAP protein, putative
PF3D7_1133900	0	default	1	24	0.433801	11.0622	6.73847	0.241663	0.172723	0.129886	0.0476965	0.143172	0.00143786	28	7	1.11058	conserved Plasmodium protein, unknown function
PF3D7_1355600	0	default	1	24	0.502777	23.3726	2.35511	0.218413	0.14736	0.334783	0.0664888	0.175595	0.00143786	28	21	1.19803	conserved Plasmodium protein, unknown function
PF3D7_1458900	0	burg	1	26.973	0.737352	9.7016	3.44641	0.686123	0.657589	0.243763	2.91e-06	0.00021393	0.00184986	28	6	1.21313	golgi apparatus membrane protein TVP23, putative (TVP23)
PF3D7_1404200	0	burg	1	26.2632	1.40777	11.7716	0.936189	0.672084	0.642274	1.41223	4.71e-06	0.00025693	0.00184986	28	10	1.12235	conserved Plasmodium protein, unknown function
PF3D7_0416800	0	burg	1	21.4624	0.826443	13.3743	8.24793	0.664965	0.634507	0.116209	5.97e-06	0.00029176	0.00184986	22	11	0.52195	small GTP-binding protein sar1 (SAR1)
PF3D7_0208800	1	yule-walker	1	23.7619	0.488074	11.8192	3.68224	0.55834	0.518189	0.187182	0.00012473	0.00251817	0.00184986	24	9	0.525311	conserved Plasmodium protein, unknown function
PF3D7_1145300	0	burg	1	24.3415	0.733625	10.4987	4.14568	0.515634	0.4716	0.173857	0.00034428	0.00543066	0.00184986	24	9	0.585182	cysteine-rich PDZ-binding protein, putative (CRIPT)
PF3D7_1144900	0	yule-walker	1	24.0482	0.623569	11.6331	5.91836	0.514695	0.470576	0.110634	0.0003517	0.00547978	0.00184986	28	9	0.617987	ras-related protein Rab-6 (RAB6)
PF3D7_0819900	0	burg	1	23.4824	0.552315	8.38216	5.09594	0.478314	0.430888	0.158733	0.00077893	0.00959998	0.00184986	26	5	0.486245	U6 snRNA-associated Sm-like protein LSm3, putative (LSM3)
PF3D7_0932700	1	burg	1	26.2632	1.08368	22.3262	2.6808	0.45231	0.40252	0.460782	0.00133009	0.0133751	0.00184986	28	21	1.84895	conserved Plasmodium protein, unknown function
PF3D7_0305400	0	default	1	24	1.24889	5.58518	3.23134	0.435621	0.384314	0.413471	0.00185046	0.0170653	0.00184986	28	1	1.43665	conserved Plasmodium protein, unknown function
PF3D7_1200200	0	default	1	24	1.30451	16.5649	-1.42179	0.4354	0.384073	-1.05219	0.00185844	0.0170787	0.00184986	24	16	1.32821	rifin (RIF)
PF3D7_0907100	1	burg	1	24.95	1.14424	24.7971	3.98285	0.392661	0.337448	0.446432	0.00414711	0.0305426	0.00184986	28	23	2.92011	conserved Plasmodium protein, unknown function
PF3D7_1200400	1	burg	1	26.2632	1.07083	8.97965	4.50048	0.355685	0.297111	0.338043	0.00794476	0.0458534	0.00184986	28	7	2.711	erythrocyte membrane protein 1, PfEMP1 (VAR)
PF3D7_0900500	0	default	1	24	1.91423	20.7177	-2.49266	0.324666	0.263272	-0.940684	0.0133262	0.0652459	0.00184986	28	18	2.68381	rifin (RIF)
PF3D7_1035500	1	burg	1	21.6957	1.59828	20.4357	6.66314	0.281377	0.216048	0.578447	0.0263945	0.0988658	0.00184986	24	18	3.38505	merozoite surface protein 6 (MSP6)
PF3D7_0203100	1	yule-walker	1	22.1778	1.26688	0.20051	4.41113	0.236664	0.16727	0.639386	0.0512713	0.149525	0.00184986	28	17	0.757275	protein kinase, putative
PF3D7_1149300	0	default	1	24	0.756849	23.9193	2.84852	0.164623	0.0886791	0.476236	0.138264	0.276688	0.00184986	20	4	0.92487	serine/threonine protein kinase, FIKK family (FIKK11)
PF3D7_1116400	0	default	1	24	0.329898	16.8155	5.82479	0.110779	0.0299407	0.127317	0.274857	0.431212	0.00184986	28	13	0.484717	guanine nucleotide-exchange factor SEC12 (SEC12)
PF3D7_1232800	0	default	1	24	0.808683	20.0872	1.18992	0.109682	0.0287436	1.6966	0.278611	0.434891	0.00184986	28	22	2.80677	conserved Plasmodium protein, unknown function
PF3D7_1209400	0	burg	1	22.427	1.4471	21.4669	5.24752	0.7188	0.693236	0.54524	8.69e-07	9.88e-05	0.00236887	26	19	2.87971	cytosolic iron-sulfur protein assembly protein 1, putative (CIA1)
PF3D7_1407000	0	burg	1	27.3425	1.71436	20.732	2.27255	0.697136	0.669603	1.28377	1.97e-06	0.00016586	0.00236887	26	19	3.66998	LCCL domain-containing protein (CCp3)
PF3D7_1021400	0	burg	1	26.2632	0.728155	8.75777	7.21268	0.665085	0.634638	0.145325	5.95e-06	0.00029176	0.00236887	26	6	0.953201	endomembrane protein 70, putative
PF3D7_1250100	1	burg	1	25.9221	1.85246	0.370619	-1.18519	0.665714	0.635325	-1.54274	5.82e-06	0.00029176	0.00236887	24	0	1.73374	osmiophilic body protein (G377)
PF3D7_1466900	1	burg	1	27.3425	0.934817	15.3877	6.10244	0.603986	0.567985	0.140672	3.76e-05	0.00106762	0.00236887	28	13	0.67767	rhoptry protein, putative
PF3D7_0521900	0	burg	1	20.1616	0.643094	9.74817	4.34598	0.592239	0.555169	0.160773	5.18e-05	0.00132818	0.00236887	20	8	0.553062	conserved Plasmodium protein, unknown function
PF3D7_0808100	1	yule-walker	1	22.9425	0.564388	14.7147	4.93884	0.559336	0.519276	0.122166	0.00012167	0.0024852	0.00236887	24	11	0.423853	AP-3 complex subunit delta, putative
PF3D7_0907400	1	burg	1	22.1778	0.743606	16.5999	7.54273	0.552781	0.512125	0.145963	0.00014313	0.00280303	0.00236887	24	16	0.627788	ATP-dependent protease ATPase subunit ClpY (ClpY)
PF3D7_0616500	0	yule-walker	1	21.9341	1.69738	21.8299	-1.52306	0.508502	0.46382	-1.21427	0.00040434	0.006093	0.00236887	26	19	1.01392	TRAP-like protein (TLP)
PF3D7_1136800	1	yule-walker	1	27.7222	0.62545	12.8201	5.1639	0.49876	0.453192	0.114954	0.00050177	0.00707683	0.00236887	26	13	0.320312	DnaJ protein, putative
PF3D7_1464300	0	default	1	24	1.10349	4.58228	0.0375141	0.48711	0.440484	30.1035	0.00064605	0.00843773	0.00236887	28	27	1.24702	conserved Plasmodium protein, unknown function
PF3D7_1233100	1	burg	1	21.9341	0.597515	12.4583	5.30167	0.469991	0.421809	0.122072	0.00092707	0.010593	0.00236887	24	9	0.461523	conserved protein, unknown function
PF3D7_1017300	0	default	1	24	0.736228	19.7081	5.77454	0.45637	0.406949	0.248119	0.00122557	0.012665	0.00236887	26	18	1.30592	#N/A
PF3D7_0922900	0	default	1	24	1.29639	4.90694	1.076	0.454824	0.405263	1.33229	0.00126446	0.0129137	0.00236887	28	26	1.61071	3-oxoacyl-[acyl-carrier-protein] reductase (FabG)
PF3D7_1329800	0	default	1	24	1.35922	20.9882	2.28919	0.335237	0.274804	1.13316	0.011203	0.0584637	0.00236887	26	19	3.81238	conserved Plasmodium protein, unknown function
PF3D7_1458200	0	default	1	24	0.772719	10.5607	2.65926	0.31894	0.257026	0.368329	0.014623	0.0686387	0.00236887	28	7	1.2075	conserved Plasmodium protein, unknown function
PF3D7_0714400	1	burg	1	24.3415	0.596035	5.91182	2.8291	0.28097	0.215603	0.319265	0.0265594	0.0991994	0.00236887	28	1	0.358314	calmodulin, putative
PF3D7_1455300	0	default	1	24	1.79262	19.3682	3.62968	0.279511	0.214012	0.979466	0.0271583	0.100574	0.00236887	26	17	1.32402	conserved Plasmodium protein, unknown function
PF3D7_1112800	0	default	1	24	0.598923	20.4001	1.27567	0.219529	0.148578	0.949361	0.0654518	0.173642	0.00236887	28	17	0.678844	conserved protein, unknown function
PF3D7_0105200	1	burg	1	24.95	1.11048	18.7154	5.23581	0.217651	0.146528	0.422564	0.0672058	0.176681	0.00236887	28	20	3.71507	RAP protein, putative
PF3D7_0209100	1	yule-walker	1	26.6133	0.568384	7.05174	6.77347	0.623891	0.589699	0.157269	2.13e-05	0.00074265	0.00301977	28	5	1.28249	phospholipase A2, putative
PF3D7_1037400	1	burg	1	24.3415	1.91132	19.2386	2.99528	0.584742	0.546991	1.26755	6.33e-05	0.00153329	0.00301977	26	18	5.00506	conserved Plasmodium protein, unknown function
PF3D7_1371700	0	default	1	24	1.7344	20.5511	3.63919	0.538939	0.497024	1.01026	0.00020014	0.0036088	0.00301977	26	19	4.6021	serine/threonine protein kinase, FIKK family
PF3D7_1367800	1	yule-walker	1	24.642	0.89294	1.46529	-0.656297	0.478122	0.430678	-1.41193	0.0007821	0.00959998	0.00301977	24	1	0.513595	secreted ookinete protein, putative (PSOP2)
PF3D7_1020900	0	default	1	24	0.498011	11.133	8.13283	0.451862	0.402031	0.0664018	0.00134211	0.0134186	0.00301977	26	8	0.182645	ADP-ribosylation factor (ARF1)
PF3D7_0413900	1	yule-walker	1	25.2658	0.45496	12.8998	7.1729	0.436754	0.38555	0.0676053	0.00180999	0.0168706	0.00301977	24	12	0.355962	ubiquitin carboxyl-terminal hydrolase 13, putative (USP13)
malmito_rna_LSUG	0	burg	1	26.6133	1.27814	3.35703	1.18765	0.41381	0.36052	1.21081	0.00280815	0.0234192	0.00301977	28	0	0.901416	#N/A
PF3D7_1006000	0	default	1	24	1.14396	22.2737	0.641324	0.326214	0.264961	2.31508	0.012994	0.0643389	0.00301977	22	21	0.960459	conserved Plasmodium protein, unknown function
PF3D7_1133800	0	default	1	24	0.2811	16.9163	7.63474	0.273454	0.207404	0.0500513	0.029778	0.106069	0.00301977	20	19	0.281446	RNA (uracil-5-)methyltransferase, putative
PF3D7_0909200	1	burg	1	22.9425	1.14026	20.7341	0.900526	0.271639	0.205425	1.88482	0.0306064	0.107699	0.00301977	28	15	0.32287	GDP-fucose protein O-fucosyltransferase 2, putative (POFUT2)
PF3D7_1024100	0	default	1	24	0.744407	21.5073	2.84884	0.101437	0.019749	0.914578	0.308344	0.462517	0.00301977	28	21	3.84643	conserved Plasmodium protein, unknown function
PF3D7_1311500	0	burg	1	26.973	0.395338	9.57569	8.74321	0.568966	0.529781	0.0435278	9.54e-05	0.0020703	0.00383245	28	8	0.158199	26S protease regulatory subunit 7, putative (RPT1)
PF3D7_1338100	1	burg	1	21.9341	0.731515	14.0773	8.22792	0.52399	0.480716	0.0970052	0.0002843	0.00470448	0.00383245	22	13	0.431927	26S proteasome regulatory subunit RPN3, putative (RPN3)
PF3D7_1324300	0	burg	1	21.6957	1.02893	2.40165	4.36741	0.519381	0.475689	0.236035	0.00031609	0.00508563	0.00383245	22	0	0.805903	conserved Plasmodium membrane protein, unknown function
PF3D7_1344400	0	burg	1	25.9221	1.09508	14.2077	3.25383	0.501521	0.456205	0.400235	0.00047219	0.00676247	0.00383245	26	14	1.18085	conserved Plasmodium protein, unknown function
PF3D7_1103500	1	burg	1	22.9425	0.671906	0.806127	-0.236739	0.475652	0.427984	-3.01408	0.0008238	0.00989659	0.00383245	24	22	0.548267	CPW-WPC family protein
PF3D7_1018100	1	burg	1	21.0105	0.869646	2.43083	-1.00605	0.459506	0.41037	-1.11072	0.00115002	0.0121001	0.00383245	24	21	0.71804	conserved Plasmodium protein, unknown function
PF3D7_1013500	0	default	1	24	0.489965	18.8416	5.60024	0.451133	0.401236	0.136365	0.00136188	0.0135643	0.00383245	26	18	0.881017	phosphoinositide-specific phospholipase C (PI-PLC)
PF3D7_1427400	0	burg	1	24.642	0.710949	14.6569	4.36904	0.441912	0.391177	0.192242	0.00163578	0.0155801	0.00383245	24	14	0.460204	#N/A
PF3D7_0422100	1	yule-walker	1	20.7917	0.77775	13.8494	6.30784	0.431246	0.379541	0.152026	0.0020145	0.0181618	0.00383245	22	11	0.44163	transmembrane emp24 domain-containing protein, putative
PF3D7_0826600	0	default	1	24	0.975594	17.459	3.83901	0.384951	0.329038	0.318352	0.00476436	0.0335257	0.00383245	24	16	0.773094	SNARE protein, putative (VAMP7)
PF3D7_1402900	0	default	1	24	0.859868	18.1003	3.05926	0.364648	0.306889	0.521965	0.0068102	0.0416962	0.00383245	28	15	0.859947	conserved Plasmodium protein, unknown function
PF3D7_1036700	1	burg	1	26.6133	1.23621	21.579	3.41136	0.357212	0.298777	0.461108	0.00774006	0.0451201	0.00383245	28	21	2.64405	phosducin-like protein, putative (PhLP2)
PF3D7_0208400	0	default	1	24	0.489964	14.4452	7.36222	0.34704	0.28768	0.0990505	0.00919923	0.0507413	0.00383245	28	12	0.612085	conserved Plasmodium protein, unknown function
PF3D7_1365700	0	burg	1	26.2632	0.633793	16.8294	6.07077	0.287194	0.222394	0.166569	0.024137	0.0944712	0.00383245	28	14	0.393474	SNARE associated Golgi protein, putative
PF3D7_1310400	0	default	1	24	0.871628	20.8475	6.49209	0.284603	0.219567	0.17488	0.0251199	0.0964856	0.00383245	28	15	0.659857	conserved Plasmodium protein, unknown function
PF3D7_0622500	0	default	1	24	0.741124	16.7113	4.00228	0.284514	0.219469	0.261789	0.0251545	0.0964856	0.00383245	28	16	0.874894	RNA methyltransferase, putative
PF3D7_0716700	1	burg	1	25.2658	1.2052	21.8127	2.42419	0.243129	0.174322	1.10465	0.046692	0.141416	0.00383245	28	20	4.28104	conserved Plasmodium protein, unknown function
PF3D7_1123300	0	default	1	24	0.442372	17.2751	6.60225	0.230382	0.160417	0.108123	0.056108	0.158006	0.00383245	28	13	0.33	RING zinc finger protein, putative
PF3D7_1350900	0	default	1	24	1.05089	11.2144	2.30949	0.225317	0.154891	0.722975	0.0603068	0.165188	0.00383245	20	10	1.61358	transcription factor with AP2 domain(s) (ApiAP2)
PF3D7_1027900	0	default	1	24	0.872603	6.4657	2.22095	0.222999	0.152362	0.580619	0.0623216	0.1692	0.00383245	28	0	0.909149	palmitoyltransferase, putative (DHHC10)
PF3D7_0818200	0	default	1	24	0.390452	7.36958	11.055	0.190473	0.116879	0.0768774	0.0978469	0.222067	0.00383245	28	1	0.207543	14-3-3 protein (14-3-3I)
PF3D7_0303800	0	burg	1	21.234	1.16085	18.035	4.1818	0.165839	0.0900061	0.719544	0.136066	0.273332	0.00383245	26	19	4.19452	IBR domain protein, putative
PF3D7_1108200	0	default	1	24	0.534248	21.4671	4.88511	0.159289	0.0828607	0.213079	0.148291	0.288632	0.00383245	28	17	0.217231	D-tyrosyl-tRNA(Tyr) deacylase (DTD)
PF3D7_1307700	0	default	1	24	0.478727	18.5726	6.1472	0.142183	0.0641995	0.158514	0.185072	0.332532	0.00383245	28	13	0.474722	conserved Plasmodium protein, unknown function
PF3D7_1032300	0	default	1	24	0.617825	22.2526	3.40167	0.137514	0.0591064	0.367593	0.196459	0.34612	0.00383245	28	23	2.03718	conserved Plasmodium protein, unknown function
PF3D7_1402800	0	default	1	24	0.440884	15.2939	6.215	0.121891	0.042063	0.171553	0.239349	0.393572	0.00383245	28	13	0.753568	conserved Plasmodium protein, unknown function
PF3D7_0620000	0	burg	1	22.6818	1.16663	4.15407	-0.054919	0.692677	0.664738	-20.7231	2.31e-06	0.00018026	0.00484277	22	3	0.972884	conserved Plasmodium protein, unknown function
PF3D7_0933900	0	burg	1	23.4824	0.543497	7.38533	6.0864	0.628906	0.59517	0.167843	1.84e-05	0.00067205	0.00484277	26	4	0.92292	conserved Plasmodium protein, unknown function
PF3D7_0423200	0	burg	1	27.3425	0.791359	10.8812	4.77865	0.572182	0.533289	0.15074	8.79e-05	0.00195524	0.00484277	28	9	0.753819	BSD-domain protein, putative
PF3D7_0531000	0	burg	1	27.3425	0.74035	13.0788	4.55605	0.561129	0.521232	0.175302	0.00011633	0.00238553	0.00484277	28	13	0.386256	conserved Plasmodium protein, unknown function
PF3D7_0300200	0	default	1	24	1.73538	16.7019	3.06666	0.502523	0.457298	0.569034	0.00046185	0.00672702	0.00484277	24	15	1.76709	rifin (RIF)
PF3D7_1337900	1	burg	1	26.973	0.43523	11.2613	5.3934	0.49258	0.446451	0.0853347	0.00057417	0.00771811	0.00484277	28	8	0.731997	conserved Plasmodium protein, unknown function
PF3D7_1111300	1	yule-walker	1	24.95	0.558081	14.3183	2.37154	0.457956	0.408679	0.255277	0.00118681	0.0123622	0.00484277	24	14	0.417215	SNARE protein, putative (GS27)
PF3D7_0223400	0	default	1	24	1.65599	17.3882	-2.33607	0.436566	0.385344	-0.756206	0.00181668	0.0169028	0.00484277	26	16	2.0776	rifin (RIF)
PF3D7_1401700	0	default	1	24	1.25026	20.7123	-0.358439	0.430224	0.378426	-5.9756	0.00205468	0.0183971	0.00484277	24	18	1.78307	Plasmodium exported protein, unknown function
PF3D7_1317300	0	yule-walker	1	20.1616	1.03459	13.7901	6.54622	0.393687	0.338567	0.191573	0.0040707	0.0302031	0.00484277	22	11	0.665708	conserved Plasmodium protein, unknown function
PF3D7_0222800	0	default	1	24	1.80934	21.5839	-2.39552	0.36529	0.307589	-0.88765	0.00673489	0.0413828	0.00484277	28	22	2.06553	stevor
PF3D7_1227400	0	default	1	24	0.418196	15.7696	6.33079	0.328156	0.267079	0.0837482	0.0125879	0.0629879	0.00484277	28	11	0.427959	conserved Plasmodium protein, unknown function
PF3D7_1472400	0	default	1	24	0.581885	20.5924	5.39751	0.322897	0.261342	0.173289	0.0137152	0.0660982	0.00484277	28	17	0.311733	M1-family alanyl aminopeptidase, putative
PF3D7_0818700	0	default	1	24	0.426205	9.63154	6.93556	0.2884	0.22371	0.132271	0.0236915	0.0932852	0.00484277	26	7	1.12292	DNA helicase, putative
PF3D7_0202600	0	default	1	24	0.755026	16.6322	5.60428	0.287194	0.222393	0.21485	0.0241372	0.0944712	0.00484277	26	16	1.82751	#N/A
PF3D7_1326800	0	default	1	24	0.32046	11.8855	3.92237	0.263073	0.19608	0.127104	0.0348071	0.117956	0.00484277	28	6	0.237002	syntaxin, Qa-SNARE family (SYN18)
PF3D7_1134800	0	default	1	24	0.421518	12.6279	6.45803	0.250463	0.182324	0.133269	0.0419491	0.132324	0.00484277	28	7	1.17541	coatomer subunit delta
PF3D7_0519500	0	default	1	24	0.774297	19.1286	6.56832	0.24824	0.179898	0.169583	0.0433382	0.13441	0.00484277	28	19	1.57691	carbon catabolite repressor protein 4, putative (CCR4)
PF3D7_0828200	1	burg	1	25.5897	1.06885	18.5193	5.93609	0.229044	0.158957	0.336149	0.0571907	0.159493	0.00484277	28	20	3.27029	leucine--tRNA ligase, putative
PF3D7_1446400	0	default	1	24	0.640347	4.89251	3.06776	0.208492	0.136537	0.323622	0.0763848	0.190873	0.00484277	28	27	1.02913	pyruvate dehydrogenase E1 component subunit beta (pdhB)
PF3D7_0406000	0	default	1	24	0.33708	17.2622	7.1803	0.136773	0.0582975	0.15057	0.198325	0.348	0.00484277	28	14	0.295544	conserved Plasmodium protein, unknown function
PF3D7_1328500	0	default	1	24	0.507721	15.9149	7.54909	0.115579	0.0351766	0.141238	0.258972	0.41399	0.00484277	28	14	0.61204	alpha/beta-hydrolase, putative
PF3D7_1444800	0	default	1	24	0.287417	21.5662	11.9071	0.0751445	-0.0089333	0.0632206	0.42346	0.571278	0.00484277	28	18	0.782113	fructose-bisphosphate aldolase (FBPA)
PF3D7_0812800	0	burg	1	26.973	1.10378	8.53759	2.60401	0.772469	0.751785	0.371448	8.46e-08	4.14e-05	0.00609348	28	8	0.816517	conserved Plasmodium protein, unknown function
PF3D7_1437500	1	burg	1	27.7222	0.905874	8.70336	4.45645	0.695413	0.667723	0.174322	2.09e-06	0.00017103	0.00609348	28	7	0.721864	conserved Plasmodium membrane protein, unknown function
PF3D7_1216700	0	default	1	24	1.07874	4.9413	-0.0366696	0.656941	0.625754	-29.3401	7.75e-06	0.00035131	0.00609348	20	6	1.03081	perforin-like protein 2 (PLP2)
PF3D7_1315100	0	burg	1	22.1778	1.04065	0.707206	2.47989	0.49963	0.454142	0.43545	0.00049227	0.00697587	0.00609348	24	21	0.924097	serine/threonine protein kinase (PK9)
PF3D7_0817500	1	burg	1	21.234	0.830448	12.5295	8.70369	0.468066	0.419708	0.131076	0.00096479	0.0109672	0.00609348	24	8	0.696674	protein kinase c inhibitor-like protein, putative
PF3D7_1355900	0	burg	1	21.0105	0.663927	10.5562	5.98906	0.440159	0.389265	0.17967	0.00169321	0.0159528	0.00609348	24	6	0.939599	conserved protein, unknown function
PF3D7_0209400	0	yule-walker	1	20.5773	0.704813	12.7071	6.11498	0.421106	0.36848	0.157598	0.00244673	0.0210774	0.00609348	24	8	0.766982	conserved protein, unknown function
PF3D7_1254200	0	default	1	24	2.12223	18.8142	-1.66699	0.406391	0.352426	-1.41151	0.00322484	0.0257445	0.00609348	28	17	3.33369	rifin (RIF)
PF3D7_1454700	1	burg	1	21.6957	0.711091	11.8364	7.98759	0.373804	0.316877	0.14949	0.00580519	0.0380393	0.00609348	24	7	0.5971	6-phosphogluconate dehydrogenase, decarboxylating, putative
PF3D7_1126300	0	yule-walker	1	26.6133	0.452537	12.9118	4.03406	0.370281	0.313034	0.133586	0.00617469	0.0390383	0.00609348	26	12	0.451531	DnaJ protein, putative
PF3D7_0804500	0	default	1	24	0.746878	16.8501	8.08909	0.360743	0.302629	0.120498	0.00728496	0.0434727	0.00609348	26	15	0.981625	conserved Plasmodium membrane protein, unknown function
PF3D7_1463500	0	yule-walker	1	23.2093	1.36296	7.52559	5.72073	0.345493	0.285992	0.293214	0.00944188	0.051698	0.00609348	26	5	2.98116	fam-a protein
PF3D7_1449500	1	burg	1	27.7222	0.423676	14.0765	6.38939	0.310971	0.248332	0.0810026	0.0166193	0.0743391	0.00609348	28	13	0.229223	transcription factor with AP2 domain(s), putative (ApiAP2)
PF3D7_0607900	1	burg	1	24.642	1.33001	23.7711	2.77749	0.28784	0.223098	1.01899	0.0238977	0.0938146	0.00609348	28	22	4.07977	conserved Plasmodium protein, unknown function
PF3D7_0906000	0	burg	1	24.642	1.15676	19.0462	4.09099	0.233498	0.163816	0.522601	0.0536592	0.153397	0.00609348	28	20	3.43442	exoribonuclease II (RNaseII)
PF3D7_0305200	1	default	1	24	0.882275	19.4373	7.84468	0.232556	0.162788	0.18303	0.0543894	0.154799	0.00609348	28	15	0.317523	conserved Plasmodium protein, unknown function
PF3D7_0609500	0	default	1	24	0.967457	14.5396	1.1866	0.230651	0.160711	1.50795	0.0558927	0.157809	0.00609348	28	13	1.41615	conserved Plasmodium protein, unknown function
PF3D7_0816100	0	default	1	24	1.28176	11.9981	5.33366	0.206715	0.134598	0.380148	0.0782933	0.193843	0.00609348	28	9	3.05039	phosphopantothenoylcysteine decarboxylase, putative
PF3D7_1443500	1	burg	1	26.2632	1.37836	20.4113	3.84507	0.196724	0.123699	0.678893	0.0898492	0.211727	0.00609348	28	21	4.5566	poly(A)-specific ribonuclease PARN, putative (PARN)
PF3D7_0717200	0	default	1	24	0.415368	14.6707	7.03545	0.149225	0.0718818	0.145993	0.169029	0.31448	0.00609348	28	12	0.678571	conserved Plasmodium protein, unknown function
PF3D7_1464700	0	default	1	24	0.372966	18.0636	6.99666	0.149032	0.0716716	0.100316	0.169451	0.314651	0.00609348	28	13	0.539791	ATP synthase (C/AC39) subunit, putative
PF3D7_0710100	0	default	1	24	0.264318	7.97216	5.59171	0.0974839	0.015437	0.140444	0.323597	0.477156	0.00609348	28	5	0.936466	conserved Plasmodium protein, unknown function
PF3D7_0815800	1	burg	1	27.7222	1.22779	14.4228	7.6777	0.718253	0.692639	0.254121	8.88e-07	9.88e-05	0.00763538	26	15	1.15098	vacuolar protein sorting-associated protein 9, putative (VPS9)
PF3D7_1478400	1	burg	1	26.2632	2.30293	21.5551	-2.83811	0.562635	0.522874	-0.783126	0.00011202	0.00233364	0.00763538	28	20	2.64143	Plasmodium exported protein, unknown function, pseudogene
PF3D7_0700200	1	burg	1	25.2658	2.32297	18.365	-1.24314	0.501985	0.456711	-1.88636	0.00046738	0.00676247	0.00763538	28	17	3.14093	rifin (RIF)
PF3D7_1478700	1	burg	1	27.7222	2.63416	23.2315	-1.16368	0.484939	0.438116	-2.25973	0.00067677	0.00867362	0.00763538	28	21	3.92365	Plasmodium exported protein, unknown function, pseudogene
PF3D7_1441500	1	yule-walker	1	24.3415	0.656929	11.283	5.74951	0.459892	0.410792	0.12461	0.001141	0.0120903	0.00763538	26	8	0.434126	conserved Plasmodium protein, unknown function
PF3D7_1334700	0	burg	1	21.0105	1.29764	8.14099	6.13555	0.455701	0.40622	0.321744	0.00124225	0.0127826	0.00763538	22	6	1.59613	MSP7-like protein (MSRP7)
PF3D7_1006900	0	burg	1	21.9341	0.690102	12.5975	5.89273	0.452139	0.402333	0.192767	0.00133468	0.0133908	0.00763538	26	6	0.42093	PPPDE peptidase, putative
PF3D7_0516600	0	burg	1	22.1778	0.705036	21.7316	6.28368	0.436173	0.384916	0.136512	0.00183064	0.0169937	0.00763538	24	20	0.800271	sporozoite surface antigen MB2 (MB2)
PF3D7_1117800	1	burg	1	26.6133	0.472424	12.3682	6.83546	0.415673	0.362552	0.0732132	0.00271155	0.0228689	0.00763538	28	10	0.365912	DNA mismatch repair protein MLH (MLH)
PF3D7_1007000	1	yule-walker	1	21.0105	1.04423	13.5772	5.9459	0.384883	0.328964	0.206791	0.00477015	0.0335257	0.00763538	22	11	0.570712	conserved membrane protein, unknown function
PF3D7_1315200	0	default	1	24	1.28075	18.9928	2.72112	0.32999	0.26908	0.958396	0.0122151	0.0618065	0.00763538	24	18	2.1854	conserved Plasmodium protein, unknown function
PF3D7_1433400	0	default	1	24	0.694934	17.014	8.78593	0.319757	0.257917	0.131129	0.0144313	0.0681288	0.00763538	26	17	1.07721	conserved Plasmodium membrane protein, unknown function
PF3D7_1473200	0	yule-walker	1	20.1616	1.00847	13.9733	8.63444	0.316708	0.254591	0.148441	0.015159	0.0704589	0.00763538	22	11	0.425241	DnaJ protein, putative
PF3D7_1207700	0	default	1	24	0.6889	1.44629	0.380884	0.300699	0.237126	2.49812	0.0195571	0.0823383	0.00763538	28	23	1.50178	blood stage antigen 41-3 precursor
PF3D7_0817300	0	burg	1	23.4824	1.43854	16.5451	5.62364	0.298117	0.23431	0.362367	0.0203661	0.0843948	0.00763538	28	16	2.85038	asparagine-rich antigen
PF3D7_0505700	0	default	1	24	0.387553	9.75503	7.03439	0.292696	0.228395	0.122478	0.0221651	0.0893611	0.00763538	26	4	0.384658	conserved Plasmodium membrane protein, unknown function
PF3D7_1327600	1	yule-walker	1	20.1616	0.954025	4.7307	3.47472	0.278865	0.213307	0.650692	0.0274273	0.101313	0.00763538	24	20	0.650907	nicotinate-nucleotide adenylyltransferase (NMNAT)
PF3D7_0321600	0	default	1	24	0.731993	15.3139	6.91213	0.260024	0.192753	0.20083	0.0364247	0.12093	0.00763538	26	16	1.204	ATP-dependent RNA helicase, putative
PF3D7_1335600	0	default	1	24	0.525532	13.3704	3.57714	0.249977	0.181793	0.211525	0.0422497	0.13238	0.00763538	28	10	0.704547	conserved Plasmodium protein, unknown function
PF3D7_1437000	0	default	1	24	0.298062	12.3236	6.96674	0.235762	0.166286	0.0797477	0.0519415	0.150639	0.00763538	28	7	0.761793	N-acetyltransferase, putative
PF3D7_0523800	1	burg	1	24.3415	0.713398	9.75867	5.44731	0.23422	0.164604	0.228633	0.053106	0.152745	0.00763538	28	7	2.18896	transporter, putative
PF3D7_0732000	0	default	1	24	1.36464	22.9789	-2.44675	0.220021	0.149114	-0.840125	0.0649996	0.172895	0.00763538	28	23	2.98515	stevor
PF3D7_0113100	0	default	1	24	0.523585	22.3566	0.468995	0.19375	0.120455	2.32605	0.0935761	0.216413	0.00763538	28	20	0.993606	surface-associated interspersed protein 1.1 (SURFIN 1.1) (SURF1.1)
PF3D7_1414900	0	default	1	24	1.2911	19.465	1.69358	0.181085	0.106638	1.32313	0.111078	0.240176	0.00763538	28	20	3.29412	ATP-dependent protease, putative
PF3D7_1444900	0	default	1	24	0.561207	21.6715	0.966959	0.176725	0.101881	1.10928	0.11776	0.248862	0.00763538	28	21	1.5599	conserved Plasmodium protein, unknown function
PF3D7_0420200	0	default	1	24	0.774049	23.9941	1.73603	0.135037	0.0564044	0.901302	0.202755	0.353048	0.00763538	28	24	2.2849	holo-[acyl-carrier-protein] synthase, putative (ACPS)
PF3D7_0819200	1	burg	1	23.4824	0.751656	3.98479	2.3785	0.6756	0.646109	0.411421	4.19e-06	0.0002535	0.00952854	24	3	0.901555	perforin-like protein 5 (PLP5)
PF3D7_0514700	0	burg	1	21.9341	1.38994	1.96903	-0.82701	0.64354	0.611134	-1.69926	1.18e-05	0.00047127	0.00952854	20	3	1.10552	conserved Plasmodium protein, unknown function
PF3D7_0104200	1	yule-walker	1	24.95	1.19878	21.1184	6.1323	0.621989	0.587625	0.360544	2.25e-05	0.00075481	0.00952854	26	19	1.96408	StAR-related lipid transfer protein
PF3D7_0725200	0	burg	1	21.234	0.430349	11.7696	6.62446	0.615778	0.580848	0.0877094	2.69e-05	0.00085377	0.00952854	24	8	0.567362	mago nashi protein homologue, putative
PF3D7_1108600	0	burg	1	22.1778	1.03072	12.9255	10.0758	0.593014	0.556015	0.0977496	5.07e-05	0.00130708	0.00952854	22	12	0.757531	endoplasmic reticulum-resident calcium binding protein (ERC)
PF3D7_1115500	0	default	1	24	1.24116	5.31882	6.43884	0.537771	0.49575	0.189215	0.00020579	0.00368978	0.00952854	28	0	1.2986	transcription factor with AP2 domain(s), putative (ApiAP2)
PF3D7_0305700	0	burg	1	26.973	0.497492	10.8831	7.7939	0.511219	0.466785	0.0881269	0.00038041	0.00583335	0.00952854	28	8	0.95537	ubiquitin-conjugating enzyme E2, putative
PF3D7_1033200	1	burg	1	21.9341	1.12627	14.556	7.5136	0.466291	0.417772	0.161692	0.00100081	0.0111122	0.00952854	22	13	0.825816	early transcribed membrane protein 10.2 (ETRAMP10.2)
PF3D7_1216300	1	burg	1	26.973	0.596746	10.5432	5.88958	0.45984	0.410735	0.167072	0.00114221	0.0120903	0.00952854	28	7	1.4732	signal recognition particle subunit SRP19 (SRP19)
PF3D7_0528000	1	default	1	24	0.700464	12.3358	5.74782	0.459298	0.410143	0.128776	0.00115489	0.0121264	0.00952854	24	12	0.450999	proteasome maturation factor UMP1, putative (UMP1)
PF3D7_0827900	1	burg	1	21.4624	0.818215	12.9333	10.4131	0.420239	0.367533	0.100698	0.00248737	0.0213922	0.00952854	24	9	0.492356	protein disulfide isomerase (PDI8)
PF3D7_1417700	1	burg	1	20.7917	0.768815	13.3944	6.3895	0.409715	0.356053	0.135981	0.00303166	0.0248084	0.00952854	22	11	0.448528	conserved Plasmodium protein, unknown function
PF3D7_0518400	1	yule-walker	1	20.7917	0.757144	1.49171	-0.691996	0.400739	0.346261	-1.20979	0.00357913	0.0277472	0.00952854	22	21	0.52039	cyclin (CYC3)
PF3D7_0935100	0	burg	1	23.4824	0.477807	10.441	4.9259	0.382136	0.325966	0.150138	0.00500985	0.0346515	0.00952854	24	8	0.597939	conserved protein, unknown function
PF3D7_1357400	1	burg	1	23.4824	1.1518	19.2238	5.39142	0.373895	0.316976	0.459401	0.0057959	0.038026	0.00952854	26	18	3.62086	conserved Plasmodium protein, unknown function
PF3D7_0833400	0	default	1	24	1.29614	17.4974	-1.66017	0.364601	0.306837	-0.95218	0.00681573	0.0416962	0.00952854	26	17	1.77138	rifin (RIF)
PF3D7_1306500	0	default	1	24	0.652154	20.429	1.37728	0.279594	0.214103	0.898105	0.0271236	0.100517	0.00952854	28	20	1.38348	MORN repeat protein, putative
PF3D7_1115100	0	default	1	24	0.9123	7.08848	2.28531	0.24658	0.178087	0.563732	0.0444029	0.13682	0.00952854	28	3	0.881909	conserved Plasmodium protein, unknown function
PF3D7_1015100	0	default	1	24	0.312565	12.0829	5.45119	0.228011	0.15783	0.089284	0.0580393	0.160917	0.00952854	28	7	0.338101	conserved protein, unknown function
PF3D7_1232100	0	burg	1	23.2093	0.954312	18.0453	6.77623	0.200225	0.127518	0.333026	0.0856338	0.205403	0.00952854	26	19	3.87041	60 kDa chaperonin (CPN60)
PF3D7_0832100	0	default	1	24	1.31404	18.1219	1.72863	0.191752	0.118275	1.97328	0.0961593	0.220286	0.00952854	28	14	1.12624	rifin, pseudogene (RIF)
PF3D7_1209800	0	default	1	24	0.876774	22.0221	-0.819963	0.191031	0.117489	-2.53932	0.0971065	0.221156	0.00952854	28	22	3.10427	ATP synthase mitochondrial F1 complex assembly factor 1, putative (ATP11)
PF3D7_0730100	0	default	1	24	0.860293	21.0335	2.54985	0.144591	0.0668265	0.638065	0.179437	0.325678	0.00952854	28	21	2.82531	tRNA pseudouridine synthase D, putative
PF3D7_0629100	0	default	1	24	0.331025	3.15152	5.87355	0.121165	0.0412712	0.158114	0.241535	0.395434	0.00952854	28	27	0.682285	nicotinate phosphoribosyltransferase, putative (NAPRT)
PF3D7_1446900	0	default	1	24	0.292794	14.4148	6.76056	0.1036	0.0221086	0.0996293	0.300277	0.455512	0.00952854	20	16	0.407787	glutaminyl-peptide cyclotransferase, putative
PF3D7_1114000	1	burg	1	25.5897	1.5068	0.877047	-1.19082	0.676291	0.646863	-1.36831	4.09e-06	0.0002535	0.0118437	26	24	1.46927	dynein light chain type 2, putative
PF3D7_1425400	0	default	1	24	1.47237	19.9336	4.12517	0.67081	0.640883	0.806832	4.92e-06	0.00026519	0.0118437	26	18	4.08173	DEAD/DEAH box helicase, putative
PF3D7_0511800	0	burg	1	24.3415	0.43801	13.018	8.50724	0.576323	0.537806	0.0724235	7.9e-05	0.0018029	0.0118437	26	9	0.423199	inositol-3-phosphate synthase (INO1)
PF3D7_0214300	0	yule-walker	1	22.1778	1.1666	1.93614	4.7385	0.513432	0.469199	0.272567	0.00036189	0.00560657	0.0118437	24	22	1.11623	conserved Plasmodium protein, unknown function
PF3D7_1470900	1	burg	1	21.6957	0.851536	13.6603	7.47821	0.486196	0.439487	0.117894	0.00065882	0.00856962	0.0118437	22	12	0.517061	proteasome subunit beta type-2, putative
PF3D7_0425900	0	default	1	24	1.63881	17.3085	-1.69309	0.427957	0.375953	-1.04367	0.00214641	0.0190877	0.0118437	26	16	1.63051	rifin (RIF)
PF3D7_0528900	0	burg	1	23.2093	1.28324	21.8358	0.788147	0.41649	0.363443	1.75269	0.00267014	0.0225925	0.0118437	22	21	1.02089	conserved Plasmodium protein, unknown function
PF3D7_1318700	0	burg	1	20.7917	2.10148	0.905402	2.70895	0.408252	0.354457	1.41579	0.00311534	0.025374	0.0118437	24	18	2.88879	conserved Plasmodium protein, unknown function
PF3D7_0619100	0	default	1	24	0.439745	14.6364	3.72359	0.405573	0.351534	0.133617	0.00327406	0.0259699	0.0118437	24	14	0.310479	conserved Plasmodium protein, unknown function
PF3D7_0915200	0	default	1	24	0.529772	9.14433	2.61109	0.384142	0.328154	0.36791	0.00483382	0.0338314	0.0118437	24	7	0.613949	ribonuclease H2 subunit C, putative
PF3D7_1474800	0	burg	1	21.9341	0.52926	12.5987	7.69505	0.379163	0.322723	0.0961129	0.00528147	0.0357283	0.0118437	24	9	0.333341	proteasome subunit alpha type-1, putative
PF3D7_1318300	0	default	1	24	1.1749	16.2767	3.77981	0.359299	0.301053	0.379016	0.00746813	0.0440089	0.0118437	26	15	1.85282	conserved Plasmodium protein, unknown function
PF3D7_0409600	1	yule-walker	1	21.9341	1.11199	18.1229	6.77791	0.348461	0.28923	0.319083	0.00898148	0.0499619	0.0118437	24	18	1.34237	replication protein A1, large subunit (RPA1)
PF3D7_1340500	1	burg	1	25.9221	0.850098	19.0469	3.96124	0.344472	0.284879	0.272872	0.0096051	0.0523343	0.0118437	28	17	0.369665	conserved Plasmodium protein, unknown function
PF3D7_0703300	0	yule-walker	1	20.5773	1.04052	14.0666	4.41502	0.336661	0.276357	0.290044	0.0109419	0.0574452	0.0118437	20	13	0.590362	conserved Plasmodium protein, unknown function
PF3D7_1217000	0	default	1	24	0.910077	3.10908	1.00422	0.321617	0.259946	1.40719	0.0140031	0.0667253	0.0118437	28	25	1.81105	conserved Plasmodium protein, unknown function
PF3D7_1029600	0	default	1	24	0.81391	7.74626	10.544	0.319513	0.257651	0.120343	0.0144883	0.0681288	0.0118437	26	4	0.324339	adenosine deaminase (ADA)
PF3D7_1468300	0	default	1	24	0.625869	18.4026	0.921826	0.304402	0.241166	0.919533	0.0184476	0.0800836	0.0118437	24	18	0.754057	leucine-rich repeat protein (LRR14.1)
PF3D7_1363900	0	default	1	24	0.850157	10.9324	3.39538	0.23193	0.162105	0.38413	0.0548796	0.155959	0.0118437	28	10	0.962873	unspecified product
PF3D7_0725100	0	default	1	24	0.371301	16.176	6.62477	0.215606	0.144298	0.0869811	0.0691634	0.17966	0.0118437	28	12	0.339164	conserved Plasmodium membrane protein, unknown function
PF3D7_1228200	0	default	1	24	1.08929	22.7883	1.31831	0.202631	0.130143	2.12388	0.0828424	0.200734	0.0118437	28	22	3.89841	conserved Plasmodium protein, unknown function
PF3D7_1369100	0	default	1	24	0.378325	3.71415	3.90994	0.195311	0.122158	0.172505	0.0916025	0.214121	0.0118437	28	26	0.716005	conserved Plasmodium protein, unknown function
PF3D7_0402600	0	default	1	24	1.54625	23.0072	-1.4871	0.184294	0.110139	-1.73268	0.106382	0.233335	0.0118437	28	22	2.63252	stevor
PF3D7_0806600	0	default	1	24	0.772568	9.39604	4.49833	0.183918	0.109729	0.390956	0.106923	0.234287	0.0118437	28	6	2.93327	kinesin-like protein, putative
PF3D7_1356200	0	default	1	24	0.643713	19.8273	5.38438	0.176603	0.101748	0.197178	0.117952	0.248862	0.0118437	28	17	0.936345	mitochondrial import inner membrane translocase subunit TIM23, putative (TIM23)
PF3D7_0500500	0	default	1	24	1.18972	18.7394	-1.00073	0.175492	0.100537	-1.98065	0.119713	0.250593	0.0118437	28	15	2.45603	rifin (RIF)
PF3D7_0722000	0	default	1	24	0.346461	20.6429	6.33161	0.160985	0.0847106	0.099054	0.145034	0.284571	0.0118437	28	15	0.291477	conserved Plasmodium protein, unknown function
PF3D7_1226500	1	burg	1	24.0482	0.737003	20.1361	3.97644	0.160671	0.0843679	0.346972	0.145632	0.285317	0.0118437	28	21	2.34865	RAP protein, putative
PF3D7_0410000	0	default	1	24	1.20638	18.2626	7.14595	0.151848	0.0747436	0.303781	0.163384	0.307425	0.0118437	28	14	1.01385	erythrocyte vesicle protein 1 (EVP1)
PF3D7_0603600	0	default	1	24	0.539071	19.8848	2.96014	0.149313	0.0719779	0.387234	0.168837	0.314293	0.0118437	28	20	1.67358	conserved Plasmodium protein, unknown function
PF3D7_0518000	0	default	1	24	0.314075	10.5729	5.76315	0.147577	0.0700845	0.129527	0.172665	0.318022	0.0118437	28	9	1.15587	conserved protein, unknown function
PF3D7_1423500	0	default	1	24	0.651758	13.2288	4.98352	0.136891	0.058427	0.263354	0.198025	0.347895	0.0118437	28	11	1.41124	conserved Plasmodium protein, unknown function
PF3D7_0928800	0	default	1	24	0.851466	20.6658	3.80119	0.126631	0.0472333	0.700786	0.225516	0.379509	0.0118437	28	22	4.12804	serine/threonine protein kinase, putative
PF3D7_1452600	0	default	1	24	0.546391	16.8935	5.71447	0.113241	0.0326271	0.217562	0.266599	0.422695	0.0118437	28	13	0.511171	conserved Plasmodium protein, unknown function
PF3D7_1364000	0	default	1	24	0.555952	12.5162	3.00541	0.111236	0.030439	0.397601	0.273308	0.429813	0.0118437	28	10	1.16875	conserved Plasmodium protein, unknown function
PF3D7_0204200	0	default	1	24	0.391287	20.4682	7.75369	0.104914	0.023542	0.119323	0.295471	0.451628	0.0118437	28	15	0.481487	conserved Plasmodium protein, unknown function
PF3D7_0307900	0	default	1	24	0.673595	22.5134	3.13586	0.0843487	0.00110765	0.609694	0.379342	0.531934	0.0118437	28	23	3.12207	conserved Plasmodium protein, unknown function
PF3D7_1333300	0	yule-walker	1	21.4624	0.644729	13.4329	5.8302	0.712773	0.686661	0.149417	1.1e-06	0.0001128	0.014664	24	10	0.674838	transmembrane protein Tmp21 homologue, putative
PF3D7_1423400	0	burg	1	21.0105	1.77009	2.48854	-0.67355	0.609552	0.574057	-4.02541	3.22e-05	0.00097236	0.014664	24	20	1.64647	conserved Plasmodium membrane protein, unknown function
PF3D7_0820200	0	burg	1	26.6133	0.645072	12.9466	7.30028	0.587814	0.550342	0.0874105	5.83e-05	0.00145341	0.014664	28	10	0.749709	phosphatidylglycerophosphate synthase (PGPS)
PF3D7_0629500	0	default	1	24	0.852339	22.3754	7.33077	0.586246	0.548632	0.11394	6.08e-05	0.00149101	0.014664	24	21	0.587189	amino acid transporter, putative
PF3D7_0625800	0	yule-walker	1	26.2632	0.569945	11.8201	3.7785	0.561391	0.521517	0.170177	0.00011557	0.00237925	0.014664	26	9	0.877612	conserved Plasmodium protein, unknown function
PF3D7_0422900	0	yule-walker	1	27.7222	1.02748	22.3298	1.91908	0.553093	0.512465	1.12586	0.00014203	0.00279207	0.014664	26	19	2.19721	conserved Plasmodium protein, unknown function
PF3D7_0809800	1	burg	1	26.6133	1.28707	13.915	1.51074	0.552171	0.511459	1.22488	0.00014529	0.00283479	0.014664	28	13	1.1252	conserved Plasmodium protein, unknown function
PF3D7_0318900	0	yule-walker	1	24.3415	0.449104	12.9476	7.10528	0.53134	0.488735	0.0695668	0.00023957	0.00412077	0.014664	24	12	0.38118	conserved protein, unknown function
PF3D7_1429900	0	default	1	24	0.62447	20.1105	4.85167	0.511065	0.466616	0.228559	0.00038174	0.00583653	0.014664	26	18	1.01234	ADP-dependent DNA helicase RecQ (WRN)
PF3D7_0833000	0	default	1	24	2.20721	20.1213	-2.64505	0.501288	0.45595	-0.8408	0.00047463	0.00676247	0.014664	28	19	2.5108	rifin (RIF)
PF3D7_0915300	1	burg	1	27.7222	1.73194	23.9266	3.22891	0.483884	0.436964	0.529099	0.00069219	0.00882789	0.014664	28	22	2.84519	conserved Plasmodium protein, unknown function
PF3D7_0619000	0	burg	1	24.95	0.555164	14.6648	8.00067	0.449679	0.39965	0.0740885	0.00140208	0.0138549	0.014664	26	13	0.487583	#N/A
PF3D7_1408400	0	default	1	24	0.608392	18.5138	6.24302	0.356199	0.297671	0.131208	0.00787538	0.0456545	0.014664	26	17	0.882826	DNA repair helicase, putative
PF3D7_1226400	0	default	1	24	0.61945	14.5503	5.88319	0.350457	0.291408	0.129096	0.00868336	0.0489281	0.014664	24	14	0.357843	conserved Plasmodium protein, unknown function
PF3D7_0112700	0	default	1	24	0.99	5.07077	1.59506	0.319539	0.257679	0.86291	0.0144822	0.0681288	0.014664	28	27	0.336886	28S ribosomal RNA
PF3D7_1219600	0	default	1	24	0.387151	17.065	8.38081	0.268068	0.201528	0.0637937	0.0322984	0.112293	0.014664	28	14	0.447055	aminophospholipid-transporting P-ATPase (ATPase2)
PF3D7_1442200	1	default	1	24	0.92931	22.9948	4.16475	0.252226	0.184247	0.462263	0.0408765	0.130165	0.014664	28	22	3.13939	GTP-binding protein, putative
PF3D7_0604000	0	burg	1	24.642	1.11039	22.0328	1.37138	0.213565	0.142071	1.45311	0.0711689	0.182602	0.014664	28	22	3.44767	conserved Plasmodium protein, unknown function
PF3D7_0314700	0	default	1	24	0.793052	23.7579	4.36832	0.183868	0.109674	0.318325	0.106995	0.234287	0.014664	28	22	2.27576	zinc finger protein, putative
PF3D7_1324700	0	default	1	24	0.406746	11.0162	6.21683	0.122373	0.0425891	0.139255	0.237907	0.39293	0.014664	28	8	1.40498	SNARE protein, putative (YKT6.2)
PF3D7_1218900	0	default	1	24	0.52078	19.1916	4.3116	0.103761	0.0222848	0.263818	0.299683	0.455403	0.014664	28	18	0.582207	conserved Plasmodium protein, unknown function
PF3D7_1007400	0	default	1	24	0.389448	16.6842	5.41973	0.0933565	0.0109344	0.252712	0.340253	0.495318	0.014664	28	13	0.498761	conserved Plasmodium protein, unknown function
PF3D7_0710500	0	default	1	24	0.721647	0.39793	2.83133	0.0776277	-0.0062243	0.744202	0.41112	0.560414	0.014664	28	24	2.48384	conserved Plasmodium protein, unknown function
PF3D7_0304000	0	yule-walker	1	26.2632	1.56241	24.4051	0.542169	0.749172	0.726369	4.89229	2.47e-07	6.92e-05	0.0180864	26	21	2.53445	inner membrane complex protein 1a, putative (IMC1a)
PF3D7_0926400	1	burg	1	26.973	1.24897	8.55357	4.28992	0.68611	0.657574	0.260668	2.91e-06	0.00021393	0.0180864	26	8	1.02698	monocarboxylate transporter, putative
PF3D7_1411100	0	burg	1	26.973	0.636195	12.3197	4.56429	0.607149	0.571436	0.148253	3.44e-05	0.00101045	0.0180864	28	11	0.470845	#N/A
PF3D7_1102600	0	yule-walker	1	27.3425	1.27761	27.3416	0.67486	0.575477	0.536884	1.88895	8.07e-05	0.00182691	0.0180864	26	25	1.46683	Plasmodium exported protein, unknown function (GEXP14)
PF3D7_0518300	1	burg	1	21.9341	0.886277	13.6955	7.95619	0.495083	0.449182	0.115716	0.00054377	0.00750233	0.0180864	22	12	0.508588	proteasome subunit beta type-1, putative
PF3D7_0416700	0	burg	1	21.4624	0.663177	13.2747	4.80576	0.47799	0.430535	0.143467	0.00078427	0.00960412	0.0180864	20	13	0.523876	CDGSH iron-sulfur domain-containing protein, putative
PF3D7_1253000	1	burg	1	21.0105	1.1018	7.29154	8.79216	0.453466	0.403781	0.150591	0.00129953	0.0131947	0.0180864	22	5	1.17056	gametocyte erythrocyte cytosolic protein (GECO)
PF3D7_1208200	1	yule-walker	1	21.4624	1.27942	2.31802	1.08823	0.448746	0.398632	1.46619	0.00142846	0.0140402	0.0180864	22	0	0.927714	cysteine repeat modular protein 3 (CRMP3)
PF3D7_1359500	0	burg	1	22.427	0.944183	2.31415	0.62994	0.443332	0.392726	1.76575	0.0015906	0.0152331	0.0180864	22	1	0.942224	conserved Plasmodium protein, unknown function
PF3D7_1234700	0	default	1	24	0.680994	22.7162	1.70847	0.4177	0.364764	0.443	0.00260985	0.0222989	0.0180864	22	0	0.614161	CPW-WPC family protein
PF3D7_0524500	0	burg	1	26.2632	0.407011	10.3198	3.96529	0.39076	0.335375	0.13626	0.00429213	0.0311716	0.0180864	28	7	0.366751	conserved Plasmodium protein, unknown function
PF3D7_1107000	1	burg	1	21.4624	0.729236	12.0219	5.18694	0.385453	0.329585	0.212573	0.00472178	0.0334045	0.0180864	26	6	0.216302	U6 snRNA-associated Sm-like protein LSm4, putative (LSM4)
PF3D7_1351100	0	default	1	24	0.641816	8.03259	6.19371	0.378969	0.322512	0.225211	0.00529964	0.0357708	0.0180864	26	5	0.621562	conserved protein, unknown function
PF3D7_1027000	0	burg	1	24.642	1.1405	0.780706	1.9905	0.374506	0.317643	0.780991	0.00573393	0.0378092	0.0180864	28	24	2.40801	conserved Plasmodium protein, unknown function
PF3D7_1146800	0	burg	1	21.9341	0.96484	2.9912	-0.0023952	0.364689	0.306933	-506.249	0.00680535	0.0416962	0.0180864	22	1	0.70551	conserved Plasmodium protein, unknown function
PF3D7_1346700	0	default	1	24	0.81977	1.20651	1.25844	0.336801	0.276511	1.07595	0.0109164	0.0573687	0.0180864	28	24	1.55963	6-cysteine protein (P48/45)
PF3D7_0218800	0	default	1	24	0.49026	16.7035	3.72676	0.328182	0.267108	0.170688	0.0125825	0.0629879	0.0180864	28	14	0.862341	ribonuclease P
PF3D7_1131700	1	burg	1	22.1778	0.918135	20.8918	-1.2321	0.325611	0.264303	-1.84931	0.0131225	0.0644708	0.0180864	26	18	1.56352	conserved Plasmodium protein, unknown function
PF3D7_1217500	1	burg	1	24.0482	0.738833	21.2039	7.10405	0.30853	0.245669	0.132275	0.0172785	0.0765025	0.0180864	28	17	0.166559	conserved Plasmodium protein, unknown function
PF3D7_1229400	0	default	1	24	0.800991	7.74106	8.94391	0.298025	0.234209	0.157112	0.0203958	0.0844413	0.0180864	26	5	0.252117	macrophage migration inhibitory factor (MIF)
PF3D7_1229200	0	default	1	24	1.47347	16.7452	-2.34731	0.287243	0.222447	-0.853709	0.024119	0.0944712	0.0180864	28	12	2.18629	unspecified product
PF3D7_0324800	0	yule-walker	1	23.7619	0.983062	14.6904	-0.887303	0.286136	0.221239	-1.51575	0.0245342	0.0955246	0.0180864	20	15	1.39664	rifin (RIF)
PF3D7_1456100	1	burg	1	26.6133	1.63058	24.0507	-0.819358	0.283097	0.217924	-2.77406	0.0257078	0.0974102	0.0180864	28	23	3.61983	serine hydroxymethyltransferase, putative (SHMT)
PF3D7_0527100	0	default	1	24	0.392073	8.98824	8.24257	0.278179	0.212559	0.0876068	0.0277157	0.10208	0.0180864	28	5	0.427222	ubiquitin-conjugating enzyme E2 N, putative (UBC13)
PF3D7_0303000	0	burg	1	20.7917	0.345412	9.20719	4.91031	0.260539	0.193315	0.101446	0.0361469	0.120597	0.0180864	26	7	0.623679	N-ethylmaleimide-sensitive fusion protein (NSF)
PF3D7_1363300	0	default	1	24	0.510152	9.22578	3.59906	0.225265	0.154835	0.284575	0.0603509	0.165222	0.0180864	24	7	0.822533	50S ribosomal protein L9, mitochondrial, putative
PF3D7_0803500	1	default	1	24	0.940223	21.1874	5.90052	0.20697	0.134876	0.285807	0.0780165	0.193524	0.0180864	28	15	0.194521	AAA family ATPase, putative
PF3D7_0318300	0	default	1	24	0.320388	10.6973	6.14062	0.204353	0.132021	0.130982	0.0808958	0.197665	0.0180864	28	7	1.2152	conserved Plasmodium protein, unknown function
PF3D7_0926200	0	default	1	24	0.69842	18.5485	2.24836	0.196801	0.123783	0.948668	0.0897544	0.211727	0.0180864	28	14	0.809001	conserved Plasmodium protein, unknown function
PF3D7_0301500	0	default	1	24	0.424123	10.9205	4.80701	0.177594	0.10283	0.256352	0.116398	0.247317	0.0180864	28	7	1.80649	Plasmodium exported protein, unknown function
PF3D7_1331100	0	default	1	24	0.624245	17.9709	7.37637	0.156165	0.0794529	0.159458	0.154466	0.296156	0.0180864	28	13	0.681251	DEAD box helicase, putative
PF3D7_1029100	1	burg	1	25.5897	1.10582	22.6983	2.1636	0.151646	0.0745225	1.05478	0.163814	0.307831	0.0180864	28	22	3.74107	#N/A
PF3D7_0114200	0	default	1	24	1.09339	23.8746	-1.65404	0.148664	0.0712694	-1.24862	0.17026	0.315476	0.0180864	28	23	3.09414	exported protein family 3 (EPF3)
PF3D7_0630700	0	default	1	24	0.304464	17.796	3.35351	0.0862859	0.00322096	0.335033	0.370607	0.524609	0.0180864	28	14	0.352204	bifunctional methylenetetrahydrofolate dehydrogenase/cyclohydrolase, putative
PF3D7_1360500	0	default	1	24	0.401869	23.9872	3.38373	0.0569521	-0.0287795	0.419546	0.524652	0.654202	0.0180864	28	23	1.7502	guanylyl cyclase beta (GCbeta)
PF3D7_0821800	1	yule-walker	1	22.6818	0.825113	13.1309	7.72777	0.740602	0.71702	0.153938	3.58e-07	6.92e-05	0.0222238	24	10	0.841059	protein transport protein SEC61 subunit beta (Sec61-beta)
PF3D7_1317000	0	burg	1	26.6133	0.522788	13.5431	7.07986	0.628591	0.594827	0.075227	1.86e-05	0.00067364	0.0222238	28	10	0.725395	U4/U6.U5 tri-snRNP-associated protein 2, putative (USP39)
PF3D7_0819600	0	default	1	24	0.801948	17.7577	6.52842	0.615897	0.580979	0.289127	2.68e-05	0.00085377	0.0222238	26	17	1.85015	conserved Plasmodium protein, unknown function
PF3D7_0312300	1	yule-walker	1	23.7619	0.692777	13.2923	5.16707	0.525838	0.482732	0.151758	0.00027239	0.00455433	0.0222238	24	13	0.412039	26S proteasome regulatory subunit RPN12, putative (RPN12)
PF3D7_1234400	1	burg	1	21.4624	1.51719	4.28485	-0.746543	0.519912	0.476267	-2.06972	0.00031227	0.00503972	0.0222238	22	3	1.08111	aspartyl protease, putative
PF3D7_1451500	0	burg	1	22.1778	0.552494	9.96879	4.06723	0.469625	0.421409	0.227867	0.00093415	0.010642	0.0222238	24	7	0.658284	pre-mRNA-splicing factor CWF18, putative
PF3D7_1428800	0	yule-walker	1	22.427	0.573117	13.6914	5.2526	0.46477	0.416113	0.124627	0.00103263	0.0113916	0.0222238	22	12	0.420966	#N/A
PF3D7_1017900	0	yule-walker	1	24.642	0.436549	14.2584	7.28061	0.446392	0.396064	0.0639364	0.001497	0.0145769	0.0222238	24	14	0.277936	26S proteasome regulatory subunit p55, putative (RPN5)
PF3D7_1441100	0	default	1	24	0.794653	4.7008	9.6444	0.443416	0.392817	0.13331	0.00158797	0.0152331	0.0222238	26	2	1.23481	conserved Plasmodium protein, unknown function
PF3D7_1248400	1	burg	1	24.0482	0.921566	23.6859	-0.404521	0.426326	0.374174	-4.22889	0.00221471	0.0194961	0.0222238	26	21	1.99912	conserved Plasmodium protein, unknown function
PF3D7_1245600	1	burg	1	22.6818	1.26329	1.55279	0.0613329	0.4164	0.363346	23.2172	0.00267464	0.022594	0.0222238	22	2	0.676578	kinesin, putative
PF3D7_1139600	1	yule-walker	1	24.0482	0.756877	1.00542	0.878684	0.404033	0.349854	1.18019	0.00336855	0.0266075	0.0222238	28	24	0.618825	conserved Plasmodium protein, unknown function
PF3D7_0616800	0	burg	1	21.234	1.22097	14.1372	5.20971	0.367403	0.309894	0.281169	0.00649232	0.0403852	0.0222238	22	12	0.646464	malate:quinone oxidoreductase, putative (MQO)
PF3D7_0621500	1	burg	1	21.234	0.467128	15.1888	3.07669	0.365356	0.307661	0.210815	0.0067272	0.0413828	0.0222238	24	14	0.381608	ribonuclease P/MRP protein subunit RPP1, putative (RPP1)
PF3D7_0918400	0	yule-walker	1	21.0105	1.03006	5.56314	0.228552	0.340266	0.280291	5.55687	0.0103052	0.0549294	0.0222238	24	1	0.626043	conserved Plasmodium protein, unknown function
PF3D7_1358600	0	yule-walker	1	20.7917	1.44835	20.7088	2.48172	0.332976	0.272338	1.13256	0.0116293	0.0598011	0.0222238	24	18	2.39538	zinc finger protein, putative
PF3D7_1011100	0	default	1	24	0.454438	17.2828	3.89989	0.322711	0.261139	0.157944	0.0137567	0.0661316	0.0222238	24	17	0.508994	conserved Plasmodium protein, unknown function
PF3D7_1404000	0	default	1	24	1.20175	14.5376	2.36983	0.312862	0.250395	0.700349	0.0161243	0.0730056	0.0222238	24	14	0.531451	DNA-directed RNA polymerase II subunit RPB4, putative (RPB4)
PF3D7_1311200	0	default	1	24	0.581619	15.6586	4.69482	0.306556	0.243516	0.163623	0.0178288	0.078089	0.0222238	24	14	0.397802	alternative splicing regulator, putative
PF3D7_1464600	0	default	1	24	0.89603	21.3274	10.0926	0.284788	0.219769	0.116945	0.0250484	0.0964492	0.0222238	28	15	0.466583	phosphatase, putative
PF3D7_1222400	0	yule-walker	1	21.9341	1.16194	19.9089	4.94229	0.259947	0.19267	0.500424	0.036466	0.12099	0.0222238	26	19	3.50005	transcription factor with AP2 domain(s) (ApiAP2)
PF3D7_1406900	0	default	1	24	0.917442	19.6844	3.13673	0.224082	0.153544	0.869121	0.0613725	0.167231	0.0222238	26	19	3.7461	radical SAM protein, putative
PF3D7_0313000	0	default	1	24	0.306141	10.6531	5.43316	0.217155	0.145987	0.139934	0.0676761	0.177383	0.0222238	28	7	1.12405	conserved Plasmodium protein, unknown function
PF3D7_1254100	0	default	1	24	1.63193	22.08	-1.99509	0.200904	0.128259	-1.28776	0.0848375	0.203867	0.0222238	28	22	2.74824	stevor
PF3D7_0826000	0	default	1	24	1.35697	19.9135	2.45114	0.169684	0.0942009	0.959622	0.129323	0.264293	0.0222238	28	20	3.66945	conserved Plasmodium protein, unknown function
PF3D7_1406100	0	default	1	24	0.44717	16.1096	5.23096	0.157623	0.0810427	0.156831	0.151556	0.292471	0.0222238	28	12	0.612733	conserved Plasmodium protein, unknown function
PF3D7_1220400	0	default	1	24	0.543746	18.8916	5.4104	0.152966	0.0759624	0.188177	0.161032	0.304374	0.0222238	28	15	0.299943	debranching enzyme-associated ribonuclease, putative (DRN1)
PF3D7_0322600	0	default	1	24	0.526975	18.3362	0.060788	0.141581	0.063543	22.7181	0.186506	0.3341	0.0222238	26	19	1.19701	conserved Plasmodium protein, unknown function
PF3D7_0925500	0	default	1	24	0.714043	20.6922	3.3339	0.0929527	0.0104939	0.651088	0.341924	0.496782	0.0222238	28	22	3.36899	thioredoxin-like protein 2 (TLP2)
PF3D7_1429200	0	default	1	24	0.301681	5.71212	1.50095	0.0769717	-0.00694	0.521495	0.414348	0.563053	0.0222238	20	8	0.718674	transcription factor with AP2 domain(s), putative (ApiAP2)
PF3D7_0912400	0	default	1	24	0.36247	6.11362	6.85581	0.0721499	-0.0122001	0.138641	0.438789	0.582786	0.0222238	28	1	0.404001	alkaline phosphatase, putative
PF3D7_0501900	1	yule-walker	1	26.6133	0.624638	11.0683	3.82866	0.567951	0.528674	0.155056	9.79e-05	0.00208985	0.0272071	24	12	0.50527	conserved protein, unknown function
PF3D7_1433300	0	yule-walker	1	26.6133	0.942937	13.6221	4.8696	0.559036	0.518949	0.256197	0.00012258	0.00249411	0.0272071	26	14	0.827876	chromatin assembly factor 1 P55 subunit, putative
PF3D7_1223300	1	burg	1	20.5773	0.602184	19.4133	5.52458	0.504766	0.459745	0.129871	0.00043946	0.00652817	0.0272071	22	19	0.472776	DNA gyrase subunit A (GyrA)
PF3D7_1468200	0	burg	1	25.9221	0.474162	15.4472	5.56623	0.455427	0.40592	0.0893812	0.00124917	0.0127826	0.0272071	28	13	0.226239	conserved protein, unknown function
PF3D7_0401300	1	burg	1	24.642	2.48325	18.9914	-1.54827	0.451335	0.401457	-1.75855	0.00135636	0.0135352	0.0272071	28	18	3.62274	rifin (RIF)
PF3D7_0901500	0	default	1	24	2.11618	17.9395	0.0475669	0.444889	0.394424	47.6075	0.00154234	0.0148799	0.0272071	28	16	3.39064	rifin (RIF)
PF3D7_0406900	1	default	1	24	1.09201	2.87943	2.27493	0.423209	0.370773	0.530831	0.00235075	0.0204868	0.0272071	24	2	0.541182	conserved Plasmodium protein, unknown function
PF3D7_0826500	0	burg	1	26.973	0.30331	10.8164	7.43263	0.381525	0.3253	0.0597597	0.00506457	0.0348915	0.0272071	28	7	0.366406	ubiquitin conjugation factor E4 B, putative (UBE4B)
PF3D7_1041200	0	default	1	24	1.3939	17.521	-1.42555	0.32973	0.268797	-1.1969	0.0122672	0.0618567	0.0272071	28	16	2.20306	rifin (RIF)
PF3D7_1228800	0	default	1	24	0.508904	17.1956	8.51722	0.327607	0.26648	0.117283	0.0127015	0.0634165	0.0272071	26	17	0.940802	WD repeat-containing protein, putative
PF3D7_1343000	0	default	1	24	0.780061	8.76545	11.7378	0.325514	0.264197	0.0808329	0.0131432	0.0644708	0.0272071	28	2	0.451749	phosphoethanolamine N-methyltransferase (PMT)
PF3D7_1412300	1	burg	1	24.642	0.455228	8.53165	7.97231	0.324023	0.262571	0.116565	0.0134663	0.0655637	0.0272071	28	3	0.297801	nuclear transport factor 2, putative (NTF2)
PF3D7_0907000	0	burg	1	24.3415	0.39854	8.96085	4.6273	0.321756	0.260098	0.152517	0.0139715	0.0666579	0.0272071	26	7	0.599809	conserved Plasmodium protein, unknown function
PF3D7_1031300	0	default	1	24	0.996782	15.0174	4.07078	0.312052	0.249512	0.46359	0.0163346	0.073696	0.0272071	28	15	1.34034	conserved Plasmodium protein, unknown function
PF3D7_1252800	1	burg	1	26.2632	0.652676	20.1724	6.43278	0.291518	0.227111	0.161931	0.0225743	0.090452	0.0272071	26	20	0.185413	Plasmodium exported protein (PHISTb), unknown function
PF3D7_0222600	0	default	1	24	1.63897	20.3034	-2.51836	0.288671	0.224005	-0.853695	0.0235925	0.093226	0.0272071	28	18	2.63858	rifin (RIF)
PF3D7_0415400	0	default	1	24	0.460607	12.9704	6.20335	0.213893	0.142429	0.116586	0.0708434	0.181945	0.0272071	28	11	0.786865	coatomer subunit zeta, putative
PF3D7_1425600	0	default	1	24	0.747064	19.7323	2.22323	0.196105	0.123024	0.526471	0.0906134	0.212662	0.0272071	28	20	1.36798	zinc finger protein, putative
PF3D7_1021600	0	default	1	24	0.4728	7.87067	5.842	0.154819	0.0779841	0.184622	0.157199	0.29945	0.0272071	28	27	0.241786	deoxyribose-phosphate aldolase, putative
PF3D7_1435700	1	burg	1	24.95	0.99596	20.2409	5.85842	0.153684	0.0767459	0.382551	0.159536	0.30302	0.0272071	28	21	3.98438	#N/A
PF3D7_1312900	0	default	1	24	0.431586	19.7511	9.35632	0.150243	0.0729929	0.0837322	0.166817	0.3116	0.0272071	28	15	0.412247	eukaryotic translation initation factor 4 gamma (EIF4G)
PF3D7_1231700	0	default	1	24	0.65288	6.03221	2.27456	0.14677	0.0692031	0.524158	0.174474	0.319777	0.0272071	28	0	0.672614	conserved Plasmodium protein, unknown function
PF3D7_1472300	0	default	1	24	0.504369	18.3479	5.78517	0.145234	0.067528	0.184338	0.177959	0.323894	0.0272071	28	13	0.342151	conserved Plasmodium membrane protein, unknown function
PF3D7_1244700	0	default	1	24	0.215071	14.1545	5.89441	0.14467	0.0669123	0.0917731	0.179256	0.325678	0.0272071	28	13	0.329346	conserved Plasmodium protein, unknown function
PF3D7_1102200	0	default	1	24	1.21418	18.7641	-2.0413	0.142979	0.0650679	-1.10381	0.183192	0.33031	0.0272071	28	14	0.940878	DnaJ protein, putative
PF3D7_0516500	0	default	1	24	0.397173	19.8631	1.1491	0.140681	0.0625611	1.14627	0.188668	0.336361	0.0272071	28	16	0.594697	metabolite/drug transporter, putative
PF3D7_1401600	0	default	1	24	1.32851	14.2253	8.42487	0.131473	0.0525165	0.318963	0.212136	0.364289	0.0272071	28	11	3.3675	Plasmodium exported protein (PHISTb), unknown function
PF3D7_1142000	0	default	1	24	0.887269	21.7843	0.323471	0.127492	0.0481734	7.1622	0.223081	0.376895	0.0272071	28	22	3.83634	conserved Plasmodium protein, unknown function
PF3D7_0831200	0	default	1	24	0.589179	8.83428	6.64183	0.11631	0.0359747	0.204136	0.256625	0.411119	0.0272071	28	8	2.11335	DnaJ protein, putative
PF3D7_1245200	0	burg	1	21.234	0.803257	17.8161	2.09174	0.0808666	-0.002691	1.30504	0.395516	0.547515	0.0272071	28	23	3.82128	conserved Plasmodium membrane protein, unknown function
PF3D7_0730000	0	burg	1	21.0105	0.571916	14.2971	0.756517	0.0530185	-0.0330707	2.53148	0.549233	0.674484	0.0272071	28	21	2.42421	conserved Plasmodium protein, unknown function
PF3D7_0930900	1	burg	1	22.6818	0.918265	1.73273	2.19534	0.740392	0.716791	0.515563	3.61e-07	6.92e-05	0.0331874	24	22	0.99222	NifU-like protein, putative (IscU2)
PF3D7_1323800	1	burg	1	27.3425	0.630466	12.0565	5.40247	0.498729	0.453159	0.138599	0.00050211	0.00707683	0.0331874	28	9	0.875398	vacuolar protein sorting-associated protein 52, putative (VPS52)
PF3D7_0806100	0	burg	1	26.6133	0.508715	12.522	5.21373	0.47541	0.42772	0.105084	0.00082797	0.00989659	0.0331874	28	11	0.653481	conserved Plasmodium protein, unknown function
mal_rna_17	0	default	1	24	1.79863	6.48046	5.21763	0.393545	0.338413	0.387559	0.00408114	0.030227	0.0331874	26	2	2.64031	#N/A
PF3D7_1453400	0	burg	1	27.7222	0.649379	11.7599	4.41914	0.375142	0.318337	0.160721	0.00567012	0.037483	0.0331874	28	11	0.361787	conserved Plasmodium protein, unknown function
PF3D7_0419600	1	default	1	24	0.39263	8.11124	9.17793	0.368573	0.31117	0.0920939	0.00636143	0.039799	0.0331874	26	5	0.655196	ran binding protein 1, putative
PF3D7_0910100	0	burg	1	24.3415	0.341062	11.8168	8.04586	0.354707	0.296044	0.0732642	0.00807839	0.0463179	0.0331874	26	8	0.332745	Ran-binding protein, putative
PF3D7_1242200	0	default	1	24	0.622726	13.0149	6.02964	0.347834	0.288546	0.129318	0.00907699	0.0503325	0.0331874	22	13	0.335255	queuine tRNA-ribosyltransferase, putative (TGT)
PF3D7_1235800	0	default	1	24	0.910473	2.90106	1.56088	0.325958	0.264681	0.89151	0.0130484	0.064429	0.0331874	28	25	1.85128	conserved Plasmodium protein, unknown function
PF3D7_1008100	1	yule-walker	1	24.642	0.94843	18.7606	8.27759	0.322581	0.260997	0.141968	0.0137859	0.0661948	0.0331874	28	14	0.498507	conserved Plasmodium protein, unknown function
PF3D7_0621000	0	default	1	24	0.837668	16.3295	3.54816	0.318364	0.256397	0.337373	0.0147598	0.0689753	0.0331874	26	15	1.27337	conserved Plasmodium protein, unknown function
PF3D7_1370800	0	burg	1	26.973	0.580373	17.6185	2.86568	0.316493	0.254356	0.377222	0.0152115	0.0706072	0.0331874	26	17	0.811812	unspecified product
PF3D7_0805600	1	burg	1	23.7619	0.783013	22.5369	7.48615	0.314365	0.252034	0.138932	0.0157408	0.072074	0.0331874	28	17	0.0676076	PAP2-like protein, putative
PF3D7_1415300	1	yule-walker	1	20.7917	1.10556	18.2879	5.6535	0.304224	0.240972	0.403642	0.0184995	0.0800836	0.0331874	26	19	3.61812	RNA-binding protein Nova-1, putative
PF3D7_1479800	0	default	1	24	1.93253	20.3601	-1.84994	0.276973	0.211243	-1.40204	0.0282293	0.102793	0.0331874	28	18	3.52122	rifin (RIF)
PF3D7_1246800	0	burg	1	20.1616	1.18908	14.8252	7.0205	0.273125	0.207045	0.258406	0.0299267	0.106381	0.0331874	20	14	0.635156	signal recognition particle receptor, beta subunit (SRPR-beta)
PF3D7_0304600	0	default	1	24	1.07838	3.43547	2.19765	0.261928	0.19483	0.725614	0.0354069	0.118986	0.0331874	28	27	2.07196	circumsporozoite (CS) protein (CSP)
PF3D7_1118400	1	burg	1	24.3415	0.710589	14.4209	5.57298	0.248074	0.179717	0.22619	0.0434435	0.134577	0.0331874	28	11	0.598803	haloacid dehalogenase-like hydrolase, putative
PF3D7_1238900	0	default	1	24	0.972362	18.6245	4.22404	0.226106	0.155752	0.581098	0.0596344	0.163741	0.0331874	28	14	1.63592	protein kinase 2 (PK2)
PF3D7_1211900	0	default	1	24	0.558949	19.8985	9.4402	0.224703	0.154222	0.0884843	0.060834	0.166284	0.0331874	28	15	0.572727	non-SERCA-type Ca2+ -transporting P-ATPase (ATP4)
PF3D7_1228500	0	default	1	24	0.765695	20.8177	4.2044	0.196348	0.123288	0.531097	0.0903131	0.212437	0.0331874	28	20	3.16605	RNA pseudouridylate synthase, putative
PF3D7_0405700	1	default	1	24	1.15645	18.3564	4.93446	0.190097	0.11647	0.412141	0.098347	0.222525	0.0331874	28	20	3.36519	lysine decarboxylase, putative
PF3D7_1336000	0	default	1	24	0.246693	11.7599	5.59584	0.186137	0.112149	0.113215	0.103768	0.230331	0.0331874	28	8	0.81613	conserved Plasmodium protein, unknown function
PF3D7_0717300	0	default	1	24	0.511387	18.9351	6.28776	0.179756	0.105188	0.133532	0.113077	0.243325	0.0331874	28	15	0.597414	transcription initiation factor IIE, alpha subunit, putative
PF3D7_0700800	0	default	1	24	1.9599	19.4545	0.670354	0.171799	0.0965078	4.8968	0.125746	0.25897	0.0331874	28	19	4.76398	Pfmc-2TM Maurer's cleft two transmembrane protein (MC-2TM)
PF3D7_0707700	0	default	1	24	0.402504	20.466	8.2855	0.162553	0.0864211	0.0837667	0.14208	0.280982	0.0331874	28	15	0.317784	E3 ubiquitin-protein ligase, putative
PF3D7_0908900	0	default	1	24	0.508094	18.0508	4.25296	0.14599	0.0683524	0.22399	0.176236	0.321878	0.0331874	28	19	0.973674	conserved Plasmodium protein, unknown function
PF3D7_0910200	0	default	1	24	0.492045	11.3141	7.64454	0.133151	0.0543466	0.129015	0.207672	0.358625	0.0331874	28	10	0.703776	conserved Plasmodium protein, unknown function
PF3D7_0112800	0	default	1	24	1.16027	6.93112	2.21438	0.1216	0.0417452	1.06623	0.240224	0.394143	0.0331874	28	5	3.55701	Plasmodium exported protein (hyp11), unknown function
PF3D7_1224700	0	default	1	24	0.720734	0.271836	5.85703	0.120693	0.0407559	0.25787	0.242966	0.397022	0.0331874	20	2	0.95825	conserved Plasmodium protein, unknown function
PF3D7_0419900	0	default	1	24	0.53912	14.9024	9.07544	0.118391	0.0382446	0.12457	0.250056	0.403808	0.0331874	28	12	1.15402	phosphatidylinositol 4-kinase, putative
PF3D7_1031000	0	default	1	24	0.573157	18.9618	-0.149676	0.0919473	0.0093971	-10.2023	0.346116	0.500459	0.0331874	28	16	0.875382	25 kDa ookinete surface antigen precursor (Pfs25)
PF3D7_1342200	0	default	1	24	0.902354	19.2283	1.16243	0.0908714	0.00822332	2.07636	0.350654	0.504976	0.0331874	28	22	3.31172	conserved Plasmodium membrane protein, unknown function
PF3D7_1311600	0	default	1	24	0.433395	17.9577	6.57872	0.0898198	0.00707618	0.157781	0.355141	0.508498	0.0331874	28	13	0.662617	conserved Plasmodium protein, unknown function
PF3D7_1108700	0	burg	1	23.2093	0.598432	13.154	8.11818	0.665857	0.635481	0.103061	5.8e-06	0.00029176	0.0403386	26	8	0.557719	heat shock protein DnaJ homologue Pfj2
PF3D7_1007800	1	yule-walker	1	22.9425	1.05773	0.909988	2.84583	0.536556	0.494424	0.399043	0.00021182	0.00375466	0.0403386	22	1	0.652832	conserved Plasmodium protein, unknown function
PF3D7_1469000	0	burg	1	22.1778	0.919796	13.9973	3.66959	0.529019	0.486203	0.293557	0.00025295	0.00432247	0.0403386	22	13	0.776353	translation initiation factor IF-1 (IF1)
PF3D7_0618100	1	yule-walker	1	26.6133	1.19191	21.8038	3.51876	0.50403	0.458942	0.870816	0.00044669	0.00659816	0.0403386	26	19	3.49797	conserved Plasmodium protein, unknown function
PF3D7_0619800	1	burg	1	27.7222	0.5899	14.5851	5.97802	0.417053	0.364058	0.105584	0.00264192	0.0223899	0.0403386	28	12	0.449898	conserved Plasmodium membrane protein, unknown function
PF3D7_0718500	1	yule-walker	1	21.0105	0.728959	12.8126	7.00466	0.39095	0.335582	0.116907	0.00427742	0.031108	0.0403386	22	11	0.34982	prefoldin subunit 3, putative
PF3D7_1418000	0	burg	1	24.0482	0.298684	10.7892	6.97383	0.367376	0.309865	0.0555299	0.00649531	0.0403852	0.0403386	26	7	0.244041	ubiquitin fusion degradation protein UFD1, putative (UFD1)
PF3D7_0305800	0	burg	1	21.6957	0.924808	2.46239	1.44241	0.357611	0.299212	0.777452	0.00768735	0.0449175	0.0403386	24	22	0.735437	P-loop containing nucleoside triphosphate hydrolase, putative
PF3D7_1132400	0	default	1	24	1.04493	14.7144	6.09048	0.322329	0.260723	0.249168	0.0138422	0.0663249	0.0403386	24	15	0.546465	conserved Plasmodium membrane protein, unknown function
PF3D7_1428700	0	default	1	24	1.01226	14.7617	4.92691	0.316158	0.253991	0.263325	0.0152937	0.0706922	0.0403386	22	14	0.528632	conserved protein, unknown function
PF3D7_0505200	0	default	1	24	0.940674	18.9181	4.54034	0.302817	0.239436	0.541223	0.0189154	0.0809768	0.0403386	26	18	3.06881	actin-like protein, putative (ALP2b)
PF3D7_0703400	1	burg	1	26.2632	0.753633	24.9516	2.90283	0.284611	0.219575	0.345774	0.0251169	0.0964856	0.0403386	28	24	1.45743	conserved Plasmodium protein, unknown function
PF3D7_1203800	0	default	1	24	1.14372	21.1006	-0.123135	0.277318	0.211619	-13.5911	0.0280816	0.102644	0.0403386	24	19	1.32972	unspecified product
PF3D7_0513700	1	default	1	24	0.715324	0.458277	0.561486	0.233765	0.164107	2.69352	0.0534544	0.153158	0.0403386	28	22	1.88455	secreted ookinete protein, putative (PSOP12)
PF3D7_1119400	0	default	1	24	0.409081	16.2314	6.84566	0.22931	0.159247	0.0943438	0.0569743	0.159145	0.0403386	28	11	0.384426	ubiquitin-protein ligase, putative
PF3D7_0625400	0	default	1	24	1.39691	19.9054	5.08322	0.200303	0.127604	0.425445	0.0855418	0.205277	0.0403386	28	15	0.773083	conserved Plasmodium protein, unknown function
PF3D7_0409800	0	default	1	24	0.704734	19.2922	7.94467	0.167958	0.0923181	0.155168	0.132311	0.267229	0.0403386	28	15	0.281271	zinc finger protein, putative
PF3D7_1010000	0	default	1	24	0.377801	8.41274	4.92492	0.162029	0.0858495	0.136579	0.143061	0.281969	0.0403386	28	1	0.261308	ribosomal protein L43, mitochondrial, putative
PF3D7_0317500	0	default	1	24	0.363736	19.1551	6.12602	0.155048	0.0782347	0.105166	0.156729	0.298665	0.0403386	20	19	0.500835	kinesin-5 (EG5)
PF3D7_1139500	0	default	1	24	0.99913	3.63153	-0.288768	0.135341	0.0567355	-6.96276	0.201974	0.352236	0.0403386	28	26	1.53023	#N/A
PF3D7_1371800	0	default	1	24	1.27876	19.8002	3.59397	0.108943	0.0279375	0.773451	0.281165	0.437927	0.0403386	28	21	4.8516	Plasmodium exported protein, unknown function
PF3D7_1230200	0	default	1	24	0.844914	21.6384	3.8293	0.0842124	0.00095894	0.665959	0.379964	0.532663	0.0403386	28	23	4.26858	vacuolar transporter chaperone, putative, pseudogene
PF3D7_1430100	0	default	1	24	0.658147	0.648396	3.14227	0.0779983	-0.00582	0.711287	0.409307	0.558524	0.0403386	28	25	2.51628	serine/threonine protein phosphatase 2A activator (PTPA)
PF3D7_0832300	0	default	1	24	0.967596	22.9481	-0.717798	0.0654011	-0.0195624	-3.85427	0.475202	0.615361	0.0403386	28	23	4.49294	Plasmodium exported protein (PHISTa-like), unknown function
PF3D7_1447700	1	yule-walker	1	23.2093	1.01756	12.8274	3.90322	0.693398	0.665525	0.281067	2.25e-06	0.00017832	0.04886	24	12	0.689177	conserved Plasmodium protein, unknown function
PF3D7_0908000	1	yule-walker	1	27.7222	1.50912	11.5239	5.68896	0.679819	0.650712	0.29906	3.63e-06	0.00023696	0.04886	28	11	1.29997	P1 nuclease, putative
PF3D7_1351900	0	burg	1	24.642	0.486727	11.1174	6.77548	0.640529	0.60785	0.122936	1.3e-05	0.00050538	0.04886	26	8	0.678646	conserved Plasmodium protein, unknown function
PF3D7_1403000	1	burg	1	22.427	1.01919	2.02503	-0.285911	0.635114	0.601942	-5.3543	1.53e-05	0.00057846	0.04886	26	21	1.25535	conserved Plasmodium protein, unknown function
PF3D7_0914900	0	burg	1	26.6133	0.72146	14.3138	6.22331	0.563491	0.523808	0.191412	0.00010963	0.00230223	0.04886	26	15	0.356217	BSD-domain protein, putative
PF3D7_1039700	0	burg	1	27.7222	2.74555	20.2352	-1.47333	0.55051	0.509648	-1.89103	0.00015133	0.00291988	0.04886	28	19	3.8878	Pfmc-2TM Maurer's cleft two transmembrane protein (MC-2TM)
PF3D7_1101700	1	burg	1	27.7222	2.96353	20.5415	-0.490295	0.526824	0.483808	-6.21734	0.00026623	0.00447621	0.04886	28	18	4.00993	Pfmc-2TM Maurer's cleft two transmembrane protein (MC-2TM)
PF3D7_1344300	1	burg	1	26.6133	1.63573	15.1808	5.02893	0.507848	0.463107	0.652695	0.00041029	0.006165	0.04886	28	14	1.66119	conserved protein, unknown function
PF3D7_1441900	1	burg	1	22.1778	0.602709	12.0301	3.85672	0.480117	0.432855	0.205601	0.00074983	0.00931325	0.04886	22	10	0.572604	RNA polymerase II transcription factor B subunit 5, putative (TFB5)
PF3D7_1341900	1	burg	1	20.5773	0.726546	13.4204	6.67889	0.433053	0.381513	0.129373	0.0019452	0.0176895	0.04886	22	11	0.415931	V-type proton ATPase subunit D, putative
PF3D7_0917800	1	yule-walker	1	26.973	0.882059	10.2854	2.70407	0.415495	0.362358	0.376629	0.00272063	0.0229085	0.04886	28	7	1.67256	conserved Plasmodium protein, unknown function
PF3D7_1129900	0	yule-walker	1	21.0105	0.884985	13.7779	5.28741	0.403356	0.349115	0.204276	0.00341092	0.0268206	0.04886	22	12	0.603887	transporter, putative
PF3D7_0424200	0	burg	1	20.5773	2.20189	2.22222	3.16178	0.401752	0.347366	1.12709	0.0035131	0.027377	0.04886	24	19	2.00191	reticulocyte binding protein homologue 4 (RH4)
PF3D7_0205300	0	default	1	24	1.29674	0.892397	-0.864021	0.39688	0.342051	-2.73285	0.00384095	0.0292725	0.04886	26	22	2.65499	conserved Plasmodium protein, unknown function
PF3D7_1141000	1	default	1	24	1.35104	10.5687	0.0510974	0.386423	0.330643	31.9093	0.00464045	0.0331036	0.04886	28	8	2.04016	conserved Plasmodium protein, unknown function
PF3D7_0922400	1	burg	1	27.3425	1.4718	24.6046	2.26094	0.379892	0.323519	1.14818	0.00521363	0.0355744	0.04886	28	22	3.46996	para-aminobenzoic acid synthetase (pBAS)
PF3D7_1332300	1	burg	1	20.7917	0.616495	10.136	5.02557	0.364417	0.306637	0.163214	0.00683748	0.041719	0.04886	20	9	0.469348	trafficking protein particle complex subunit 2, putative (TRAPPC2)
PF3D7_1432800	0	burg	1	22.427	0.720761	16.2419	5.6948	0.329303	0.26833	0.188483	0.0123536	0.0621123	0.04886	24	15	0.48922	conserved Plasmodium protein, unknown function
PF3D7_0400900	0	default	1	24	1.68681	19.7152	-0.509224	0.301769	0.238293	-4.27551	0.0192306	0.0815547	0.04886	28	18	2.53774	rifin (RIF)
PF3D7_1308400	0	default	1	24	0.632195	16.6844	6.66901	0.29047	0.225967	0.127354	0.0229446	0.0911681	0.04886	26	15	0.542668	conserved Plasmodium protein, unknown function
PF3D7_0628000	1	burg	1	24.3415	0.68236	23.5574	3.56788	0.25476	0.187011	0.271835	0.0393782	0.127188	0.04886	28	24	1.2262	6-pyruvoyltetrahydropterin synthase (PTPS)
PF3D7_1016600	1	yule-walker	1	24.642	1.16863	8.86753	3.88376	0.252384	0.184419	0.433149	0.0407817	0.130034	0.04886	28	7	2.88699	Plasmodium exported protein (PHISTc), unknown function
PF3D7_1013900	0	default	1	24	0.434818	11.9752	6.00981	0.249948	0.181761	0.146831	0.0422675	0.13238	0.04886	28	7	1.19399	initiation factor 2 subunit family, putative
PF3D7_0401400	0	default	1	24	1.57173	19.0079	-1.10064	0.245745	0.177176	-2.02238	0.044947	0.138008	0.04886	28	18	3.07605	rifin (RIF)
PF3D7_1015500	0	default	1	24	0.957611	18.6059	2.88844	0.242876	0.174047	0.858984	0.0468638	0.141648	0.04886	26	19	3.59916	conserved Plasmodium protein, unknown function
PF3D7_0510500	0	default	1	24	0.457016	13.2612	7.7664	0.240453	0.171403	0.0912838	0.0485404	0.144461	0.04886	26	13	0.306662	topoisomerase I (TopoI)
PF3D7_0523900	0	default	1	24	0.737604	10.7244	3.7849	0.215322	0.143988	0.301412	0.069439	0.180076	0.04886	28	9	1.44131	conserved Plasmodium membrane protein, unknown function
PF3D7_1479900	0	default	1	24	1.51133	22.4795	-2.36785	0.207852	0.135839	-0.999297	0.0770671	0.19208	0.04886	28	23	3.27496	stevor
PF3D7_0403300	0	default	1	24	0.285952	10.5666	2.27261	0.195145	0.121977	0.2257	0.0918103	0.214415	0.04886	28	6	0.500677	conserved Plasmodium protein, unknown function
malmito_rna_LSUF	0	default	1	24	1.05945	3.13693	1.28915	0.189932	0.116289	1.52917	0.0985683	0.222799	0.04886	28	25	2.17563	#N/A
PF3D7_1466200	0	default	1	24	0.442744	19.4252	5.63006	0.172031	0.0967616	0.133293	0.125358	0.258375	0.04886	28	19	0.514435	conserved Plasmodium protein, unknown function
PF3D7_0831400	0	default	1	24	1.54024	20.5372	6.32515	0.148112	0.0706679	0.441328	0.171477	0.316503	0.04886	28	20	4.42625	Plasmodium exported protein, unknown function
PF3D7_1212300	0	default	1	24	0.549813	1.55714	4.38476	0.137015	0.0585621	0.291872	0.197713	0.347741	0.04886	28	24	1.58117	WD repeat-containing protein, putative
PF3D7_1216400	0	default	1	24	0.281075	8.36896	6.0355	0.119209	0.0391374	0.160603	0.247514	0.400945	0.04886	28	7	1.40913	conserved Plasmodium membrane protein, unknown function
PF3D7_1343900	0	default	1	24	0.305384	17.0464	5.70485	0.114576	0.0340824	0.112009	0.262221	0.417398	0.04886	28	13	0.298537	U4/U6 small nuclear ribonucleoprotein PRP4, putative (PRPF4)
PF3D7_0604900	0	default	1	24	0.84728	2.31385	2.97884	0.112491	0.031808	0.674671	0.269093	0.425745	0.04886	28	25	2.522	conserved Plasmodium protein, unknown function
PF3D7_0704700	0	default	1	24	0.251579	14.8582	4.9047	0.106133	0.0248724	0.117116	0.291073	0.4475	0.04886	28	11	0.475875	phosphopantetheine adenylyltransferase, putative (PPAT)
PF3D7_1310100	0	default	1	24	0.824736	21.0649	0.502691	0.100957	0.019226	4.8971	0.310159	0.46404	0.04886	28	22	3.8981	conserved Plasmodium protein, unknown function
PF3D7_1303600	0	default	1	24	0.516403	14.2088	3.46804	0.100239	0.0184425	0.442095	0.312895	0.466932	0.04886	28	12	0.818431	conserved Plasmodium protein, unknown function
PF3D7_1338800	0	default	1	24	0.765573	0.769675	2.43083	0.0978553	0.0158422	0.925836	0.322135	0.475832	0.04886	28	24	3.12866	CPW-WPC family protein
PF3D7_0921500	0	default	1	24	0.81946	0.989455	-1.35477	0.0793085	-0.0043908	-1.66384	0.402954	0.553758	0.04886	28	24	2.5693	conserved Plasmodium protein, unknown function
PF3D7_0316400	0	default	1	24	0.622449	21.0633	4.29412	0.0723257	-0.0120083	0.662531	0.437875	0.582022	0.04886	28	22	3.96472	conserved Plasmodium protein, unknown function
PF3D7_1361100	0	default	1	24	0.354114	9.43541	9.1464	0.0689301	-0.0157126	0.115255	0.455832	0.59798	0.04886	28	8	1.66476	protein transport protein Sec24A (SEC24A)
PF3D7_1356600	0	default	1	24	0.249263	16.3859	4.91571	0.068677	-0.0159887	0.139404	0.457197	0.599469	0.04886	28	13	0.675067	regulator of chromosome condensation, putative
PF3D7_1428200	0	default	1	24	0.558396	16.9064	6.90388	0.0629126	-0.0222772	0.231583	0.489307	0.628799	0.04886	28	12	1.08637	metabolite/drug transporter, putative
PF3D7_1113900	0	burg	1	24.3415	1.29269	2.53519	0.57327	0.771878	0.75114	2.52632	8.71e-08	4.14e-05	0.0589789	24	0	1.10093	mitogen-activated protein kinase 2 (MAPK2)
PF3D7_0215100	0	yule-walker	1	25.2658	0.57944	14.5161	6.17409	0.723561	0.69843	0.161445	7.2e-07	9.81e-05	0.0589789	26	15	0.724988	RING zinc finger protein, putative
PF3D7_1012000	1	burg	1	27.3425	0.599385	14.4969	6.8101	0.717568	0.691892	0.159229	9.12e-07	9.94e-05	0.0589789	26	15	0.455892	E3 ubiquitin-protein ligase, putative
PF3D7_0529500	0	burg	1	21.0105	0.679779	12.4688	5.511	0.655748	0.624452	0.227409	8.05e-06	0.00035361	0.0589789	24	8	1.0125	cell cycle regulator protein, putative
PF3D7_0605600	0	burg	1	23.7619	1.36102	0.240192	0.889305	0.653484	0.621982	2.84063	8.65e-06	0.00036841	0.0589789	26	20	1.7295	nucleoside diphosphate kinase, putative
PF3D7_0914700	1	yule-walker	1	22.1778	0.610684	8.10473	5.12617	0.577923	0.539553	0.268951	7.57e-05	0.00176519	0.0589789	26	4	1.59501	transporter, putative
PF3D7_1411700	0	burg	1	27.7222	0.38036	9.50363	4.3807	0.532124	0.48959	0.159211	0.0002352	0.00407243	0.0589789	26	8	0.541323	conserved protein, unknown function
PF3D7_0408700	0	default	1	24	1.07538	0.620884	-0.630297	0.525803	0.482694	-2.97738	0.00027262	0.00455433	0.0589789	26	21	2.10253	sporozoite micronemal protein essential for cell traversal (PLP1)
PF3D7_0930800	0	default	1	24	1.01181	18.3837	4.82383	0.502682	0.457472	0.450999	0.00046023	0.00672216	0.0589789	26	17	2.48537	conserved Plasmodium membrane protein, unknown function
PF3D7_0317000	0	burg	1	22.1778	0.733996	13.8566	7.78457	0.49384	0.447825	0.101194	0.00055869	0.00758796	0.0589789	22	13	0.579499	proteasome subunit alpha type-3, putative
PF3D7_0518900	0	burg	1	21.4624	1.37544	1.19469	-0.0291685	0.465525	0.416936	-87.6783	0.00101673	0.0112399	0.0589789	24	19	1.56491	conserved Plasmodium protein, unknown function
PF3D7_1135300	1	yule-walker	1	27.7222	0.545187	11.2027	2.46267	0.43267	0.381094	0.297523	0.00195973	0.0177907	0.0589789	28	9	0.787578	conserved Plasmodium membrane protein, unknown function
PF3D7_1435500	0	burg	1	23.2093	0.408263	12.9347	5.49091	0.428884	0.376964	0.0819095	0.00210848	0.0188144	0.0589789	22	12	0.360905	conserved Plasmodium protein, unknown function
PF3D7_0632400	0	default	1	24	1.73623	17.0287	-1.87888	0.409968	0.356328	-1.02236	0.0030174	0.0247304	0.0589789	24	16	1.76405	rifin (RIF)
PF3D7_1226200	1	burg	1	21.234	2.02993	2.75499	0.353815	0.388853	0.333294	6.51772	0.00444226	0.0317765	0.0589789	22	0	1.42798	conserved Plasmodium protein, unknown function
PF3D7_0803600	0	burg	1	27.7222	0.751989	13.657	7.3497	0.385387	0.329513	0.137953	0.00472735	0.0334045	0.0589789	28	13	0.216803	conserved Plasmodium protein, unknown function
PF3D7_0710900	0	default	1	24	0.441978	10.7688	5.17919	0.36405	0.306237	0.148391	0.00688096	0.0419354	0.0589789	24	8	0.450938	50S ribosomal protein L1, mitochondrial, putative (RPL1)
PF3D7_1324400	1	burg	1	20.3673	0.66663	9.22269	5.54976	0.34956	0.29043	0.193245	0.00881609	0.049265	0.0589789	22	8	0.730636	MSF1-like protein, putative
PF3D7_0511000	0	default	1	24	0.762824	11.8961	8.52527	0.333835	0.273274	0.139893	0.0114657	0.0594196	0.0589789	22	11	0.541954	translationally-controlled tumor protein homolog (TCTP)
PF3D7_0915100	0	default	1	24	0.77482	8.17308	5.95434	0.329929	0.269014	0.272517	0.0122272	0.0618065	0.0589789	26	5	0.735004	SUMO-conjugating enzyme UBC9 (UBC9)
PF3D7_1440500	0	default	1	24	0.979896	16.7331	4.78836	0.317391	0.255336	0.265432	0.0149931	0.0698744	0.0589789	28	14	1.42266	allantoicase, putative
PF3D7_1029300	1	burg	1	26.973	1.45792	24.8992	3.90758	0.301437	0.237932	0.487095	0.0193312	0.0817822	0.0589789	28	24	2.41309	conserved Plasmodium protein, unknown function
PF3D7_0812000	0	default	1	24	0.693579	23.34	2.46159	0.300059	0.236428	0.391903	0.0197551	0.0827718	0.0589789	28	23	0.947358	conserved Plasmodium protein, unknown function
PF3D7_0623700	0	yule-walker	1	20.5773	1.07138	20.1864	3.85849	0.291692	0.227301	0.430055	0.0225134	0.0903473	0.0589789	28	22	2.98811	ATP dependent DEAD-box helicase, putative
PF3D7_0309700	1	burg	1	21.6957	0.437999	5.27697	4.95924	0.273643	0.20761	0.140586	0.029693	0.105911	0.0589789	20	7	0.419906	SECIS-binding protein 2, putative (SBP2)
PF3D7_1239200	1	burg	1	20.3673	1.22225	19.1981	5.98635	0.249566	0.181345	0.494476	0.0425046	0.132849	0.0589789	28	20	4.56287	transcription factor with AP2 domain(s) (ApiAP2)
PF3D7_1251100	0	default	1	24	0.435458	11.1784	5.58507	0.24912	0.180859	0.172908	0.0427832	0.133321	0.0589789	28	8	1.08395	conserved Plasmodium protein, unknown function
PF3D7_0631400	0	default	1	24	1.98502	19.2697	0.420094	0.248135	0.179783	6.60235	0.043405	0.134538	0.0589789	28	18	4.09416	Pfmc-2TM Maurer's cleft two transmembrane protein (MC-2TM)
PF3D7_1204500	0	default	1	24	0.432259	8.96789	4.70559	0.238917	0.169728	0.195389	0.0496309	0.146364	0.0589789	26	5	0.21887	conserved Plasmodium protein, unknown function
PF3D7_1337400	1	yule-walker	1	24.0482	0.387774	8.31939	6.0983	0.236854	0.167478	0.155224	0.0511307	0.149364	0.0589789	28	6	1.4436	conserved Plasmodium protein, unknown function
PF3D7_1207900	0	default	1	24	0.684844	0.258015	3.06859	0.211848	0.140198	0.369466	0.0728966	0.185409	0.0589789	28	24	1.37676	conserved Plasmodium protein, unknown function
PF3D7_1322400	0	default	1	24	0.673631	15.3433	1.2978	0.205971	0.133786	0.842115	0.0791045	0.194928	0.0589789	28	13	1.45291	conserved Plasmodium protein, unknown function
PF3D7_0321900	0	default	1	24	0.389159	11.6864	7.38826	0.195049	0.121872	0.12715	0.0919314	0.214507	0.0589789	28	7	1.27291	cyclic amine resistance locus protein (CARL)
PF3D7_1315000	0	default	1	24	0.762955	19.9395	4.11214	0.1935	0.120182	0.303909	0.0938957	0.21696	0.0589789	28	15	0.539446	conserved Plasmodium protein, unknown function
PF3D7_0103600	0	default	1	24	0.64822	17.8708	4.78026	0.17776	0.103011	0.245132	0.116141	0.246903	0.0589789	28	20	1.60722	ATP-dependent RNA helicase, putative
PF3D7_1469800	1	burg	1	26.2632	0.821206	20.1976	5.15731	0.165207	0.0893166	0.525512	0.137204	0.274973	0.0589789	28	19	3.6105	conserved Plasmodium protein, unknown function
mal_rna_18	0	default	1	24	1.05518	3.42391	-1.86405	0.1636	0.0875634	-1.15784	0.140138	0.278624	0.0589789	28	25	2.49005	#N/A
PF3D7_1462800	1	burg	1	21.9341	0.767136	10.1317	13.0277	0.158687	0.0822045	0.1489	0.149462	0.289939	0.0589789	28	27	0.263728	glyceraldehyde-3-phosphate dehydrogenase (GAPDH)
PF3D7_0530800	0	default	1	24	0.528928	5.15518	2.76051	0.158603	0.082112	0.350877	0.149628	0.289994	0.0589789	28	25	0.834649	CPW-WPC family protein
PF3D7_1128300	0	default	1	24	0.760391	20.483	3.19546	0.143905	0.0660786	0.438279	0.181025	0.327537	0.0589789	28	21	2.20213	6-phosphofructokinase (PFK11)
PF3D7_1437600	0	default	1	24	0.892526	22.3093	-0.664863	0.113162	0.0325408	-3.46286	0.266861	0.422844	0.0589789	28	23	3.42846	conserved Plasmodium protein, unknown function
PF3D7_1122900	0	default	1	24	0.748857	23.2096	1.27614	0.107521	0.0263862	1.42776	0.286141	0.443065	0.0589789	28	22	2.97718	dynein heavy chain, putative
PF3D7_1334300	0	default	1	24	0.978583	19.4763	4.76384	0.0959928	0.0138103	0.516239	0.329527	0.483472	0.0589789	28	21	4.36758	MSP7-like protein (MSRP5)
PF3D7_0817100	0	default	1	24	0.864075	20.68	2.04766	0.0932372	0.0108042	1.05155	0.340746	0.495671	0.0589789	28	22	3.65885	GTPase, putative
PF3D7_1446800	0	default	1	24	0.729549	22.7991	3.58624	0.0783871	-0.0053959	0.782042	0.407412	0.55652	0.0589789	28	24	2.96688	heme detoxification protein (HDP)
PF3D7_0632800	0	default	1	24	0.562833	9.96463	5.97677	0.0576034	-0.028069	0.340076	0.52068	0.651037	0.0589789	28	10	2.13025	erythrocyte membrane protein 1, PfEMP1 (VAR)
PF3D7_1207800	0	burg	1	24.95	1.3712	24.1494	2.94338	0.712714	0.686597	0.502252	1.1e-06	0.0001128	0.0709541	28	25	1.23002	conserved Plasmodium protein, unknown function
PF3D7_1333400	0	burg	1	23.4824	0.603815	12.1601	6.81032	0.688366	0.660035	0.166654	2.69e-06	0.00020402	0.0709541	26	8	0.930594	conserved protein, unknown function
PF3D7_1443100	0	yule-walker	1	24.0482	0.776645	15.2344	6.06563	0.675046	0.645505	0.204617	4.27e-06	0.0002535	0.0709541	24	16	0.847991	conserved Plasmodium protein, unknown function
PF3D7_1320900	0	burg	1	21.4624	0.800591	11.7611	4.98735	0.645263	0.613014	0.277751	1.12e-05	0.00045582	0.0709541	24	8	1.1384	RNA-binding protein, putative
PF3D7_1413900	0	yule-walker	1	23.4824	0.629966	11.4015	6.00792	0.624661	0.590539	0.180512	2.08e-05	0.00073097	0.0709541	26	8	0.964576	DnaJ protein, putative
PF3D7_1310600	1	burg	1	21.6957	1.12645	18.2397	5.22258	0.547513	0.506378	0.53737	0.00016281	0.00311836	0.0709541	26	18	3.50092	ras-related protein Rab-5B (RAB5b)
PF3D7_1430400	0	burg	1	22.6818	0.393162	5.39944	3.53294	0.514946	0.47085	0.329272	0.0003497	0.00547978	0.0709541	26	4	0.999583	autophagy protein 5, putative (ATG5)
PF3D7_0605800	0	burg	1	27.7222	1.19019	26.898	6.91483	0.474687	0.426932	0.184159	0.00084062	0.0099223	0.0709541	28	25	1.8891	DNA repair protein RAD50, putative (RAD50)
PF3D7_1109100	1	burg	1	24.3415	0.993732	22.7393	0.816987	0.466467	0.417964	1.30868	0.00099718	0.0111122	0.0709541	26	22	1.03424	conserved Plasmodium protein, unknown function
PF3D7_1316900	0	burg	1	27.7222	0.498672	14.9297	6.71352	0.407928	0.354103	0.0813203	0.00313416	0.0254086	0.0709541	28	13	0.205111	conserved Plasmodium protein, unknown function
mal_rna_19	0	burg	1	27.7222	1.33488	2.9605	1.99621	0.407319	0.353439	0.762715	0.00316977	0.0256179	0.0709541	26	2	1.52559	#N/A
PF3D7_0505100	0	burg	1	25.5897	0.651705	15.1979	7.16721	0.399729	0.345159	0.104319	0.00364605	0.0280783	0.0709541	26	15	0.545479	trafficking protein particle complex subunit 8, putative (TRS85)
PF3D7_1204000	1	burg	1	21.6957	1.70648	2.47006	-1.24682	0.392276	0.337028	-1.57571	0.0041761	0.0307128	0.0709541	22	0	1.00429	conserved Plasmodium protein, unknown function
PF3D7_1018900	0	burg	1	22.6818	0.648707	1.12123	2.53614	0.388898	0.333344	0.328874	0.00443862	0.0317765	0.0709541	24	22	0.774237	conserved Plasmodium protein, unknown function
PF3D7_1139900	1	burg	1	20.3673	0.483389	12.5143	3.89013	0.372998	0.315998	0.228419	0.00588787	0.0384183	0.0709541	24	8	0.63299	conserved protein, unknown function
PF3D7_0721800	1	yule-walker	1	20.3673	0.746707	14.0779	6.42777	0.365947	0.308306	0.155525	0.00665861	0.0410588	0.0709541	24	9	0.53697	conserved Plasmodium protein, unknown function
PF3D7_1234200	0	burg	1	21.0105	0.980658	20.0129	5.40133	0.36109	0.303007	0.365455	0.00724166	0.0433753	0.0709541	26	19	2.67708	conserved Plasmodium protein, unknown function, pseudogene
PF3D7_1326700	1	burg	1	24.642	0.868332	19.7531	4.96998	0.360699	0.30258	0.204188	0.00729058	0.0434727	0.0709541	28	15	0.248036	conserved Plasmodium protein, unknown function
PF3D7_0217200	1	burg	1	24.642	0.751684	24.123	2.57153	0.359158	0.300899	0.439381	0.00748624	0.0440089	0.0709541	26	22	1.38773	conserved Plasmodium protein, unknown function
PF3D7_0616100	0	yule-walker	1	22.1778	0.401879	11.4945	3.61953	0.353584	0.294819	0.198709	0.00823436	0.0470059	0.0709541	24	8	0.497314	conserved Plasmodium protein, unknown function
PF3D7_1328100	1	yule-walker	1	20.5773	0.528893	14.3888	7.82996	0.346605	0.287206	0.0903548	0.00926687	0.0509532	0.0709541	24	10	0.406601	proteasome subunit beta type-7, putative
PF3D7_1254600	0	default	1	24	2.11145	20.1661	-1.7847	0.305584	0.242455	-1.52745	0.0181058	0.0790279	0.0709541	28	20	3.60458	stevor
PF3D7_0514900	0	default	1	24	0.316124	10.6759	5.00882	0.29643	0.232469	0.160933	0.0209112	0.0856935	0.0709541	28	6	0.849857	conserved Plasmodium protein, unknown function
PF3D7_1217400	0	yule-walker	1	21.0105	1.3497	0.814972	5.96543	0.292909	0.228628	0.333374	0.0220917	0.0891768	0.0709541	24	19	1.50771	conserved Plasmodium protein, unknown function
PF3D7_1210200	0	burg	1	21.9341	1.91131	0.653515	-0.966451	0.287867	0.223128	-3.00143	0.0238876	0.0938146	0.0709541	0	0	0	zinc finger protein, putative
PF3D7_1370900	0	default	1	24	0.469047	18.5073	3.3043	0.283935	0.218839	0.222387	0.025379	0.0964856	0.0709541	26	19	0.791044	unspecified product
PF3D7_1245800	0	default	1	24	0.646676	21.9289	5.33404	0.277247	0.211542	0.166386	0.0281118	0.102651	0.0709541	28	17	0.0265487	epsin, putative
PF3D7_0827100	0	default	1	24	0.618417	16.3095	5.74901	0.27047	0.204149	0.15483	0.0311512	0.109249	0.0709541	24	16	0.521274	translation initiation factor IF-2, putative (IF2c)
PF3D7_1313400	0	default	1	24	0.836674	17.6662	4.6052	0.267752	0.201184	0.501953	0.032452	0.112752	0.0709541	26	18	2.56854	DEAD box helicase, putative
PF3D7_0808000	0	default	1	24	1.11412	19.7219	1.41441	0.26038	0.193142	1.19335	0.0362323	0.120597	0.0709541	28	20	2.47456	conserved Plasmodium protein, unknown function
PF3D7_1000500	0	default	1	24	0.852719	19.045	-1.55829	0.257587	0.190095	-1.03994	0.0377658	0.123655	0.0709541	28	18	2.30723	rifin (RIF)
PF3D7_0527200	0	default	1	24	0.364193	14.5652	8.73125	0.256071	0.188441	0.0612137	0.038623	0.125519	0.0709541	24	14	0.17785	ubiquitin carboxyl-terminal hydrolase 14, putative (USP14)
PF3D7_1230700	0	default	1	24	0.285186	10.4001	8.87239	0.237851	0.168564	0.0910943	0.0504012	0.148076	0.0709541	28	5	0.793067	protein transport protein SEC13 (SEC13)
PF3D7_0300800	0	default	1	24	1.04503	19.3359	-2.72407	0.230909	0.160992	-0.55468	0.0556868	0.157568	0.0709541	28	18	1.61196	rifin (RIF)
PF3D7_0422200	0	default	1	24	0.807144	20.0346	7.15009	0.228598	0.158471	0.164374	0.0575556	0.160142	0.0709541	28	15	1.09764	erythrocyte membrane-associated antigen
PF3D7_0929300	0	default	1	24	0.7732	2.18662	3.78487	0.209211	0.137321	0.47397	0.075625	0.189934	0.0709541	28	24	2.22876	conserved Plasmodium protein, unknown function
PF3D7_1455100	0	default	1	24	0.460225	22.0664	5.71773	0.199663	0.126905	0.131114	0.0862982	0.206429	0.0709541	28	18	0.149211	protein tyrosine phosphatase, putative (PTP1)
PF3D7_0406800	0	default	1	24	1.05606	2.82698	3.38017	0.168285	0.0926751	0.665683	0.13174	0.26704	0.0709541	28	25	3.21405	conserved Plasmodium protein, unknown function
PF3D7_1225000	0	default	1	24	0.985903	19.4861	1.84013	0.163343	0.0872828	0.928634	0.140613	0.279038	0.0709541	28	20	2.61118	conserved Plasmodium protein, unknown function
PF3D7_1346400	0	default	1	24	0.639298	18.1819	7.45075	0.158296	0.0817776	0.150678	0.150229	0.290835	0.0709541	28	13	0.677591	conserved Plasmodium protein, unknown function
PF3D7_0808400	0	default	1	24	0.530336	12.5864	4.61943	0.156993	0.0803558	0.238273	0.152807	0.293761	0.0709541	28	11	0.969846	coatomer subunit epsilon, putative (SEC28)
PF3D7_0203200	0	default	1	24	0.407779	14.9208	4.56136	0.152728	0.0757036	0.176433	0.161529	0.304812	0.0709541	28	11	0.92652	conserved Plasmodium protein, unknown function
PF3D7_0928600	0	default	1	24	1.35791	17.6589	3.15319	0.151628	0.0745028	0.848952	0.163852	0.307831	0.0709541	28	19	4.19115	conserved Plasmodium protein, unknown function
PF3D7_0507600	0	default	1	24	0.270132	16.8816	5.07284	0.140133	0.0619632	0.103564	0.189996	0.338382	0.0709541	28	13	0.533336	cell differentiation protein, putative (CAF40)
PF3D7_1474200	0	default	1	24	0.707529	22.4949	2.09735	0.134663	0.0559965	0.820081	0.203721	0.354259	0.0709541	28	21	2.79305	conserved Plasmodium membrane protein, unknown function
PF3D7_1134400	0	default	1	24	0.905001	2.98564	3.53229	0.127297	0.0479605	0.574221	0.22363	0.377579	0.0709541	28	26	1.52922	conserved Plasmodium protein, unknown function
PF3D7_0708000	0	default	1	24	0.733637	19.8326	4.31602	0.113331	0.0327246	0.377614	0.266304	0.422354	0.0709541	28	22	2.23808	cytoskeleton associated protein, putative
PF3D7_1325500	0	default	1	24	1.04543	21.2622	2.49718	0.0949965	0.0127234	1.2147	0.333544	0.488407	0.0709541	28	23	5.28992	conserved Plasmodium protein, unknown function
PF3D7_1132000	0	default	1	24	0.24827	17.238	6.83518	0.0856039	0.00247698	0.0923502	0.373661	0.526914	0.0709541	28	13	0.282035	ubiquitin-like protein, putative
PF3D7_0808600	0	default	1	24	0.496494	12.1268	5.01461	0.0735362	-0.0106878	0.32326	0.431632	0.577238	0.0709541	28	9	2.34041	erythrocyte membrane protein 1, PfEMP1 (VAR)
PF3D7_1471800	0	default	1	24	0.324556	0.0937309	0.255453	0.0310505	-0.0570358	6.3706	0.706826	0.797926	0.0709541	28	24	1.60392	conserved Plasmodium protein, unknown function
PF3D7_0213800	0	default	1	24	0.21977	23.5373	0.418472	0.0235383	-0.0652309	2.67915	0.769498	0.84319	0.0709541	28	23	1.01169	conserved Plasmodium protein, unknown function
PF3D7_1456900	0	yule-walker	1	21.6957	0.735209	10.8189	4.9304	0.739766	0.716108	0.240877	3.71e-07	6.92e-05	0.0850787	24	8	1.05286	conserved protein, unknown function
PF3D7_1115600	1	burg	1	23.4824	1.20579	11.6107	7.2318	0.681132	0.652144	0.174967	3.47e-06	0.00023696	0.0850787	22	11	1.09107	peptidyl-prolyl cis-trans isomerase (CYP19B)
PF3D7_0320200	1	burg	1	26.973	0.78248	26.0686	2.00613	0.659864	0.628943	0.560596	7.05e-06	0.00032914	0.0850787	28	22	1.06006	CPW-WPC family protein
PF3D7_0722100	0	burg	1	21.6957	0.531144	11.4528	5.46866	0.622621	0.588313	0.191209	2.21e-05	0.00075069	0.0850787	26	8	1.06777	PelOta protein homologue, putative
PF3D7_1331500	0	burg	1	23.2093	1.47359	20.2092	3.98551	0.593411	0.556449	0.849995	5.02e-05	0.0012995	0.0850787	26	19	2.87272	conserved Plasmodium protein, unknown function
PF3D7_1311400	1	burg	1	24.0482	0.292236	12.0507	7.36128	0.525592	0.482464	0.0694075	0.00027395	0.00456209	0.0850787	26	8	0.33699	AP-1 complex subunit mu-1 (AP1M1)
PF3D7_0511100	0	yule-walker	1	27.3425	1.10466	11.2012	0.808375	0.521846	0.478377	1.52042	0.00029871	0.00486586	0.0850787	26	13	0.963895	conserved Plasmodium protein, unknown function
PF3D7_1401900	1	yule-walker	1	26.6133	1.00304	17.9375	3.58127	0.4496	0.399564	0.836753	0.0014043	0.0138549	0.0850787	26	17	1.52808	conserved Plasmodium protein, unknown function
PF3D7_0601700	0	default	1	24	1.17516	13.2089	3.46198	0.40762	0.353767	0.420939	0.00315215	0.0255148	0.0850787	22	11	0.853857	Plasmodium exported protein (PHISTa), unknown function, pseudogene
PF3D7_0220300	1	burg	1	20.1616	1.62747	14.6603	3.75511	0.406628	0.352685	0.488498	0.00321069	0.0256708	0.0850787	20	12	1.72315	Plasmodium exported protein, unknown function
PF3D7_1332000	1	burg	1	26.6133	0.466093	13.731	6.4364	0.385658	0.329809	0.0804009	0.00470447	0.0333329	0.0850787	28	12	0.61361	syntaxin, Qa-SNARE family (SYN5)
PF3D7_1214600	1	yule-walker	1	20.5773	0.771338	12.3311	4.66294	0.372165	0.315089	0.303887	0.00597451	0.0385687	0.0850787	24	7	0.769516	adrenodoxin-type ferredoxin, putative
PF3D7_1369600	1	burg	1	20.3673	0.648451	15.5852	5.16194	0.370762	0.313558	0.149696	0.00612306	0.0388847	0.0850787	22	13	0.407882	conserved Plasmodium protein, unknown function
PF3D7_1451800	1	burg	1	21.4624	1.27883	14.494	7.74035	0.369014	0.311652	0.201514	0.00631272	0.0396269	0.0850787	22	13	0.685425	sortilin
PF3D7_1354700	0	burg	1	23.7619	0.961849	1.45297	-1.2297	0.358088	0.299733	-1.17681	0.00762481	0.0446474	0.0850787	28	22	1.42393	conserved Plasmodium protein, unknown function
PF3D7_0507700	0	default	1	24	0.494048	12.6386	7.39224	0.349481	0.290343	0.0943905	0.00882794	0.049265	0.0850787	22	11	0.209253	nuclear protein localization protein 4, putative (NPL4)
PF3D7_1318800	1	burg	1	24.95	0.327017	20.8149	8.76744	0.333566	0.272981	0.0457129	0.0115167	0.0595069	0.0850787	28	17	0.105816	translocation protein SEC63 (SEC63)
PF3D7_0509700	0	default	1	24	1.11067	2.83957	1.48785	0.332968	0.272329	1.16435	0.0116308	0.0598011	0.0850787	28	25	2.17833	conserved Plasmodium protein, unknown function
PF3D7_0632700	1	default	1	24	1.06901	16.3443	0.500379	0.328827	0.267811	2.73523	0.0124502	0.0624184	0.0850787	20	16	1.48401	rifin (RIF)
PF3D7_1101100	0	default	1	24	1.68353	16.9574	-0.810071	0.326101	0.264838	-2.60076	0.0130179	0.0643389	0.0850787	20	14	1.53699	rifin (RIF)
PF3D7_1130300	0	burg	1	25.2658	0.567977	14.3871	1.2729	0.322213	0.260596	0.554606	0.0138683	0.0663262	0.0850787	24	13	0.487011	small nucleolar RNA snoR13
PF3D7_1132100	1	burg	1	21.0105	1.32931	3.17784	-2.05365	0.319665	0.257816	-0.814505	0.0144528	0.0681288	0.0850787	22	1	0.747789	conserved Plasmodium protein, unknown function
PF3D7_0320400	0	burg	1	22.6818	0.856474	2.3919	1.20549	0.316126	0.253956	1.16572	0.0153016	0.0706922	0.0850787	26	21	0.439602	oocyst capsule protein (Cap380)
PF3D7_0823000	1	yule-walker	1	23.7619	0.459281	15.7788	4.528	0.30971	0.246957	0.136702	0.0169568	0.0754616	0.0850787	24	14	0.271588	serine/threonine protein kinase VPS15, putative (VPS15)
PF3D7_1012100	0	default	1	24	1.11318	21.189	4.47935	0.308604	0.24575	0.710792	0.0172581	0.076477	0.0850787	26	18	4.32018	conserved Plasmodium protein, unknown function
PF3D7_0828800	0	yule-walker	1	21.234	1.75301	1.06072	3.6861	0.283861	0.218758	1.13675	0.025408	0.0964856	0.0850787	24	19	1.78169	GPI-anchored micronemal antigen (GAMA)
PF3D7_0727800	0	default	1	24	0.830555	14.6007	6.57244	0.260432	0.193198	0.178493	0.0362044	0.120597	0.0850787	22	14	0.332828	cation transporting ATPase, putative
PF3D7_1012900	0	default	1	24	0.433633	21.2538	8.24963	0.255207	0.187499	0.0726097	0.0391193	0.126659	0.0850787	28	15	0.321798	autophagy-related protein 18, putative (ATG18)
PF3D7_1214700	0	default	1	24	0.395097	9.8332	2.66113	0.229155	0.159078	0.217556	0.0571001	0.159326	0.0850787	22	9	0.291349	conserved Plasmodium protein, unknown function
PF3D7_1364900	0	burg	1	21.9341	0.500081	10.3957	3.53299	0.229192	0.159119	0.325524	0.0570697	0.159326	0.0850787	26	4	0.157142	ferrochelatase (FC)
PF3D7_0933100	0	default	1	24	0.694081	22.3992	3.47141	0.224792	0.154319	0.303908	0.0607575	0.166161	0.0850787	22	20	0.804181	conserved Plasmodium protein, unknown function
PF3D7_1206900	0	default	1	24	0.376912	20.6998	1.94611	0.218695	0.147667	0.495601	0.066226	0.175162	0.0850787	28	19	0.965823	conserved Plasmodium protein, unknown function
PF3D7_1447500	0	default	1	24	1.27274	20.4135	0.409308	0.210852	0.139111	5.80807	0.0739168	0.187082	0.0850787	24	18	1.69953	inner membrane complex protein, putative (IMC20)
PF3D7_0828100	0	default	1	24	1.00989	17.8886	3.2312	0.199163	0.12636	0.567031	0.0868927	0.207046	0.0850787	28	20	2.81874	conserved Plasmodium protein, unknown function
PF3D7_1326100	0	default	1	24	0.354429	15.2969	5.88637	0.194651	0.121438	0.110621	0.0924322	0.214936	0.0850787	28	16	0.388083	WD repeat-containing protein, putative
PF3D7_0726400	0	default	1	24	0.548222	15.9228	6.74921	0.184187	0.110022	0.142367	0.106537	0.233577	0.0850787	28	12	0.67627	conserved Plasmodium membrane protein, unknown function
PF3D7_1336300	0	yule-walker	1	20.1616	1.00169	19.4003	0.0377932	0.177139	0.102333	62.1888	0.117109	0.248223	0.0850787	26	21	3.60539	conserved Plasmodium membrane protein, unknown function
PF3D7_1218400	0	default	1	24	0.257483	12.8281	8.0635	0.170865	0.0954887	0.0825885	0.127315	0.261584	0.0850787	28	7	0.904454	triose or hexose phosphate/phosphate translocator, putative
PF3D7_0506500	0	default	1	24	0.574236	16.2204	7.73108	0.16244	0.0862982	0.13157	0.14229	0.281193	0.0850787	28	14	1.01097	conserved Plasmodium protein, unknown function
PF3D7_0904200	0	default	1	24	0.368212	6.16678	0.520037	0.16008	0.0837241	1.37865	0.146762	0.286993	0.0850787	20	9	0.36718	conserved Plasmodium protein, unknown function
PF3D7_1246100	0	default	1	24	0.71528	23.8718	1.66738	0.150853	0.0736579	1.05045	0.165505	0.310188	0.0850787	28	24	1.94446	delta-aminolevulinic acid synthetase (ALAS)
PF3D7_1457900	0	default	1	24	0.505778	12.9805	6.84167	0.135646	0.0570678	0.159625	0.201192	0.351329	0.0850787	28	10	0.516968	conserved Plasmodium protein, unknown function
PF3D7_1127900	0	default	1	24	0.586249	19.3706	5.51662	0.125451	0.0459471	0.223037	0.228888	0.382994	0.0850787	28	13	0.691577	conserved Plasmodium protein, unknown function
PF3D7_1429800	0	default	1	24	0.300612	14.4912	8.49449	0.123753	0.0440946	0.0786411	0.233825	0.388149	0.0850787	28	10	0.619709	coatamer beta subunit, putative
PF3D7_1426700	1	burg	1	24.95	0.512493	13.6198	7.79811	0.117733	0.0375271	0.144017	0.252115	0.406635	0.0850787	28	11	0.887454	phosphoenolpyruvate carboxylase (PEPC)
PF3D7_0721900	0	default	1	24	0.270928	19.0783	5.63604	0.10521	0.0238659	0.112916	0.294395	0.451089	0.0850787	28	13	0.339575	V-type ATPase V0 subunit e, putative
PF3D7_0525600	0	default	1	24	0.694159	22.4525	3.3638	0.0836865	0.00038526	0.786119	0.382371	0.534461	0.0850787	28	24	2.82127	RNA methyltransferase, putative
PF3D7_1359900	0	default	1	24	0.436031	14.7494	6.06765	0.067599	-0.0171648	0.199096	0.463052	0.604872	0.0850787	28	11	1.17597	conserved Plasmodium membrane protein, unknown function
PF3D7_1306300	0	default	1	24	0.782651	23.3088	1.94165	0.0598171	-0.025654	1.4607	0.507383	0.64175	0.0850787	28	24	2.95992	SAM dependent methyltransferase, putative
malmito_rna_LSUC	0	default	1	24	0.484728	2.40759	-0.257916	0.03986	-0.0474255	-7.08812	0.639264	0.74781	0.0850787	28	24	2.27146	#N/A
PF3D7_0504700	0	default	1	24	0.307266	17.9068	5.10487	0.0363446	-0.0512605	0.243574	0.665487	0.767163	0.0850787	28	20	1.13936	centrosomal protein CEP120, putative (CEP120)
PF3D7_1243400	0	burg	1	20.7917	1.84904	1.40761	2.46589	0.762215	0.740598	1.6844	1.37e-07	5.53e-05	0.101683	26	19	3.67026	conserved Plasmodium protein, unknown function
PF3D7_1203200	0	burg	1	21.9341	0.71802	12.0263	4.88401	0.709368	0.682947	0.306205	1.25e-06	0.00012329	0.101683	26	7	1.17624	signal recognition particle subunit SRP14 (SRP14)
PF3D7_0114500	1	burg	1	26.2632	3.00811	17.6813	-2.28289	0.605614	0.569761	-1.30881	3.59e-05	0.001043	0.101683	26	16	3.84553	Plasmodium exported protein (hyp10), unknown function
PF3D7_0415000	0	burg	1	25.9221	0.334977	8.98193	4.26126	0.542918	0.501365	0.214733	0.00018194	0.00338569	0.101683	26	6	0.960346	arsenical pump-driving ATPase, putative
PF3D7_1231100	0	burg	1	27.7222	0.476209	12.6204	8.06937	0.423003	0.370549	0.0616132	0.00235997	0.0205329	0.101683	28	10	0.672902	ras-related protein Rab-2 (RAB2)
PF3D7_0810700	1	burg	1	21.0105	1.31052	14.4007	2.91833	0.357346	0.298923	0.533866	0.00772237	0.0450673	0.101683	20	13	0.838332	conserved Plasmodium protein, unknown function
PF3D7_0607400	0	default	1	24	0.573428	11.5591	4.52833	0.337662	0.27745	0.155411	0.0107615	0.0567647	0.101683	22	10	0.372083	G-protein associated signal transduction protein, putative
PF3D7_0619400	0	burg	1	20.7917	0.61239	13.9704	9.09723	0.31617	0.254003	0.0845477	0.0152908	0.0706922	0.101683	22	12	0.251713	cell division cycle protein 48 homologue, putative
PF3D7_1119500	1	burg	1	24.0482	0.321867	11.3526	4.88435	0.307872	0.244951	0.126508	0.0174602	0.0768515	0.101683	24	9	0.38367	AP-4 complex subunit mu, putative
PF3D7_1412100	1	burg	1	21.4624	1.06936	19.84	5.19476	0.282275	0.217027	0.479378	0.0260339	0.0981478	0.101683	26	19	3.39391	conserved Plasmodium protein, unknown function
PF3D7_1356900	0	default	1	24	1.07657	5.60449	4.87365	0.262279	0.195214	0.344575	0.0352217	0.118669	0.101683	28	26	1.70289	protein kinase 5 (PK5)
PF3D7_1127400	0	default	1	24	0.880608	11.8658	2.75964	0.25022	0.182059	0.45451	0.0420988	0.132324	0.101683	22	11	0.374296	conserved Plasmodium protein, unknown function
PF3D7_1040900	0	default	1	24	1.83638	20.8768	-1.1897	0.243683	0.174927	-2.2656	0.046317	0.140973	0.101683	28	21	2.69073	rifin (RIF)
PF3D7_1368500	0	default	1	24	0.671171	17.6867	1.81577	0.240465	0.171417	0.922111	0.0485316	0.144461	0.101683	24	18	1.33004	conserved Plasmodium protein, unknown function
PF3D7_1317400	0	default	1	24	1.06203	13.458	5.22876	0.226248	0.155907	0.316446	0.0595141	0.163703	0.101683	22	12	0.70141	conserved Plasmodium protein, unknown function
PF3D7_0819500	0	default	1	24	1.32819	18.4538	4.39187	0.190435	0.116839	0.483102	0.0978963	0.222082	0.101683	28	18	3.24398	conserved protein, unknown function
PF3D7_1231600	0	default	1	24	0.288139	11.6866	7.35496	0.177355	0.102569	0.0669522	0.116772	0.24787	0.101683	20	10	0.322361	pre-mRNA-splicing factor ATP-dependent RNA helicase PRP2, putative (PRP2)
PF3D7_1139800	0	default	1	24	0.364348	13.7904	5.05242	0.172535	0.0973107	0.130517	0.124522	0.257373	0.101683	28	9	0.542228	conserved Plasmodium protein, unknown function
PF3D7_0316900	1	default	1	24	0.568065	20.8335	7.18251	0.153055	0.0760604	0.147772	0.160844	0.304179	0.101683	28	14	0.249721	E3 ubiquitin-protein ligase, putative
PF3D7_1350500	0	default	1	24	0.270496	17.0683	7.1788	0.126625	0.0472272	0.0800591	0.225532	0.379509	0.101683	28	12	0.173585	conserved Plasmodium protein, unknown function
PF3D7_1348200	0	default	1	24	0.230827	13.8567	4.47769	0.11932	0.0392587	0.150109	0.247171	0.400678	0.101683	28	10	0.559401	step II splicing factor, putative
PF3D7_1249200	0	default	1	24	0.481172	17.1953	-0.134091	0.11739	0.0371532	-8.93854	0.253195	0.407757	0.101683	22	17	0.987419	conserved Plasmodium protein, unknown function
PF3D7_1319900	0	default	1	24	0.608843	2.38101	1.33221	0.116624	0.0363173	1.02831	0.255623	0.410016	0.101683	28	25	1.87719	conserved Plasmodium protein, unknown function
PF3D7_1442800	0	default	1	24	0.46066	11.501	0.077357	0.0984462	0.0164868	13.7429	0.319822	0.473485	0.101683	28	9	0.851694	conserved Plasmodium protein, unknown function
PF3D7_0705800	0	default	1	24	0.390193	2.85006	1.49952	0.0788797	-0.0048586	0.689658	0.405023	0.554997	0.101683	28	25	1.18742	cysteine-rich secretory protein, putative
PF3D7_0107100	0	default	1	24	0.48057	23.2164	1.20418	0.0286624	-0.059641	1.96056	0.726227	0.813197	0.101683	28	24	2.74347	conserved Plasmodium protein, unknown function
PF3D7_0410800	0	burg	1	26.973	1.09644	14.5763	7.96087	0.72058	0.695178	0.267323	8.11e-07	9.81e-05	0.121141	28	15	0.647853	conserved Plasmodium protein, unknown function
PF3D7_1422900	0	burg	1	21.0105	1.44869	4.45022	1.49612	0.547119	0.505948	1.10202	0.00016437	0.00313685	0.121141	22	1	0.870292	14-3-3 protein, putative
PF3D7_0627300	0	burg	1	26.6133	0.341881	11.3302	8.54459	0.5163	0.472328	0.0729446	0.0003391	0.0054181	0.121141	28	7	0.678856	E3 ubiquitin-protein ligase RNF5, putative (RNF5)
PF3D7_1214300	0	yule-walker	1	21.4624	0.539313	12.7284	5.59568	0.501417	0.456091	0.176398	0.00047328	0.00676247	0.121141	24	9	0.55526	geranylgeranyl transferase type2 beta subunit, putative
PF3D7_0704800	1	yule-walker	1	20.5773	1.51594	1.55356	2.13206	0.501611	0.456303	1.73058	0.00047125	0.00676247	0.121141	24	20	2.77492	conserved Plasmodium protein, unknown function
PF3D7_1225800	0	burg	1	24.642	0.367277	11.9485	8.66942	0.4968	0.451055	0.0800479	0.00052378	0.00730353	0.121141	26	8	0.52079	ubiquitin-activating enzyme E1 (UBA1)
PF3D7_1008400	0	burg	1	24.642	0.276584	11.882	9.35931	0.494604	0.448659	0.0327134	0.00054948	0.00752149	0.121141	24	12	0.241718	26S protease regulatory subunit 4, putative (RPT2)
PF3D7_1128200	0	burg	1	21.6957	0.684119	11.4424	5.85249	0.485654	0.438896	0.262432	0.00066651	0.00860613	0.121141	26	5	0.782605	multiprotein bridging factor type 1, putative (MBF1)
PF3D7_1120200	1	yule-walker	1	25.9221	0.442002	11.9428	5.45229	0.481371	0.434223	0.118161	0.00073018	0.00917593	0.121141	28	9	0.290564	conserved Plasmodium protein, unknown function
PF3D7_1443800	1	burg	1	22.427	0.481267	13.9764	5.95716	0.473464	0.425598	0.109273	0.00086239	0.0100883	0.121141	24	10	0.294093	zinc finger protein, putative
PF3D7_0524300	1	burg	1	21.0105	0.557631	14.0401	4.96381	0.436109	0.384846	0.175806	0.00183294	0.0169937	0.121141	24	9	0.405323	conserved Plasmodium protein, unknown function
PF3D7_1473100	0	default	1	24	0.491969	12.6726	5.51158	0.41804	0.365135	0.124302	0.00259311	0.0222002	0.121141	24	11	0.280142	GTPase-activating protein, putative
PF3D7_1217300	0	yule-walker	1	27.3425	0.604312	26.8653	6.43929	0.408041	0.354227	0.108713	0.00312757	0.0254086	0.121141	24	0	0.314936	GTP-binding protein, putative
PF3D7_1220900	0	default	1	24	0.711495	12.7991	8.36088	0.390501	0.335092	0.106115	0.00431224	0.0312742	0.121141	22	13	0.436303	heterochromatin protein 1 (HP1)
PF3D7_1314400	0	burg	1	21.4624	0.566986	13.6749	1.79908	0.388599	0.333018	0.366611	0.00446256	0.0318781	0.121141	22	11	0.39713	conserved Plasmodium protein, unknown function
PF3D7_1124200	0	default	1	24	0.431899	19.8451	5.77448	0.382396	0.326251	0.178564	0.00498665	0.0345585	0.121141	24	19	0.658487	conserved Plasmodium protein, unknown function
PF3D7_0505800	1	burg	1	20.1616	0.893215	14.3787	7.87013	0.381588	0.325369	0.159831	0.00505889	0.0348915	0.121141	20	13	0.353104	small ubiquitin-related modifier (SUMO)
PF3D7_0707500	0	burg	1	20.7917	1.67676	3.38742	4.90444	0.380156	0.323807	0.395945	0.00518928	0.0355166	0.121141	22	0	1.09698	conserved Plasmodium protein, unknown function
PF3D7_0829900	0	default	1	24	0.553651	0.0236588	4.5978	0.37178	0.314669	0.226668	0.00601488	0.0386861	0.121141	24	21	0.823091	unspecified product
PF3D7_1212900	1	burg	1	23.4824	0.879933	23.373	8.11791	0.359993	0.30181	0.128077	0.00737964	0.0437507	0.121141	24	23	0.602408	bromodomain protein 2, putative (BDP2)
PF3D7_1313200	0	burg	1	22.1778	1.10987	14.8516	1.63707	0.349535	0.290402	0.839298	0.00881986	0.049265	0.121141	22	14	0.61238	methionyl-tRNA formyltransferase, putative (MTFMT)
PF3D7_1467800	0	default	1	24	1.00786	10.9385	4.35424	0.326644	0.265429	0.286402	0.0129031	0.0641353	0.121141	22	11	0.502638	conserved Plasmodium protein, unknown function
PF3D7_0613500	0	burg	1	22.427	1.03287	15.3175	5.40174	0.323775	0.2623	0.291274	0.0135209	0.0657362	0.121141	24	16	0.516538	AP-3 complex subunit beta, putative
PF3D7_0416000	1	burg	1	21.6957	0.894799	16.8533	6.15474	0.31711	0.25503	0.31204	0.015061	0.0701141	0.121141	26	17	2.59152	RNA-binding protein, putative
PF3D7_0632000	0	default	1	24	2.18648	19.7856	-1.92257	0.316467	0.254328	-1.49499	0.0152179	0.0706072	0.121141	28	17	3.34166	rifin (RIF)
PF3D7_1021900	0	yule-walker	1	20.5773	1.21593	19.5279	7.88795	0.303142	0.239792	0.316745	0.0188185	0.0807897	0.121141	28	20	3.62228	conserved Plasmodium protein (10b antigen), unknown function
PF3D7_0323100	0	default	1	24	0.957287	16.2653	5.9817	0.285311	0.220339	0.220985	0.0248479	0.0960306	0.121141	28	17	1.47162	conserved Plasmodium protein, unknown function
PF3D7_1234000	0	default	1	24	0.561685	15.6532	4.69206	0.283865	0.218761	0.166314	0.0254066	0.0964856	0.121141	24	15	0.362315	conserved Plasmodium protein, unknown function
PF3D7_1217800	0	burg	1	27.7222	0.511349	11.9311	3.75552	0.276278	0.210485	0.215416	0.0285291	0.103258	0.121141	28	11	0.737405	zinc finger protein, putative
PF3D7_1101300	0	default	1	24	1.98589	19.2596	0.199338	0.266269	0.199566	14.209	0.0331821	0.114276	0.121141	28	18	3.58085	rifin (RIF)
PF3D7_0830800	0	default	1	24	1.16492	16.3867	5.11016	0.256769	0.189202	0.356334	0.0382266	0.124618	0.121141	28	13	2.2826	surface-associated interspersed protein 8.2 (SURFIN 8.2) (SURF8.2)
PF3D7_1254800	0	default	1	24	1.47262	19.4673	-2.60491	0.251823	0.183807	-0.796979	0.0411197	0.13047	0.121141	28	16	2.07753	rifin (RIF)
PF3D7_1400500	0	default	1	24	1.73276	19.5305	-1.8273	0.241386	0.172421	-1.35596	0.0478886	0.143337	0.121141	28	20	2.26076	rifin (RIF)
PF3D7_1372500	0	default	1	24	1.60722	18.1928	3.63631	0.202231	0.129707	0.694119	0.0833006	0.20147	0.121141	28	19	3.7795	stevor, pseudogene
PF3D7_0936900	0	default	1	24	1.62917	20.192	1.94399	0.19848	0.125615	1.32106	0.0877115	0.208179	0.121141	28	20	3.7182	Plasmodium exported protein (PHISTb), unknown function, pseudogene
PF3D7_0931300	0	yule-walker	1	20.1616	1.00143	11.5054	2.24338	0.187981	0.114162	0.787694	0.10121	0.226938	0.121141	28	11	2.73348	asparagine-rich antigen, putative
PF3D7_0422000	0	default	1	24	0.639327	13.3849	4.08348	0.181215	0.10678	0.272109	0.110884	0.239992	0.121141	20	12	0.64375	steroid dehydrogenase, putative
PF3D7_0928700	1	burg	1	22.6818	0.895167	19.7168	3.79017	0.177089	0.102279	0.583262	0.117188	0.248287	0.121141	28	22	3.47097	conserved Plasmodium protein, unknown function
PF3D7_1448800	0	default	1	24	0.286961	7.44912	4.29856	0.176827	0.101993	0.145598	0.117599	0.248852	0.121141	28	0	0.185458	Appr-1-p processing domain protein
PF3D7_0713600	0	default	1	24	0.479115	2.30266	4.28407	0.175371	0.100405	0.205718	0.119907	0.250797	0.121141	28	26	1.20773	mitochondrial ribosomal protein S5 precursor, putative
PF3D7_1106900	0	default	1	24	0.502696	19.5114	1.97144	0.162956	0.0868612	0.458193	0.141329	0.280033	0.121141	28	20	0.314802	conserved Plasmodium protein, unknown function
PF3D7_1216200	0	default	1	24	0.576572	20.2278	7.98375	0.158821	0.0823503	0.128309	0.149201	0.289811	0.121141	28	17	1.00065	glycerol-3-phosphate dehydrogenase, putative
PF3D7_0400300	0	default	1	24	0.938692	18.0721	-1.5591	0.15574	0.078989	-1.06858	0.155324	0.296853	0.121141	20	16	1.6438	rifin (RIF)
PF3D7_1138100	0	default	1	24	0.346785	6.97052	3.15423	0.144204	0.0664047	0.287133	0.180331	0.326547	0.121141	24	5	0.633439	ubiquitin-related modifier 1, putative (URM1)
PF3D7_0415600	0	burg	1	20.3673	1.05577	14.1732	2.31741	0.131797	0.0528692	0.975219	0.211269	0.363277	0.121141	28	22	2.19266	GTP:AMP phosphotransferase (GAK)
PF3D7_1308500	1	burg	1	23.4824	0.932926	18.9957	2.65908	0.129357	0.0502077	1.1635	0.217892	0.371376	0.121141	26	20	3.88519	conserved Plasmodium protein, unknown function
PF3D7_1460200	0	default	1	24	0.72969	1.27782	2.69638	0.12888	0.049687	0.621419	0.219209	0.372037	0.121141	28	25	2.53204	conserved Plasmodium protein, unknown function
PF3D7_1104700	0	default	1	24	0.780291	11.688	5.83448	0.121735	0.0418925	0.275998	0.239818	0.393848	0.121141	22	11	0.71685	#N/A
PF3D7_1460400	0	default	1	24	0.427776	10.495	5.67646	0.121263	0.0413776	0.192371	0.24124	0.39539	0.121141	20	13	0.359724	ubiquitin carboxyl-terminal hydrolase isozyme L3 (UCHL3)
PF3D7_1031900	0	default	1	24	0.562184	1.27385	2.05315	0.112038	0.0313145	0.709907	0.270606	0.426847	0.121141	28	24	2.05263	conserved Plasmodium protein, unknown function
PF3D7_0819300	0	default	1	24	0.807274	21.985	0.127226	0.103698	0.0222155	15.2922	0.299917	0.45541	0.121141	28	22	3.10581	conserved Plasmodium protein, unknown function
PF3D7_0405100	0	default	1	24	0.216951	14.1306	8.189	0.103601	0.0221099	0.060005	0.300273	0.455512	0.121141	28	11	0.356214	protein transport protein Sec24B (SEC24B)
PF3D7_1312400	0	burg	1	24.3415	0.934689	22.0642	2.40138	0.0957462	0.0135413	1.13617	0.330517	0.484789	0.121141	28	23	4.69474	translation initiation factor IF-2, putative (IF2a)
PF3D7_1452200	0	default	1	24	0.486953	23.7852	1.5008	0.0726719	-0.0116307	0.872149	0.436082	0.58077	0.121141	28	23	1.95396	aminomethyltransferase, putative
PF3D7_0807700	0	default	1	24	0.439094	18.423	4.62244	0.0664084	-0.0184636	0.317603	0.469598	0.611028	0.121141	28	12	0.535291	serine protease DegP (DegP)
PF3D7_0513300	0	default	1	24	0.516092	6.4485	10.1088	0.0646528	-0.0203788	0.163909	0.479404	0.618963	0.121141	28	26	0.263883	purine nucleoside phosphorylase (PNP)
PF3D7_1314700	0	default	1	24	0.558404	21.8339	5.11776	0.0610351	-0.0243254	0.362943	0.500199	0.636494	0.121141	28	23	3.1826	conserved Plasmodium protein, unknown function
PF3D7_1333500	0	default	1	24	0.564493	23.8892	2.8744	0.060363	-0.0250585	0.64016	0.504152	0.639391	0.121141	28	24	2.42335	conserved Plasmodium protein, unknown function
PF3D7_1131400	0	default	1	24	0.69701	21.612	2.31924	0.0583589	-0.0272448	1.16552	0.516107	0.647486	0.121141	28	24	2.61972	conserved Plasmodium protein, unknown function
PF3D7_1114700	0	default	1	24	0.0944365	10.948	8.72333	0.0473046	-0.039304	0.0516698	0.586806	0.706188	0.121141	28	8	0.407615	serine/threonine protein kinase, putative (CLK3)
PF3D7_0800700	0	default	1	24	0.352	15.693	0.00133638	0.0300246	-0.058155	1093.81	0.715102	0.80477	0.121141	28	14	1.05512	surface-associated interspersed protein 8.3 (SURFIN 8.3) (SURF8.3)
PF3D7_1115700	1	burg	1	27.3425	1.55484	20.6978	8.65901	0.72671	0.701865	0.169914	6.35e-07	8.98e-05	0.143867	28	17	1.29172	cysteine proteinase falcipain 2a (FP2A)
PF3D7_0422300	0	burg	1	27.7222	1.14993	2.17558	3.888	0.667441	0.637208	0.291087	5.5e-06	0.00028772	0.143867	28	0	1.01583	alpha tubulin 2
PF3D7_0222700	0	burg	1	27.3425	2.14973	20.5643	-3.17547	0.66767	0.637459	-0.647515	5.46e-06	0.00028772	0.143867	28	21	1.60508	rifin (RIF)
PF3D7_1002700	0	burg	1	26.973	1.01328	9.46359	5.95002	0.61264	0.577425	0.176656	2.95e-05	0.00091158	0.143867	28	8	0.911722	conserved Plasmodium protein, unknown function
PF3D7_1127600	0	burg	1	27.3425	0.706226	19.6408	6.05923	0.610257	0.574826	0.385831	3.15e-05	0.00096379	0.143867	28	17	2.09744	CRAL/TRIO domain-containing protein, putative
PF3D7_0626700	0	burg	1	23.7619	0.458076	6.90968	7.64456	0.605165	0.56927	0.161634	3.64e-05	0.00105031	0.143867	26	4	0.841911	conserved protein, unknown function
PF3D7_1214400	0	burg	1	22.1778	0.535481	11.5149	4.21138	0.569173	0.530007	0.290587	9.49e-05	0.00206795	0.143867	26	6	0.892226	ER membrane protein complex subunit 6, putative (EMC6)
PF3D7_0306700	0	burg	1	20.7917	0.675283	12.9743	5.11311	0.501474	0.456154	0.252364	0.00047268	0.00676247	0.143867	24	8	0.844292	membrane magnesium transporter, putative
PF3D7_1135400	0	default	1	24	0.638312	11.2553	6.53589	0.458338	0.409096	0.174311	0.00117764	0.0123043	0.143867	24	7	0.71275	conserved Plasmodium protein, unknown function
PF3D7_1476400	0	default	1	24	0.601527	7.23292	5.355	0.441269	0.390475	0.321978	0.00165666	0.0157114	0.143867	24	5	1.45686	serine/threonine protein kinase, FIKK family, pseudogene (FIKK14)
PF3D7_1455500	1	burg	1	20.7917	0.399994	17.4063	6.30486	0.409465	0.35578	0.0798883	0.00304578	0.024885	0.143867	20	17	0.155483	AP-1 complex subunit gamma, putative
PF3D7_1353900	0	burg	1	20.5773	0.742946	14.6671	7.80382	0.397882	0.343144	0.114251	0.00377139	0.0288313	0.143867	22	11	0.391868	proteasome subunit alpha type-7, putative
PF3D7_1405300	0	default	1	24	0.868284	15.2381	3.78439	0.39444	0.339389	0.409962	0.00401541	0.0300652	0.143867	26	15	1.11956	conserved Plasmodium protein, unknown function
PF3D7_1418100	0	default	1	24	1.14028	1.515	-1.5364	0.39406	0.338974	-1.06919	0.00404324	0.0301599	0.143867	28	23	2.06687	liver specific protein 1, putative (LISP1)
PF3D7_0512000	1	burg	1	20.3673	1.00973	13.8659	5.74171	0.386136	0.33033	0.224565	0.00466439	0.033229	0.143867	20	13	0.544235	prefoldin subunit, putative
PF3D7_0110200	1	burg	1	20.7917	0.698877	13.8768	4.17609	0.376871	0.320223	0.20913	0.0054999	0.0366824	0.143867	22	11	0.371467	FAD-linked sulfhydryl oxidase ERV1, putative (ERV1)
PF3D7_0317100	1	burg	1	21.4624	0.52084	4.26544	1.6666	0.374024	0.317117	0.371284	0.00578279	0.038026	0.143867	22	3	0.349009	6-cysteine protein (B9)
PF3D7_1007600	0	default	1	24	0.249523	8.29898	6.27209	0.355765	0.297198	0.113137	0.00793395	0.0458534	0.143867	26	6	0.752073	conserved Plasmodium protein, unknown function
PF3D7_1352000	0	burg	1	20.7917	0.683195	16.8267	4.86924	0.296252	0.232274	0.217429	0.0209697	0.0858656	0.143867	22	17	0.61276	conserved Plasmodium protein, unknown function
PF3D7_1204900	0	burg	1	21.234	1.17021	0.794499	2.62432	0.255162	0.187449	1.43226	0.0391456	0.126666	0.143867	26	19	1.23362	probable protein, unknown function
PF3D7_1023900	1	burg	1	25.9221	0.723483	20.0396	11.2373	0.253587	0.185731	0.0942337	0.0400656	0.128451	0.143867	28	17	0.129063	chromodomain-helicase-DNA-binding protein 1 homolog, putative (CHD1)
PF3D7_0308300	1	yule-walker	1	20.5773	1.39704	1.34504	1.78849	0.236896	0.167523	2.35619	0.0511003	0.149364	0.143867	24	18	3.09855	conserved Plasmodium protein, unknown function
PF3D7_0620600	1	default	1	24	0.927267	21.3768	1.28029	0.227824	0.157627	1.08541	0.0581939	0.161053	0.143867	28	17	0.110817	conserved Plasmodium protein, unknown function
PF3D7_0222100	0	default	1	24	2.17904	18.9577	0.532186	0.216204	0.144949	6.13804	0.0685861	0.179185	0.143867	28	19	5.08256	Pfmc-2TM Maurer's cleft two transmembrane protein (MC-2TM)
PF3D7_0601200	0	default	1	24	1.76658	18.424	5.11797	0.214774	0.14339	0.522048	0.0699749	0.180445	0.143867	28	18	3.86725	Pfmc-2TM Maurer's cleft two transmembrane protein (MC-2TM)
PF3D7_0525000	0	yule-walker	1	20.3673	1.18021	15.8022	4.19468	0.203928	0.131558	0.446044	0.0813721	0.198366	0.143867	28	18	2.99181	zinc finger protein, putative
PF3D7_0625900	0	default	1	24	0.872694	3.93685	-0.558979	0.172616	0.0973988	-3.28129	0.124389	0.257373	0.143867	28	26	1.35543	conserved Plasmodium protein, unknown function
PF3D7_0520900	0	default	1	24	0.546593	9.76408	10.3646	0.169261	0.0937387	0.0991868	0.130051	0.265121	0.143867	28	0	0.126334	S-adenosyl-L-homocysteine hydrolase (SAHH)
PF3D7_0604600	0	default	1	24	0.546577	23.796	2.62118	0.165285	0.0894015	0.534755	0.137064	0.27481	0.143867	28	22	1.91881	DNA helicase, putative
PF3D7_1134100	0	default	1	24	0.520301	9.31408	6.30291	0.162209	0.0860467	0.1428	0.142722	0.281726	0.143867	28	3	0.27935	protein disulfide isomerase (PDI-11)
PF3D7_1136100	0	default	1	24	0.759747	1.85119	-0.102786	0.139273	0.0610253	-20.772	0.192096	0.340845	0.143867	28	24	1.76324	conserved Plasmodium protein, unknown function
PF3D7_1146100	0	default	1	24	0.475132	2.38668	1.98068	0.136875	0.0584095	0.604147	0.198065	0.347895	0.143867	20	9	0.615047	conserved Plasmodium protein, unknown function
PF3D7_1130900	1	burg	1	25.2658	0.984478	20.285	1.61801	0.128338	0.049096	1.36067	0.220714	0.37391	0.143867	28	22	3.35057	conserved Plasmodium protein, unknown function
PF3D7_1312700	1	burg	1	25.9221	1.08339	20.6949	4.92247	0.126485	0.0470744	0.492709	0.225931	0.379991	0.143867	28	22	3.38311	probable protein, unknown function
PF3D7_0622100	0	default	1	24	0.598944	13.6256	1.97605	0.101472	0.0197875	0.754424	0.308211	0.462517	0.143867	28	11	0.735755	conserved Plasmodium protein, unknown function
PF3D7_0419500	1	burg	1	24.0482	0.269293	13.9325	4.86948	0.0969924	0.0149008	0.13637	0.325541	0.478968	0.143867	28	10	0.497436	conserved Plasmodium membrane protein, unknown function
PF3D7_1132900	0	default	1	24	0.657527	18.0341	3.74745	0.0922805	0.00976053	0.441292	0.344722	0.49917	0.143867	28	20	2.53867	glycine cleavage system H protein (GCVH)
PF3D7_0804900	0	default	1	24	0.33353	19.4134	6.92146	0.0876732	0.0047344	0.12506	0.364464	0.518439	0.143867	28	13	0.35234	GTPase-activating protein, putative
PF3D7_1218800	0	default	1	24	0.261856	18.057	2.07925	0.0834668	0.00014555	0.569842	0.383381	0.535586	0.143867	26	19	0.612573	secreted ookinete protein, putative (PSOP17)
PF3D7_0809900	0	default	1	24	0.253135	6.83648	4.66937	0.080537	-0.0030505	0.141084	0.397079	0.548712	0.143867	28	2	0.775737	JmjC domain containing protein (JmjC1)
PF3D7_1456200	0	default	1	24	0.876313	21.6935	1.50983	0.0766089	-0.0073357	1.70761	0.416143	0.564469	0.143867	28	23	4.38428	conserved Plasmodium protein, unknown function
PF3D7_1012500	1	burg	1	24.3415	0.24287	6.63787	6.59633	0.0739534	-0.0102326	0.13302	0.429498	0.575858	0.143867	28	27	0.204624	phosphoglucomutase, putative
PF3D7_1333800	0	default	1	24	0.174515	0.205984	6.74114	0.0717205	-0.0126685	0.0694404	0.441028	0.585017	0.143867	20	7	0.264277	conserved Plasmodium protein, unknown function
PF3D7_1351600	0	default	1	24	0.283657	21.7465	2.23149	0.069696	-0.0148771	0.395816	0.451725	0.594081	0.143867	28	20	1.05951	glycerol kinase (GK)
PF3D7_1447300	0	default	1	24	0.538281	4.65687	3.17918	0.062161	-0.0230971	0.485193	0.493641	0.631421	0.143867	28	26	1.58794	mitochondrial ribosomal protein S14 precursor, putative
PF3D7_0109400	0	default	1	24	0.483344	19.1504	4.85214	0.0511428	-0.035117	0.333009	0.561319	0.6845	0.143867	28	22	2.22595	tubulin-specific chaperone a, putative
PF3D7_1009300	0	default	1	24	0.146289	8.02865	3.76332	0.0439619	-0.0429506	0.139269	0.609856	0.724731	0.143867	28	3	0.354339	conserved Plasmodium protein, unknown function
PF3D7_1404900	0	default	1	24	0.238868	21.2319	8.64775	0.0424904	-0.0445559	0.101245	0.620261	0.733622	0.143867	28	13	0.338398	conserved Plasmodium protein, unknown function
PF3D7_1309800	0	default	1	24	0.537345	21.3668	2.85766	0.0213802	-0.0675852	1.1007	0.788413	0.857099	0.143867	28	24	2.70321	conserved Plasmodium protein, unknown function
PF3D7_1420100	0	burg	1	22.6818	1.19276	0.0570453	1.22093	0.711629	0.685414	2.24697	1.15e-06	0.00011531	0.170329	26	19	2.42081	conserved Plasmodium protein, unknown function
PF3D7_1467500	1	burg	1	23.4824	0.417635	12.1989	6.63384	0.625171	0.591096	0.12421	2.05e-05	0.00072497	0.170329	26	8	0.492693	DNA/RNA-binding protein KIN17, putative
PF3D7_0919000	0	burg	1	23.7619	0.512126	7.29004	10.0445	0.584099	0.54629	0.124117	6.44e-05	0.00154498	0.170329	26	4	1.10008	nucleosome assembly protein (NAPS)
PF3D7_1144400	0	burg	1	23.4824	1.07987	0.696674	0.51345	0.537719	0.495694	2.42518	0.00020605	0.00368978	0.170329	22	0	0.994416	conserved Plasmodium protein, unknown function
PF3D7_1146600	0	burg	1	22.427	0.964776	20.0459	5.5722	0.495941	0.450117	0.526654	0.0005337	0.00740239	0.170329	26	17	1.76452	CCAAT-box DNA binding protein subunit B (NFYB)
PF3D7_0509000	1	burg	1	21.9341	0.694732	13.4306	6.60057	0.48506	0.438248	0.114845	0.00067503	0.00867252	0.170329	22	13	0.464451	SNAP protein (soluble N-ethylmaleimide-sensitive factor attachment protein), putative
PF3D7_1333700	1	yule-walker	1	21.0105	0.510337	20.0244	5.76939	0.482352	0.435293	0.249194	0.00071512	0.00903225	0.170329	26	18	1.14184	histone H3-like centromeric protein CSE4 (CenH3)
PF3D7_1316700	0	burg	1	21.234	1.11005	20.6633	-0.294906	0.405832	0.351816	-8.56814	0.0032584	0.0258939	0.170329	24	18	2.08274	conserved Plasmodium protein, unknown function
PF3D7_0916100	1	default	1	24	0.587375	9.1719	4.00642	0.399581	0.344997	0.167764	0.00365597	0.0281133	0.170329	26	7	0.890885	thioredoxin 3 (TRX3)
PF3D7_0627000	1	burg	1	21.0105	1.62632	3.63304	-0.546253	0.389834	0.334364	-3.39707	0.00436446	0.0315083	0.170329	22	1	1.2056	conserved Plasmodium protein, unknown function
PF3D7_1464500	0	burg	1	27.3425	0.792316	14.7973	6.7659	0.388987	0.33344	0.226319	0.00443158	0.0317765	0.170329	26	16	1.13402	conserved Plasmodium membrane protein, unknown function
PF3D7_1422800	0	yule-walker	1	20.3673	0.550475	12.1143	5.09823	0.385148	0.329253	0.209801	0.00474761	0.0335024	0.170329	24	7	0.76004	actin-related protein, putative (ARP4a)
PF3D7_1129600	0	default	1	24	0.717632	20.4129	3.00577	0.382733	0.326618	0.660595	0.00495685	0.0344899	0.170329	26	19	1.23952	phosphatidylinositol-4-phosphate 5-kinase, putative
PF3D7_1429000	0	default	1	24	0.828196	13.3835	4.06312	0.372206	0.315134	0.263843	0.00597015	0.0385687	0.170329	24	12	0.677697	protein archease, putative
PF3D7_1004800	0	burg	1	21.4624	1.16391	15.0163	4.58978	0.366477	0.308884	0.323158	0.00659763	0.040744	0.170329	20	15	0.666261	ADP/ATP carrier protein, putative
PF3D7_0514800	1	burg	1	25.2658	0.601793	13.734	2.26395	0.333272	0.27266	0.324837	0.0115727	0.0596783	0.170329	26	13	0.500099	kinase, putative
PF3D7_0710400	0	default	1	24	0.75723	15.2481	2.99347	0.326688	0.265478	0.318024	0.0128938	0.0641353	0.170329	24	14	0.556171	DNA repair protein RAD14, putative (RAD14)
PF3D7_1461100	0	default	1	24	1.16591	17.9655	3.07396	0.323247	0.261724	0.936551	0.0136375	0.0659031	0.170329	26	16	3.41978	conserved Plasmodium protein, unknown function
PF3D7_0922700	0	default	1	24	0.376829	9.03384	6.39395	0.318774	0.256845	0.123716	0.0146623	0.0687614	0.170329	24	7	0.564962	pre-mRNA-splicing factor 18, putative (PRP18)
PF3D7_1302300	0	burg	1	22.427	0.42173	6.4107	6.21495	0.315773	0.25357	0.0881167	0.0153888	0.0709595	0.170329	22	6	0.45162	Plasmodium exported protein, unknown function
PF3D7_1347400	0	burg	1	21.234	0.592613	13.9273	2.91341	0.313453	0.251039	0.268942	0.0159726	0.0728167	0.170329	22	11	0.308881	conserved Plasmodium protein, unknown function
PF3D7_1469400	0	burg	1	22.427	0.989627	14.7773	4.02791	0.310312	0.247613	0.320664	0.016795	0.0749328	0.170329	20	14	0.904792	nucleoside transporter 3, putative (NT3)
PF3D7_0111700	0	default	1	24	0.976496	13.5848	-1.56326	0.307982	0.245072	-0.837486	0.0174296	0.0767813	0.170329	22	11	1.00181	conserved Plasmodium protein, unknown function
PF3D7_0111600	0	default	1	24	0.783396	12.8083	2.37324	0.297532	0.233671	0.4968	0.0205539	0.0847685	0.170329	22	12	0.434487	conserved Plasmodium protein, unknown function
PF3D7_0904100	1	burg	1	23.7619	0.316425	12.1216	6.16932	0.294581	0.230452	0.0807909	0.0215238	0.0873818	0.170329	24	9	0.227726	AP-4 complex subunit epsilon, putative
PF3D7_1003600	0	burg	1	20.1616	1.47667	1.98539	5.97537	0.291258	0.226827	0.675117	0.0226659	0.0905443	0.170329	24	20	2.13539	inner membrane complex protein 1c, putative (IMC1c)
PF3D7_1208900	0	default	1	24	0.45704	16.5131	8.62382	0.275971	0.21015	0.0998748	0.0286628	0.103435	0.170329	24	15	0.684337	protein phosphatase, putative
PF3D7_1370000	1	burg	1	20.7917	1.90316	5.65264	-2.53323	0.269145	0.202703	-1.05861	0.0317794	0.111079	0.170329	22	4	1.15216	tRNA Arginine
PF3D7_1440800	0	burg	1	23.4824	1.42044	16.2414	3.12815	0.261464	0.194324	0.770948	0.0356524	0.119504	0.170329	24	17	0.917488	major facilitator superfamily, putative
PF3D7_0504200	1	burg	1	21.4624	1.02752	19.9687	3.794	0.256373	0.188771	0.747213	0.0384509	0.125193	0.170329	26	19	3.50446	ATP-dependent helicase, putative
PF3D7_0106300	0	default	1	24	0.222315	11.0521	9.48012	0.2344	0.1648	0.0669297	0.0529689	0.152519	0.170329	28	6	0.603125	calcium-transporting ATPase (ATP6)
PF3D7_1224900	0	default	1	24	0.389544	9.8126	5.17286	0.233362	0.163667	0.180643	0.0537646	0.153432	0.170329	26	6	0.84722	splicing factor 3B subunit 6, putative (SF3B6)
PF3D7_0610600	0	burg	1	22.9425	0.949647	17.402	5.41089	0.22875	0.158637	0.362714	0.0574308	0.159926	0.170329	26	18	3.54647	calcium-dependent protein kinase 2 (CDPK2)
PF3D7_0115600	0	default	1	24	1.67574	19.4983	0.370754	0.190241	0.116626	7.42402	0.0981555	0.222381	0.170329	28	18	3.31098	rifin (RIF)
PF3D7_0209900	0	default	1	24	1.03037	20.3948	-1.93285	0.186205	0.112224	-0.856509	0.103673	0.230291	0.170329	28	15	0.848386	unspecified product
PF3D7_1339000	0	default	1	24	1.09527	21.7989	-2.40977	0.179016	0.104381	-0.765572	0.114205	0.244297	0.170329	0	0	0	probable protein, unknown function
PF3D7_0114100	0	default	1	24	1.77588	18.5064	4.0739	0.174535	0.0994925	0.738855	0.121251	0.2528	0.170329	28	19	4.98017	Pfmc-2TM Maurer's cleft two transmembrane protein (MC-2TM)
PF3D7_1004400	1	burg	1	24.95	0.947568	18.7305	7.68736	0.169834	0.0943648	0.2115	0.129066	0.264143	0.170329	28	19	1.93124	RNA-binding protein, putative
PF3D7_1416600	0	default	1	24	0.67513	22.6741	1.48831	0.164198	0.0882163	1.52647	0.139039	0.277258	0.170329	28	19	1.78035	conserved Plasmodium protein, unknown function
PF3D7_0215200	0	default	1	24	0.461264	20.8459	2.39934	0.158524	0.0820266	0.356642	0.149781	0.290184	0.170329	28	14	0.243434	conserved Plasmodium protein, unknown function
PF3D7_0205700	0	default	1	24	0.503153	12.7988	5.47545	0.157244	0.0806295	0.26116	0.152308	0.293232	0.170329	28	8	2.01215	#N/A
PF3D7_1245400	1	burg	1	26.6133	0.902294	22.8215	3.43538	0.147353	0.0698395	0.693728	0.173166	0.318642	0.170329	28	24	1.84544	mitochondrial ribosomal protein L3 precursor, putative
PF3D7_1212200	0	burg	1	20.5773	1.07952	18.5755	1.71968	0.141652	0.0636203	1.35971	0.186336	0.334026	0.170329	28	22	4.12374	conserved Plasmodium protein, unknown function
PF3D7_1202900	0	default	1	24	0.258259	8.81327	8.47708	0.1304	0.0513453	0.0605019	0.215038	0.367582	0.170329	22	10	0.423782	high mobility group protein B1 (HMGB1)
PF3D7_0727900	0	default	1	24	0.530728	15.4135	3.27243	0.123526	0.0438469	0.367145	0.234492	0.388763	0.170329	28	10	1.47814	conserved Plasmodium protein, unknown function
PF3D7_1407200	0	default	1	24	0.416685	21.201	5.75727	0.111261	0.0304662	0.159494	0.273224	0.429809	0.170329	28	15	0.315162	conserved Plasmodium protein, unknown function
PF3D7_1130800	0	default	1	24	0.678986	19.6467	0.0609067	0.102409	0.0208099	25.7474	0.304693	0.459015	0.170329	28	22	1.96224	armadillo repeat protein PF16, putative
PF3D7_1302900	0	default	1	24	0.858645	21.2881	2.76562	0.10004	0.0182256	0.683044	0.313657	0.467935	0.170329	28	22	2.46208	conserved Plasmodium protein, unknown function
PF3D7_0915500	0	default	1	24	0.567378	22.9996	-0.56889	0.0905907	0.00791715	-3.0379	0.351846	0.505314	0.170329	28	22	2.60176	conserved Plasmodium protein, unknown function
PF3D7_1038000	0	default	1	24	0.212253	9.96235	10.3136	0.0879845	0.00507401	0.049118	0.363098	0.516919	0.170329	28	8	0.47351	#N/A
PF3D7_1032000	0	burg	1	20.3673	0.527103	20.0684	4.1026	0.0837264	0.00042882	0.338882	0.382188	0.534461	0.170329	28	0	0.616318	ribosome maturation factor RimM, putative (RimM)
PF3D7_1038600	0	default	1	24	0.502009	12.7487	0.917241	0.0767949	-0.0071329	1.72533	0.415222	0.563852	0.170329	28	11	1.15098	Plasmodium exported protein, unknown function
PF3D7_0516700	0	default	1	24	0.430751	18.5067	8.47663	0.0689563	-0.015684	0.135535	0.455691	0.597945	0.170329	28	13	0.626949	ubiquitin carboxyl-terminal hydrolase 2, putative
PF3D7_1473600	0	default	1	24	0.625469	22.6602	1.79105	0.0317772	-0.056243	1.43268	0.701016	0.794283	0.170329	28	23	4.14642	conserved Plasmodium protein, unknown function
PF3D7_1217900	0	yule-walker	1	26.973	0.812703	13.2412	5.08022	0.765793	0.744502	0.281767	1.16e-07	5.07e-05	0.201043	26	15	0.645091	conserved protein, unknown function
PF3D7_1230300	0	yule-walker	1	20.7917	1.7608	1.35325	0.858967	0.741668	0.718184	3.57924	3.42e-07	6.92e-05	0.201043	24	20	2.55736	subpellicular microtubule protein 2, putative (SPM2)
PF3D7_0516400	0	burg	1	25.9221	0.633129	14.1796	4.82891	0.658388	0.627332	0.216876	7.39e-06	0.00034214	0.201043	26	15	0.28188	phosducin-like protein, putative (PhLP3)
PF3D7_0922000	1	burg	1	27.7222	1.16964	1.49211	1.56062	0.656048	0.624779	0.795017	7.97e-06	0.0003532	0.201043	28	0	0.98291	dynein intermediate chain, putative
PF3D7_1411800	0	yule-walker	1	21.6957	0.612587	3.67846	4.24828	0.642723	0.610244	0.185084	1.21e-05	0.0004779	0.201043	22	2	0.6037	conserved Plasmodium protein, unknown function
PF3D7_1209300	0	burg	1	24.642	0.913852	16.3506	6.85068	0.504607	0.459571	0.31641	0.00044101	0.00653271	0.201043	26	17	1.82355	zinc finger transcription factor, putative (KROX1)
PF3D7_1365000	1	yule-walker	1	24.0482	0.417946	10.2762	5.69518	0.502088	0.456824	0.148499	0.00046631	0.00676247	0.201043	24	8	0.704551	conserved Plasmodium protein, unknown function
PF3D7_1306400	1	yule-walker	1	22.427	0.513182	13.9651	9.32642	0.485318	0.438528	0.0666523	0.00067132	0.00864617	0.201043	22	14	0.411573	26S protease regulatory subunit 10B, putative (RPT4)
PF3D7_0510100	1	yule-walker	1	20.5773	1.14934	1.03572	6.20863	0.478774	0.43139	0.415068	0.00077142	0.00955862	0.201043	26	20	2.71049	conserved Plasmodium protein, unknown function
PF3D7_1005000	0	burg	1	21.0105	0.412223	2.74411	4.54798	0.472741	0.424809	0.110952	0.00087551	0.0101961	0.201043	20	2	0.313572	methionine--tRNA ligase, putative (MRSapi)
PF3D7_1221000	0	burg	1	21.9341	1.27087	18.6941	5.76767	0.455513	0.406014	0.506225	0.00124699	0.0127826	0.201043	26	17	3.62146	histone-lysine N-methyltransferase, H3 lysine-4 specific (SET10)
PF3D7_0418400	1	yule-walker	1	20.3673	0.853091	13.0418	4.21984	0.452837	0.403095	0.311593	0.00131609	0.0132854	0.201043	22	10	0.669097	conserved Plasmodium protein, unknown function
PF3D7_0935000	1	default	1	24	0.403158	9.16947	6.82393	0.44675	0.396455	0.143835	0.00148639	0.0145006	0.201043	26	5	0.743496	U2 small nuclear ribonucleoprotein B'', putative
PF3D7_1015000	0	default	1	24	0.826962	17.929	3.94349	0.444512	0.394014	0.574868	0.00155388	0.0149361	0.201043	24	18	2.01228	FAD synthetase, putative
PF3D7_0810000	1	burg	1	21.234	0.866975	14.126	5.82667	0.431138	0.379423	0.215471	0.00201873	0.0181686	0.201043	22	12	0.310372	acyl-CoA binding protein, putative
PF3D7_1237500	0	burg	1	26.973	0.554397	14.528	6.69973	0.391718	0.336419	0.0963013	0.00421849	0.030808	0.201043	28	11	0.184482	conserved Plasmodium protein, unknown function
PF3D7_0319600	0	burg	1	20.1616	0.700067	13.2958	8.18444	0.389704	0.334223	0.201405	0.00437464	0.0315083	0.201043	24	8	0.783384	elongation factor 1 (EF-1), putative
PF3D7_1307000	1	default	1	24	0.358421	6.86324	5.89721	0.38606	0.330247	0.172335	0.00467076	0.0332291	0.201043	26	4	0.481725	exosome complex component RRP40, putative (RRP40)
PF3D7_0315300	0	burg	1	25.5897	1.13141	23.4684	2.73422	0.378603	0.322112	0.928555	0.00533413	0.0358972	0.201043	26	20	3.19884	conserved Plasmodium protein, unknown function
PF3D7_0608500	0	burg	1	21.6957	0.755966	13.8533	8.36713	0.377647	0.321069	0.107057	0.00542508	0.0363223	0.201043	22	11	0.441113	proteasome subunit alpha type-2, putative
PF3D7_0324100	1	burg	1	26.6133	2.27634	19.4714	0.0107281	0.372599	0.315563	254.89	0.00592917	0.0384183	0.201043	26	17	4.37187	Pfmc-2TM Maurer's cleft two transmembrane protein (MC-2TM)
PF3D7_0601800	0	burg	1	20.1616	1.16305	15.211	-1.79721	0.366735	0.309166	-0.751301	0.00656806	0.0406611	0.201043	20	14	0.727454	H/ACA snoRNA
PF3D7_0507800	1	burg	1	25.5897	0.90787	19.8991	9.13504	0.345165	0.285634	0.121848	0.00949408	0.0519294	0.201043	28	17	0.0765539	conserved Plasmodium protein, unknown function
PF3D7_1136300	0	burg	1	27.3425	0.373775	10.4265	8.56375	0.33694	0.276661	0.0716737	0.0108914	0.057295	0.201043	26	8	0.533527	tudor staphylococcal nuclease (TSN)
PF3D7_1421100	0	yule-walker	1	20.1616	1.34505	5.14525	5.30609	0.327566	0.266436	0.316894	0.01271	0.0634165	0.201043	20	4	0.880569	conserved Plasmodium protein, unknown function
PF3D7_0828300	0	burg	1	21.6957	0.696549	15.4201	5.66481	0.310235	0.247529	0.176186	0.0168157	0.0749611	0.201043	22	15	0.394617	conserved Plasmodium protein, unknown function
PF3D7_0300400	0	default	1	24	1.4495	20.7216	-3.04057	0.301076	0.237538	-0.617737	0.0194414	0.0821158	0.201043	28	21	2.04913	stevor
PF3D7_1369000	0	default	1	24	1.15827	6.25334	4.42438	0.298418	0.234637	0.360406	0.0202705	0.0841227	0.201043	28	5	1.32503	glycosylphosphatidylinositol anchor attachment 1 protein, putative (GPAA1)
PF3D7_0410500	0	default	1	24	1.3681	20.0163	0.51077	0.261195	0.194031	3.73919	0.0357954	0.11983	0.201043	28	15	0.271019	conserved Plasmodium protein, unknown function
PF3D7_1210400	0	default	1	24	0.305493	7.86341	5.95279	0.252754	0.184822	0.195717	0.0405604	0.129639	0.201043	26	4	1.04462	general transcription factor 3C polypeptide 5, putative
PF3D7_0709700	0	default	1	24	0.621754	8.92418	6.13087	0.212178	0.140558	0.157455	0.072562	0.185067	0.201043	28	5	1.04238	lysophospholipase, putative
PF3D7_1238700	1	burg	1	21.9341	0.943944	18.8724	4.25188	0.211377	0.139684	0.689145	0.0733773	0.185986	0.201043	26	19	4.08574	conserved Plasmodium protein, unknown function
PF3D7_1019800	1	yule-walker	1	22.1778	0.983517	20.1258	4.20323	0.201069	0.128439	0.714002	0.084645	0.203498	0.201043	28	18	4.14477	tRNA methyltransferase, putative
PF3D7_1436300	0	default	1	24	1.40949	20.6114	8.76133	0.185069	0.110985	0.262151	0.105276	0.231979	0.201043	28	15	0.608998	translocon component PTEX150 (PTEX150)
PF3D7_0315700	0	default	1	24	0.579063	0.135706	-0.523584	0.170297	0.0948697	-3.69042	0.128277	0.263146	0.201043	28	21	2.14637	conserved Plasmodium membrane protein, unknown function
PF3D7_1305900	0	default	1	24	0.73433	16.2434	5.65467	0.160904	0.0846221	0.240211	0.145188	0.28466	0.201043	28	18	1.29523	conserved Plasmodium protein, unknown function
PF3D7_1302500	0	default	1	24	0.202743	7.99467	6.56411	0.15513	0.078324	0.0930939	0.156562	0.298511	0.201043	26	4	0.520759	conserved Plasmodium protein, unknown function
PF3D7_0419200	0	default	1	24	0.523686	17.6926	1.88827	0.15177	0.0746578	0.591151	0.163551	0.307628	0.201043	28	13	0.206706	CGI-141 protein homolog, putative
PF3D7_1003400	0	default	1	24	0.778963	16.8811	4.3655	0.147972	0.0705148	0.799785	0.171788	0.316854	0.201043	26	17	0.562299	conserved Plasmodium protein, unknown function
PF3D7_1464100	0	default	1	24	0.317167	20.5855	2.68007	0.146927	0.0693753	0.430633	0.174119	0.319463	0.201043	26	19	1.3714	conserved Plasmodium protein, unknown function
PF3D7_1411200	0	burg	1	21.0105	0.774642	2.97479	7.75381	0.14634	0.0687347	0.187582	0.175442	0.320797	0.201043	28	15	0.0840663	rhomboid protease ROM8 (ROM8)
PF3D7_0523400	0	default	1	24	0.235669	18.0826	7.09824	0.14639	0.0687896	0.135449	0.175328	0.320797	0.201043	28	17	0.342649	DnaJ protein, putative
PF3D7_1438600	0	default	1	24	0.231975	10.9896	4.02025	0.127466	0.0481452	0.149528	0.223153	0.376896	0.201043	28	5	0.317938	conserved protein, unknown function
PF3D7_1117300	0	default	1	24	0.535601	12.2994	3.72266	0.117458	0.0372274	0.309864	0.25298	0.407653	0.201043	28	11	1.1687	conserved Plasmodium protein, unknown function
PF3D7_1001700	0	default	1	24	0.694326	9.47748	7.53241	0.103222	0.0216971	0.21011	0.30167	0.456433	0.201043	28	8	2.55088	Plasmodium exported protein (PHISTc), unknown function
PF3D7_1478800	0	default	1	24	0.973365	18.0393	4.29522	0.0922942	0.00977555	0.524987	0.344664	0.49917	0.201043	28	13	1.53684	Plasmodium exported protein, unknown function
PF3D7_0604800	0	default	1	24	0.804617	20.0485	2.35739	0.0904532	0.0077671	0.790126	0.352432	0.505727	0.201043	28	21	3.02176	RAP protein, putative
PF3D7_0628900	0	burg	1	20.3673	0.849195	18.1161	2.8118	0.0820923	-0.0013538	0.89344	0.389752	0.542314	0.201043	28	23	4.13128	RAP protein, putative
PF3D7_1122300	0	default	1	24	0.746134	14.9365	3.51869	0.0815366	-0.0019601	0.539942	0.392356	0.544046	0.201043	28	11	2.10259	conserved Plasmodium protein, unknown function
PF3D7_1246300	0	default	1	24	0.858428	13.8461	7.50292	0.0754999	-0.0085456	0.300221	0.421674	0.569603	0.201043	28	11	2.88066	conserved Plasmodium protein, unknown function
PF3D7_1463600	0	default	1	24	0.607317	11.8868	-0.766692	0.0746287	-0.009496	-2.13632	0.426065	0.574348	0.201043	20	15	0.959259	conserved Plasmodium protein, unknown function
PF3D7_0217300	0	default	1	24	0.342874	14.281	5.02257	0.0597499	-0.0257274	0.213742	0.507782	0.641764	0.201043	28	11	0.86506	AP-2 complex subunit sigma, putative
PF3D7_1449900	0	default	1	24	0.160517	18.559	4.1168	0.055351	-0.0305262	0.134408	0.534534	0.661557	0.201043	28	14	0.228609	conserved Plasmodium protein, unknown function
PF3D7_1431800	0	default	1	24	0.558341	0.116248	2.60224	0.0531338	-0.032945	0.721475	0.548498	0.674088	0.201043	28	23	3.11505	apyrase, putative
PF3D7_0623900	0	default	1	24	0.535823	0.143495	4.16281	0.0498696	-0.0365059	0.435588	0.56966	0.690165	0.201043	28	25	2.82002	ribonuclease H2 subunit A, putative
PF3D7_1131100	1	yule-walker	1	22.9425	1.45961	14.2294	3.04582	0.674385	0.644783	0.750158	4.36e-06	0.00025371	0.236585	26	13	1.50901	serpentine receptor, putative (SR1)
PF3D7_1208400	1	burg	1	23.7619	1.67985	13.2327	4.08586	0.65744	0.626298	0.564646	7.62e-06	0.00034964	0.236585	26	13	1.48257	amino acid transporter, putative
PF3D7_1449800	0	burg	1	20.3673	0.533783	13.5367	5.1779	0.652863	0.621306	0.178756	8.82e-06	0.00036841	0.236585	24	8	0.647669	conserved Plasmodium protein, unknown function
PF3D7_1432300	0	burg	1	26.973	0.998447	13.4646	3.1242	0.622627	0.588321	0.519135	2.21e-05	0.00075069	0.236585	28	14	0.378802	conserved Plasmodium protein, unknown function
PF3D7_1248900	1	yule-walker	1	25.2658	0.474181	11.3007	8.48691	0.617731	0.582979	0.0608485	2.55e-05	0.00082472	0.236585	24	12	0.269699	26S protease regulatory subunit 8, putative (RPT6)
PF3D7_1443300	0	burg	1	20.1616	0.609656	12.5974	6.00573	0.606983	0.571255	0.245758	3.46e-05	0.00101045	0.236585	24	8	0.930237	U6 snRNA-associated Sm-like protein LSm5, putative (LSM5)
PF3D7_1038200	1	yule-walker	1	20.5773	0.716608	11.7349	2.29032	0.597308	0.560699	0.571133	4.52e-05	0.00120467	0.236585	24	8	1.0606	conserved Plasmodium protein, unknown function
PF3D7_1250600	0	default	1	24	0.432469	7.96645	6.67048	0.595307	0.558516	0.178553	4.77e-05	0.00125934	0.236585	26	6	1.34156	eukaryotic translation initiation factor 2b, subunit 2, putative
PF3D7_1237800	0	burg	1	22.9425	0.414046	10.8725	3.57907	0.576121	0.537587	0.293049	7.94e-05	0.00180447	0.236585	26	6	0.650612	ubiquitin-like modifier HUB1, putative (HUB1)
PF3D7_0809500	0	burg	1	20.7917	0.557658	11.7839	4.72782	0.510765	0.466289	0.277252	0.00038432	0.00585893	0.236585	26	5	0.901395	histone acetyltransferase subunit NuA4, putative
PF3D7_1010700	1	burg	1	20.3673	0.679172	13.8021	7.15034	0.477245	0.429721	0.187647	0.00079668	0.00971057	0.236585	24	9	0.434166	dolichyl-phosphate-mannose protein mannosyltransferase, putative
PF3D7_0517200	0	burg	1	23.7619	1.86494	22.4436	3.13231	0.466421	0.417914	0.656831	0.00099812	0.0111122	0.236585	22	1	1.01987	conserved Plasmodium protein, unknown function
PF3D7_1244500	0	burg	1	20.3673	1.30008	4.1054	-0.889042	0.463469	0.414694	-1.95387	0.00106058	0.0116451	0.236585	22	1	0.636069	conserved Plasmodium protein, unknown function
PF3D7_1346100	0	burg	1	21.6957	0.624231	14.2861	8.70386	0.449171	0.399096	0.107667	0.00141638	0.0139478	0.236585	22	12	0.257651	protein transport protein SEC61 subunit alpha (SEC61)
PF3D7_1360100	0	burg	1	26.6133	0.335465	8.2397	5.73565	0.425626	0.37341	0.149513	0.00224463	0.0196602	0.236585	28	6	0.68512	RNA-binding protein, putative
PF3D7_0219700	1	burg	1	20.5773	2.43997	5.62186	5.1774	0.401558	0.347154	0.553404	0.0035257	0.0273962	0.236585	22	2	1.74529	Plasmodium exported protein (PHISTc), unknown function (GEXP20)
PF3D7_1239800	1	burg	1	21.6957	1.39376	18.1384	3.73166	0.399752	0.345184	0.796284	0.00364453	0.0280783	0.236585	24	17	2.28499	conserved Plasmodium protein, unknown function
PF3D7_1011400	0	burg	1	22.1778	0.702847	13.6092	6.2131	0.399177	0.344556	0.130021	0.00368312	0.028239	0.236585	22	12	0.412831	proteasome subunit beta type-5
PF3D7_0730300	1	burg	1	21.0105	1.41553	4.6293	9.91045	0.373018	0.31602	0.168625	0.00588578	0.0384183	0.236585	20	5	1.14907	transcription factor with AP2 domain(s) (AP2-L)
PF3D7_0100200	1	burg	1	21.9341	1.27726	17.1499	4.10326	0.370217	0.312964	0.367118	0.00618163	0.0390383	0.236585	20	16	1.60198	rifin (RIF)
PF3D7_0205900	1	burg	1	22.1778	0.462527	16.0122	9.05104	0.369942	0.312664	0.0719863	0.00621137	0.0391789	0.236585	22	16	0.409729	26S proteasome regulatory subunit RPN1, putative (RPN1)
PF3D7_1209000	1	burg	1	21.0105	0.67565	13.2837	5.67899	0.363146	0.30525	0.213821	0.00698941	0.0424479	0.236585	24	9	0.367945	conserved Plasmodium protein, unknown function
PF3D7_1475100	0	default	1	24	0.857861	15.0261	4.36082	0.362034	0.304037	0.24222	0.00712477	0.042921	0.236585	24	13	0.519703	conserved Plasmodium protein, unknown function
PF3D7_1113700	0	yule-walker	1	20.7917	0.58107	12.6622	5.52618	0.359059	0.300792	0.241145	0.00749893	0.0440089	0.236585	24	8	0.749375	glyoxalase I (GloI)
PF3D7_1237900	1	burg	1	22.427	1.29329	0.833957	8.84877	0.356956	0.298497	0.173683	0.00777407	0.045268	0.236585	22	0	0.96452	conserved Plasmodium protein, unknown function
PF3D7_1252900	0	burg	1	21.6957	2.18115	4.53215	3.80803	0.354125	0.295409	0.695015	0.00815892	0.0467284	0.236585	22	3	1.63027	Plasmodium exported protein, unknown function
PF3D7_1220600	0	default	1	24	0.62173	11.2105	3.17036	0.353992	0.295264	0.237296	0.00817738	0.0467322	0.236585	24	9	0.470029	conserved Plasmodium protein, unknown function
PF3D7_1477100	1	burg	1	24.0482	1.82005	17.9861	-0.647829	0.334872	0.274406	-3.4398	0.0112708	0.0586483	0.236585	28	17	3.21181	Plasmodium exported protein (hyp6), unknown function
PF3D7_1362300	1	burg	1	21.0105	0.723694	13.0498	4.08056	0.300715	0.237144	0.333827	0.0195523	0.0823383	0.236585	24	9	0.403056	conserved protein, unknown function
PF3D7_1328600	0	burg	1	23.7619	0.83009	23.3968	1.26691	0.299313	0.235614	1.2319	0.0199878	0.0833463	0.236585	24	22	0.914807	conserved Plasmodium protein, unknown function
PF3D7_1468400	0	burg	1	22.427	1.15428	21.0319	3.02634	0.293161	0.228903	1.30203	0.0220051	0.0889903	0.236585	26	17	1.51553	zinc finger protein, putative (D13)
PF3D7_1476700	1	burg	1	23.2093	0.905072	14.9732	0.246126	0.290263	0.225742	5.41734	0.0230182	0.0912524	0.236585	22	14	0.778904	lysophospholipase, putative
PF3D7_1372800	0	default	1	24	1.39077	20.6918	-2.53735	0.287541	0.222772	-0.717708	0.0240082	0.0941779	0.236585	28	21	2.10215	stevor
PF3D7_1455800	0	default	1	24	0.787754	1.26322	-1.03616	0.283947	0.218851	-1.51288	0.0253746	0.0964856	0.236585	28	20	1.16785	LCCL domain-containing protein (CCp2)
PF3D7_0505600	0	default	1	24	0.452878	13.0506	4.09792	0.271693	0.205483	0.15906	0.0305817	0.107685	0.236585	24	12	0.230927	conserved Plasmodium protein, unknown function
PF3D7_1106800	0	default	1	24	0.630241	20.5425	4.61333	0.260266	0.193018	0.187373	0.0362937	0.120648	0.236585	26	17	0.83143	protein kinase, putative
PF3D7_0809400	1	burg	1	21.0105	1.06973	19.6794	4.62684	0.258145	0.190704	0.730653	0.0374549	0.123133	0.236585	26	18	4.48313	conserved Plasmodium protein, unknown function
PF3D7_0600300	0	burg	1	20.7917	1.18051	18.8931	-1.45303	0.257833	0.190363	-1.133	0.0376286	0.123472	0.236585	20	17	1.66947	rifin (RIF)
PF3D7_0607500	0	default	1	24	0.449997	11.4869	3.8118	0.257206	0.189679	0.170554	0.03798	0.124046	0.236585	24	9	0.343019	para-hydroxybenzoate--polyprenyltransferase, putative (COQ2)
PF3D7_0930100	0	default	1	24	0.92492	17.646	4.54086	0.250806	0.182697	0.637484	0.0417387	0.131874	0.236585	26	17	3.10059	conserved Plasmodium protein, unknown function
PF3D7_0112000	1	burg	1	20.1616	0.450088	13.5517	4.55097	0.250378	0.182231	0.179386	0.0420014	0.132324	0.236585	24	8	0.406302	TatD-like deoxyribonuclease, putative
PF3D7_1433700	0	burg	1	21.4624	1.09529	17.8116	3.63982	0.246472	0.177969	0.65481	0.0444727	0.136954	0.236585	26	19	3.75254	conserved Plasmodium protein, unknown function
PF3D7_0402500	0	default	1	24	1.5702	20.9431	-1.09216	0.228498	0.158361	-2.16242	0.0576378	0.160142	0.236585	28	21	2.67062	rifin, pseudogene (RIF)
PF3D7_1346000	1	burg	1	20.5773	0.910914	1.75823	1.66598	0.209654	0.137804	0.860243	0.0751608	0.189041	0.236585	28	13	0.123733	dynactin subunit 2, putative
PF3D7_1306700	0	default	1	24	1.19195	3.50031	1.89017	0.18943	0.115741	1.38143	0.0992425	0.223777	0.236585	28	26	2.24191	conserved Plasmodium protein, unknown function
PF3D7_0921100	1	burg	1	25.9221	1.27085	20.0588	0.641404	0.179001	0.104365	3.50154	0.114227	0.244297	0.236585	28	20	3.85916	conserved Plasmodium protein, unknown function
PF3D7_1363100	0	default	1	24	0.292603	10.0265	4.81454	0.172671	0.0974591	0.103857	0.124297	0.257373	0.236585	28	5	0.323247	conserved Plasmodium protein, unknown function
PF3D7_1025100	0	default	1	24	0.648557	7.6943	7.64023	0.171292	0.0959545	0.142222	0.126596	0.260208	0.236585	28	6	1.83395	glutamine--fructose-6-phosphate aminotransferase [isomerizing], putative (GFPT)
PF3D7_1006100	0	default	1	24	0.480985	3.96146	2.60546	0.168279	0.0926675	0.349232	0.131752	0.26704	0.236585	28	27	0.93746	CCR4-NOT transcription complex subunit 5, putative (NOT5)
PF3D7_0718000	0	default	1	24	0.432577	22.5366	1.25342	0.162039	0.0858607	0.720048	0.143041	0.281969	0.236585	22	21	0.536071	dynein heavy chain, putative
PF3D7_0907600	0	default	1	24	0.514927	23.1739	6.39915	0.161902	0.0857117	0.157199	0.143298	0.282062	0.236585	20	4	0.78184	translation initiation factor SUI1, putative
PF3D7_1223500	0	default	1	24	0.370701	17.5183	6.9575	0.15555	0.0787815	0.10089	0.155709	0.297155	0.236585	28	12	0.400289	conserved Plasmodium protein, unknown function
PF3D7_1348900	0	default	1	24	0.299685	9.91049	4.06287	0.12528	0.0457604	0.165984	0.229381	0.383451	0.236585	22	11	0.189522	conserved Plasmodium protein, unknown function
PF3D7_0713400	0	default	1	24	0.400688	12.2235	6.35732	0.123116	0.0433987	0.133846	0.235704	0.390401	0.236585	28	10	1.2096	serpentine receptor, putative (SR25)
PF3D7_0324900	0	default	1	24	0.28784	18.448	6.79038	0.122388	0.042605	0.0892168	0.237864	0.39293	0.236585	28	13	0.145457	erythrocyte membrane protein 1, PfEMP1 (VAR)
PF3D7_0604200	1	burg	1	20.1616	0.906206	16.9549	1.10605	0.111069	0.0302567	2.03201	0.273874	0.430078	0.236585	28	24	1.70731	mitochondrial ribosomal protein L41, putative
PF3D7_0628700	1	burg	1	24.0482	0.198592	21.1856	3.83881	0.10383	0.0223595	0.1118	0.299431	0.455403	0.236585	28	20	0.394408	conserved Plasmodium protein, unknown function
PF3D7_1371900	0	default	1	24	0.890621	20.0219	2.80949	0.102699	0.0211259	0.685362	0.303613	0.45818	0.236585	28	19	2.61914	Plasmodium exported protein, unknown function
PF3D7_1144100	0	default	1	24	0.500185	5.93615	4.2373	0.101181	0.0194705	0.264146	0.309309	0.463219	0.236585	28	27	0.764644	mitochondrial large subunit ribosomal protein, putative
PF3D7_0105000	0	default	1	24	0.244901	17.5875	2.96227	0.0999224	0.0180972	0.216305	0.314108	0.468207	0.236585	28	14	0.33224	unspecified product
PF3D7_1435800	1	burg	1	20.5773	0.91784	18.0859	1.2472	0.0946821	0.0123805	2.08309	0.334821	0.489591	0.236585	28	25	2.35825	GTPase Era, putative (ERA)
PF3D7_1024000	0	default	1	24	0.50693	18.6241	5.6074	0.0808882	-0.0026674	0.325753	0.395414	0.547515	0.236585	28	22	1.94461	conserved Plasmodium protein, unknown function
PF3D7_1024200	0	default	1	24	0.706026	0.0387981	1.4285	0.0667081	-0.0181366	1.69072	0.467942	0.609888	0.236585	28	25	3.18552	RNA-binding protein, putative
PF3D7_1316100	0	default	1	24	0.295414	11.9144	5.75168	0.0562024	-0.0295973	0.164945	0.529258	0.657049	0.236585	28	9	1.29815	inositol polyphosphate kinase, putative (IPK2)
PF3D7_0816600	0	default	1	24	0.707946	19.6441	5.48121	0.0441177	-0.0427807	0.450834	0.608764	0.72424	0.236585	28	21	4.55109	chaperone protein ClpB1 (ClpB1)
PF3D7_0813200	0	default	1	24	0.280707	20.3449	6.09571	0.0397632	-0.0475311	0.170745	0.639973	0.748305	0.236585	20	17	0.836528	CS domain protein, putative
PF3D7_1309900	0	default	1	24	0.467975	0.65119	0.0788638	0.0289513	-0.0593259	31.2337	0.723855	0.811891	0.236585	28	25	2.70474	conserved Plasmodium protein, unknown function
PF3D7_1321400	0	default	1	24	0.231482	19.2638	4.92816	0.025372	-0.0632305	0.210818	0.75375	0.833106	0.236585	28	13	0.76261	palmitoyltransferase, putative (DHHC8)
PF3D7_1131000	0	default	1	24	0.276788	0.00296097	3.15971	0.0118005	-0.0780359	0.653389	0.877589	0.919984	0.236585	28	24	2.06398	RNA-binding protein s1, putative
PF3D7_0920700	0	yule-walker	1	22.6818	1.25801	21.148	4.70026	0.83048	0.815069	0.787327	3.32e-09	1.09e-05	0.277589	24	19	2.82954	conserved Plasmodium protein, unknown function
PF3D7_1403800	0	burg	1	27.7222	0.88113	14.9602	2.54444	0.67508	0.645542	0.861486	4.26e-06	0.0002535	0.277589	26	16	1.28211	nuclear formin-like protein (MISFIT)
PF3D7_1038700	0	yule-walker	1	21.234	0.98993	5.39178	1.97631	0.55399	0.513444	0.771172	0.00013893	0.00276218	0.277589	24	3	1.0058	Plasmodium exported protein, unknown function
PF3D7_1038400	1	burg	1	22.427	0.99788	4.14735	0.393154	0.527377	0.484411	3.28319	0.00026283	0.00444076	0.277589	24	0	0.692687	gametocyte-specific protein (Pf11-1)
PF3D7_1127700	0	burg	1	24.0482	1.20934	21.8902	-0.920315	0.478155	0.430714	-1.39289	0.00078156	0.00959998	0.277589	22	21	0.961815	conserved Plasmodium protein, unknown function
PF3D7_0205500	0	burg	1	20.7917	0.544331	11.9279	6.00786	0.466295	0.417777	0.233594	0.00100072	0.0111122	0.277589	26	4	0.752435	DNA-directed RNA polymerase II 16 kDa subunit, putative
PF3D7_0219300	0	yule-walker	1	25.5897	0.465335	12.3912	3.67071	0.453025	0.4033	0.180888	0.00131111	0.0132854	0.277589	24	15	0.358895	conserved Plasmodium protein, unknown function
PF3D7_0520300	1	burg	1	21.0105	0.611813	12.5667	5.13063	0.383917	0.327909	0.224322	0.00485326	0.0338821	0.277589	24	9	0.394952	U6 snRNA-associated Sm-like protein LSm2, putative (LSM2)
PF3D7_1017800	0	default	1	24	0.637603	17.2424	4.52435	0.376641	0.319972	0.162514	0.00552232	0.036785	0.277589	22	17	0.451231	conserved Plasmodium protein, unknown function
PF3D7_1030500	0	burg	1	24.0482	0.442668	14.4942	6.19982	0.362453	0.304494	0.101131	0.0070735	0.0427256	0.277589	24	14	0.290033	26S proteasome regulatory subunit RPN9, putative (RPN9)
PF3D7_1454600	0	burg	1	20.3673	0.785926	14.2827	4.10411	0.359653	0.30144	0.227533	0.00742278	0.0438643	0.277589	22	12	0.505378	mitochondrial ribosomal protein S11 precursor, putative
PF3D7_0412200	0	yule-walker	1	24.0482	0.542852	12.7337	1.92528	0.351994	0.293084	0.479552	0.00846001	0.0478759	0.277589	26	8	0.743353	conserved Plasmodium protein, unknown function
PF3D7_0209000	1	yule-walker	1	20.1616	1.24372	3.5947	0.863843	0.344212	0.284595	1.8206	0.00964708	0.0524372	0.277589	20	2	1.1786	6-cysteine protein (P230)
PF3D7_1343300	0	burg	1	20.5773	0.909343	17.0705	7.25263	0.330389	0.269515	0.220694	0.0121353	0.061787	0.277589	22	17	0.882747	conserved Plasmodium protein, unknown function
PF3D7_1477900	0	default	1	24	1.34856	22.5343	1.84318	0.329897	0.268979	0.895824	0.0122337	0.0618065	0.277589	24	21	1.0644	acyl-CoA synthetase, pseudogene (ACS1b)
PF3D7_0108000	1	yule-walker	1	20.5773	0.650879	14.5857	7.73785	0.326696	0.265487	0.103841	0.012892	0.0641353	0.277589	22	11	0.490104	proteasome subunit beta type-3, putative
PF3D7_0102700	1	yule-walker	1	20.1616	2.29871	5.56793	4.16043	0.325248	0.263907	0.678588	0.0132003	0.0646902	0.277589	22	2	1.24887	merozoite-associated tryptophan-rich antigen (MaTrA)
PF3D7_1318000	0	default	1	24	1.61285	14.4487	-0.252371	0.311397	0.248796	-15.1633	0.0165067	0.0741527	0.277589	28	13	1.57464	conserved Plasmodium membrane protein, unknown function
PF3D7_0901900	0	default	1	24	0.476652	5.74208	2.45921	0.306059	0.242974	0.476974	0.01797	0.0785166	0.277589	26	5	1.29453	probable protein, unknown function
PF3D7_1363400	0	burg	1	26.6133	0.419599	12.7286	6.48613	0.291558	0.227154	0.0843748	0.0225604	0.090452	0.277589	28	11	0.330351	polyubiquitin binding protein, putative (DOA1)
PF3D7_0827200	0	default	1	24	0.671578	20.5336	0.222256	0.275204	0.209313	7.93967	0.0289986	0.104234	0.277589	26	19	1.34438	conserved Plasmodium protein, unknown function
PF3D7_0113200	0	yule-walker	1	25.2658	0.927733	19.3914	4.2227	0.271335	0.205093	0.299914	0.0307472	0.108122	0.277589	28	19	2.03234	Plasmodium exported protein, unknown function
PF3D7_1359600	1	yule-walker	1	21.9341	1.32926	18.0323	7.25465	0.249495	0.181267	0.359024	0.0425493	0.132909	0.277589	26	19	4.23374	conserved Plasmodium protein, unknown function
PF3D7_0829300	0	default	1	24	0.434611	11.9341	6.04567	0.245411	0.176812	0.134816	0.0451666	0.138358	0.277589	22	12	0.175948	U6 snRNA-associated Sm-like protein LSm8, putative (LSM8)
PF3D7_0621700	1	burg	1	26.6133	0.81804	22.3135	4.48207	0.244141	0.175426	0.262853	0.0460099	0.140365	0.277589	28	21	1.87259	conserved Plasmodium protein, unknown function
PF3D7_1242100	1	burg	1	21.6957	0.791707	15.2341	0.900828	0.241871	0.17295	1.29174	0.0475529	0.142996	0.277589	22	15	0.249533	conserved Plasmodium protein, unknown function
PF3D7_0611400	0	default	1	24	0.274842	12.5126	5.87207	0.19987	0.127131	0.107059	0.0860532	0.206115	0.277589	26	8	0.569859	SWI/SNF-related matrix-associated actin-dependent regulator of chromatin
PF3D7_0105600	0	default	1	24	0.308198	20.738	4.10038	0.161823	0.085625	0.134143	0.143448	0.282094	0.277589	28	19	0.237539	conserved Plasmodium protein, unknown function
PF3D7_0311900	0	burg	1	22.1778	0.986368	18.5214	1.77295	0.143221	0.0653323	1.55723	0.182623	0.329743	0.277589	28	20	4.20976	conserved Plasmodium protein, unknown function
PF3D7_1141100	0	default	1	24	0.988729	20.0594	-1.59763	0.142852	0.0649298	-1.13511	0.18349	0.330623	0.277589	28	14	0.620865	conserved Plasmodium protein, unknown function
PF3D7_0917100	0	default	1	24	0.280159	11.0612	4.97481	0.142264	0.0642885	0.130963	0.184879	0.332439	0.277589	22	11	0.298394	N-glycosylase/DNA lyase, putative (OGG1)
PF3D7_1214800	0	default	1	24	0.484859	4.95346	-0.324497	0.138049	0.0596901	-2.93616	0.195122	0.344578	0.277589	28	26	0.7413	conserved Plasmodium protein, unknown function
PF3D7_1024900	0	burg	1	20.7917	0.859695	20.0772	3.41136	0.134386	0.0556936	0.733063	0.204441	0.355018	0.277589	28	22	3.77199	conserved Plasmodium protein, unknown function
PF3D7_0115400	0	default	1	24	1.40947	20.1944	0.100166	0.124892	0.0453372	27.8202	0.230503	0.384588	0.277589	28	20	3.90373	stevor
PF3D7_0400100	0	default	1	24	0.509304	4.88769	6.43726	0.117113	0.0368505	0.171204	0.254072	0.408656	0.277589	20	4	0.502403	erythrocyte membrane protein 1, PfEMP1 (VAR)
PF3D7_0930500	1	burg	1	20.7917	0.728043	2.3466	7.4225	0.116636	0.03633	0.217388	0.255586	0.410016	0.277589	28	13	0.401883	diacylglycerol kinase, putative (DGK1)
PF3D7_1349500	0	default	1	24	0.477365	16.2842	7.19245	0.106808	0.0256082	0.154652	0.288666	0.444968	0.277589	28	11	0.307758	conserved Plasmodium protein, unknown function
PF3D7_0406600	0	default	1	24	0.650281	21.6584	-1.64961	0.103518	0.0220192	-1.03004	0.30058	0.455696	0.277589	28	23	2.48437	conserved Plasmodium protein, unknown function
PF3D7_0820800	1	default	1	24	0.497031	23.236	2.98175	0.0973061	0.015243	0.56908	0.324299	0.477679	0.277589	28	24	1.86137	conserved Plasmodium protein, unknown function
PF3D7_0702200	0	default	1	24	1.25631	18.653	6.76596	0.0945337	0.0122186	0.420447	0.335425	0.4902	0.277589	28	14	0.974055	lysophospholipase, putative
PF3D7_1358700	0	default	1	24	0.522563	10.9547	6.47604	0.0914651	0.00887106	0.188511	0.348143	0.502329	0.277589	28	9	1.71813	HVA22-like protein, putative
PF3D7_1122800	0	default	1	24	0.43356	22.7903	5.38061	0.0740104	-0.0101704	0.209211	0.429207	0.575821	0.277589	20	4	0.580421	calcium-dependent protein kinase 6 (CDPK6)
PF3D7_0608300	0	default	1	24	0.610297	18.1836	3.26324	0.0650457	-0.0199501	0.597765	0.477193	0.616991	0.277589	28	22	2.55826	conserved Plasmodium protein, unknown function
PF3D7_1439300	0	default	1	24	0.28569	16.9482	6.68742	0.0605989	-0.0248012	0.132428	0.502761	0.638092	0.277589	28	12	0.273203	conserved Plasmodium protein, unknown function
PF3D7_0114300	0	default	1	24	0.810926	20.21	0.4168	0.0546657	-0.0312738	6.04631	0.538815	0.665595	0.277589	28	22	4.26655	exported protein family 4, pseudogene (EPF4)
PF3D7_0506300	0	burg	1	22.1778	0.738199	18.8058	3.13091	0.0503714	-0.0359585	0.917666	0.566359	0.688383	0.277589	28	24	2.67881	conserved Plasmodium protein, unknown function
PF3D7_1450900	0	default	1	24	0.67319	23.0949	2.0509	0.0412393	-0.0459208	1.38813	0.629234	0.73922	0.277589	28	24	3.18385	acetyl-CoA acetyltransferase, putative
PF3D7_1134600	0	default	1	24	0.206119	21.2558	4.29865	0.0353054	-0.0523941	0.195768	0.673423	0.773749	0.277589	28	17	0.365429	zinc finger protein, putative
PF3D7_1006600	0	default	1	24	0.221989	17.5075	5.68174	0.0325935	-0.0553526	0.164376	0.694543	0.789318	0.277589	28	21	1.23769	phosducin-like protein, putative (PhLP1)
PF3D7_1120600	0	default	1	24	0.411787	21.4612	4.15301	0.0265271	-0.0619704	0.531389	0.743982	0.826562	0.277589	28	24	2.2364	conserved Plasmodium protein, unknown function
PF3D7_0514200	1	burg	1	24.0482	0.752097	13.1093	5.51	0.731297	0.70687	0.165326	5.27e-07	8.35e-05	0.324753	26	13	0.556387	conserved Plasmodium protein, unknown function
PF3D7_0514000	0	burg	1	21.0105	0.966665	0.828989	1.58892	0.651072	0.619351	1.62968	9.33e-06	0.00038434	0.324753	26	19	2.30575	tubulin--tyrosine ligase, putative (TTL)
PF3D7_0718600	0	burg	1	22.9425	0.819235	0.606683	4.1795	0.595092	0.558282	0.526466	4.8e-05	0.00126034	0.324753	26	19	1.48964	conserved Plasmodium protein, unknown function
PF3D7_0321300	1	burg	1	20.3673	1.0943	1.64821	1.58643	0.460009	0.410919	1.8097	0.00113828	0.0120903	0.324753	26	20	2.23242	conserved Plasmodium protein, unknown function
PF3D7_1302200	1	burg	1	20.1616	2.04887	4.77569	-1.48058	0.455463	0.40596	-1.66303	0.00124825	0.0127826	0.324753	20	4	1.35511	early transcribed membrane protein 13 (ETRAMP13)
PF3D7_1116300	1	burg	1	21.6957	0.655291	9.15443	6.14474	0.440401	0.389528	0.246528	0.00168519	0.0159059	0.324753	26	4	1.11422	peptidyl-prolyl cis-trans isomerase (CYP19C)
PF3D7_0903100	0	burg	1	21.6957	0.340531	15.7501	3.82608	0.396057	0.341153	0.12057	0.00389903	0.0294624	0.324753	20	15	0.203617	protein RER1, putative (RER1)
PF3D7_1001900	0	burg	1	20.3673	1.5351	6.94574	6.47975	0.389707	0.334226	0.284865	0.00437441	0.0315083	0.324753	22	4	1.00918	Plasmodium exported protein (hyp16), unknown function (PfJ23)
PF3D7_1113500	1	burg	1	24.95	0.404334	19.2142	5.38031	0.371822	0.314714	0.0903708	0.00601053	0.0386861	0.324753	28	16	0.289807	GTP-binding protein, putative
PF3D7_0506000	0	burg	1	20.1616	0.707642	14.6968	2.52294	0.368192	0.310755	0.466454	0.00640376	0.0400063	0.324753	24	8	0.487425	conserved Plasmodium protein, unknown function
PF3D7_1238800	1	burg	1	20.5773	0.673966	3.9661	9.40441	0.363679	0.305832	0.0880225	0.0069253	0.0421075	0.324753	20	3	0.494902	acyl-CoA synthetase (ACS11)
PF3D7_1254300	0	default	1	24	1.44878	21.9988	-2.08391	0.350688	0.29166	-0.920337	0.00864937	0.0488273	0.324753	28	21	1.19537	stevor
PF3D7_1326200	0	yule-walker	1	21.234	0.393615	19.913	2.50095	0.337168	0.27691	0.210174	0.0108502	0.0571357	0.324753	22	19	0.39475	conserved Plasmodium protein, unknown function
PF3D7_1254700	0	default	1	24	2.02902	19.5063	-0.825839	0.308268	0.245383	-3.19226	0.0173508	0.0765912	0.324753	28	18	3.37786	rifin (RIF)
PF3D7_0220400	0	burg	1	25.5897	1.56644	17.6391	1.68445	0.292179	0.227832	1.23934	0.0223438	0.0899428	0.324753	28	14	0.341986	DnaJ protein, putative, pseudogene
PF3D7_0727400	1	yule-walker	1	21.0105	0.786471	13.4281	8.04357	0.291222	0.226787	0.144065	0.0226785	0.0905443	0.324753	24	9	0.449051	proteasome subunit alpha type-5, putative
PF3D7_0418500	0	default	1	24	0.373821	7.53204	4.06637	0.288755	0.224096	0.125073	0.0235621	0.093226	0.324753	28	27	0.177899	trafficking protein particle complex subunit 3, putative (BET3)
PF3D7_0421500	0	default	1	24	2.07213	19.256	-1.10889	0.288659	0.223992	-2.44929	0.0235969	0.093226	0.324753	28	19	4.01607	rifin, pseudogene (RIF)
PF3D7_1000800	0	default	1	24	2.1996	20.029	-0.307194	0.284397	0.219342	-10.0185	0.0251996	0.0964856	0.324753	28	20	3.04637	stevor, pseudogene
PF3D7_1221200	0	default	1	24	0.606905	11.9214	4.65589	0.276239	0.210443	0.236819	0.0285459	0.103258	0.324753	22	11	0.408075	conserved Plasmodium protein, unknown function
PF3D7_1235000	0	default	1	24	0.773846	21.0129	2.06366	0.272567	0.206436	1.27015	0.0301805	0.106775	0.324753	26	19	2.64104	PIH1 domain-containing protein, putative (PIH1)
PF3D7_1373000	0	default	1	24	1.81531	20.0735	-1.95694	0.256148	0.188525	-1.32754	0.0385792	0.125454	0.324753	28	18	3.36804	rifin (RIF)
PF3D7_0105700	1	yule-walker	1	21.0105	0.837849	0.962622	4.25551	0.250829	0.182723	0.511268	0.0417243	0.131874	0.324753	24	20	1.33868	asparagine-rich antigen Pfa35-2
PF3D7_1143800	1	yule-walker	1	21.9341	0.778477	1.77351	7.02724	0.234834	0.165273	0.167236	0.0526398	0.15199	0.324753	20	5	0.534784	conserved Plasmodium protein, unknown function
PF3D7_1344000	1	burg	1	27.3425	1.43697	25.0472	2.93078	0.232527	0.162757	0.777327	0.0544119	0.154799	0.324753	28	24	2.18105	aminomethyltransferase, putative
PF3D7_0221400	1	default	1	24	1.17676	18.2329	-1.60064	0.22893	0.158833	-1.0732	0.0572834	0.159667	0.324753	28	18	2.4828	stevor
PF3D7_0903800	1	burg	1	26.973	0.793778	23.8152	-1.62542	0.221215	0.150417	-1.04737	0.0639134	0.17165	0.324753	26	19	1.82065	LCCL domain-containing protein (CCp4)
PF3D7_0310700	1	burg	1	26.973	0.368269	14.0582	5.93935	0.216439	0.145206	0.0929831	0.0683601	0.178727	0.324753	28	14	0.287755	trafficking protein particle complex subunit 4, putative
PF3D7_1206300	0	default	1	24	0.840808	16.5616	6.40224	0.209028	0.137122	0.471785	0.0758175	0.190326	0.324753	28	14	0.728211	conserved Plasmodium protein, unknown function
PF3D7_0305100	1	yule-walker	1	21.6957	0.826192	18.67	5.08058	0.195571	0.122441	0.363151	0.0912782	0.213554	0.324753	28	20	2.93073	conserved Plasmodium protein, unknown function
PF3D7_1366700	0	default	1	24	0.50175	20.6964	3.17646	0.172502	0.0972748	0.268211	0.124577	0.257373	0.324753	28	15	0.278918	conserved Plasmodium protein, unknown function
PF3D7_1149000	1	burg	1	20.1616	1.3656	16.372	6.77159	0.153413	0.07645	0.363116	0.1601	0.303429	0.324753	28	20	3.72234	antigen 332, DBL-like protein (Pf332)
PF3D7_1100700	0	default	1	24	1.24433	21.5388	-2.07448	0.135239	0.0566238	-1.14625	0.202237	0.352498	0.324753	28	22	2.88572	stevor, pseudogene
PF3D7_1365800	0	burg	1	21.0105	0.352955	2.81208	5.67087	0.113621	0.033041	0.138994	0.265347	0.42122	0.324753	28	13	0.201068	conserved Plasmodium protein, unknown function
PF3D7_1103900	0	default	1	24	0.785369	18.3623	-2.35708	0.106692	0.0254823	-1.01858	0.289077	0.445089	0.324753	26	17	0.42472	conserved Plasmodium protein, unknown function
PF3D7_0822600	0	default	1	24	0.263079	7.48372	8.46153	0.102666	0.0210899	0.0777966	0.303736	0.458217	0.324753	28	6	1.07583	protein transport protein SEC23 (SEC23)
PF3D7_1122000	0	burg	1	20.5773	0.78952	16.7671	1.5852	0.0912539	0.00864058	1.41167	0.349035	0.503199	0.324753	28	22	2.95967	conserved Plasmodium protein, unknown function
PF3D7_0220000	0	default	1	24	0.647531	2.2374	10.4021	0.0836887	0.00038769	0.156848	0.382361	0.534461	0.324753	20	5	1.01541	liver stage antigen 3 (LSA3)
PF3D7_0711000	1	burg	1	21.9341	0.401477	18.7338	6.22947	0.0602451	-0.0251871	0.185214	0.504848	0.639653	0.324753	28	22	1.85528	AAA family ATPase, CDC48 subfamily (Cdc48)
PF3D7_1231500	0	default	1	24	0.247894	1.08318	5.26608	0.0588677	-0.0266897	0.140465	0.513047	0.645506	0.324753	20	6	0.197825	mitosis protein dim1, putative
PF3D7_0406400	0	default	1	24	0.203375	15.3105	5.60572	0.0310184	-0.0570708	0.148831	0.707084	0.797937	0.324753	28	13	0.668493	cytosolic glyoxalase II (cGloII)
PF3D7_1337800	0	default	1	24	0.697595	19.4604	4.43265	0.0267733	-0.0617018	0.773271	0.741915	0.825244	0.324753	28	11	1.81705	calcium-dependent protein kinase 5 (CDPK5)
PF3D7_0916500	0	default	1	24	0.249733	22.8928	5.41677	0.0256873	-0.0628866	0.284914	0.751073	0.831363	0.324753	28	24	1.28183	ubiquitin fusion degradation protein 1 (UFD1)
PF3D7_0818500	0	default	1	24	0.187441	18.1652	8.52683	0.0158342	-0.0736354	0.12492	0.838979	0.893305	0.324753	28	12	0.4085	zinc finger protein, putative
PF3D7_0316100	0	burg	1	22.9425	1.29722	0.794302	2.60684	0.705352	0.678566	1.16587	1.45e-06	0.00014072	0.378842	26	21	2.88477	mitochondrial ribosomal protein L27 precursor, putative
PF3D7_0927000	1	burg	1	25.2658	0.95945	11.0003	4.47938	0.660952	0.63013	0.246256	6.81e-06	0.0003206	0.378842	28	9	0.533833	CS domain protein, putative
PF3D7_1203500	0	burg	1	20.1616	0.576827	9.13468	6.86937	0.652662	0.621086	0.213871	8.88e-06	0.00036841	0.378842	26	3	1.44644	threonylcarbamoyl-AMP synthase, putative (SUA5)
PF3D7_0527500	1	burg	1	27.7222	0.882001	26.7006	9.62841	0.636784	0.603765	0.173572	1.45e-05	0.000554	0.378842	26	2	0.407511	Hsc70-interacting protein (HIP)
PF3D7_1138600	1	burg	1	26.973	0.421117	5.70712	5.6334	0.542958	0.501409	0.206812	0.00018177	0.00338569	0.378842	26	4	0.82889	beta-catenin-like protein 1, putative
PF3D7_0807400	1	burg	1	20.7917	1.08598	0.253795	2.27119	0.516068	0.472075	1.27211	0.0003409	0.0054181	0.378842	26	19	2.59799	conserved Plasmodium protein, unknown function
PF3D7_1004200	0	yule-walker	1	22.1778	0.975451	17.8291	6.05301	0.458408	0.409173	0.344629	0.00117596	0.0123043	0.378842	24	18	1.80008	WD repeat-containing protein, putative
PF3D7_1210100	1	burg	1	22.6818	1.00841	16.6186	4.39628	0.439645	0.388704	0.569019	0.00171038	0.0160567	0.378842	26	17	3.14237	syntaxin, Qa-SNARE family (SYN2)
PF3D7_1401800	0	default	1	24	0.729106	16.3774	6.05355	0.413456	0.360134	0.329352	0.00282687	0.0234731	0.378842	26	18	1.52188	choline kinase (CK)
PF3D7_1016100	0	default	1	24	1.72576	20.4789	-1.82305	0.407019	0.353111	-1.07119	0.0031875	0.0256422	0.378842	28	15	0.367027	conserved Plasmodium protein, unknown function
PF3D7_1342600	0	burg	1	20.3673	1.91776	2.86842	6.95673	0.407041	0.353135	0.51546	0.0031862	0.0256422	0.378842	22	21	1.25518	myosin A (MyoA)
PF3D7_0916800	0	burg	1	20.3673	1.13322	15.6633	3.86908	0.368559	0.311155	0.354231	0.00636297	0.039799	0.378842	20	14	0.458504	conserved Plasmodium protein, unknown function
PF3D7_1330000	0	burg	1	21.0105	0.565514	14.3317	4.69183	0.356875	0.298409	0.159624	0.00778488	0.0452804	0.378842	22	13	0.270792	#N/A
PF3D7_0903200	0	burg	1	22.1778	1.46099	14.601	7.75151	0.342825	0.283081	0.267404	0.00987402	0.0533016	0.378842	20	15	1.03277	ras-related protein RAB7 (RAB7)
PF3D7_0618700	0	default	1	24	0.569581	13.0206	4.40746	0.32271	0.261138	0.16434	0.0137569	0.0661316	0.378842	24	12	0.368878	trafficking protein particle complex subunit 6A, putative
PF3D7_1318900	0	burg	1	20.1616	1.56469	4.11113	1.15885	0.312597	0.250106	1.69292	0.0161929	0.0732461	0.378842	22	0	1.11393	conserved Plasmodium protein, unknown function
PF3D7_1423800	0	default	1	24	0.326606	12.0948	6.51401	0.302106	0.238662	0.157352	0.0191285	0.0813857	0.378842	26	8	0.899413	vacuolar protein sorting-associated protein 3, putative (VPS3)
PF3D7_0812100	0	burg	1	26.2632	0.400122	14.062	7.07357	0.298688	0.234932	0.0832993	0.0201848	0.0838335	0.378842	26	10	0.230285	conserved Plasmodium protein, unknown function
PF3D7_1040800	0	default	1	24	1.60977	20.0757	-2.56942	0.297499	0.233635	-0.836107	0.0205644	0.0847685	0.378842	28	18	2.79452	rifin (RIF)
PF3D7_1476600	1	burg	1	22.1778	0.382446	2.22624	2.27607	0.266374	0.199681	0.31365	0.0331298	0.114196	0.378842	0	0	0	Plasmodium exported protein, unknown function
PF3D7_0104700	0	default	1	24	0.921495	2.43282	-2.59869	0.238957	0.169771	-0.618148	0.0496022	0.146364	0.378842	28	25	1.75059	transporter, putative
PF3D7_0529200	0	default	1	24	0.883906	2.16711	1.1139	0.226036	0.155676	1.72835	0.0596934	0.163765	0.378842	28	25	2.69223	sugar transporter, putative
PF3D7_0701600	0	default	1	24	1.96108	19.2624	5.05313	0.223382	0.15278	0.590909	0.0619845	0.16846	0.378842	28	19	3.98328	Pfmc-2TM Maurer's cleft two transmembrane protein (MC-2TM)
PF3D7_1355200	0	default	1	24	1.09315	1.19248	1.8109	0.213434	0.141928	1.005	0.0712992	0.182672	0.378842	22	2	1.19327	RAP protein, putative
PF3D7_1208500	0	default	1	24	0.794099	18.1755	2.13776	0.207639	0.135606	0.571313	0.0772955	0.192466	0.378842	28	19	1.08214	conserved Plasmodium protein, unknown function
PF3D7_0705900	0	default	1	24	0.796412	8.16146	5.98386	0.206483	0.134345	0.20335	0.0785453	0.19421	0.378842	28	0	0.155324	ATP synthase subunit C, putative
PF3D7_1325000	1	yule-walker	1	21.234	0.544675	12.1095	5.30768	0.197828	0.124903	0.279495	0.0884999	0.209516	0.378842	26	4	0.26191	U6 snRNA-associated Sm-like protein LSm6, putative (LSM6)
PF3D7_1325800	0	default	1	24	1.24735	19.2301	3.8736	0.182436	0.108112	0.533413	0.109078	0.237118	0.378842	28	19	2.33059	conserved Plasmodium protein, unknown function
PF3D7_1107900	0	default	1	24	0.723537	21.4881	3.75406	0.165924	0.0900985	0.403385	0.135914	0.273134	0.378842	24	19	0.990763	mechanosensitive ion channel protein
PF3D7_1250200	1	burg	1	25.2658	0.690418	19.8686	7.36644	0.163685	0.0876568	0.166501	0.13998	0.278522	0.378842	28	15	0.134491	conserved Plasmodium membrane protein, unknown function
PF3D7_0721200	1	burg	1	24.95	0.469374	12.8902	4.71611	0.163492	0.0874459	0.224403	0.140337	0.278701	0.378842	28	8	1.42836	conserved Plasmodium protein, unknown function
PF3D7_1145100	0	default	1	24	0.350534	18.2198	5.89584	0.163257	0.0871894	0.102767	0.140771	0.279246	0.378842	28	12	0.251043	coatomer subunit gamma, putative (SEC21)
PF3D7_0509500	0	default	1	24	0.583137	4.39035	2.54518	0.141029	0.062941	0.478168	0.187829	0.335093	0.378842	28	0	1.05401	conserved Plasmodium protein, unknown function
PF3D7_1443200	0	default	1	24	0.623148	19.1371	3.24415	0.138388	0.0600596	0.358539	0.194281	0.343788	0.378842	28	20	1.53419	conserved Plasmodium protein, unknown function
PF3D7_0820900	0	default	1	24	0.540251	11.2813	6.07496	0.132067	0.0531635	0.179406	0.210548	0.362514	0.378842	28	11	0.897012	conserved Plasmodium protein, unknown function
PF3D7_0806500	0	default	1	24	0.406413	21.6533	7.81156	0.12602	0.0465672	0.102252	0.227257	0.38173	0.378842	28	15	0.0685389	DnaJ protein, putative
PF3D7_1457600	0	default	1	24	0.331004	17.2174	5.6375	0.122232	0.0424348	0.131139	0.238329	0.393131	0.378842	28	13	0.578273	conserved Plasmodium protein, unknown function
PF3D7_0300900	0	default	1	24	1.23102	19.0212	-0.0457574	0.116511	0.0361937	-54.8207	0.255984	0.41047	0.378842	28	20	3.4743	stevor-like
PF3D7_1146500	0	default	1	24	0.593506	20.0194	-2.64965	0.0962638	0.014106	-0.784572	0.328442	0.482286	0.378842	26	17	0.142923	leucine-rich repeat protein (LRR10)
PF3D7_1239100	0	default	1	24	0.671769	1.74623	3.81809	0.0877508	0.00481903	0.608639	0.364123	0.518237	0.378842	28	25	2.66602	mitochondrial ribosomal protein L23 precursor, putative
PF3D7_1450800	1	burg	1	22.427	0.813322	20.6205	1.95482	0.0815157	-0.0019828	1.29953	0.392454	0.544046	0.378842	28	23	3.86259	conserved Plasmodium protein, unknown function
PF3D7_1021100	0	default	1	24	0.246147	10.6884	5.58224	0.0530247	-0.033064	0.180421	0.549193	0.674484	0.378842	28	7	1.58343	conserved Plasmodium protein, unknown function
PF3D7_0824100	0	default	1	24	0.650678	21.0881	1.87314	0.0496102	-0.0367889	1.32448	0.571372	0.691759	0.378842	28	23	4.1222	exonuclease, putative
PF3D7_0508600	0	default	1	24	0.187983	11.3554	6.08258	0.0314449	-0.0566056	0.129257	0.703668	0.79608	0.378842	28	8	1.1452	conserved Plasmodium protein, unknown function
PF3D7_1339600	0	default	1	24	0.261372	16.1139	3.50374	0.0296566	-0.0585564	0.358233	0.718092	0.807332	0.378842	28	24	0.623574	conserved Plasmodium protein, unknown function
PF3D7_0403800	0	default	1	24	0.381951	16.0974	4.91273	0.0255096	-0.0630804	0.418747	0.752581	0.832328	0.378842	28	9	1.41271	alpha/beta hydrolase, putative
PF3D7_0107200	0	default	1	24	0.31835	20.0585	1.96545	0.00861264	-0.0815135	1.47057	0.909237	0.944857	0.378842	28	25	2.25429	carbon catabolite repressor protein 4, putative
PF3D7_0216700	0	burg	1	21.9341	1.73909	2.3055	7.05322	0.781924	0.762099	0.437043	5.3e-08	3.53e-05	0.440692	24	22	2.18527	#N/A
PF3D7_1016000	0	yule-walker	1	21.0105	1.48282	0.987576	2.8585	0.702949	0.675944	1.43043	1.59e-06	0.00014656	0.440692	26	19	2.65573	conserved Plasmodium protein, unknown function
PF3D7_1129700	1	burg	1	24.0482	1.27867	12.1669	2.32502	0.668491	0.638354	0.679177	5.31e-06	0.00028356	0.440692	22	13	1.30126	conserved Plasmodium protein, unknown function
PF3D7_1447100	0	burg	1	20.7917	0.52818	12.3141	6.25409	0.619254	0.584641	0.228943	2.44e-05	0.00079668	0.440692	26	5	1.10542	conserved Plasmodium protein, unknown function
PF3D7_0609200	0	burg	1	27.3425	0.605505	16.5457	4.29157	0.60808	0.572451	0.150153	3.35e-05	0.00100052	0.440692	28	13	0.487088	citrate synthase-like protein, putative
PF3D7_1468000	0	yule-walker	1	27.3425	1.14195	26.9948	2.62027	0.540364	0.498579	0.567477	0.00019344	0.00355019	0.440692	26	23	1.7279	conserved Plasmodium protein, unknown function
PF3D7_1211000	0	yule-walker	1	27.7222	0.614366	22.771	3.39298	0.533798	0.491416	0.540971	0.00022611	0.00392799	0.440692	28	20	1.73136	kinesin-7, putative
PF3D7_0507900	0	burg	1	20.1616	0.583483	10.9708	4.26344	0.516918	0.473001	0.31515	0.00033438	0.00536334	0.440692	26	4	0.95313	conserved Plasmodium protein, unknown function
PF3D7_0413600	1	yule-walker	1	25.5897	0.389512	10.9055	8.69719	0.501289	0.455951	0.055099	0.00047462	0.00676247	0.440692	24	13	0.26394	26S protease regulatory subunit 6B, putative (RPT3)
PF3D7_1479700	1	burg	1	25.2658	2.13449	19.93	-2.90612	0.480415	0.43318	-0.791157	0.00074512	0.0092767	0.440692	28	21	2.05776	rifin (RIF)
PF3D7_1475800	1	burg	1	20.1616	1.61575	2.93725	0.714944	0.473836	0.426003	4.52121	0.00085572	0.0100413	0.440692	24	21	1.81837	conserved Plasmodium protein, unknown function
PF3D7_0218500	1	burg	1	20.5773	0.59505	13.1367	5.8735	0.467064	0.418615	0.214426	0.00098498	0.0110763	0.440692	24	8	0.835514	small nuclear ribonucleoprotein Sm D2, putative (SNRPD2)
PF3D7_0525100	1	burg	1	22.1778	0.608513	3.31099	10.04	0.453632	0.403963	0.0762581	0.00129519	0.0131762	0.440692	22	4	0.486771	acyl-CoA synthetase (ACS10)
PF3D7_0935200	1	burg	1	21.4624	0.370065	7.60092	7.99368	0.41066	0.357083	0.0866527	0.0029787	0.02449	0.440692	24	6	0.456964	vacuolar protein sorting-associated protein 33, putative (VPS33)
PF3D7_0901300	0	default	1	24	1.92818	19.856	-2.52715	0.370613	0.313396	-0.948647	0.00613893	0.0388847	0.440692	28	20	2.29515	rifin (RIF)
PF3D7_0928300	0	burg	1	21.6957	0.6419	13.2471	3.81909	0.352329	0.29345	0.283105	0.00841199	0.0476558	0.440692	22	10	0.331559	conserved Plasmodium protein, unknown function
PF3D7_0512900	1	burg	1	21.6957	1.44796	15.4322	0.841894	0.333297	0.272688	2.33421	0.0115679	0.0596783	0.440692	20	14	0.497656	conserved Plasmodium protein, unknown function
PF3D7_0710300	0	burg	1	20.3673	1.05473	14.0639	4.83242	0.315398	0.253162	0.304437	0.0154817	0.0711995	0.440692	22	12	0.527738	conserved Plasmodium membrane protein, unknown function
PF3D7_0400800	0	default	1	24	1.63295	21.7892	-2.45245	0.313252	0.25082	-0.917918	0.0160241	0.072861	0.440692	28	22	1.49976	stevor
PF3D7_0418000	0	burg	1	21.4624	0.89855	21.0611	2.56846	0.312857	0.250389	1.05798	0.0161257	0.0730056	0.440692	26	17	1.9016	conserved Plasmodium protein, unknown function
PF3D7_1111500	1	yule-walker	1	20.5773	0.86316	14.4032	5.10763	0.306437	0.243386	0.218947	0.0178627	0.0781622	0.440692	22	13	0.441114	acylphosphatase, putative
PF3D7_0500100	0	default	1	24	0.401406	20.167	6.14134	0.303773	0.24048	0.229023	0.0186319	0.0803847	0.440692	26	17	0.921044	erythrocyte membrane protein 1, PfEMP1 (VAR)
PF3D7_1148800	0	burg	1	20.7917	1.37522	6.90186	4.92491	0.29657	0.232622	0.443274	0.0208656	0.0855733	0.440692	22	6	1.27931	Plasmodium exported protein (hyp11), unknown function
PF3D7_1420500	0	burg	1	22.1778	0.771706	21.6357	-1.1056	0.295364	0.231306	-1.64608	0.0212624	0.0865896	0.440692	26	18	1.50023	conserved Plasmodium membrane protein, unknown function
PF3D7_1120700	1	burg	1	21.234	1.17159	20.6157	2.88835	0.285532	0.220581	0.864625	0.0247634	0.0958457	0.440692	24	19	1.56522	conserved Plasmodium protein, unknown function
PF3D7_0822300	0	default	1	24	0.450321	10.2405	4.6918	0.280495	0.215086	0.299088	0.0267529	0.0995664	0.440692	24	8	0.842107	small nuclear ribonucleoprotein G, putative (SNRPG)
PF3D7_0817900	0	default	1	24	0.546905	9.77326	8.01145	0.276498	0.210726	0.0947695	0.0284338	0.10325	0.440692	28	6	0.357516	high mobility group protein B2 (HMGB2)
PF3D7_1231900	0	burg	1	23.2093	0.552535	16.0063	4.25623	0.275421	0.20955	0.183867	0.028903	0.104087	0.440692	22	16	0.389569	conserved Plasmodium protein, unknown function
PF3D7_1333200	0	default	1	24	0.756062	14.1395	5.92529	0.27306	0.206974	0.222641	0.0299561	0.10641	0.440692	24	15	0.386459	ubiquitin-activating enzyme (UBA1)
PF3D7_0532500	0	burg	1	20.5773	1.50811	14.9968	3.58747	0.265734	0.198983	0.581984	0.0334491	0.114715	0.440692	20	14	0.858575	Plasmodium exported protein, unknown function
PF3D7_0927900	0	default	1	24	0.375631	14.7109	6.88432	0.254167	0.186364	0.144668	0.0397244	0.127935	0.440692	28	14	0.3923	phosphatidylserine decarboxylase (PSD)
PF3D7_0934000	0	burg	1	20.7917	0.574416	14.6672	4.58215	0.245859	0.177301	0.187556	0.0448722	0.137859	0.440692	22	14	0.26923	histidine--tRNA ligase, putative
PF3D7_1205800	1	yule-walker	1	21.4624	0.640648	2.28933	9.11311	0.241497	0.172542	0.101075	0.0478116	0.14327	0.440692	22	1	0.239256	high mobility group protein B3, putative (HMGB3)
PF3D7_1100100	0	default	1	24	0.433649	16.6796	6.37001	0.23321	0.163502	0.110184	0.0538815	0.153457	0.440692	28	12	0.414301	erythrocyte membrane protein 1, PfEMP1 (VAR)
PF3D7_0902700	0	yule-walker	1	21.234	1.18761	17.3789	4.68161	0.219663	0.148723	0.498648	0.0653291	0.173404	0.440692	28	20	3.9255	Plasmodium exported protein (PHISTb), unknown function, pseudogene
PF3D7_0309300	0	default	1	24	0.426178	11.5531	6.76808	0.215151	0.143801	0.169654	0.0696063	0.180106	0.440692	26	8	1.60908	N2227-like protein, putative
PF3D7_1132600	0	default	1	24	0.215999	12.1846	6.83568	0.201918	0.129365	0.098133	0.0836606	0.202154	0.440692	28	7	0.742787	pre-mRNA-splicing factor 38A, putative (PRP38A)
PF3D7_1247100	0	default	1	24	0.176097	10.4528	4.9142	0.193617	0.12031	0.0925627	0.0937462	0.21671	0.440692	24	8	0.262183	conserved Plasmodium protein, unknown function
PF3D7_1474700	0	default	1	24	0.332729	20.7553	2.67571	0.178972	0.104333	0.209797	0.114272	0.244297	0.440692	28	19	0.207759	protein kinase, putative
PF3D7_0806800	1	burg	1	24.0482	0.568357	21.0274	9.45487	0.174548	0.0995066	0.100067	0.12123	0.2528	0.440692	28	15	0.111161	vacuolar proton translocating ATPase subunit A, putative
PF3D7_0810200	1	burg	1	20.1616	1.19408	18.0705	3.16304	0.172586	0.0973666	0.732798	0.124437	0.257373	0.440692	28	22	4.03713	ABC1 family, putative (ABCK1)
PF3D7_1348400	0	burg	1	22.1778	0.800678	18.5178	4.09521	0.168135	0.0925105	0.516662	0.132003	0.26704	0.440692	28	20	3.28287	conserved Plasmodium membrane protein, unknown function
PF3D7_1303900	0	default	1	24	0.729007	3.68134	-0.440485	0.156117	0.0794003	-3.82062	0.154563	0.296156	0.440692	28	26	1.32787	conserved Plasmodium protein, unknown function
PF3D7_0805800	0	default	1	24	0.891731	20.0678	-2.76383	0.145769	0.0681121	-0.82221	0.176737	0.322342	0.440692	24	19	1.56512	conserved Plasmodium protein, unknown function
PF3D7_0401700	0	default	1	24	1.50166	19.6613	4.41761	0.124327	0.0447206	0.669498	0.232146	0.386343	0.440692	28	20	4.09345	Plasmodium exported protein, unknown function, pseudogene
PF3D7_1100800	0	default	1	24	1.60312	20.0996	0.928089	0.121444	0.0415756	3.50832	0.240692	0.394697	0.440692	28	20	4.2732	Pfmc-2TM Maurer's cleft two transmembrane protein (MC-2TM)
PF3D7_0905700	0	default	1	24	0.361456	11.0031	6.07963	0.113419	0.0328204	0.14644	0.266014	0.42215	0.440692	20	16	0.210415	#N/A
PF3D7_0907300	0	default	1	24	0.340401	8.41191	3.84918	0.111898	0.031161	0.252731	0.271078	0.427333	0.440692	22	8	0.473672	conserved Plasmodium protein, unknown function
PF3D7_0808700	0	burg	1	25.5897	1.14613	11.9101	7.48225	0.107382	0.0262344	0.417839	0.286632	0.443169	0.440692	28	10	3.69289	erythrocyte membrane protein 1, PfEMP1 (VAR)
PF3D7_1201000	0	default	1	24	1.12706	19.2235	8.92084	0.105201	0.0238557	0.270343	0.294429	0.451089	0.440692	28	19	3.79343	Plasmodium exported protein (PHISTb), unknown function
PF3D7_1002300	0	default	1	24	0.452226	1.03164	1.20555	0.103406	0.0218977	0.860644	0.30099	0.455908	0.440692	28	22	0.210102	conserved Plasmodium protein, unknown function
PF3D7_0402100	0	yule-walker	1	21.4624	1.07521	2.74787	7.14648	0.100261	0.0184661	0.33958	0.312813	0.466932	0.440692	28	15	0.308633	Plasmodium exported protein (PHISTb), unknown function
PF3D7_0820300	0	burg	1	24.642	0.547843	17.5827	6.92753	0.0976244	0.0155903	0.180571	0.323043	0.476904	0.440692	28	13	0.59535	conserved Plasmodium protein, unknown function
PF3D7_0513600	0	burg	1	21.4624	0.746523	17.3782	7.16345	0.0941074	0.0117535	0.323754	0.337166	0.492058	0.440692	28	23	3.56626	deoxyribodipyrimidine photo-lyase, putative
PF3D7_1024600	0	default	1	24	0.665847	2.24268	3.13052	0.0907082	0.0080453	0.680346	0.351347	0.505144	0.440692	28	25	2.51103	RAP protein, putative
PF3D7_1017500	0	default	1	24	0.823674	19.7839	4.8338	0.0900849	0.00736539	0.645395	0.354005	0.507427	0.440692	28	13	0.409487	conserved Plasmodium protein, unknown function
PF3D7_1478100	0	default	1	24	1.31214	10.4685	0.161579	0.0839118	0.0006311	19.9647	0.381338	0.534016	0.440692	28	9	4.67543	Plasmodium exported protein (hyp13), unknown function
PF3D7_1471100	0	default	1	24	0.494893	23.3745	9.90931	0.0818103	-0.0016615	0.126101	0.391072	0.542994	0.440692	28	22	1.27872	exported protein 2 (EXP2)
PF3D7_1430700	0	default	1	24	0.798682	2.1919	2.75432	0.0574068	-0.0282835	1.1507	0.521876	0.652065	0.440692	28	26	1.93614	NADP-specific glutamate dehydrogenase (GDH2)
PF3D7_1002500	0	default	1	24	0.462563	17.3726	4.52188	0.0562986	-0.0294925	0.367055	0.528665	0.656781	0.440692	28	22	1.9277	conserved Plasmodium protein, unknown function
PF3D7_0913100	0	default	1	24	0.596353	21.9171	1.55243	0.0414805	-0.0456576	1.41199	0.627495	0.738194	0.440692	28	24	2.21154	conserved Plasmodium protein, unknown function
PF3D7_0502600	0	default	1	24	0.214295	19.8701	3.20651	0.0236273	-0.0651339	0.3339	0.768727	0.842873	0.440692	28	22	1.31743	conserved Plasmodium protein, unknown function
PF3D7_1221500	0	default	1	24	0.481497	21.5743	2.34329	0.0193068	-0.0698471	1.20989	0.806984	0.870224	0.440692	28	23	4.57341	conserved Plasmodium protein, unknown function
PF3D7_1241900	0	default	1	24	0.0627955	11.8796	7.66501	0.00506232	-0.0853866	0.0884001	0.945703	0.966582	0.440692	28	11	0.590206	tetratricopeptide repeat protein, putative
PF3D7_1131200	1	burg	1	21.9341	1.60821	14.5695	3.83925	0.586132	0.548508	0.634158	6.1e-05	0.00149101	0.511214	24	14	1.04035	conserved Plasmodium protein, unknown function
PF3D7_1104900	0	burg	1	21.0105	1.40058	1.77352	4.55596	0.533854	0.491477	0.936429	0.00022581	0.00392799	0.511214	26	17	1.87905	calcium/calmodulin-dependent protein kinase, putative
PF3D7_1203100	0	yule-walker	1	23.7619	0.360715	10.2994	5.35349	0.499964	0.454506	0.19473	0.00048867	0.00694357	0.511214	24	7	0.687501	conserved Plasmodium protein, unknown function
PF3D7_0109600	0	burg	1	25.5897	0.593204	0.815177	3.33406	0.494665	0.448725	0.377812	0.00054875	0.00752149	0.511214	26	2	0.375953	cold-shock protein, putative
PF3D7_1243300	1	yule-walker	1	20.1616	1.58274	5.88873	-1.13474	0.456972	0.407606	-1.77017	0.00121073	0.0125364	0.511214	20	5	0.843308	conserved Plasmodium protein, unknown function
PF3D7_1466300	1	burg	1	23.4824	0.283193	16.4101	9.32633	0.411773	0.358298	0.0362181	0.00291736	0.0240871	0.511214	24	14	0.216952	26S proteasome regulatory subunit RPN2, putative (RPN2)
PF3D7_0205100	0	default	1	24	1.07267	3.81613	2.25672	0.407965	0.354143	0.922156	0.00313202	0.0254086	0.511214	28	25	1.74217	conserved Plasmodium protein, unknown function
PF3D7_0909800	0	burg	1	21.0105	0.393574	11.8949	5.96035	0.391341	0.336008	0.223916	0.00424732	0.030932	0.511214	26	5	0.969953	small nuclear ribonucleoprotein Sm D3, putative (SNRPD3)
PF3D7_1306600	0	burg	1	20.7917	0.526571	14.3664	5.43051	0.382462	0.326322	0.143545	0.00498081	0.0345585	0.511214	22	12	0.33751	V-type proton ATPase subunit H, putative
PF3D7_0108700	0	default	1	24	0.41757	14.0661	7.24084	0.375021	0.318204	0.0917722	0.00568229	0.037516	0.511214	24	11	0.448785	secreted ookinete protein, putative (PSOP24)
PF3D7_0701100	0	default	1	24	1.72442	17.9078	-0.190836	0.371697	0.314579	-10.6771	0.00602365	0.0386949	0.511214	28	16	2.67501	rifin (RIF)
PF3D7_0105900	1	burg	1	20.3673	1.19918	0.454464	2.14512	0.359775	0.301573	1.51753	0.00740728	0.0438643	0.511214	24	19	2.07975	DNA binding protein, putative
PF3D7_1417000	1	burg	1	21.0105	1.16124	1.36147	-1.67231	0.345094	0.285557	-1.41243	0.00950534	0.0519367	0.511214	24	18	1.56626	inner membrane complex protein 1l, putative (IMC1l)
PF3D7_0602700	1	burg	1	21.4624	0.811106	5.54978	1.43366	0.341338	0.28146	0.791425	0.0101225	0.0541213	0.511214	22	4	0.860645	conserved Plasmodium protein, unknown function
PF3D7_1111400	1	yule-walker	1	20.3673	0.709998	14.3353	4.2321	0.339269	0.279203	0.213931	0.0104778	0.0556793	0.511214	20	13	0.578072	conserved Plasmodium protein, unknown function
PF3D7_0807500	1	burg	1	20.3673	0.602759	14.6296	8.03233	0.331797	0.271051	0.0996065	0.0118575	0.060609	0.511214	22	11	0.289759	proteasome subunit alpha type-6, putative
PF3D7_0924700	0	default	1	24	0.258695	10.6924	6.41024	0.329336	0.268366	0.119043	0.0123469	0.0621123	0.511214	26	6	0.851334	splicing factor 3A subunit 3, putative (SF3A3)
PF3D7_1366600	1	burg	1	26.973	0.394338	19.6159	8.02789	0.321154	0.259441	0.0637928	0.0141086	0.0671282	0.511214	28	17	0.0276933	signal recognition particle receptor alpha subunit (SRPR-alpha)
PF3D7_0608800	0	yule-walker	1	20.1616	1.41911	15.2594	7.83992	0.2973	0.233418	0.231853	0.0206286	0.0848677	0.511214	20	13	1.0453	ornithine aminotransferase (OAT)
PF3D7_1350200	0	default	1	24	0.425045	10.5069	5.44797	0.268573	0.202079	0.196283	0.0320541	0.111741	0.511214	24	8	0.595773	small nuclear ribonucleoprotein E, putative (SNRPE)
PF3D7_0404800	0	yule-walker	1	20.3673	1.14622	1.53319	2.23153	0.26624	0.199535	1.0658	0.0331967	0.114276	0.511214	24	19	1.65124	conserved Plasmodium protein, unknown function
PF3D7_1200800	0	burg	1	20.3673	1.19898	6.03729	5.46227	0.262983	0.195981	0.3226	0.0348543	0.11799	0.511214	22	3	0.837508	serine/threonine protein kinase, FIKK family (FIKK12)
PF3D7_0629900	0	default	1	24	0.321655	11.3953	6.63015	0.250098	0.181925	0.172992	0.0421744	0.132324	0.511214	28	6	1.42927	sec14-like cytosolic factor or phosphatidylinositol/phosphatidylcholine transfer protein, putative
PF3D7_1117500	0	burg	1	20.7917	0.744548	17.7096	3.91792	0.164379	0.0884138	0.526061	0.138708	0.277045	0.511214	26	19	3.24691	tyrosine--tRNA ligase
PF3D7_0718400	1	burg	1	21.0105	0.617193	13.0038	6.3236	0.162163	0.0859956	0.248523	0.14281	0.281793	0.511214	28	20	1.64051	mitochondrial ribosomal protein S8 precursor, putative
PF3D7_0726800	0	burg	1	20.3673	1.133	15.5005	0.861517	0.161931	0.085743	2.42757	0.143244	0.282062	0.511214	28	23	2.79592	dolichyl-diphosphooligosaccharide--protein glycosyltransferase subunit DAD1, putative (DAD1)
PF3D7_0629000	0	default	1	24	0.809823	20.2424	-1.42408	0.157587	0.0810042	-1.02461	0.151626	0.292471	0.511214	28	21	1.99765	conserved protein, unknown function
PF3D7_0211700	1	burg	1	21.9341	1.018	18.8696	4.33069	0.15274	0.0757161	0.711104	0.161505	0.304812	0.511214	28	20	4.4662	tyrosine kinase-like protein, putative (TKL1)
PF3D7_1313100	1	default	1	24	0.362383	18.2603	-0.0985627	0.148687	0.0712954	-16.4339	0.170208	0.315476	0.511214	26	18	1.24548	conserved Plasmodium protein, unknown function
PF3D7_0702600	0	default	1	24	1.37313	20.2758	-2.39525	0.148417	0.0710007	-1.04257	0.170803	0.315904	0.511214	28	14	0.283661	chitinase precursor fragment, truncated
PF3D7_0917000	0	default	1	24	0.424308	18.9385	5.83443	0.143826	0.0659917	0.325495	0.181211	0.327759	0.511214	26	16	1.45824	conserved Plasmodium protein, unknown function
PF3D7_0626300	0	default	1	24	1.23416	4.17205	1.31419	0.142953	0.0650397	2.33021	0.183253	0.33031	0.511214	28	26	2.65156	3-oxoacyl-acyl-carrier protein synthase I/II (FabB/FabF)
PF3D7_1410900	0	burg	1	22.1778	0.414111	0.409968	7.73337	0.142162	0.064177	0.100743	0.185121	0.332532	0.511214	28	13	0.172734	ribosome maturation protein SBDS, putative
PF3D7_1140500	0	default	1	24	0.493458	20.2918	2.5464	0.124712	0.0451407	1.03836	0.231025	0.385101	0.511214	26	19	3.04358	myosin F, putative (MyoF)
PF3D7_0711800	0	default	1	24	0.802185	3.42475	-1.91332	0.121614	0.0417612	-1.25499	0.24018	0.394143	0.511214	28	5	2.0219	Plasmodium RNA of unknown function RUF6-2
PF3D7_0204000	0	burg	1	21.6957	0.811219	17.45	1.20613	0.119064	0.0389793	2.0027	0.247963	0.401299	0.511214	28	22	3.15074	conserved Plasmodium protein, unknown function
PF3D7_1337000	0	default	1	24	0.964458	17.5337	3.23663	0.112268	0.0315654	0.625008	0.269835	0.426275	0.511214	28	19	2.20494	endopeptidase, putative
PF3D7_0619300	1	burg	1	25.5897	0.685067	21.0114	4.07663	0.107228	0.026067	0.598405	0.287174	0.443614	0.511214	28	20	3.60667	conserved Plasmodium protein, unknown function
PF3D7_0631900	0	default	1	24	1.41332	21.4715	-0.108831	0.104806	0.0234245	-28.3477	0.295862	0.452094	0.511214	28	22	3.70562	stevor
PF3D7_0532900	1	burg	1	24.3415	0.815272	21.2946	0.669463	0.0874499	0.00449079	2.90621	0.365447	0.519554	0.511214	28	21	3.03124	rifin (RIF)
PF3D7_1444700	0	default	1	24	0.665889	3.32312	3.38776	0.0860296	0.00294142	0.558083	0.371752	0.525641	0.511214	28	26	1.70332	conserved Plasmodium protein, unknown function
PF3D7_1334500	1	burg	1	20.3673	1.12445	16.8972	3.95863	0.0852673	0.00210982	0.757064	0.375177	0.527649	0.511214	28	24	2.5228	MSP7-like protein (MSRP6)
PF3D7_0820400	0	default	1	24	0.605827	2.54289	0.966839	0.0829036	-0.0004688	2.15674	0.38598	0.538354	0.511214	28	26	1.39872	conserved Plasmodium protein, unknown function
PF3D7_0212800	0	burg	1	20.7917	0.538498	16.6067	3.4592	0.0728432	-0.0114438	0.462015	0.435196	0.580224	0.511214	28	22	2.01663	multidrug efflux pump, putative
PF3D7_1304600	0	default	1	24	0.745481	18.6295	2.0684	0.0709651	-0.0134927	1.0197	0.444992	0.588335	0.511214	28	22	2.70908	conserved Plasmodium protein, unknown function
PF3D7_0822000	1	burg	1	21.234	0.63507	19.6202	3.42348	0.0663669	-0.0185088	0.684768	0.469828	0.611028	0.511214	28	24	2.75841	mitochondrial ribosomal protein L4 precursor, putative
PF3D7_0529900	0	default	1	24	0.244624	11.036	7.85721	0.0562621	-0.0295322	0.111848	0.52889	0.656904	0.511214	28	8	1.32219	RING zinc finger protein, putative
PF3D7_0723000	0	default	1	24	0.21004	22.781	3.7916	0.0548912	-0.0310278	0.179107	0.537403	0.664479	0.511214	20	4	0.404283	tRNAHis guanylyltransferase, putative
PF3D7_0933400	0	default	1	24	0.544736	23.6672	0.755279	0.0540378	-0.0319588	3.41193	0.542765	0.669367	0.511214	28	24	2.59138	conserved Plasmodium protein, unknown function
PF3D7_0628500	0	default	1	24	0.216284	3.73347	2.16182	0.0511972	-0.0350576	0.40131	0.560965	0.684388	0.511214	28	26	0.102778	conserved Plasmodium protein, unknown function
PF3D7_1142100	0	default	1	24	0.363905	9.65283	8.0175	0.0462225	-0.0404846	0.162133	0.59418	0.711139	0.511214	28	8	1.79428	conserved Plasmodium protein, unknown function
PF3D7_1363600	0	default	1	24	0.534782	20.2128	1.20764	0.0315033	-0.0565418	2.19036	0.703201	0.796006	0.511214	28	24	1.75352	conserved Plasmodium protein, unknown function
PF3D7_0805500	0	default	1	24	0.284192	10.5608	5.50959	0.0258365	-0.0627239	0.225769	0.749809	0.830428	0.511214	28	9	1.78154	conserved Plasmodium protein, unknown function
PF3D7_1409700	0	default	1	24	0.374659	20.5631	1.85838	0.0207464	-0.0682767	1.18642	0.794049	0.861428	0.511214	28	23	3.16481	conserved Plasmodium protein, unknown function
PF3D7_0613100	0	default	1	24	0.0978793	13.7005	5.40296	0.0199467	-0.069149	0.0999657	0.80121	0.866594	0.511214	28	12	0.260207	conserved Plasmodium protein, unknown function
PF3D7_1208800	0	default	1	24	0.157378	10.9736	6.41965	0.0180465	-0.071222	0.165552	0.818465	0.877898	0.511214	28	10	0.860826	zinc finger protein, putative
PF3D7_1248800	0	default	1	24	0.246408	23.9203	0.218181	0.00963184	-0.0804016	8.44237	0.899008	0.936863	0.511214	28	24	1.90031	conserved Plasmodium protein, unknown function
PF3D7_0821900	0	default	1	24	0.230443	23.2884	2.85615	0.00647352	-0.0838471	0.887759	0.931052	0.958738	0.511214	28	25	2.51318	conserved Plasmodium protein, unknown function
PF3D7_0804800	1	burg	1	21.0105	0.587446	10.6642	6.26313	0.722871	0.697678	0.23735	7.4e-07	9.81e-05	0.591396	26	4	1.01223	peptidyl-prolyl cis-trans isomerase (CYP24)
PF3D7_1201400	1	burg	1	24.0482	0.945424	1.81523	3.29769	0.680697	0.651669	0.466264	3.52e-06	0.00023696	0.591396	24	3	0.90878	Plasmodium exported protein, unknown function
PF3D7_0704400	1	burg	1	25.5897	0.715844	14.7548	6.36112	0.568384	0.529146	0.225227	9.68e-05	0.00208289	0.591396	26	15	0.81045	phosphoinositide-binding protein, putative
PF3D7_1407600	0	yule-walker	1	26.6133	0.728245	25.664	4.19836	0.534153	0.491803	0.28597	0.00022422	0.00392128	0.591396	26	21	1.19102	conserved Plasmodium protein, unknown function
PF3D7_0417100	0	yule-walker	1	22.6818	1.12066	2.32709	-2.19923	0.462889	0.414061	-0.862996	0.00107326	0.0116918	0.591396	24	22	1.15581	mRNA-binding protein PUF2 (PUF2)
PF3D7_1405200	1	burg	1	22.1778	0.872203	15.7595	1.05997	0.435772	0.384478	1.30997	0.00184504	0.0170454	0.591396	24	15	0.895775	trafficking protein particle complex subunit 1, putative (BET5)
PF3D7_0302900	0	default	1	24	0.422959	12.1151	8.42442	0.434183	0.382745	0.104365	0.00190299	0.0174213	0.591396	26	8	0.467465	exportin-1, putative
PF3D7_1323500	0	burg	1	23.2093	0.544468	13.8452	6.47258	0.43335	0.381836	0.130302	0.00193403	0.0176493	0.591396	24	11	0.503968	plasmepsin V (PMV)
PF3D7_1219100	1	burg	1	25.5897	0.565371	14.3285	7.76209	0.391589	0.336279	0.0951328	0.00422834	0.0308368	0.591396	26	11	0.361074	clathrin heavy chain, putative
PF3D7_1036500	0	default	1	24	1.39237	22.1966	4.05785	0.385069	0.329167	0.919389	0.00475431	0.0335044	0.591396	24	20	2.41646	probable protein, unknown function
PF3D7_0730200	1	burg	1	26.6133	0.333801	10.3877	4.96855	0.372839	0.315824	0.15709	0.00590434	0.0384183	0.591396	28	6	0.879673	AP-4 complex subunit beta, putative
PF3D7_0807200	0	default	1	24	0.871196	12.4948	5.33042	0.370904	0.313714	0.319702	0.00610781	0.0388847	0.591396	24	10	1.19489	conserved Plasmodium membrane protein, unknown function
PF3D7_1322200	0	burg	1	20.5773	0.985002	18.1131	5.79673	0.364503	0.306731	0.377251	0.00682728	0.0417054	0.591396	24	17	1.57589	conserved Plasmodium protein, unknown function
PF3D7_0414700	1	burg	1	22.427	0.943718	17.8571	4.92393	0.362265	0.304289	0.57507	0.00709649	0.0428	0.591396	26	17	3.05263	GTP-binding protein, putative
PF3D7_1355700	0	burg	1	24.0482	0.812984	19.9391	7.82561	0.349482	0.290344	0.124749	0.00882787	0.049265	0.591396	28	15	0.302807	NLI interacting factor-like phosphatase, putative (NIF3)
PF3D7_1406000	1	burg	1	21.0105	0.824907	12.2482	4.95922	0.346148	0.286707	0.275219	0.00933842	0.0512926	0.591396	22	10	0.267829	RNA-binding protein, putative
PF3D7_0931400	1	yule-walker	1	20.5773	0.527593	13.6591	7.24079	0.341665	0.281817	0.096911	0.0100673	0.0540257	0.591396	22	11	0.338374	conserved Plasmodium protein, unknown function
PF3D7_1347700	0	burg	1	21.9341	0.895435	2.69537	7.93101	0.341487	0.281622	0.139006	0.0100973	0.0540419	0.591396	22	1	0.595993	ethanolamine-phosphate cytidylyltransferase (ECT)
PF3D7_0307700	1	yule-walker	1	20.3673	0.775368	18.4845	7.45171	0.324132	0.262689	0.314547	0.0134425	0.0655637	0.591396	26	16	2.37886	conserved Plasmodium protein, unknown function
PF3D7_0215600	0	default	1	24	0.303517	10.5681	5.47746	0.323747	0.26227	0.192779	0.0135269	0.0657362	0.591396	24	8	0.652378	conserved Plasmodium protein, unknown function
PF3D7_1133500	1	yule-walker	1	21.0105	0.975668	0.591279	0.397565	0.3082	0.245309	7.79583	0.0173694	0.0765912	0.591396	24	20	1.71766	conserved Plasmodium protein, unknown function
PF3D7_1013300	1	burg	1	23.7619	0.367691	14.8986	3.73369	0.303459	0.240137	0.131875	0.0187246	0.080519	0.591396	24	14	0.231021	conserved Plasmodium protein, unknown function
PF3D7_1211400	0	burg	1	22.9425	0.439423	8.18886	8.78942	0.29884	0.235098	0.141012	0.0201366	0.0837589	0.591396	26	4	0.476246	heat shock protein DNAJ homologue Pfj4 (PfJ4)
PF3D7_1460100	1	burg	1	20.3673	1.0273	5.58256	2.39186	0.285038	0.220042	0.576386	0.0249523	0.0962919	0.591396	22	3	0.606352	FYVE and coiled-coil domain-containing protein (FCP)
PF3D7_1219800	0	yule-walker	1	20.3673	1.25473	3.96987	-3.1473	0.28168	0.216378	-0.719427	0.0262724	0.0986206	0.591396	22	0	0.346821	conserved Plasmodium protein, unknown function
PF3D7_1312200	1	burg	1	21.0105	1.15231	18.7051	1.62149	0.28153	0.216214	1.87703	0.0263327	0.0987053	0.591396	24	17	2.35238	conserved Plasmodium protein, unknown function
PF3D7_1236700	0	burg	1	22.427	1.00922	16.5725	5.01944	0.277971	0.212332	0.448963	0.0278035	0.10212	0.591396	26	16	3.42523	S-adenosyl-methyltransferase, putative
PF3D7_1118600	0	burg	1	21.234	0.683074	3.0118	7.39421	0.276291	0.210499	0.132405	0.0285237	0.103258	0.591396	20	4	0.537971	histone acetyltransferase (MYST)
PF3D7_1139700	0	default	1	24	0.579589	23.4265	3.36472	0.274504	0.20855	0.708676	0.0293078	0.104894	0.591396	24	20	1.44067	adrenodoxin reductase, putative
PF3D7_1309600	0	default	1	24	0.412005	4.9148	3.76632	0.271976	0.205792	0.377246	0.0304511	0.10737	0.591396	24	6	1.01338	ribosomal RNA methyltransferase, putative
PF3D7_0101600	0	default	1	24	1.35484	19.4945	-2.90083	0.259655	0.192351	-0.642602	0.0366248	0.12144	0.591396	28	20	1.47064	rifin (RIF)
PF3D7_1105600	0	default	1	24	0.957786	21.9001	8.70456	0.2487	0.1804	0.154801	0.0430476	0.133906	0.591396	28	17	0.0410836	translocon component PTEX88 (PTEX88)
PF3D7_1242900	0	yule-walker	1	20.3673	1.19493	15.8455	3.60551	0.2478	0.179418	0.620628	0.0436182	0.134958	0.591396	28	21	2.87538	mitochondrial import inner membrane translocase subunit TIM13, putative (TIM13)
PF3D7_1447900	1	burg	1	27.7222	1.07546	20.6729	6.69043	0.247004	0.17855	0.237823	0.0441282	0.136134	0.591396	28	20	2.30873	multidrug resistance protein 2 (MDR2)
PF3D7_0522900	0	burg	1	20.1616	1.10672	3.44817	2.10713	0.242187	0.173295	0.850491	0.0473352	0.142655	0.591396	22	0	0.743731	zinc finger protein, putative
PF3D7_0101300	0	default	1	24	2.00341	19.2703	0.576405	0.215874	0.14459	5.31661	0.0689038	0.179264	0.591396	28	19	4.07896	Pfmc-2TM Maurer's cleft two transmembrane protein (MC-2TM)
PF3D7_1317200	0	burg	1	24.642	1.32871	17.2405	4.95869	0.215146	0.143796	0.408267	0.0696109	0.180106	0.591396	28	17	2.61097	transcription factor with AP2 domain(s) (ApiAP2)
PF3D7_1313300	1	burg	1	27.3425	0.984544	24.8713	2.32752	0.215178	0.14383	0.816219	0.0695801	0.180106	0.591396	28	24	2.20004	peptidyl-prolyl cis-trans isomerase, putative
PF3D7_0620200	0	yule-walker	1	20.3673	0.892252	20.1955	-1.62698	0.206873	0.134771	-1.60569	0.0781214	0.1936	0.591396	24	16	1.50401	conserved Plasmodium protein, unknown function
PF3D7_1140800	0	default	1	24	0.33815	17.6052	6.46459	0.201921	0.129368	0.104263	0.0836578	0.202154	0.591396	28	12	0.478816	conserved Plasmodium protein, unknown function
PF3D7_0511600	0	default	1	24	0.799086	14.4395	2.28473	0.192487	0.119076	1.20624	0.0952024	0.219011	0.591396	28	13	0.447758	apical rhoptry neck protein (ARNP)
PF3D7_1144500	1	burg	1	20.3673	0.433371	12.6852	4.36004	0.192278	0.118849	0.330029	0.095473	0.219345	0.591396	26	5	0.20372	ubiquitin activating enzyme (E1) subunit Aos1, putative (AOS1)
PF3D7_1211500	0	default	1	24	0.320424	10.9145	4.5286	0.190103	0.116476	0.181463	0.0983392	0.222525	0.591396	24	8	0.578152	mitochondrial ribosomal protein S18 precursor, putative
PF3D7_1003900	0	default	1	24	0.526851	20.407	-0.589727	0.172797	0.0975969	-1.53381	0.124089	0.25728	0.591396	24	18	0.463103	conserved Plasmodium protein, unknown function
PF3D7_0606700	0	default	1	24	0.305796	15.0692	7.91605	0.172399	0.0971624	0.0893417	0.124748	0.257557	0.591396	28	7	0.867829	coatomer alpha subunit, putative
PF3D7_1124500	0	default	1	24	0.413582	8.84894	4.12665	0.171769	0.0964754	0.219024	0.125796	0.258971	0.591396	24	6	0.566819	pyruvate dehydrogenase E1 component subunit alpha (pdhA)
PF3D7_1477200	1	default	1	24	1.54354	18.4088	-0.830446	0.159784	0.0834003	-3.32848	0.147334	0.287684	0.591396	28	18	3.52799	Plasmodium exported protein (hyp15), unknown function
PF3D7_1104200	0	default	1	24	0.353041	15.2122	6.9885	0.152418	0.0753656	0.115236	0.16218	0.305819	0.591396	28	10	0.904251	chromatin remodeling protein (SNF2L)
PF3D7_0305000	0	default	1	24	0.601336	13.0766	5.83757	0.149176	0.0718282	0.208109	0.169137	0.314515	0.591396	20	14	0.217786	elongation factor Ts (EF-Ts)
PF3D7_1445500	0	default	1	24	0.562998	19.4212	5.17876	0.14862	0.0712218	0.20502	0.170356	0.315476	0.591396	28	13	0.730562	conserved Plasmodium protein, unknown function
PF3D7_1113100	0	default	1	24	0.607827	21.9014	8.27446	0.141554	0.0635134	0.1391	0.18657	0.334102	0.591396	28	14	0.0973503	protein tyrosine phosphatase (PRL)
PF3D7_0300100	1	burg	1	26.6133	0.786235	10.423	7.19709	0.135901	0.0573466	0.241578	0.200539	0.350474	0.591396	28	9	2.54992	erythrocyte membrane protein 1, PfEMP1 (VAR)
PF3D7_0323500	1	burg	1	21.9341	0.455813	3.5872	6.65406	0.127605	0.0482962	0.149771	0.222764	0.376603	0.591396	28	15	0.156882	survival motor neuron-like protein (SMN)
mal_rna_15	0	default	1	24	0.791025	4.74269	-1.63086	0.12096	0.0410475	-1.27595	0.242155	0.396068	0.591396	28	26	1.33306	#N/A
PF3D7_0810800	0	burg	1	23.4824	0.942894	15.1379	6.13153	0.119322	0.0392608	0.335096	0.247165	0.400678	0.591396	22	13	0.637465	hydroxymethyldihydropterin pyrophosphokinase-dihydropteroate synthase (PPPK-DHPS)
PF3D7_1008500	0	default	1	24	0.477269	12.0058	5.98053	0.108924	0.0279167	0.211626	0.281232	0.437927	0.591396	28	11	0.576643	conserved Plasmodium membrane protein, unknown function
PF3D7_1308600	0	default	1	24	0.729571	21.0823	0.285712	0.101172	0.0194604	7.0459	0.309344	0.463219	0.591396	28	22	3.13219	conserved Plasmodium protein, unknown function
PF3D7_0801700	0	default	1	24	0.403766	18.9364	6.69917	0.098924	0.017008	0.133284	0.317962	0.472337	0.591396	28	20	1.06548	sentrin-specific protease 2, putative (SENP2)
PF3D7_0809600	0	burg	1	20.7917	0.826201	18.6496	3.70562	0.0953856	0.0131479	0.710888	0.33197	0.486647	0.591396	28	22	3.65074	peptidase family C50, putative
PF3D7_0104900	0	default	1	24	0.193368	20.3209	3.3114	0.0903897	0.00769781	0.163166	0.352703	0.505838	0.591396	28	16	0.207686	RNase MRP
PF3D7_0115700	0	default	1	24	0.536707	7.94483	3.07573	0.0847857	0.00158441	0.449462	0.377356	0.530001	0.591396	28	7	2.41227	erythrocyte membrane protein 1, PfEMP1 (VAR)
PF3D7_0620500	0	default	1	24	0.328615	21.5979	6.65974	0.0739601	-0.0102253	0.127153	0.429464	0.575858	0.591396	28	14	0.0841175	cleavage stimulation factor subunit 1, putative
PF3D7_1009700	0	default	1	24	0.72757	19.6645	4.68597	0.0727233	-0.0115746	0.764266	0.435816	0.580606	0.591396	24	20	1.86495	tubulin--tyrosine ligase, putative
PF3D7_1126800	0	default	1	24	0.692062	17.5961	1.66746	0.0700176	-0.0145262	1.13556	0.45001	0.593169	0.591396	28	13	2.04961	RNA-binding protein, putative
PF3D7_0321200	1	burg	1	23.2093	0.740381	17.9869	2.33424	0.0640778	-0.0210061	1.08795	0.482656	0.622138	0.591396	28	24	1.66079	UDP-N-acetylglucosamine--dolichyl-phosphate N-acetylglucosaminephosphotransferase, putative (ALG7)
PF3D7_0713500	0	default	1	24	0.344234	16.8799	4.88555	0.0592195	-0.026306	0.211127	0.510942	0.644408	0.591396	28	11	0.95082	conserved Plasmodium protein, unknown function
PF3D7_1026100	0	default	1	24	0.177578	9.1486	1.51464	0.0577984	-0.0278563	0.366448	0.519496	0.650254	0.591396	20	10	0.397212	conserved Plasmodium protein, unknown function
PF3D7_0521200	0	default	1	24	0.652967	2.59051	0.219594	0.0566521	-0.0291068	12.2195	0.526491	0.655105	0.591396	28	25	2.74797	conserved Plasmodium protein, unknown function
PF3D7_1457400	0	burg	1	21.0105	0.274918	1.43624	5.21495	0.0387168	-0.0486726	0.193369	0.647686	0.754456	0.591396	28	8	0.761903	conserved Plasmodium protein, unknown function
PF3D7_1233300	0	default	1	24	0.582527	18.7357	3.71482	0.0330083	-0.0549001	0.736731	0.691274	0.786825	0.591396	28	23	4.18926	pentatricopeptide repeat protein, putative
PF3D7_0802500	0	default	1	24	0.196117	18.5989	6.79702	0.0149181	-0.0746348	0.180418	0.84761	0.899564	0.591396	28	12	0.390984	inositol 5-phosphatase, putative
PF3D7_0605000	0	default	1	24	0.347231	22.3612	2.32714	0.0135953	-0.0760779	1.11193	0.860214	0.908584	0.591396	28	24	2.26821	50S ribosomal protein L24, putative
PF3D7_1339500	0	default	1	24	0.0807556	11.2048	1.12374	0.00098098	-0.0898389	1.72956	0.989262	0.9929	0.591396	28	24	1.87981	mitochondrial ribosomal protein L49 precursor, putative
PF3D7_0525300	1	yule-walker	1	21.4624	1.49579	2.48505	0.297486	0.675251	0.645729	11.8764	4.24e-06	0.0002535	0.682304	24	20	2.23116	conserved Plasmodium protein, unknown function
PF3D7_1223800	0	burg	1	20.7917	0.462331	12.5114	4.7254	0.656658	0.625445	0.283567	7.82e-06	0.00035131	0.682304	26	6	0.8423	mitochondrial carrier protein, putative
PF3D7_1121800	0	burg	1	20.1616	1.4981	5.82239	0.901987	0.595815	0.559071	2.30697	4.7e-05	0.00124833	0.682304	20	5	0.641679	petidase, M16 family
PF3D7_0613600	1	burg	1	21.9341	0.965305	20.9857	4.1083	0.582689	0.544751	0.867531	6.68e-05	0.00158157	0.682304	26	17	2.53811	conserved Plasmodium protein, unknown function
PF3D7_1116500	0	default	1	24	0.70078	16.7289	4.94812	0.53136	0.488756	0.388088	0.00023946	0.00412077	0.682304	28	17	1.36737	folate transporter 2 (FT2)
PF3D7_0209200	0	yule-walker	1	20.3673	0.544295	12.8669	6.3165	0.483604	0.436659	0.19894	0.00069632	0.00885484	0.682304	24	8	0.847391	3'exoribonuclease, putative
PF3D7_1362700	1	burg	1	26.973	0.771737	26.1607	6.06857	0.47478	0.427033	0.278609	0.00083898	0.0099223	0.682304	26	21	1.46334	conserved Plasmodium protein, unknown function
PF3D7_1227200	0	burg	1	27.7222	0.502433	14.5956	6.12806	0.463051	0.414237	0.104459	0.00106971	0.0116775	0.682304	28	12	0.339245	potassium channel (K1)
PF3D7_0600800	1	burg	1	24.0482	1.81011	20.4843	-2.55963	0.432118	0.380493	-0.784482	0.00198078	0.0179195	0.682304	22	20	1.41037	rifin, pseudogene (RIF)
PF3D7_0316000	1	yule-walker	1	20.7917	1.3554	2.35269	2.17428	0.423864	0.371488	1.55485	0.00232154	0.020266	0.682304	24	20	2.08316	microneme associated antigen (MA)
PF3D7_1469100	1	yule-walker	1	23.7619	0.437545	11.7139	4.08507	0.39472	0.339694	0.234473	0.00399503	0.0299713	0.682304	24	8	0.667302	conserved Plasmodium protein, unknown function
PF3D7_1201100	0	default	1	24	2.02702	18.2903	4.59053	0.37916	0.32272	0.580036	0.0052817	0.0357283	0.682304	28	17	2.69954	RESA-like protein with PHIST and DnaJ domains
PF3D7_0407900	0	default	1	24	0.803029	20.9518	6.44038	0.372734	0.31571	0.350271	0.00591522	0.0384183	0.682304	26	18	1.05465	AAA family ATPase, putative
PF3D7_0617100	1	burg	1	21.9341	0.838452	0.929746	6.85437	0.371209	0.314046	0.152623	0.00607535	0.0388362	0.682304	20	3	0.610879	AP-2 complex subunit alpha, putative
PF3D7_0107500	0	default	1	24	1.10083	22.0268	9.48514	0.369575	0.312264	0.137122	0.00625122	0.0393809	0.682304	0	0	0	lipid/sterol:H+ symporter
PF3D7_1471200	0	burg	1	22.1778	0.744332	14.1197	7.88235	0.347384	0.288055	0.119967	0.00914613	0.0505017	0.682304	22	13	0.463106	inorganic anion exchanger, inorganic anion antiporter (SulP)
PF3D7_0108800	0	yule-walker	1	21.9341	0.514461	11.9034	5.12086	0.343893	0.284247	0.12614	0.0096989	0.0526641	0.682304	22	11	0.324894	conserved Plasmodium protein, unknown function
PF3D7_1129000	0	yule-walker	1	20.7917	0.451204	12.9849	7.04823	0.342634	0.282874	0.131423	0.00990551	0.0533978	0.682304	24	8	0.636163	spermidine synthase (SpdSyn)
PF3D7_1202800	1	default	1	24	0.421526	6.43439	3.41883	0.337935	0.277748	0.305016	0.0107128	0.0566405	0.682304	24	6	0.867289	conserved Plasmodium protein, unknown function
PF3D7_1435400	0	yule-walker	1	20.1616	0.595632	14.3921	5.41271	0.321582	0.259907	0.205765	0.0140112	0.0667253	0.682304	24	9	0.499067	ER membrane protein complex subunit 4, putative (EMC4)
PF3D7_1219900	0	burg	1	20.7917	1.03701	14.4631	4.63496	0.320452	0.258675	0.319619	0.0142699	0.0675881	0.682304	20	13	0.686363	D-ribulose-5-phosphate 3-epimerase, putative
PF3D7_0220700	0	burg	1	21.0105	1.49575	5.14778	4.50762	0.302788	0.239405	0.46441	0.018924	0.0809768	0.682304	22	2	1.18876	Plasmodium exported protein (hyp9), unknown function
PF3D7_0202400	0	yule-walker	1	20.7917	1.61611	15.5546	8.64784	0.301822	0.238351	0.242248	0.0192144	0.0815547	0.682304	20	14	1.67975	gamete antigen 27/25, putative
PF3D7_0909300	1	default	1	24	0.30775	10.719	6.64886	0.291109	0.226664	0.205921	0.0227183	0.0905443	0.682304	26	5	1.12816	apoptosis-related protein (ARP)
PF3D7_0514300	1	yule-walker	1	20.3673	0.934862	15.6948	5.39906	0.285992	0.221082	0.253443	0.0245886	0.0955937	0.682304	20	16	0.411422	aspartate--tRNA ligase, putative
PF3D7_0814900	1	yule-walker	1	20.3673	0.552789	14.3348	7.69141	0.285942	0.221028	0.0983553	0.0246075	0.0955961	0.682304	22	11	0.325946	superoxide dismutase [Fe] (FeSOD)
PF3D7_1438900	1	burg	1	21.0105	0.675115	11.6932	8.52003	0.280797	0.215415	0.200013	0.0266298	0.0993911	0.682304	24	6	0.930123	thioredoxin peroxidase 1 (Trx-Px1)
PF3D7_1360300	0	burg	1	20.7917	1.01087	14.0449	1.43365	0.279692	0.214209	0.947546	0.0270834	0.100439	0.682304	22	11	0.40925	conserved Plasmodium protein, unknown function
PF3D7_1126400	1	burg	1	21.0105	0.534627	12.4328	4.57575	0.268118	0.201583	0.258566	0.032274	0.112283	0.682304	22	10	0.176368	large ribosomal subunit processing factor, putative
PF3D7_1114200	1	burg	1	20.5773	1.08883	5.78767	6.75054	0.267628	0.201049	0.221751	0.0325124	0.112865	0.682304	22	2	0.643416	GTPase-activating protein, putative
PF3D7_1120300	0	default	1	24	0.250629	20.9456	4.73501	0.250401	0.182256	0.185359	0.0419871	0.132324	0.682304	24	18	0.651953	magnesium transporter, putative
PF3D7_1329600	1	burg	1	22.427	0.623544	2.61221	7.04194	0.242483	0.173618	0.133584	0.0471317	0.142293	0.682304	22	2	0.38696	conserved Plasmodium protein, unknown function
PF3D7_1467000	0	default	1	24	0.81457	21.5244	-1.30403	0.229984	0.159982	-1.41883	0.0564286	0.158212	0.682304	26	17	0.387298	conserved Plasmodium membrane protein, unknown function
PF3D7_1009400	0	default	1	24	0.300422	7.25345	5.14377	0.217982	0.146889	0.221628	0.0668939	0.176127	0.682304	26	4	0.367223	zinc finger protein, putative
PF3D7_0618200	0	default	1	24	0.50325	11.915	7.54986	0.217449	0.146308	0.178056	0.0673966	0.177005	0.682304	24	9	0.626903	conserved Plasmodium protein, unknown function
PF3D7_0500900	0	default	1	24	0.78046	18.1504	2.14184	0.215846	0.14456	1.43722	0.0689307	0.179264	0.682304	24	18	2.4048	serine/threonine protein kinase, FIKK family (FIKK5)
PF3D7_1427000	0	default	1	24	0.838655	21.9331	4.55147	0.215632	0.144326	0.53184	0.0691382	0.17966	0.682304	24	19	1.51536	conserved Plasmodium protein, unknown function
PF3D7_0930600	0	default	1	24	0.182499	9.8527	6.21934	0.205028	0.132758	0.0984725	0.0801437	0.196747	0.682304	26	6	0.659709	peptidyl-prolyl cis-trans isomerase (CYP72)
PF3D7_1476900	0	default	1	24	0.463825	0.997754	-1.34677	0.200492	0.127809	-0.802857	0.0853202	0.204839	0.682304	26	20	0.713696	Plasmodium exported protein, unknown function, pseudogene
PF3D7_0526000	0	burg	1	23.2093	1.19395	17.8565	2.89269	0.193882	0.120599	0.837581	0.0934078	0.216215	0.682304	28	21	3.80225	RAP protein, putative
PF3D7_0100900	0	default	1	24	1.59739	21.2549	-1.48006	0.185885	0.111875	-1.8448	0.104122	0.230603	0.682304	28	21	2.92488	rifin (RIF)
PF3D7_0806700	0	default	1	24	0.294817	9.27686	7.01401	0.175	0.0999999	0.147221	0.120502	0.25174	0.682304	26	6	1.27178	conserved Plasmodium membrane protein, unknown function
PF3D7_0515800	0	default	1	24	0.590026	12.7497	3.49028	0.17473	0.0997055	0.295417	0.120936	0.252445	0.682304	22	12	0.304773	BolA-like protein, putative
PF3D7_1110000	0	default	1	24	0.639632	6.71422	2.85213	0.172176	0.0969188	0.398855	0.125118	0.257982	0.682304	28	27	0.984143	conserved Plasmodium protein, unknown function
PF3D7_1207300	0	burg	1	23.4824	0.548604	5.70745	-1.67473	0.168219	0.0926027	-0.607374	0.131855	0.26704	0.682304	20	9	0.441635	conserved Plasmodium protein, unknown function
PF3D7_1436100	0	default	1	24	0.346394	12.5172	6.05902	0.161371	0.0851317	0.125887	0.144301	0.283453	0.682304	28	9	1.0162	conserved Plasmodium membrane protein, unknown function
PF3D7_1407800	0	default	1	24	0.490046	1.82789	9.69191	0.14861	0.0712112	0.106776	0.170378	0.315476	0.682304	22	4	0.508684	plasmepsin IV (PM4)
PF3D7_0916200	1	burg	1	26.6133	0.681701	21.5059	4.88979	0.127684	0.0483827	0.299673	0.222542	0.376349	0.682304	28	22	1.99895	conserved Plasmodium protein, unknown function
PF3D7_0607300	0	default	1	24	0.920906	3.59979	1.56335	0.120408	0.0404446	1.7213	0.243835	0.397473	0.682304	28	26	1.98286	uroporphyrinogen III decarboxylase (UROD)
PF3D7_1023100	0	default	1	24	0.587766	0.810135	-0.655498	0.11956	0.0395199	-1.96953	0.246433	0.400061	0.682304	28	22	0.428845	dynein heavy chain, putative
PF3D7_1343600	1	burg	1	26.2632	0.591928	25.6151	3.03169	0.117382	0.037144	0.404929	0.253222	0.407757	0.682304	28	24	1.51072	UDP-N-acetylglucosamine pyrophosphorylase, putative
PF3D7_0931000	0	default	1	24	0.266149	12.6931	5.718	0.116799	0.036508	0.124759	0.255067	0.409541	0.682304	28	10	0.843244	elongation factor Tu, putative
PF3D7_1459500	0	default	1	24	0.840428	21.2442	0.430326	0.11465	0.0341634	4.07836	0.261979	0.41714	0.682304	28	23	2.32392	conserved Plasmodium protein, unknown function
PF3D7_0714200	1	burg	1	21.4624	0.483705	0.996914	7.15916	0.114326	0.0338101	0.139524	0.263035	0.418439	0.682304	28	13	0.218063	conserved Plasmodium protein, unknown function
PF3D7_1441700	0	burg	1	20.3673	0.916502	17.881	0.603445	0.109656	0.0287156	4.63214	0.2787	0.434891	0.682304	28	25	2.52181	metalloprotease, putative
PF3D7_1010100	0	default	1	24	0.26994	4.37846	4.69712	0.102086	0.0204577	0.177918	0.305901	0.460304	0.682304	28	6	1.05595	conserved Plasmodium protein, unknown function
PF3D7_0210800	0	default	1	24	0.770546	0.574857	4.77195	0.101313	0.0196141	0.379092	0.308812	0.463085	0.682304	22	2	0.651114	conserved Plasmodium protein, unknown function
PF3D7_1243200	0	default	1	24	0.414924	12.8868	-0.610534	0.0924926	0.00999187	-1.8017	0.343837	0.498454	0.682304	20	11	0.276476	conserved Plasmodium protein, unknown function
PF3D7_1222100	0	default	1	24	0.477174	4.37636	3.98147	0.0886954	0.00584951	0.311751	0.359997	0.513622	0.682304	28	26	1.30496	conserved Plasmodium protein, unknown function
PF3D7_0716500	0	burg	1	20.1616	0.570623	18.9679	4.51022	0.0876056	0.00466071	0.416311	0.364761	0.518721	0.682304	28	24	2.09713	conserved Plasmodium protein, unknown function
PF3D7_1221600	1	burg	1	22.427	0.785567	19.0409	2.49495	0.0793319	-0.0043652	1.02029	0.402841	0.553758	0.682304	28	24	2.52661	protein TSSC1, putative
PF3D7_1344700	0	default	1	24	0.254967	14.1893	1.80992	0.0779691	-0.0058519	0.456792	0.409449	0.558573	0.682304	28	9	0.94992	conserved Plasmodium protein, unknown function
PF3D7_0914600	0	default	1	24	0.164379	12.5791	5.63698	0.0744341	-0.0097082	0.0766074	0.427052	0.574734	0.682304	28	10	0.522935	zinc binding protein, putative
PF3D7_1471300	0	burg	1	20.5773	0.626446	18.902	3.72816	0.0733321	-0.0109104	0.726437	0.432678	0.578136	0.682304	28	22	3.78565	conserved Plasmodium protein, unknown function
PF3D7_1135100	0	default	1	24	0.512139	16.0542	6.90296	0.0669426	-0.0178809	0.220746	0.466651	0.60866	0.682304	28	12	0.758758	protein phosphatase PPM8, putative (PPM8)
PF3D7_1015600	0	default	1	24	0.867519	18.7918	6.77961	0.0629843	-0.022199	0.366698	0.488895	0.628425	0.682304	28	21	4.43976	heat shock protein 60 (HSP60)
PF3D7_1459700	0	default	1	24	0.72493	4.14515	3.02971	0.0566954	-0.0290596	0.82806	0.526225	0.654994	0.682304	28	26	1.48916	pyridoxal 5'-phosphate synthase, putative
PF3D7_0422600	0	default	1	24	0.131987	8.24574	2.03499	0.0539157	-0.0320919	0.299585	0.543536	0.670002	0.682304	28	2	0.291552	conserved Plasmodium protein, unknown function
PF3D7_0516100	0	default	1	24	0.493991	19.3348	2.81772	0.0472274	-0.0393883	0.866512	0.587329	0.706467	0.682304	28	22	3.35602	cation-transporting ATPase 1 (ATPase1)
PF3D7_0218300	0	default	1	24	0.282403	0.880608	4.38541	0.0326585	-0.0552816	0.29214	0.694029	0.789211	0.682304	28	25	1.66639	apicoplast RNA methyltransferase precursor, putative
PF3D7_1026200	0	default	1	24	0.541377	18.8838	2.72372	0.0244544	-0.0642316	0.976881	0.761594	0.838218	0.682304	28	23	3.92485	conserved Plasmodium protein, unknown function
PF3D7_1305700	0	default	1	24	0.430788	20.0725	0.108786	0.0204851	-0.0685617	19.5656	0.796382	0.862885	0.682304	28	22	2.90279	conserved Plasmodium protein, unknown function
PF3D7_0526900	0	yule-walker	1	22.1778	0.480542	11.9875	7.38034	0.698704	0.671314	0.176928	1.86e-06	0.00016188	0.785087	26	6	0.930767	transmembrane emp24 domain-containing protein, putative
PF3D7_1019900	0	burg	1	22.1778	0.921928	20.3875	3.21621	0.645115	0.612853	0.966153	1.12e-05	0.00045582	0.785087	26	19	2.96555	autophagy-related protein 8 (ATG8)
PF3D7_1433000	0	yule-walker	1	20.1616	0.585753	12.1594	4.87391	0.591181	0.554016	0.358263	5.33e-05	0.0013599	0.785087	26	6	1.10694	H/ACA ribonucleoprotein complex subunit 3, putative (NOP10)
PF3D7_1142300	1	yule-walker	1	20.7917	1.16789	20.1047	5.66577	0.551862	0.511122	0.419054	0.0001464	0.00284574	0.785087	24	18	1.83243	conserved Plasmodium membrane protein, unknown function
PF3D7_1311900	0	yule-walker	1	21.6957	0.378045	14.1773	8.22893	0.516158	0.472172	0.0890137	0.00034021	0.0054181	0.785087	26	8	0.321489	V-type proton ATPase catalytic subunit A (vapA)
PF3D7_1336700	1	yule-walker	1	23.7619	0.802345	3.12051	6.50816	0.505124	0.460136	0.191827	0.00043597	0.00649486	0.785087	24	3	0.9297	conserved Plasmodium protein, unknown function
PF3D7_0524100	0	burg	1	21.0105	0.71198	4.98072	7.44502	0.475244	0.427539	0.139114	0.00083087	0.00989659	0.785087	20	4	0.800407	conserved Plasmodium protein, unknown function
PF3D7_0806900	0	burg	1	22.1778	0.48393	13.8796	2.90695	0.474401	0.426619	0.217243	0.00084567	0.00995945	0.785087	24	13	0.380076	conserved Plasmodium protein, unknown function
PF3D7_0410300	1	burg	1	25.5897	0.26946	9.09664	6.46305	0.462136	0.413239	0.157909	0.00108993	0.0118113	0.785087	28	5	0.802091	protein phosphatase PPM1, putative (PPM1)
PF3D7_0730500	1	burg	1	22.6818	1.3045	22.4024	5.43482	0.458286	0.409039	0.635131	0.00117889	0.0123043	0.785087	24	20	2.33261	conserved Plasmodium protein, unknown function
PF3D7_1120100	0	burg	1	20.1616	0.821145	12.8902	9.9912	0.452925	0.403191	0.179636	0.00131377	0.0132854	0.785087	24	8	0.895045	phosphoglycerate mutase, putative (PGM1)
PF3D7_1241200	0	yule-walker	1	25.5897	0.309433	12.9717	7.02653	0.435178	0.383831	0.115667	0.00186648	0.0171225	0.785087	26	8	0.405388	conserved Plasmodium protein, unknown function
PF3D7_1467400	0	default	1	24	0.577501	12.0203	4.99931	0.42635	0.3742	0.143178	0.00221371	0.0194961	0.785087	22	13	0.548316	50S ribosomal protein L22, apicoplast, putative (L22)
PF3D7_1401300	1	burg	1	20.7917	1.37128	13.8949	3.53941	0.381257	0.325008	0.515876	0.00508873	0.0349199	0.785087	22	12	1.03935	aminopeptidase, putative
PF3D7_1434900	0	burg	1	26.6133	0.928463	11.5733	-0.324833	0.378932	0.322471	-8.12962	0.00530312	0.0357708	0.785087	24	16	1.50116	conserved Plasmodium protein, unknown function
PF3D7_0532400	0	burg	1	20.5773	1.40635	13.7689	8.09779	0.366762	0.309195	0.241265	0.00656504	0.0406611	0.785087	22	12	1.10471	lysine-rich membrane-associated PHISTb protein (LyMP)
PF3D7_0301400	0	burg	1	21.234	1.38069	14.8455	3.65762	0.356506	0.298006	0.452896	0.00783417	0.045466	0.785087	22	13	0.903049	Plasmodium exported protein, unknown function
PF3D7_0831500	1	burg	1	25.5897	1.47775	20.9529	8.17608	0.350106	0.291025	0.225956	0.00873504	0.0490632	0.785087	24	23	0.797758	Plasmodium exported protein (PHIST), unknown function
PF3D7_1209200	0	default	1	24	0.499241	7.66215	5.63452	0.34159	0.281735	0.255857	0.01008	0.0540257	0.785087	26	4	0.654142	U6 snRNA-associated Sm-like protein LSm7, putative (LSM7)
PF3D7_0725000	1	burg	1	20.7917	0.642218	19.5361	6.07813	0.324313	0.262887	0.306721	0.013403	0.0654381	0.785087	24	18	1.39611	exonuclease I, putative
PF3D7_0317400	1	burg	1	20.1616	1.41676	18.4747	1.66518	0.323363	0.26185	1.48646	0.0136118	0.0659031	0.785087	22	17	1.69069	conserved Plasmodium protein, unknown function
PF3D7_0704900	0	burg	1	21.4624	1.09439	17.0861	3.46615	0.319591	0.257736	0.499756	0.01447	0.0681288	0.785087	22	16	1.17091	peptide chain release factor, putative
PF3D7_0110400	0	default	1	24	0.32638	9.05637	6.23954	0.317946	0.255941	0.164656	0.0148595	0.0693755	0.785087	24	7	0.636866	DNA-directed RNA polymerase 2, putative
PF3D7_1446200	0	burg	1	20.5773	0.811205	12.599	9.51821	0.31641	0.254266	0.184288	0.0152318	0.070609	0.785087	22	11	0.183619	M17 leucyl aminopeptidase (LAP)
PF3D7_0311700	0	default	1	24	0.63535	1.73616	0.506044	0.304279	0.241032	1.88568	0.0184834	0.0800836	0.785087	24	0	0.485056	plasmepsin VI
PF3D7_0212700	0	burg	1	20.5773	0.855438	14.2615	3.54154	0.302684	0.239292	0.310722	0.0189551	0.0810435	0.785087	20	13	0.389264	SRR1-like protein
PF3D7_1330300	1	burg	1	20.3673	0.813825	16.0704	5.40685	0.290343	0.225829	0.204593	0.0229897	0.0912524	0.785087	20	15	0.540153	DnaJ protein, putative
PF3D7_1416500	0	burg	1	20.7917	1.63146	4.39994	4.41933	0.28821	0.223502	0.510575	0.0237613	0.0934192	0.785087	22	1	0.727416	NADP-specific glutamate dehydrogenase (GDH1)
PF3D7_1247200	1	burg	1	22.427	0.348195	11.0087	3.49305	0.276129	0.210323	0.172761	0.0285938	0.103258	0.785087	22	9	0.429692	conserved Plasmodium protein, unknown function
PF3D7_0727700	1	yule-walker	1	20.1616	0.834481	16.1243	3.11227	0.276141	0.210336	0.460733	0.0285886	0.103258	0.785087	22	16	0.549495	conserved Plasmodium protein, unknown function
PF3D7_1238500	0	yule-walker	1	21.0105	1.12015	15.7721	6.64211	0.262505	0.19546	0.254495	0.0351033	0.118423	0.785087	22	14	0.635138	conserved Plasmodium protein, unknown function
PF3D7_0615900	1	burg	1	21.0105	1.00131	13.9415	6.47683	0.255222	0.187515	0.237762	0.0391106	0.126659	0.785087	20	13	0.36866	conserved Plasmodium protein, unknown function
PF3D7_0405300	0	yule-walker	1	21.4624	0.954221	4.24013	0.739853	0.254152	0.186347	2.01049	0.0397334	0.127935	0.785087	22	2	0.511878	6-cysteine protein (LISP2)
PF3D7_0904500	0	default	1	24	0.944077	13.2686	3.95148	0.243979	0.17525	0.358668	0.0461183	0.140532	0.785087	20	13	0.271117	prefoldin subunit 4, putative
PF3D7_1367000	0	yule-walker	1	21.234	0.702981	13.1151	6.78703	0.240658	0.171626	0.154956	0.0483965	0.144431	0.785087	24	9	0.489944	suppressor of kinetochore protein 1, putative (SKP1)
PF3D7_1403100	1	yule-walker	1	20.3673	0.975695	20.055	5.60494	0.236029	0.166577	0.547853	0.0517424	0.150228	0.785087	24	18	1.98966	conserved Plasmodium protein, unknown function
PF3D7_0823200	0	default	1	24	0.449368	6.90734	8.58426	0.235534	0.166038	0.161277	0.0521119	0.151049	0.785087	24	6	1.06861	RNA-binding protein, putative
PF3D7_0109500	0	default	1	24	0.480633	11.2495	5.02061	0.235359	0.165846	0.247034	0.0522439	0.151348	0.785087	24	9	0.578329	N-acetyltransferase, putative
PF3D7_0210200	1	yule-walker	1	21.234	1.04565	18.9418	5.53221	0.230133	0.160145	0.493353	0.0563083	0.158077	0.785087	26	19	3.68452	conserved Plasmodium protein, unknown function
PF3D7_0912600	0	yule-walker	1	21.4624	0.628101	3.16315	0.683025	0.227155	0.156896	1.38587	0.0587511	0.161774	0.785087	20	2	0.511392	conserved Plasmodium protein, unknown function
PF3D7_0110500	0	default	1	24	0.622081	18.719	5.74795	0.222216	0.151509	0.164228	0.0630155	0.170107	0.785087	28	17	1.25783	bromodomain protein, putative
PF3D7_1320300	0	default	1	24	0.892742	14.4084	3.88078	0.212079	0.14045	0.371517	0.0726622	0.185115	0.785087	24	14	0.420237	conserved Plasmodium protein, unknown function
PF3D7_1000200	1	burg	1	26.973	1.18842	17.8582	-2.32775	0.211602	0.13993	-0.812784	0.0731476	0.185612	0.785087	28	16	2.13487	rifin (RIF)
PF3D7_1221700	0	burg	1	23.7619	0.741584	16.5954	4.14096	0.195614	0.122488	0.316686	0.091224	0.213523	0.785087	28	20	1.73788	FbpA domain protein, putative
PF3D7_1231800	0	default	1	24	0.430538	11.3422	5.49571	0.194958	0.121772	0.187911	0.0920463	0.214671	0.785087	26	6	1.27372	asparagine-rich protein, putative
PF3D7_1002200	1	yule-walker	1	23.7619	0.649833	18.3062	7.46451	0.171706	0.0964065	0.146477	0.125901	0.259086	0.785087	22	14	0.37102	tryptophan-rich antigen 3 (PArt)
PF3D7_1222800	0	default	1	24	0.825158	0.314642	0.51543	0.154477	0.0776111	4.46783	0.1579	0.300491	0.785087	28	23	2.9056	conserved Plasmodium protein, unknown function
PF3D7_0713100	0	default	1	24	1.31666	18.825	1.4848	0.153094	0.0761031	1.58925	0.160762	0.304179	0.785087	28	19	3.23243	Pfmc-2TM Maurer's cleft two transmembrane protein (MC-2TM)
PF3D7_0616400	0	default	1	24	0.274502	15.2055	3.94363	0.15098	0.0737961	0.135948	0.165234	0.309902	0.785087	28	9	0.396753	conserved Plasmodium protein, unknown function
PF3D7_1029000	0	default	1	24	1.10767	19.9704	-0.674818	0.143366	0.0654906	-3.13501	0.182283	0.329356	0.785087	28	22	3.25934	conserved Plasmodium protein, unknown function, pseudogene
PF3D7_1227700	1	burg	1	21.6957	0.761631	0.641191	7.84647	0.14179	0.0637708	0.17964	0.186007	0.333665	0.785087	28	13	0.160386	conserved Plasmodium protein, unknown function
PF3D7_0905900	0	default	1	24	0.228963	13.3365	6.65007	0.138481	0.060161	0.0986215	0.19405	0.343613	0.785087	28	9	0.811462	coatomer subunit beta, putative (SEC27)
PF3D7_0629400	1	burg	1	21.234	1.13942	17.2965	5.62761	0.135396	0.0567955	0.4459	0.201832	0.352146	0.785087	28	22	4.07291	RNA-binding protein, putative
PF3D7_1145500	1	burg	1	20.3673	0.688109	19.6313	3.57302	0.101282	0.0195801	0.533067	0.308929	0.463128	0.785087	28	24	2.16968	ABC transporter B family member 3, putative (ABCB3)
PF3D7_0611200	1	yule-walker	1	20.7917	0.903017	18.4978	3.43901	0.101223	0.0195161	0.761295	0.309151	0.463219	0.785087	28	24	2.91172	transcription factor with AP2 domain(s), putative (ApiAP2)
PF3D7_0603200	1	burg	1	20.3673	1.02929	17.4073	4.18249	0.0975347	0.0154924	0.696457	0.323397	0.477156	0.785087	28	25	2.51657	mitochondrial chaperone BCS1, putative
PF3D7_0827800	0	default	1	24	0.370227	9.25125	7.90501	0.0924235	0.00991649	0.108527	0.344125	0.498733	0.785087	28	9	1.29907	SET domain protein, putative (SET3)
PF3D7_1414500	1	yule-walker	1	21.6957	0.661606	1.71212	8.16501	0.0859603	0.00286575	0.203446	0.372062	0.525641	0.785087	28	13	0.418826	atypical protein kinase, ABC-1 family, putative (ABCk2)
PF3D7_0913400	1	burg	1	21.0105	0.725904	16.7916	1.90061	0.0818181	-0.001653	1.00458	0.391035	0.542994	0.785087	28	24	1.24213	conserved Plasmodium protein, unknown function
PF3D7_1401200	0	default	1	24	0.882951	18.0158	6.31151	0.0744191	-0.0097246	0.363607	0.427128	0.574734	0.785087	20	15	0.812837	Plasmodium exported protein, unknown function
PF3D7_1149900	0	default	1	24	1.13741	20.4237	5.24903	0.0678984	-0.0168381	0.579549	0.461419	0.603643	0.785087	28	20	4.39646	stevor
PF3D7_0926000	0	default	1	24	0.339707	21.1123	4.68501	0.0627577	-0.0224462	0.201598	0.490197	0.62948	0.785087	28	22	1.28027	protein kinase, putative
PF3D7_1022300	0	default	1	24	0.638938	2.47233	1.21496	0.0580555	-0.0275759	2.09444	0.517939	0.649006	0.785087	28	25	3.00029	ZIP domain-containing protein, putative (ZIPCO)
PF3D7_0910500	0	default	1	24	0.390655	18.8032	4.24262	0.055725	-0.0301182	0.287848	0.532211	0.659585	0.785087	28	13	0.394125	DNA repair protein REV1, putative
PF3D7_1025700	0	default	1	24	0.685257	1.20278	3.29169	0.0477013	-0.0388713	0.967992	0.584124	0.703938	0.785087	28	26	1.60492	conserved Plasmodium protein, unknown function
PF3D7_0314100	0	default	1	24	0.414715	21.4492	6.27552	0.0452814	-0.0415112	0.223288	0.600661	0.716436	0.785087	28	13	0.708981	#N/A
PF3D7_1463200	0	default	1	24	0.519072	2.49522	5.132	0.0382796	-0.0491496	0.483066	0.650935	0.757396	0.785087	28	26	1.36291	replication factor C subunit 3, putative (RFC3)
PF3D7_0308000	0	default	1	24	0.529455	19.5792	3.451	0.0262358	-0.0622882	0.836953	0.746434	0.828157	0.785087	28	23	4.60743	DNA polymerase epsilon subunit b, putative
PF3D7_1419600	0	default	1	24	0.177899	15.5496	4.90272	0.0235924	-0.0651719	0.16957	0.769029	0.842873	0.785087	28	11	0.853314	conserved Plasmodium protein, unknown function
PF3D7_0603000	0	default	1	24	0.184631	17.793	5.84583	0.0218362	-0.0670878	0.15047	0.784382	0.854486	0.785087	28	11	0.745906	conserved Plasmodium protein, unknown function
PF3D7_1304300	0	default	1	24	0.218306	15.3232	1.41498	0.017565	-0.0717472	0.935193	0.82289	0.881199	0.785087	28	14	0.523987	conserved Plasmodium protein, unknown function
PF3D7_1320600	0	default	1	24	0.13901	23.3455	8.18196	0.016117	-0.0733269	0.095291	0.83633	0.891756	0.785087	20	7	0.166085	ras-related protein Rab-11A (RAB11a)
PF3D7_0902000	0	yule-walker	2	21.4623655913979,27.7222222222222	0.789011289782079,0.57101695462772	5.26116403346583,20.5439505432284	5.01864	0.879649	0.855579	0.259512	6.25e-09	1.09e-05	0.900978	24	2	0.880433	serine/threonine protein kinase, FIKK family (FIKK9.1)
PF3D7_0520500	1	yule-walker	1	20.1616	0.60936	3.0602	4.70365	0.663274	0.632663	0.199838	6.31e-06	0.00030271	0.900978	24	20	0.68987	phosphomethylpyrimidine kinase, putative
PF3D7_1453500	0	burg	1	26.2632	1.267	23.3408	-0.401645	0.614398	0.579343	-3.76861	2.8e-05	0.00087748	0.900978	24	0	0.729747	pyridine nucleotide transhydrogenase, putative
PF3D7_0210700	0	burg	1	20.7917	1.10234	0.985374	1.47687	0.508708	0.464045	2.62501	0.00040247	0.00608242	0.900978	26	17	2.43685	syntaxin, Qa-SNARE family (SYN17)
PF3D7_0529400	0	burg	1	21.4624	0.921436	17.2622	7.14663	0.48595	0.439218	0.378589	0.00066231	0.00859357	0.900978	26	16	2.46517	#N/A
PF3D7_0322500	0	default	1	24	1.1041	15.2866	3.371	0.471748	0.423725	0.636064	0.00089382	0.0103631	0.900978	26	15	1.78118	iron-sulfur assembly protein, putative (IscA2)
PF3D7_1477600	0	burg	1	25.5897	1.00023	23.515	0.651075	0.461668	0.412729	1.80343	0.0011004	0.0118639	0.900978	24	0	0.379971	surface-associated interspersed protein 14.1 (SURFIN 14.1) (SURF14.1)
PF3D7_1324200	0	burg	1	22.9425	0.325634	9.64586	7.45229	0.457569	0.408257	0.142552	0.00119615	0.0124348	0.900978	26	5	0.843434	micro-fibrillar-associated protein, putative
PF3D7_0523000	1	burg	1	24.0482	1.14701	23.2629	9.79096	0.415073	0.361898	0.135622	0.00274233	0.0230065	0.900978	24	23	0.741836	multidrug resistance protein 1 (MDR1)
PF3D7_0923900	0	yule-walker	1	26.6133	0.423351	1.90036	7.38663	0.403904	0.349713	0.155894	0.00337662	0.026631	0.900978	26	3	0.661639	RNA-binding protein, putative
PF3D7_1233900	1	burg	1	21.4624	0.283595	19.6501	6.84229	0.367975	0.310518	0.0538077	0.00642806	0.0401102	0.900978	20	18	0.183944	sentrin-specific protease 1 (SENP1)
PF3D7_1232000	0	burg	1	22.6818	1.46035	15.0172	3.07029	0.348564	0.289343	0.755916	0.00896573	0.0499274	0.900978	22	15	0.776378	phenylalanine--tRNA ligase (aFRS)
PF3D7_0807900	1	default	1	24	0.241962	11.7296	7.89936	0.341127	0.28123	0.106959	0.0101582	0.0542568	0.900978	26	7	0.624463	tyrosine--tRNA ligase (TyrRS)
PF3D7_0920100	1	burg	1	20.7917	0.674517	13.8792	3.99532	0.304367	0.241127	0.249263	0.0184579	0.0800836	0.900978	22	12	0.334246	chaperone, putative
PF3D7_1457500	1	yule-walker	1	20.7917	0.525932	0.360743	4.80361	0.300213	0.236596	0.405529	0.0197071	0.0827698	0.900978	26	19	2.21916	vacuolar protein sorting-associated protein 4 (VPS4)
PF3D7_0721400	0	yule-walker	1	20.3673	1.05175	15.1362	6.03054	0.289769	0.225202	0.236946	0.0231951	0.0918843	0.900978	22	13	0.648426	conserved Plasmodium protein, unknown function
PF3D7_1301600	1	yule-walker	1	20.1616	1.94551	3.42562	5.29643	0.277788	0.212132	0.733714	0.0278813	0.10231	0.900978	22	0	0.675839	erythrocyte binding antigen-140 (EBA140)
PF3D7_0106100	0	default	1	24	0.470995	15.104	5.73001	0.275106	0.209207	0.116363	0.0290413	0.104236	0.900978	24	12	0.233793	V-type proton ATPase subunit C, putative
PF3D7_1369400	1	burg	1	24.642	0.457173	13.9599	4.13272	0.272315	0.206161	0.168488	0.0302956	0.107038	0.900978	24	13	0.175508	conserved Plasmodium protein, unknown function
PF3D7_0519900	0	burg	1	20.5773	0.717139	17.2595	3.7768	0.271092	0.204827	0.274162	0.0308605	0.108407	0.900978	22	16	0.579816	conserved Plasmodium protein, unknown function
PF3D7_1136900	1	burg	1	21.0105	1.68381	2.21924	4.01032	0.263285	0.19631	0.9443	0.0346975	0.117814	0.900978	22	21	0.678107	subtilisin-like protease 2 (SUB2)
PF3D7_0306300	1	burg	1	21.6957	0.798624	13.3928	7.08051	0.24215	0.173254	0.172273	0.0473607	0.142655	0.900978	20	13	0.539743	glutaredoxin 1 (GRX1)
PF3D7_0422700	0	default	1	24	0.327835	8.01261	6.52457	0.236411	0.166994	0.234706	0.0514583	0.149653	0.900978	26	4	0.737875	eukaryotic initiation factor, putative
PF3D7_1003700	1	burg	1	24.95	0.471776	23.5409	3.83617	0.234089	0.16446	0.280915	0.0532063	0.152866	0.900978	28	21	1.23412	conserved Plasmodium protein, unknown function
PF3D7_0526600	0	burg	1	20.3673	1.05431	19.784	3.15015	0.221655	0.150896	0.680674	0.0635178	0.171027	0.900978	26	20	3.12945	conserved Plasmodium protein, unknown function
PF3D7_1108400	1	burg	1	21.0105	0.355707	12.747	8.87579	0.218788	0.147768	0.129938	0.0661393	0.17511	0.900978	26	6	0.318553	casein kinase 2, alpha subunit (CK2alpha)
PF3D7_1416800	0	yule-walker	1	20.7917	1.09575	15.4663	4.47197	0.21825	0.147182	0.417505	0.0666415	0.175816	0.900978	28	21	2.9068	lysine--tRNA ligase, putative
PF3D7_0831100	0	default	1	24	1.20589	15.9063	1.71274	0.215418	0.144093	1.23816	0.0693459	0.179955	0.900978	28	14	2.18704	surface-associated interspersed protein 8.1 (SURFIN 8.1) (SURF8.1)
PF3D7_0324600	0	yule-walker	1	21.234	1.6151	18.772	-2.2795	0.211593	0.139919	-1.09477	0.0731574	0.185612	0.900978	28	18	3.58587	stevor
PF3D7_1358900	0	default	1	24	0.484783	9.4142	6.72321	0.195216	0.122054	0.237784	0.091722	0.214305	0.900978	24	7	0.944135	GTP-binding protein, putative
PF3D7_1456700	0	burg	1	23.2093	0.236237	11.0307	6.07071	0.172205	0.0969513	0.0926233	0.125069	0.257982	0.900978	24	8	0.208074	conserved Plasmodium protein, unknown function
PF3D7_0722800	1	yule-walker	1	22.9425	0.816317	21.2922	1.40134	0.169271	0.0937505	0.974142	0.130032	0.265121	0.900978	0	0	0	conserved Plasmodium protein, unknown function
PF3D7_1356500	0	burg	1	21.9341	0.970593	21.5647	-2.52536	0.159275	0.0828454	-1.06429	0.148318	0.288632	0.900978	26	17	0.152452	conserved Plasmodium protein, unknown function
PF3D7_0314400	0	default	1	24	0.521207	10.2007	5.09872	0.157169	0.0805484	0.361266	0.152456	0.293408	0.900978	22	10	0.493413	serine/threonine protein phosphatase 6, putative (PPP6)
PF3D7_1012700	0	yule-walker	1	20.1616	0.326974	3.74549	5.58304	0.128931	0.0497429	0.119429	0.219068	0.372037	0.900978	28	9	0.647401	NLI interacting factor-like phosphatase, putative (NIF4)
PF3D7_0303700	1	burg	1	22.9425	0.915346	18.0361	5.56929	0.128895	0.0497039	0.492297	0.219167	0.372037	0.900978	28	23	4.04728	lipoamide acyltransferase component of branched-chain alpha-keto acid dehydrogenase complex (BCKDH-E2)
PF3D7_1007500	0	default	1	24	0.294358	16.4722	2.94469	0.128792	0.0495916	0.213705	0.219452	0.372179	0.900978	28	12	0.107206	conserved Plasmodium protein, unknown function
PF3D7_1366200	0	default	1	24	0.575227	0.109002	4.13134	0.109694	0.0287576	0.476146	0.278567	0.434891	0.900978	28	22	2.7622	conserved Plasmodium protein, unknown function
PF3D7_1001800	0	default	1	24	0.83315	6.86185	6.22042	0.1068	0.0256003	0.286782	0.288692	0.444968	0.900978	28	5	2.79458	Plasmodium exported protein (PHISTc), unknown function
PF3D7_1405400	1	burg	1	26.2632	0.651805	22.1372	3.81217	0.105953	0.0246764	0.431321	0.291717	0.447985	0.900978	28	22	2.47451	DNA mismatch repair protein, putative
PF3D7_0411200	0	default	1	24	0.778433	17.0673	3.83374	0.104772	0.0233881	0.463991	0.295984	0.452112	0.900978	28	20	2.74886	conserved Plasmodium protein, unknown function
PF3D7_1372600	0	default	1	24	1.05169	18.1418	2.36501	0.102022	0.0203872	0.987776	0.306143	0.460536	0.900978	28	20	3.18629	rifin (RIF)
PF3D7_1460000	0	default	1	24	0.905551	20.2229	-2.08523	0.0994794	0.0176139	-1.41942	0.315813	0.470079	0.900978	26	17	0.508984	biotin protein ligase, putative
PF3D7_1430500	0	default	1	24	0.726424	20.5346	0.136119	0.0988043	0.0168775	15.0759	0.318427	0.472893	0.900978	24	19	1.16062	conserved Plasmodium protein, unknown function
PF3D7_1225700	0	yule-walker	1	20.1616	0.188848	10.2194	6.74984	0.084762	0.00155849	0.187813	0.377463	0.53001	0.900978	26	5	0.866672	conserved Plasmodium protein, unknown function
PF3D7_0421700	0	default	1	24	0.864223	20.8454	-3.35558	0.0795205	-0.0041595	-0.754477	0.401935	0.553269	0.900978	28	13	0.405143	conserved Plasmodium protein, unknown function
PF3D7_1459600	0	default	1	24	0.174904	11.4009	7.3718	0.0766083	-0.0073364	0.118581	0.416146	0.564469	0.900978	28	7	1.12443	conserved Plasmodium protein, unknown function
PF3D7_1338500	0	default	1	24	0.666163	22.9197	0.31034	0.0690975	-0.01553	8.02075	0.454932	0.597248	0.900978	28	24	2.54286	conserved Plasmodium protein, unknown function
PF3D7_1125900	0	default	1	24	0.262476	17.3772	5.72047	0.0602883	-0.02514	0.147772	0.504593	0.639485	0.900978	28	12	0.862603	conserved Plasmodium protein, unknown function
PF3D7_0617600	0	default	1	24	0.983955	21.4097	-0.0165275	0.0598512	-0.0256169	-171.509	0.507181	0.64175	0.900978	28	22	2.76712	stevor
PF3D7_0921300	0	default	1	24	0.251461	1.80388	3.72747	0.0574357	-0.0282519	0.291189	0.5217	0.652	0.900978	28	25	0.258911	conserved Plasmodium protein, unknown function
PF3D7_1032200	0	default	1	24	0.290289	3.82552	-0.204019	0.0500096	-0.0363532	-6.05517	0.568737	0.689846	0.900978	28	23	1.34009	conserved Plasmodium protein, unknown function
PF3D7_0934700	0	default	1	24	0.0986171	14.7248	7.64559	0.0275286	-0.0608779	0.0694824	0.735606	0.820846	0.900978	28	12	0.110862	UBX domain, putative
PF3D7_1416100	0	default	1	24	0.226867	13.1792	6.55716	0.0266519	-0.0618343	0.152614	0.742934	0.826026	0.900978	28	9	1.27047	protein SEY1, putative (SEY1)
PF3D7_1112000	0	default	1	24	0.153954	12.7328	5.38681	0.0253518	-0.0632525	0.186911	0.753922	0.833106	0.900978	28	13	0.306107	conserved Plasmodium protein, unknown function
PF3D7_1245300	0	default	1	24	0.14119	19.359	2.56786	0.0032784	-0.0873327	0.763548	0.964523	0.977042	0.900978	28	24	1.47229	NEDD8-conjugating enzyme UBC12, putative (UBC12)
PF3D7_1242000	0	burg	1	25.9221	1.30266	9.8987	3.0055	0.791396	0.772432	0.55101	3.25e-08	2.84e-05	1	20	13	1.16367	conserved Plasmodium protein, unknown function
PF3D7_1135900	1	burg	1	27.3425	1.16481	8.4461	7.59749	0.753208	0.730772	0.168732	2.07e-07	6.92e-05	1	26	7	0.976363	3-oxo-5-alpha-steroid 4-dehydrogenase, putative
PF3D7_0931500	0	yule-walker	1	26.973	0.969003	12.179	3.75916	0.743385	0.720057	0.4859	3.18e-07	6.92e-05	1	22	15	1.46292	conserved Plasmodium protein, unknown function
PF3D7_0207100	0	burg	1	21.6957	1.34206	1.52985	5.80585	0.752564	0.73007	0.6162	2.13e-07	6.92e-05	1	28	23	3.26887	conserved Plasmodium protein, unknown function
PF3D7_0415800	1	yule-walker	1	20.1616	1.56442	3.08143	1.91801	0.74232	0.718894	2.21551	3.33e-07	6.92e-05	1	28	21	3.50306	RING zinc finger protein, putative
PF3D7_0520600	0	burg	2	27.7222222222222,21.695652173913	0.860156731843492,0.681090286384385	23.251848849321,10.2557502272382	7.06511	0.811587	0.773904	0.272426	5.14e-07	8.35e-05	1	22	5	1.23866	bis(5'-nucleosyl)-tetraphosphatase [asymmetrical]
PF3D7_0924500	1	burg	1	22.427	0.804899	16.3325	4.24751	0.731822	0.707442	0.602082	5.16e-07	8.35e-05	1	26	18	2.06833	conserved Plasmodium membrane protein, unknown function
PF3D7_0315600	1	burg	1	26.2632	1.09529	4.03574	1.43456	0.718734	0.693164	1.09615	8.72e-07	9.88e-05	1	28	27	1.11402	conserved Plasmodium protein, unknown function
PF3D7_0206900	0	burg	1	21.9341	1.10525	1.06993	5.1709	0.682218	0.653329	0.64894	3.34e-06	0.00023583	1	28	21	2.82714	#N/A
PF3D7_0805300	0	burg	1	20.5773	2.17099	3.03159	2.16599	0.680213	0.651142	2.0446	3.58e-06	0.00023696	1	24	18	2.76063	conserved Plasmodium protein, unknown function
PF3D7_1128600	1	yule-walker	2	27.3424657534247,20.5773195876289	0.608071357138973,0.558857390835801	1.72501097290502,3.96813879336262	0.796548	0.767661	0.721194	1.78014	3.98e-06	0.00025197	1	28	25	1.15884	CCR4-NOT transcription complex subunit 2, putative (NOT2)
PF3D7_1143200	1	yule-walker	1	23.4824	1.7602	12.6249	4.22953	0.673845	0.644195	0.7959	4.44e-06	0.00025389	1	20	15	2.70077	DnaJ protein, putative
PF3D7_0415700	1	burg	1	21.234	1.19906	1.9838	0.230791	0.67279	0.643043	14.8992	4.6e-06	0.00025693	1	28	21	2.90075	conserved Plasmodium protein, unknown function
PF3D7_1409500	0	burg	1	20.5773	1.01414	2.55697	2.13559	0.672574	0.642808	1.49845	4.64e-06	0.00025693	1	24	18	2.20442	conserved Plasmodium protein, unknown function
PF3D7_1334800	0	burg	1	24.642	1.4013	9.30071	4.96642	0.672064	0.642252	0.312747	4.72e-06	0.00025693	1	22	11	0.990011	MSP7-like protein (MSRP2)
PF3D7_1224200	1	yule-walker	1	20.7917	1.47447	1.43708	2.14469	0.665407	0.63499	1.76488	5.88e-06	0.00029176	1	28	21	2.95393	conserved Plasmodium protein, unknown function
PF3D7_1105300	0	yule-walker	1	20.5773	0.838588	0.101123	4.67546	0.652732	0.621162	0.484485	8.86e-06	0.00036841	1	28	23	2.08377	conserved Plasmodium protein, unknown function
PF3D7_0910300	0	yule-walker	1	26.6133	0.443666	15.274	5.77055	0.644153	0.611804	0.118625	1.16e-05	0.00046598	1	28	13	0.369319	conserved Plasmodium protein, unknown function
PF3D7_1009900	0	burg	1	25.2658	0.556437	24.5414	4.0942	0.638538	0.605678	0.276636	1.38e-05	0.00053306	1	22	4	0.772564	conserved Plasmodium protein, unknown function
PF3D7_0922300	1	yule-walker	1	24.95	1.17537	1.75018	1.22407	0.637386	0.604421	1.81196	1.43e-05	0.00054798	1	28	25	1.86728	conserved Plasmodium protein, unknown function
PF3D7_0628300	1	burg	1	21.0105	1.4577	3.25385	8.62384	0.627739	0.593897	0.269998	1.9e-05	0.00068477	1	26	24	1.99756	choline/ethanolaminephosphotransferase, putative (CEPT)
PF3D7_0203300	0	burg	1	22.6818	0.786553	13.663	3.54951	0.623362	0.589122	0.322456	2.16e-05	0.00074702	1	20	15	0.983356	ERCC1 nucleotide excision repair protein, putative (ERCC1)
PF3D7_1348800	1	yule-walker	1	21.234	0.900269	4.03414	-0.126186	0.620129	0.585596	-20.1728	2.38e-05	0.0007866	1	28	21	1.88261	E1-E2 ATPase, putative
PF3D7_0923300	0	burg	1	26.6133	1.28437	21.5809	2.81157	0.619591	0.585008	0.78932	2.41e-05	0.00079392	1	20	5	1.37012	perforin-like protein 3 (PLP3)
PF3D7_1004600	0	burg	2	27.3424657534247,21.695652173913	0.684127918408569,0.523366425256123	11.5549177253887,0.728715418927481	3.86614	0.718527	0.662232	0.803487	2.56e-05	0.00082472	1	24	18	2.05956	conserved Plasmodium membrane protein, unknown function
PF3D7_0930200	0	burg	1	20.3673	1.77667	2.94549	2.34021	0.617101	0.582292	1.67676	2.59e-05	0.00083207	1	24	18	2.42851	leucine-rich repeat protein (LRR8)
PF3D7_1011700	0	burg	1	21.4624	0.398627	14.7145	7.29452	0.609531	0.574034	0.134522	3.22e-05	0.00097236	1	28	9	0.557751	DNA repair protein RAD23, putative
PF3D7_1312800	0	burg	1	20.1616	1.33279	2.79991	4.60993	0.604077	0.568084	0.835523	3.75e-05	0.00106762	1	28	23	2.63479	conserved Plasmodium protein, unknown function
PF3D7_1228100	1	burg	1	27.7222	1.50942	27.183	1.24387	0.601802	0.565602	2.2831	3.99e-05	0.00110404	1	28	23	2.93602	leucine-rich repeat protein (LRR13)
PF3D7_0903600	0	burg	1	20.5773	1.73738	3.26178	4.76074	0.601693	0.565483	0.823542	4e-05	0.00110404	1	24	20	2.26033	#N/A
PF3D7_1236200	1	burg	1	20.1616	0.455841	8.21387	5.87196	0.601616	0.565399	0.163554	4.01e-05	0.00110404	1	28	21	0.46572	conserved Plasmodium protein, unknown function
PF3D7_1131900	0	yule-walker	1	26.6133	1.76216	0.971904	-0.709073	0.597614	0.561034	-3.46458	4.48e-05	0.00120074	1	28	25	2.85381	conserved Plasmodium protein, unknown function
PF3D7_0914100	0	burg	1	20.5773	1.34389	3.43102	5.76904	0.589848	0.552562	0.677348	5.53e-05	0.00140247	1	28	23	2.32055	conserved Plasmodium protein, unknown function
PF3D7_1014000	0	burg	1	27.7222	1.5993	27.6943	1.40163	0.586621	0.549041	2.407	6.02e-05	0.00148565	1	28	25	3.04779	GDP-L-fucose synthase (FS)
PF3D7_1028600	0	default	1	24	0.970629	10.0529	3.96817	0.584728	0.546976	0.589616	6.33e-05	0.00153329	1	20	13	1.19965	conserved Plasmodium protein, unknown function
PF3D7_1111800	0	burg	1	27.7222	0.792582	6.90391	3.18645	0.581742	0.543719	0.320725	6.85e-05	0.00161384	1	24	10	0.547761	peptidyl-prolyl cis-trans isomerase, putative
PF3D7_0801100	0	burg	1	26.973	1.39395	0.203184	-0.0640493	0.576613	0.538123	-31.5634	7.84e-05	0.0018029	1	28	23	2.19968	28S ribosomal RNA
PF3D7_0811600	1	burg	1	27.3425	1.35526	11.8095	5.13795	0.575065	0.536435	0.52851	8.16e-05	0.00183855	1	24	18	1.65074	conserved Plasmodium protein, unknown function
PF3D7_1468500	0	burg	1	24.642	0.834099	10.3693	5.31521	0.573937	0.535204	0.295683	8.4e-05	0.00188483	1	20	15	0.881282	derlin-1 (DER1-1)
PF3D7_0213900	1	burg	1	25.5897	0.735429	23.0817	5.92592	0.572629	0.533778	0.268367	8.69e-05	0.00194112	1	20	5	0.964692	conserved Plasmodium protein, unknown function
PF3D7_1007100	0	burg	1	25.2658	1.56104	5.9549	-0.269014	0.571171	0.532187	-12.5039	9.02e-05	0.00199817	1	28	27	1.60953	conserved Plasmodium protein, unknown function
PF3D7_1232600	0	burg	1	20.3673	1.06956	1.36615	3.02382	0.568646	0.529432	1.18653	9.62e-05	0.00207862	1	28	21	3.27132	conserved Plasmodium protein, unknown function
PF3D7_0904000	1	yule-walker	1	20.5773	0.273326	13.8627	8.23277	0.558425	0.518282	0.123976	0.00012447	0.00251817	1	28	7	0.774103	GTPase-activating protein, putative
PF3D7_1471600	0	burg	1	24.95	1.09649	3.08751	-0.600816	0.557281	0.517033	-3.37063	0.00012806	0.00256991	1	28	25	1.50796	conserved Plasmodium protein, unknown function
PF3D7_1471700	1	burg	1	23.4824	0.981773	5.01623	-0.77757	0.557213	0.51696	-2.50138	0.00012827	0.00256991	1	28	25	1.16479	conserved Plasmodium protein, unknown function
PF3D7_1430300	0	yule-walker	1	20.5773	0.757878	5.59122	5.99848	0.554047	0.513505	0.252301	0.00013874	0.00276218	1	26	5	1.51943	acid phosphatase, putative
PF3D7_0724000	1	burg	1	25.5897	0.668934	11.7763	3.31871	0.55344	0.512844	0.353664	0.00014083	0.00278929	1	22	13	0.894986	Rab GTPase activator and protein kinase, putative
PF3D7_0205200	1	burg	1	26.973	1.23703	4.34163	-0.728114	0.549662	0.508722	-3.98567	0.0001545	0.0029701	1	28	27	1.4008	conserved Plasmodium protein, unknown function
PF3D7_0423700	0	default	1	24	1.1178	12.0534	4.90985	0.544364	0.502943	0.401079	0.00017571	0.00332748	1	20	15	1.39554	early transcribed membrane protein 4 (ETRAMP4)
PF3D7_1342500	0	burg	1	22.1778	2.02271	3.71497	1.26796	0.54212	0.500494	3.0587	0.00018547	0.00343906	1	28	25	2.63553	sporozoite protein essential for cell traversal (SPECT1)
PF3D7_0303200	1	yule-walker	1	25.9221	0.580915	17.6823	6.85467	0.540206	0.498406	0.442767	0.00019418	0.00355019	1	28	21	2.5977	HAD superfamily protein, putative
PF3D7_1431100	0	burg	1	21.9341	0.627212	3.97386	1.11201	0.540264	0.49847	1.12541	0.00019391	0.00355019	1	28	25	0.765627	conserved Plasmodium protein, unknown function
PF3D7_0312900	1	default	1	24	1.14391	22.9882	1.95017	0.539686	0.497839	0.794876	0.00019661	0.00357043	1	20	5	1.12511	hypothetical protein
PF3D7_0206100	0	burg	1	20.3673	0.416825	7.93816	5.99203	0.539677	0.497829	0.113839	0.00019665	0.00357043	1	28	7	0.673928	cysteine desulfuration protein SufE (SufE)
PF3D7_1328300	1	burg	1	24.95	0.776627	13.0637	7.35062	0.537106	0.495025	0.285678	0.00020907	0.00371849	1	22	15	1.35107	conserved Plasmodium protein, unknown function
PF3D7_1226800	0	burg	1	21.9341	0.870249	15.0205	5.21334	0.534698	0.492398	0.241733	0.00022135	0.00388406	1	26	18	1.25006	ataxin-3, putative (ATX3)
PF3D7_0213600	1	burg	1	27.3425	0.817066	27.3421	1.80768	0.529432	0.486653	0.694515	0.00025053	0.00429506	1	28	25	1.23871	conserved Plasmodium protein, unknown function
PF3D7_1110300	1	burg	1	27.3425	0.600328	23.2171	6.27855	0.52874	0.485898	0.230345	0.00025461	0.00433658	1	20	5	0.720208	conserved Plasmodium protein, unknown function
PF3D7_1145000	1	burg	1	20.3673	1.1166	4.02554	1.97089	0.527304	0.484332	1.33578	0.00026327	0.00444076	1	28	25	1.47807	conserved Plasmodium protein, unknown function
PF3D7_0913500	0	burg	1	21.6957	1.11238	13.275	3.66787	0.524419	0.481185	0.40164	0.00028149	0.00467276	1	20	13	1.12442	protease, putative
PF3D7_0718300	0	yule-walker	1	21.4624	1.3394	3.43382	-0.583027	0.523644	0.480339	-5.17803	0.00028658	0.00472722	1	24	20	1.70613	cysteine repeat modular protein 2 (CRMP2)
PF3D7_1231200	0	burg	1	21.0105	1.93351	3.63928	2.67822	0.522838	0.47946	1.66339	0.00029196	0.00480082	1	24	18	2.20109	conserved Plasmodium protein, unknown function
PF3D7_1225500	1	burg	1	27.3425	0.604526	20.0455	5.01016	0.52227	0.47884	0.291347	0.00029581	0.00484886	1	20	5	0.770614	small subunit rRNA processing factor, putative
PF3D7_1140700	0	yule-walker	1	24.0482	1.20689	20.7487	7.12751	0.522087	0.47864	0.232739	0.00029706	0.00485408	1	22	21	0.643216	conserved Plasmodium protein, unknown function
PF3D7_0813300	1	burg	1	24.642	1.45034	23.2947	9.86442	0.519958	0.476317	0.193642	0.00031194	0.00503972	1	22	2	1.1903	conserved Plasmodium protein, unknown function
PF3D7_1466500	0	burg	1	26.2632	1.2356	2.61726	-1.33645	0.514642	0.470519	-1.16417	0.00035211	0.00547978	1	28	23	1.27651	conserved Plasmodium protein, unknown function
PF3D7_1029400	0	burg	1	27.3425	0.280827	14.9653	6.13422	0.513369	0.46913	0.083278	0.00036241	0.00560657	1	28	11	0.321326	conserved Plasmodium protein, unknown function
PF3D7_0813800	1	yule-walker	1	21.9341	0.756046	0.307287	2.34928	0.513001	0.468729	1.237	0.00036543	0.00563669	1	28	23	2.21125	GDP-mannose 4,6-dehydratase (GMD)
PF3D7_0611700	1	burg	1	20.1616	0.62092	13.7196	8.05938	0.505483	0.460527	0.164124	0.00043251	0.00646167	1	24	6	0.7377	60S ribosomal protein L39 (RPL39)
PF3D7_1005700	0	burg	1	21.9341	0.994021	0.51698	1.481	0.503846	0.458741	2.24925	0.00044852	0.00660648	1	28	23	3.13184	DnaJ protein, putative
PF3D7_1323200	1	burg	1	21.4624	0.628003	13.8854	6.09749	0.50335	0.4582	0.179126	0.00045348	0.00664962	1	28	13	0.517432	V-type proton ATPase subunit G, putative
PF3D7_0809200	0	burg	1	25.9221	0.760984	15.293	5.03867	0.498558	0.452972	0.191862	0.000504	0.00708446	1	28	9	0.742851	asparagine-rich antigen Pfa55-14 (pfa55-14)
PF3D7_0109800	0	burg	1	21.234	0.310836	13.2155	6.05629	0.496867	0.451128	0.178294	0.00052301	0.00730353	1	28	9	0.66012	phenylalanine--tRNA ligase alpha subunit
PF3D7_1011800	1	burg	1	24.95	0.533269	22.0619	11.1746	0.495957	0.450135	0.0773683	0.00053351	0.00740239	1	20	5	0.523574	PRE-binding protein (PREBP)
PF3D7_1314900	0	burg	1	20.5773	0.453821	12.1229	7.14835	0.495327	0.449447	0.187308	0.0005409	0.00748242	1	24	6	0.938322	general transcription factor IIH subunit 2 (P44)
PF3D7_1107600	1	yule-walker	1	24.0482	1.03018	23.9623	-0.814805	0.494766	0.448836	-1.93909	0.00054754	0.00752149	1	20	5	1.15564	conserved Plasmodium protein, unknown function
PF3D7_1412200	0	yule-walker	1	21.6957	0.710619	1.7387	4.1911	0.49431	0.448339	0.240693	0.000553	0.00753029	1	20	3	0.775649	conserved Plasmodium protein, unknown function
PF3D7_0925900	1	burg	1	24.3415	1.1129	23.3393	10.0749	0.493438	0.447386	0.130355	0.00056359	0.00763473	1	20	5	0.94723	conserved Plasmodium protein, unknown function
PF3D7_1018600	0	burg	1	24.0482	0.946863	21.1294	8.02825	0.493143	0.447065	0.138075	0.0005672	0.00765136	1	22	20	0.7464	conserved Plasmodium protein, unknown function
PF3D7_0819800	0	yule-walker	1	21.0105	0.763965	4.37553	3.9536	0.492218	0.446055	0.514357	0.0005787	0.00775906	1	28	25	1.29181	conserved Plasmodium protein, unknown function
PF3D7_0905800	1	burg	1	26.973	0.774319	18.7947	5.05991	0.491935	0.445748	0.236145	0.00058225	0.0077668	1	20	3	0.393905	conserved Plasmodium protein, unknown function
PF3D7_1363500	0	burg	1	21.6957	1.01882	16.9094	4.12588	0.491409	0.445173	0.489769	0.00058892	0.00781595	1	26	18	2.39642	DNase I-like protein, putative
PF3D7_1039800	0	yule-walker	1	27.7222	1.80931	16.0067	-1.80111	0.49103	0.44476	-1.53735	0.00059376	0.00785909	1	28	7	2.19413	exported protein family 3 (EPF3)
PF3D7_1033900	0	default	1	24	1.45595	9.09136	4.23778	0.489179	0.442741	0.540846	0.00061795	0.0081392	1	20	13	1.15727	ubiquitin-conjugating enzyme, putative
PF3D7_1360800	0	burg	1	21.6957	0.437035	14.5085	9.47801	0.487036	0.440403	0.0714986	0.00064707	0.00843773	1	26	13	0.477794	falcilysin (FLN)
PF3D7_1105200	0	burg	1	26.973	1.3375	26.7183	1.43292	0.483948	0.437034	1.95919	0.00069124	0.00882789	1	28	23	2.69003	WD repeat-containing protein WRAP73, putative (WDR8)
PF3D7_1339700	1	burg	1	22.1778	0.986802	15.7258	5.53728	0.482878	0.435867	0.464228	0.00070717	0.00895354	1	26	18	2.30203	conserved Plasmodium protein, unknown function
PF3D7_0106700	1	burg	1	26.973	0.772811	20.1215	7.84056	0.481692	0.434573	0.153434	0.00072522	0.0091378	1	20	5	0.664165	small ribosomal subunit assembling AARP2 protein (AARP2)
PF3D7_0412300	1	yule-walker	1	24.95	0.747317	12.8659	1.78082	0.481269	0.434111	0.603024	0.00073176	0.00917593	1	22	13	0.78868	phosphopantothenoylcysteine synthetase, putative
PF3D7_1473300	1	yule-walker	1	22.9425	0.993501	11.0383	1.86806	0.480805	0.433605	0.853199	0.00073899	0.00924447	1	20	10	1.0372	conserved Plasmodium protein, unknown function
PF3D7_1100300	1	burg	1	25.2658	1.92971	21.8186	1.06761	0.480669	0.433457	3.06998	0.00074112	0.00924894	1	20	5	1.57615	rifin (RIF)
PF3D7_0713900	0	burg	1	27.7222	0.814516	15.2579	7.78508	0.478647	0.431251	0.161932	0.00077348	0.00956157	1	28	13	0.55936	conserved Plasmodium protein, unknown function
PF3D7_0503400	1	burg	1	26.6133	1.18576	26.1658	7.49313	0.477637	0.43015	0.419596	0.00079012	0.00965316	1	28	23	3.06102	actin-depolymerizing factor 1 (ADF1)
PF3D7_1313000	0	burg	1	21.234	1.06265	14.362	3.94986	0.477025	0.429482	0.330012	0.00080037	0.00973286	1	26	17	1.12774	ubiquitin-like protein nedd8 homologue, putative (Nedd8)
PF3D7_1464200	0	burg	1	20.3673	0.601637	7.55598	3.97597	0.475705	0.428041	0.422109	0.00082288	0.00989659	1	28	7	1.60538	zinc finger protein, putative
PF3D7_0512300	0	burg	1	21.6957	0.449957	12.0911	4.62467	0.475469	0.427785	0.230439	0.00082695	0.00989659	1	28	9	0.737717	CDK-activating kinase assembly factor (MAT1)
PF3D7_0500600	0	burg	1	25.9221	0.663133	13.0345	0.858731	0.474999	0.427272	2.44966	0.00083514	0.0099223	1	22	15	1.58334	stevor, pseudogene
PF3D7_0316700	0	burg	1	22.6818	0.961453	13.6353	4.52979	0.473795	0.425958	0.33854	0.00085646	0.0100413	1	20	15	1.3397	HVA22/TB2/DP1 family protein, putative
PF3D7_1309500	0	burg	1	21.6957	0.33254	11.8291	5.18821	0.473221	0.425332	0.269864	0.00086679	0.0101171	1	24	6	0.96643	H/ACA ribonucleoprotein complex subunit 1, putative (GAR1)
PF3D7_1309100	1	burg	1	20.5773	0.616017	13.2266	9.87201	0.471427	0.423375	0.129525	0.00089981	0.0104096	1	24	6	0.669311	60S ribosomal protein L24, putative
PF3D7_0319500	1	burg	1	20.1616	0.486466	11.9128	7.09458	0.470934	0.422837	0.194574	0.0009091	0.0104713	1	24	6	1.06426	RNA-binding protein, putative
PF3D7_1031400	1	yule-walker	1	20.3673	1.07407	0.528946	3.03219	0.470931	0.422834	1.30414	0.00090916	0.0104713	1	24	18	2.91141	#N/A
PF3D7_1019400	1	burg	1	20.1616	0.788513	13.7382	8.756	0.470736	0.422621	0.182172	0.00091285	0.0104908	1	24	6	0.85573	60S ribosomal protein L30e, putative
PF3D7_1000700	0	default	1	24	1.51672	21.1414	-2.71407	0.470276	0.42212	-0.801041	0.0009216	0.0105681	1	22	1	1.06436	Plasmodium exported protein (PHISTa), unknown function, pseudogene
PF3D7_0931800	0	yule-walker	1	24.3415	0.413917	10.6236	8.00261	0.469952	0.421766	0.0626873	0.00092782	0.010593	1	20	13	0.375093	proteasome subunit beta type-6, putative
PF3D7_0823300	1	default	1	24	0.391286	17.5095	8.63808	0.467819	0.419439	0.0653789	0.00096974	0.0109984	1	28	14	0.4623	histone acetyltransferase GCN5 (GCN5)
PF3D7_1352500	1	burg	1	22.6818	0.941894	12.3197	7.65658	0.466655	0.418169	0.150262	0.00099332	0.0111122	1	20	13	0.817417	thioredoxin-related protein, putative
PF3D7_1476500	0	burg	1	20.5773	0.468859	4.75722	2.73321	0.466285	0.417766	0.427404	0.00100093	0.0111122	1	28	25	0.577767	probable protein, unknown function
PF3D7_1329300	0	default	1	24	0.852548	7.15906	5.58356	0.465876	0.41732	0.21467	0.00100939	0.0111825	1	28	0	0.868962	chromatin assembly factor 1 subunit, putative
PF3D7_1461700	0	default	1	24	0.733328	6.93625	0.272238	0.464645	0.415977	4.91695	0.00103528	0.0113968	1	28	27	0.627716	conserved Plasmodium protein, unknown function
PF3D7_0519600	1	burg	1	21.6957	0.324659	14.5059	6.97462	0.46339	0.414607	0.109466	0.0010623	0.0116451	1	28	11	0.355563	zinc finger protein, putative
PF3D7_0503800	1	burg	1	20.1616	0.721443	13.357	8.61669	0.462371	0.413496	0.190889	0.00108469	0.0117918	1	24	6	0.951924	60S ribosomal protein L31 (RPL31)
PF3D7_1369200	0	burg	1	26.6133	0.502421	13.8655	5.34625	0.462088	0.413187	0.151715	0.001091	0.0118113	1	28	7	0.423931	conserved Plasmodium protein, unknown function
PF3D7_1347300	0	default	1	24	0.764608	11.2444	2.20774	0.461818	0.412893	0.481617	0.00109703	0.011852	1	20	13	0.811243	conserved Plasmodium membrane protein, unknown function
PF3D7_1346200	0	burg	1	27.3425	0.913506	22.3185	1.07555	0.461491	0.412536	1.02031	0.00110439	0.0118824	1	24	22	0.721314	nuclear import protein MOG1, putative
PF3D7_1428400	0	burg	1	24.95	0.948729	3.4025	1.383	0.461134	0.412147	1.31979	0.00111246	0.0119447	1	28	25	1.49784	WD and tetratricopeptide repeats protein 1, putative (WDTC1)
PF3D7_0718800	1	burg	1	24.642	0.837079	7.66879	-0.88331	0.460534	0.411492	-1.24968	0.00112618	0.0120326	1	26	4	0.763574	conserved Plasmodium protein, unknown function
PF3D7_1454000	0	yule-walker	1	21.4624	0.278062	8.62601	5.51526	0.460496	0.41145	0.197943	0.00112704	0.0120326	1	28	7	0.854258	RNA-binding protein, putative
PF3D7_1119800	1	burg	1	27.3425	0.46665	13.3277	5.68488	0.460474	0.411426	0.116602	0.00112755	0.0120326	1	28	7	0.72487	alternative splicing factor ASF-1, putative (ASF1)
PF3D7_1319800	0	burg	1	24.3415	0.973438	2.28706	-0.563154	0.460148	0.411071	-2.43414	0.00113506	0.012088	1	26	24	1.3346	probable protein, unknown function
PF3D7_1362800	0	yule-walker	1	27.3425	0.671249	12.9674	4.04315	0.459726	0.41061	0.642465	0.00114486	0.0120939	1	24	18	1.65365	conserved Plasmodium protein, unknown function
PF3D7_1466600	1	burg	1	25.9221	1.43123	21.3552	2.14452	0.457459	0.408137	1.21347	0.00119883	0.0124379	1	20	5	1.46688	conserved Plasmodium protein, unknown function
PF3D7_0624000	1	burg	1	21.0105	0.477007	14.091	9.64688	0.455942	0.406482	0.0976831	0.00123623	0.0127499	1	24	8	0.494891	hexokinase (HK)
PF3D7_0318400	0	yule-walker	1	20.1616	1.07506	7.61507	0.942726	0.45381	0.404156	2.12327	0.00129058	0.0131549	1	20	9	0.589931	conserved Plasmodium protein, unknown function
PF3D7_1347500	0	burg	1	25.2658	0.686522	0.00250625	11.1928	0.452512	0.40274	0.118613	0.00132471	0.0133467	1	22	4	0.873274	DNA/RNA-binding protein Alba 4 (ALBA4)
PF3D7_0314000	0	burg	1	21.4624	0.917731	14.3937	4.7426	0.45206	0.402248	0.41728	0.00133678	0.0133908	1	26	18	1.99424	co-chaperone p23 (P23)
PF3D7_1107700	1	burg	1	24.95	0.548671	22.1166	7.06491	0.450985	0.401074	0.194997	0.00136593	0.0135788	1	20	5	0.820401	pescadillo homolog (PES)
PF3D7_1353400	0	burg	1	27.3425	0.423917	13.5593	5.68519	0.450767	0.400837	0.185877	0.00137191	0.0136123	1	28	9	0.877015	Ran-binding protein, putative
PF3D7_0410400	0	yule-walker	1	20.7917	0.305191	12.6726	5.49805	0.450592	0.400646	0.249122	0.00137671	0.0136342	1	28	7	0.908109	exosome complex component RRP4, putative (RRP4)
PF3D7_1011900	1	yule-walker	1	22.427	0.505264	14.8263	5.5369	0.448471	0.398332	0.385838	0.00143633	0.0140912	1	28	21	1.67034	heme oxygenase (HO)
PF3D7_0814200	0	burg	1	25.2658	0.629696	0.578212	11.5965	0.445956	0.395589	0.123243	0.00151003	0.0146493	1	22	4	0.875455	DNA/RNA-binding protein Alba 1 (ALBA1)
PF3D7_1006700	0	default	1	24	0.688179	22.868	6.28089	0.446005	0.395642	0.259047	0.00150855	0.0146493	1	20	5	1.08277	conserved Plasmodium protein, unknown function
PF3D7_0502100	0	burg	1	21.9341	0.756258	15.0241	3.01961	0.445758	0.395373	0.567077	0.00151597	0.0146797	1	26	18	1.56772	HCNGP-like protein
PF3D7_1457700	0	default	1	24	1.00468	22.2613	6.79429	0.4454	0.394982	0.267255	0.00152679	0.014757	1	20	5	1.03681	large ribosomal subunit nuclear export factor, putative
PF3D7_0517000	1	burg	1	20.1616	0.761122	13.4023	9.71405	0.444639	0.394152	0.182472	0.00154998	0.0149261	1	24	6	1.05945	60S ribosomal protein L12, putative
PF3D7_1037800	1	yule-walker	1	22.1778	0.77387	2.66733	1.05021	0.442995	0.392358	1.18819	0.00160121	0.0153066	1	26	23	1.01564	dynein intermediate chain, putative
PF3D7_0618300	1	burg	1	20.3673	0.758052	13.5693	9.15663	0.44121	0.390411	0.183534	0.00165858	0.0157114	1	24	6	0.913842	60S ribosomal protein L27a, putative
PF3D7_1224100	1	burg	1	21.0105	1.12842	17.3867	4.21857	0.440826	0.389992	0.844738	0.00167116	0.015802	1	28	21	3.25827	conserved Plasmodium protein, unknown function
PF3D7_1410000	0	yule-walker	1	26.973	0.470706	13.1127	4.60676	0.439788	0.38886	0.194369	0.0017056	0.0160406	1	28	9	0.826084	ER membrane protein complex subunit 2, putative (EMC2)
PF3D7_1027600	0	burg	1	21.0105	0.91383	16.6864	2.57381	0.438506	0.387461	0.679686	0.00174904	0.0163608	1	26	18	2.29142	topoisomerase, putative
PF3D7_0630900	0	default	1	24	0.721702	22.6293	6.59247	0.43601	0.384738	0.252565	0.00183649	0.0169965	1	20	5	1.10941	ATP-dependent RNA helicase HAS1 (HAS1)
PF3D7_0614400	1	burg	1	27.7222	0.62305	13.2748	5.77661	0.435489	0.38417	0.193416	0.00185523	0.0170787	1	28	9	1.2827	conserved protein, unknown function
PF3D7_1004100	0	burg	1	22.1778	0.970906	1.69515	1.43718	0.434109	0.382665	0.897334	0.00190571	0.0174213	1	20	3	0.761618	hypothetical protein
PF3D7_0717700	0	yule-walker	1	21.0105	0.408285	13.4822	8.71144	0.433181	0.381652	0.119945	0.0019404	0.0176765	1	24	8	0.616096	serine--tRNA ligase, putative
PF3D7_1359700	1	burg	1	26.6133	1.04963	14.9786	2.39117	0.43127	0.379567	1.3348	0.00201357	0.0181618	1	24	18	2.5716	conserved Plasmodium protein, unknown function
PF3D7_0211400	0	default	1	24	1.15	6.69009	-0.042945	0.430885	0.379147	-51.4294	0.00202861	0.0182261	1	28	25	1.44867	beta-ketoacyl-ACP synthase III (KASIII)
PF3D7_0520000	1	burg	1	20.1616	0.651977	13.2639	9.80229	0.429547	0.377687	0.177204	0.00208172	0.0186073	1	24	6	1.08172	40S ribosomal protein S9, putative
PF3D7_0521600	0	burg	1	21.4624	0.593891	5.64858	2.14947	0.428162	0.376177	0.526702	0.00213797	0.019045	1	26	5	1.13899	conserved Plasmodium protein, unknown function
PF3D7_0907800	0	default	1	24	0.410293	11.1122	6.09512	0.42721	0.375138	0.100027	0.00217748	0.0192657	1	22	13	0.371173	apicoplast ribosomal protein L35 precursor, putative
PF3D7_0918900	0	burg	1	22.6818	0.446494	1.79308	7.93189	0.427274	0.375208	0.179532	0.00217479	0.0192657	1	20	5	0.894665	gamma-glutamylcysteine synthetase (gammaGCS)
PF3D7_1472800	0	default	1	24	1.04536	7.7944	5.57516	0.426693	0.374574	0.257975	0.00219917	0.0194248	1	28	27	0.772403	conserved Plasmodium protein, unknown function
PF3D7_0510300	0	default	1	24	0.892405	23.4066	0.209038	0.426132	0.373962	5.60152	0.00222296	0.0195359	1	24	0	0.623724	stripes inner membrane complex protein, putative (SIP)
PF3D7_0207200	1	yule-walker	1	20.7917	1.00003	1.34597	1.15752	0.425809	0.37361	2.74591	0.00223676	0.0196242	1	28	21	3.43307	iron-sulfur assembly protein, putative (IscA1)
PF3D7_0630600	0	burg	1	26.2632	0.54632	11.2039	6.79433	0.422751	0.370273	0.116591	0.00237136	0.0205978	1	22	13	0.402012	conserved Plasmodium protein, unknown function
PF3D7_1105700	0	burg	1	26.6133	0.421944	25.9348	7.09972	0.422636	0.370148	0.214756	0.00237656	0.0206086	1	24	6	0.977572	tRNA-splicing ligase RtcB, putative (RTCB)
PF3D7_0623100	1	burg	1	27.7222	0.35768	24.1071	8.76652	0.422096	0.369559	0.165146	0.00240112	0.0207872	1	24	6	0.797343	nuclear polyadenylated RNA-binding protein NAB2, putative (NAB2)
PF3D7_0322300	1	default	1	24	0.916053	12.3114	5.72702	0.421725	0.369155	0.240075	0.0024181	0.0208996	1	20	15	0.818083	diacylglycerol O-acyltransferase (DGAT)
PF3D7_1230100	1	burg	1	20.5773	0.949022	3.30617	0.698092	0.419237	0.36644	4.77732	0.00253509	0.0217668	1	24	18	2.02587	thioredoxin-like associated protein 1, putative (TLAP1)
PF3D7_0217800	1	burg	1	20.3673	0.816782	13.6545	8.62425	0.418021	0.365114	0.187366	0.00259406	0.0222002	1	24	6	0.838298	40S ribosomal protein S26 (RPS26)
PF3D7_1139400	0	default	1	24	1.47553	17.1554	-0.985836	0.41725	0.364273	-2.1519	0.00263213	0.0223795	1	28	13	2.09404	unspecified product
PF3D7_0927400	1	yule-walker	1	20.3673	1.20982	4.14044	0.231354	0.417276	0.364301	15.2069	0.00263081	0.0223795	1	28	23	2.44021	conserved Plasmodium protein, unknown function
PF3D7_1037700	1	burg	1	22.1778	0.620964	12.5867	4.17244	0.417283	0.364308	0.383978	0.0026305	0.0223795	1	28	9	1.45532	enhancer of rudimentary homolog, putative (ERH)
PF3D7_1426000	1	burg	1	20.3673	0.694484	13.291	9.48568	0.415385	0.362238	0.177626	0.00272628	0.0229192	1	24	6	0.998928	60S ribosomal protein L21 (RPL21)
PF3D7_1460300	1	burg	1	21.0105	0.64189	13.4821	7.74653	0.415012	0.361831	0.190784	0.00274547	0.0230065	1	24	6	0.750617	60S ribosomal protein L29, putative
PF3D7_1480000	0	default	1	24	1.50073	20.8221	-2.04701	0.414638	0.361423	-1.18562	0.00276485	0.0231318	1	28	14	1.48969	rifin (RIF)
PF3D7_0801900	0	burg	1	25.9221	0.959243	21.0695	5.90458	0.413349	0.360017	0.213594	0.00283257	0.0234731	1	22	20	0.640162	conserved Plasmodium protein, unknown function
PF3D7_1330800	0	default	1	24	0.834059	23.3879	9.77109	0.413359	0.360028	0.161619	0.00283201	0.0234731	1	20	5	0.883486	conserved Plasmodium protein, unknown function
PF3D7_1004000	1	burg	1	20.1616	0.62605	13.2315	10.0705	0.413502	0.360184	0.15036	0.00282444	0.0234731	1	24	6	0.908101	60S ribosomal protein L13, putative
PF3D7_1333600	0	default	1	24	0.756447	22.2944	6.68952	0.411762	0.358285	0.293716	0.00291801	0.0240871	1	20	5	1.12756	U3 small nucleolar RNA-associated protein 4, putative (UTP4)
PF3D7_1028700	0	burg	1	20.5773	1.54419	3.69772	5.5737	0.408461	0.354685	0.744329	0.00310323	0.0253148	1	28	25	2.58085	merozoite TRAP-like protein (MTRAP)
PF3D7_0724900	0	burg	1	20.7917	2.1095	3.82618	1.72404	0.407102	0.353202	2.28118	0.00318261	0.0256422	1	24	20	1.51325	kinesin-19, putative
PF3D7_1020800	0	default	1	24	0.648355	1.87198	3.6906	0.406707	0.352771	0.333649	0.00320598	0.0256708	1	26	6	0.899842	dihydrolipoamide acyltransferase component E2 (DLAT)
PF3D7_1445400	1	burg	1	27.3425	0.910173	18.7857	9.34224	0.406647	0.352706	0.144569	0.00320956	0.0256708	1	28	9	0.875079	protein serine/threonine kinase-1 (CLK1)
PF3D7_0830200	0	default	1	24	1.08846	6.52469	-0.617187	0.406864	0.352943	-2.33458	0.00319665	0.0256708	1	28	3	0.987422	28S ribosomal RNA
PF3D7_0220600	1	burg	1	20.5773	1.1391	14.4079	6.31722	0.40601	0.352011	0.275039	0.00324767	0.0258479	1	26	13	1.57231	Plasmodium exported protein (hyp9), unknown function
PF3D7_1102900	0	burg	1	20.3673	1.72825	4.90169	2.12373	0.406086	0.352094	1.11754	0.00324306	0.0258479	1	26	3	2.5344	Plasmodium exported protein (hyp11), unknown function
PF3D7_1237200	0	burg	1	24.3415	0.967211	22.9436	6.97375	0.403053	0.348785	0.25455	0.00343	0.0269301	1	20	5	1.14969	conserved Plasmodium protein, unknown function
PF3D7_1341200	1	burg	1	20.1616	0.636386	13.3687	9.52879	0.402739	0.348443	0.195783	0.00344987	0.0270455	1	24	6	1.09161	60S ribosomal protein L18, putative
PF3D7_1456800	1	burg	1	26.2632	0.826142	22.053	9.16716	0.402097	0.347742	0.156215	0.00349092	0.0273263	1	20	5	0.890575	V-type H(+)-translocating pyrophosphatase, putative (VP1)
PF3D7_1361000	0	default	1	24	0.802735	20.4799	5.34015	0.401905	0.347533	0.248057	0.00350325	0.027377	1	28	11	0.590789	protein arginine N-methyltransferase 5, putative (PRMT5)
PF3D7_1307400	1	burg	1	21.234	1.24195	3.16782	-2.13111	0.401834	0.347455	-1.28448	0.00350787	0.027377	1	24	20	1.20035	conserved Plasmodium protein, unknown function
PF3D7_1037600	0	burg	1	24.3415	0.335328	20.9626	7.48024	0.401553	0.347148	0.0952411	0.00352603	0.0273962	1	28	7	0.439366	DNA repair helicase RAD25, putative
PF3D7_1125700	0	burg	1	21.0105	1.78594	2.81159	4.67831	0.400698	0.346216	0.800304	0.00358182	0.0277472	1	24	18	1.77442	kelch protein, putative
PF3D7_1023800	1	burg	1	21.4624	1.71255	3.26484	1.44252	0.400586	0.346094	2.65997	0.00358918	0.0277631	1	28	27	2.31555	conserved Plasmodium protein, unknown function
PF3D7_0527900	0	burg	1	26.2632	0.351666	26.0918	6.73242	0.399868	0.345311	0.23337	0.00363673	0.0280783	1	24	6	1.06091	RNA helicase 1
PF3D7_1006800	1	burg	1	24.95	0.565054	1.15518	9.27066	0.399299	0.34469	0.150196	0.00367486	0.0282171	1	22	4	0.923377	RNA-binding protein, putative
PF3D7_0410700	1	burg	1	27.7222	0.479669	13.367	5.83569	0.398537	0.343858	0.527527	0.00372651	0.0285299	1	24	18	2.06325	ribosome biogenesis GTPase A, putative (RbgA)
PF3D7_1348700	1	yule-walker	1	21.6957	1.0189	4.68684	-1.3793	0.39732	0.342531	-1.86833	0.00381026	0.0290859	1	28	25	1.53028	WD repeat-containing protein 16, putative (WDR16)
PF3D7_0110800	1	burg	1	24.3415	0.640893	22.6628	7.80908	0.39681	0.341974	0.101688	0.0038459	0.0292725	1	20	5	0.497286	transcription initiation factor TFIIB, putative
PF3D7_0319700	1	burg	1	24.642	1.44578	20.6634	7.65257	0.39649	0.341626	0.23021	0.00386837	0.0294007	1	24	20	1.02199	ABC transporter I family member 1, putative (ABCI3)
PF3D7_0610800	0	default	1	24	0.512735	1.12229	9.55587	0.396112	0.341214	0.155554	0.00389509	0.0294624	1	22	4	0.960267	transketolase (TK)
PF3D7_1213700	0	yule-walker	1	27.7222	0.621896	25.4283	5.54574	0.396093	0.341192	0.263092	0.0038965	0.0294624	1	22	5	1.00256	RNA polymerase subunit 8c, putative
PF3D7_1012600	0	default	1	24	0.467345	1.6986	7.46474	0.396289	0.341406	0.264782	0.0038826	0.0294624	1	22	4	1.30432	GMP synthetase (GMPS)
PF3D7_1367400	0	default	1	24	0.966576	22.7625	6.06113	0.39557	0.340622	0.264028	0.00393376	0.0295966	1	20	5	0.962938	conserved Plasmodium protein, unknown function
PF3D7_1037500	0	default	1	24	0.856182	19.8847	3.35147	0.395598	0.340652	1.20527	0.00393174	0.0295966	1	24	18	3.00022	dynamin-like protein (DYN2)
PF3D7_0932800	1	burg	1	21.4624	0.375293	16.5765	7.36442	0.394734	0.33971	0.104124	0.00399398	0.0299713	1	28	14	0.312101	conserved Plasmodium protein, unknown function
PF3D7_1339800	0	burg	1	22.1778	0.883068	15.3932	0.774961	0.394084	0.339001	2.51534	0.00404144	0.0301599	1	26	18	2.14637	mitotic-spindle organizing protein 1, putative
PF3D7_0212600	0	burg	1	21.234	1.43066	3.70032	4.00428	0.393724	0.338608	0.951874	0.00406796	0.0302031	1	28	23	1.74694	secreted protein with altered thrombospondin repeat domain (SPATR)
PF3D7_1253700	0	default	1	24	1.99369	20.6361	-1.91934	0.393692	0.338574	-1.42595	0.00407027	0.0302031	1	26	17	2.00294	rifin (RIF)
PF3D7_0613900	0	burg	1	20.5773	1.87962	2.66755	5.36017	0.393667	0.338546	0.816159	0.00407214	0.0302031	1	24	18	2.53872	myosin E, putative (myoE)
PF3D7_0723400	1	burg	1	26.2632	0.782608	21.063	8.3026	0.393132	0.337963	0.18654	0.00411181	0.0304111	1	20	5	0.891822	conserved Plasmodium protein, unknown function
PF3D7_0309500	0	yule-walker	1	21.9341	0.281146	9.9203	9.67904	0.39277	0.337567	0.113307	0.00413894	0.0305254	1	24	6	0.864593	asparagine synthetase, putative
PF3D7_0726700	0	burg	1	20.3673	1.37416	16.6528	3.86607	0.392002	0.336729	0.647551	0.00419686	0.0307358	1	26	19	3.6717	conserved Plasmodium protein, unknown function
PF3D7_0926600	0	yule-walker	1	20.1616	1.18191	5.07507	-0.158792	0.392034	0.336764	-13.9318	0.00419442	0.0307358	1	28	0	1.69403	conserved Plasmodium membrane protein, unknown function
PF3D7_0811500	0	burg	1	22.6818	0.741702	1.15499	5.18931	0.390276	0.334847	0.269913	0.00432978	0.0313579	1	20	5	0.908724	histone-arginine methyltransferase CARM1, putative (CARM1)
PF3D7_1445900	0	default	1	24	0.513959	0.564823	8.98177	0.390107	0.334662	0.18455	0.00434303	0.0314103	1	22	4	0.923872	ATP-dependent RNA helicase DDX5, putative (DDX5)
PF3D7_1018700	1	burg	1	24.3415	0.507378	19.5869	7.02992	0.388923	0.333371	0.111649	0.00443664	0.0317765	1	28	7	0.413148	conserved Plasmodium protein, unknown function
PF3D7_1005100	1	default	1	24	0.614259	22.7406	5.87183	0.385896	0.330069	0.247256	0.00468445	0.0332813	1	20	5	0.986201	conserved protein, unknown function
PF3D7_1002400	1	default	1	24	0.478163	2.95167	9.42321	0.384459	0.328501	0.111539	0.00480644	0.0336902	1	26	5	0.756641	#N/A
PF3D7_1221400	0	yule-walker	1	23.4824	0.940878	1.36653	0.162062	0.384075	0.328082	15.7597	0.00483953	0.0338314	1	26	22	1.37437	inner membrane complex protein 1h, putative (IMC1h)
PF3D7_1431700	1	burg	1	20.5773	0.63634	13.3279	9.06661	0.383286	0.327221	0.181152	0.00490823	0.0342201	1	24	6	0.962737	60S ribosomal protein L14, putative
PF3D7_0304400	1	burg	1	21.234	0.524852	13.4863	9.15385	0.382696	0.326577	0.158811	0.00496011	0.0344899	1	24	6	0.792528	60S ribosomal protein L44 (RPL44)
PF3D7_1357500	0	default	1	24	0.518171	14.5852	6.36909	0.382361	0.326212	0.183285	0.0049898	0.0345585	1	26	18	0.850688	DNA helicase, putative
PF3D7_1336900	1	burg	1	20.5773	0.603783	13.8998	6.21475	0.381917	0.325728	0.197171	0.00502934	0.0347403	1	28	13	0.615483	tryptophan--tRNA ligase (WRS)
PF3D7_1134700	1	burg	1	24.3415	1.09785	22.3606	7.41586	0.381412	0.325176	0.283717	0.00507481	0.0348995	1	20	5	1.20836	DNA-directed RNA polymerase I subunit RPA2, putative (RPA2)
PF3D7_0302700	0	burg	1	20.7917	1.03672	15.4243	3.38103	0.381364	0.325125	0.472463	0.00507908	0.0348995	1	26	18	2.1597	CDGSH iron-sulfur domain-containing protein, putative
PF3D7_1117200	1	burg	1	27.7222	1.06966	27.604	0.498531	0.380571	0.324259	5.21432	0.00515122	0.0353024	1	28	23	2.41258	conserved Plasmodium protein, unknown function
PF3D7_1354300	1	burg	1	24.0482	0.772255	23.4637	8.42142	0.379467	0.323055	0.226715	0.00525311	0.0357283	1	20	5	1.18902	large subunit rRNA methyltransferase, putative
PF3D7_1471400	0	default	1	24	0.409175	14.5185	5.48779	0.37928	0.322851	0.400199	0.00527048	0.0357283	1	28	21	1.66891	diacylglycerol kinase, putative
PF3D7_1004500	1	burg	1	20.5773	0.984584	16.7153	3.11981	0.378875	0.322409	0.889586	0.0053085	0.0357708	1	26	18	2.63788	conserved Plasmodium protein, unknown function
PF3D7_0829600	0	default	1	24	1.58237	8.81906	-1.4621	0.378208	0.321681	-1.79061	0.00537154	0.0361025	1	28	3	1.67356	early transcribed membrane protein 8 (ETRAMP8)
PF3D7_1338000	0	burg	1	21.0105	0.884047	16.3951	5.06545	0.377942	0.321392	0.298717	0.0053968	0.0361793	1	26	18	1.79319	conserved Plasmodium membrane protein, unknown function
PF3D7_1474000	0	burg	1	20.3673	0.939266	5.13576	2.53908	0.377998	0.321453	0.650852	0.00539148	0.0361793	1	26	2	0.588136	probable protein, unknown function
PF3D7_0301600	0	default	1	24	1.08679	22.366	7.76073	0.377433	0.320836	0.280154	0.00544563	0.0364133	1	20	5	1.25507	Plasmodium exported protein (hyp1), unknown function (GEXP21)
PF3D7_1464900	1	burg	1	24.642	0.485915	19.8047	8.14916	0.377185	0.320566	0.100944	0.0054695	0.0365262	1	28	7	0.536426	ATP-dependent zinc metalloprotease FTSH, putative
PF3D7_1409200	0	yule-walker	1	20.3673	0.822004	19.149	3.21529	0.376245	0.31954	0.983881	0.00556102	0.0369486	1	28	21	3.10993	#N/A
PF3D7_1413700	0	burg	1	20.1616	1.59434	3.91377	5.31801	0.376296	0.319596	0.548176	0.00555597	0.0369486	1	24	20	1.21819	conserved Plasmodium protein, unknown function
PF3D7_1203000	1	burg	1	27.7222	1.31489	26.586	5.32735	0.376031	0.319306	0.407569	0.00558206	0.0369944	1	28	23	3.05901	origin recognition complex subunit 1 (ORC1)
PF3D7_0722700	1	burg	1	26.6133	0.52357	8.55013	4.98285	0.376063	0.319342	0.155181	0.00557887	0.0369944	1	20	13	0.469957	conserved Plasmodium protein, unknown function
PF3D7_0710000	0	default	1	24	0.689213	10.7468	5.01082	0.37528	0.318488	0.232152	0.00565637	0.0374394	1	22	13	0.671903	conserved Plasmodium protein, unknown function
PF3D7_1251800	1	burg	1	27.3425	0.320245	13.4825	5.68338	0.373946	0.317032	0.1218	0.00579072	0.038026	1	28	9	0.519538	conserved Plasmodium protein, unknown function
PF3D7_0530500	1	burg	1	22.1778	0.923175	2.16811	-1.49293	0.373495	0.31654	-1.43146	0.00583678	0.0381984	1	24	20	1.30984	conserved Plasmodium membrane protein, unknown function
PF3D7_1427200	1	yule-walker	1	25.5897	1.56345	8.23224	2.8126	0.372866	0.315854	0.807368	0.00590148	0.0384183	1	26	6	2.2533	selenoprotein (Sel4)
PF3D7_1016700	1	burg	1	24.642	2.16148	21.3264	6.78657	0.372627	0.315593	0.398271	0.00592628	0.0384183	1	20	3	1.49981	Plasmodium exported protein (PHISTc), unknown function
PF3D7_0408600	0	default	1	24	1.0864	1.66398	1.13505	0.371492	0.314355	2.19262	0.00604534	0.0387861	1	28	25	2.1745	sporozoite invasion-associated protein 1 (SIAP1)
PF3D7_1414100	0	burg	1	24.95	0.798226	21.3852	5.72372	0.371422	0.314279	0.240371	0.00605268	0.0387861	1	20	5	0.801239	conserved Plasmodium protein, unknown function
PF3D7_0700500	0	default	1	24	1.97256	21.5867	-0.747489	0.371264	0.314107	-4.09015	0.00606944	0.0388362	1	26	17	1.46342	rifin (RIF)
PF3D7_1414400	0	burg	1	21.6957	0.741244	17.1788	7.03436	0.371128	0.313958	0.366997	0.00608396	0.0388438	1	28	21	3.10132	serine/threonine protein phosphatase PP1 (PP1)
PF3D7_0822800	1	burg	1	20.3673	0.343444	13.284	5.61005	0.37073	0.313524	0.204158	0.00612641	0.0388847	1	24	6	0.713739	U5 snrnp-specific protein, putative
PF3D7_0813600	1	burg	1	20.3673	0.446573	12.0327	6.70835	0.370581	0.313361	0.220753	0.00614242	0.0388847	1	24	6	0.930778	translation initiation factor SUI1, putative
PF3D7_0816200	0	default	1	24	0.869243	9.56798	3.92281	0.3708	0.3136	0.63536	0.00611891	0.0388847	1	20	15	1.06171	vacuolar protein sorting-associated protein 2, putative (VPS2)
PF3D7_0207800	0	default	1	24	1.82541	8.41188	5.06859	0.36944	0.312116	0.629318	0.00626599	0.0393809	1	26	2	2.05852	serine repeat antigen 3 (SERA3)
PF3D7_0811200	0	burg	1	23.2093	0.357348	14.4301	6.05057	0.369471	0.31215	0.166919	0.00626259	0.0393809	1	28	9	0.567336	ER membrane protein complex subunit 1, putative (EMC1)
PF3D7_0723900	0	burg	1	27.7222	0.54009	14.5627	6.73862	0.368926	0.311556	0.151434	0.00632237	0.0396399	1	28	11	0.767926	conserved Plasmodium protein, unknown function
PF3D7_0711700	1	burg	1	27.7222	1.64822	18.6712	8.37382	0.367502	0.310003	0.426245	0.00648109	0.0403852	1	26	6	2.30362	erythrocyte membrane protein 1, PfEMP1 (VAR)
PF3D7_1241800	1	burg	1	24.95	0.469771	22.2101	8.09897	0.367083	0.309545	0.167141	0.00652849	0.0405433	1	28	6	0.890852	DEAD/DEAH box ATP-dependent RNA helicase, putative
PF3D7_1236300	0	default	1	24	0.529287	11.7484	3.11899	0.366712	0.30914	0.553155	0.00657078	0.0406611	1	28	21	1.42443	conserved Plasmodium protein, unknown function
PF3D7_0311300	0	burg	1	20.1616	0.942609	19.8711	5.45589	0.366458	0.308863	0.586867	0.00659976	0.040744	1	28	21	3.87306	phosphatidylinositol 3- and 4-kinase, putative
PF3D7_1451900	1	burg	1	23.4824	0.635945	21.53	7.84157	0.365679	0.308014	0.122429	0.00668957	0.0412011	1	28	7	0.546201	ribosome biogenesis protein TSR1, putative (TSR1)
PF3D7_1302700	0	default	1	24	0.867084	22.3205	7.42253	0.364583	0.306818	0.245766	0.00681779	0.0416962	1	20	5	1.07884	DEAD/DEAH box ATP-dependent RNA helicase, putative
PF3D7_0727200	0	default	1	24	0.531473	0.764139	6.12731	0.363786	0.305949	0.339459	0.00691249	0.0420785	1	22	4	1.26516	cysteine desulfurase, putative (NFS)
PF3D7_1243100	1	burg	1	20.7917	0.681426	12.8234	5.55634	0.362831	0.304907	0.27752	0.00702746	0.0426295	1	24	6	0.807213	zinc finger protein, putative
PF3D7_1434200	1	yule-walker	1	21.4624	0.549068	13.4809	8.48664	0.36251	0.304556	0.0881721	0.00706654	0.0427256	1	20	13	0.488304	calmodulin (CAM)
PF3D7_1136600	0	burg	1	23.7619	0.754006	23.0736	8.00742	0.362433	0.304472	0.191046	0.00707598	0.0427256	1	20	5	1.04113	conserved Plasmodium protein, unknown function
PF3D7_0216000	0	default	1	24	0.766366	5.15872	2.62877	0.361591	0.303554	1.02949	0.00717944	0.0431509	1	28	25	1.26604	DEAD/DEAH box helicase, putative
PF3D7_1355800	1	yule-walker	1	23.4824	0.437267	3.47992	5.41658	0.361647	0.303615	0.171868	0.00717249	0.0431509	1	28	7	0.7317	splicing factor 3B subunit 5, putative (SF3B5)
PF3D7_1037300	0	burg	1	20.1616	0.811397	12.6512	8.61013	0.361255	0.303187	0.213385	0.00722112	0.0433516	1	24	6	0.978528	ADP/ATP transporter on adenylate translocase (ADT)
PF3D7_1142500	1	burg	1	20.1616	0.690059	13.4668	8.02082	0.361165	0.303089	0.220548	0.00723228	0.0433688	1	24	6	1.06715	60S ribosomal protein L28 (RPL28)
PF3D7_0719600	1	burg	1	21.0105	0.746418	12.9518	9.12603	0.360957	0.302862	0.20938	0.00725829	0.0434252	1	24	6	1.08684	60S ribosomal protein L11a, putative
PF3D7_0610100	0	burg	1	21.9341	0.173448	4.61696	7.81481	0.360561	0.302431	0.124237	0.0073078	0.0434727	1	26	5	0.691248	pre-mRNA-splicing factor SLU7, putative (SLU7)
PF3D7_1118500	0	default	1	24	0.539744	22.2815	8.28355	0.360621	0.302496	0.146332	0.0073003	0.0434727	1	20	5	0.631525	box C/D snoRNP rRNA 2'-O-methylation factor, putative
PF3D7_0709000	1	burg	1	24.95	0.767806	24.4161	7.34256	0.36069	0.302571	0.191516	0.00729165	0.0434727	1	20	5	0.875283	chloroquine resistance transporter (CRT)
PF3D7_1319300	0	burg	1	24.642	0.5875	22.3903	6.80561	0.360379	0.302232	0.270133	0.00733075	0.0435168	1	20	5	0.969138	N2,N2-dimethylguanosine tRNA methyltransferase, putative
PF3D7_0203700	0	default	1	24	0.922218	0.495783	7.22047	0.36037	0.302222	0.274705	0.00733185	0.0435168	1	20	5	1.207	protein MAK16, putative (MAK16)
PF3D7_0315400	1	burg	1	20.7917	1.56087	15.7539	3.29937	0.359632	0.301417	0.807313	0.00742553	0.0438643	1	26	18	3.63468	conserved Plasmodium protein, unknown function
PF3D7_1340300	0	default	1	24	0.812121	22.1018	7.54008	0.359578	0.301358	0.236245	0.00743236	0.0438643	1	20	5	0.953198	nucleolar complex protein 2, putative
PF3D7_0814300	1	burg	1	24.642	0.654137	22.4939	6.29876	0.359109	0.300846	0.234095	0.00749246	0.0440089	1	20	5	0.911957	ATPase, putative
PF3D7_0902400	0	default	1	24	1.00647	3.3482	3.58925	0.359227	0.300975	0.453822	0.00747728	0.0440089	1	26	25	1.86033	serine/threonine protein kinase, FIKK family (FIKK9.5)
PF3D7_0902200	0	default	1	24	0.345441	20.8457	6.34792	0.358276	0.299937	0.210147	0.00760037	0.0445542	1	24	6	0.455264	serine/threonine protein kinase, FIKK family (FIKK9.3)
PF3D7_1355300	0	burg	1	20.5773	0.776133	6.57013	5.1847	0.357606	0.299206	0.228636	0.00768811	0.0449175	1	20	5	0.867113	histone-lysine N-methyltransferase, putative (SET6)
PF3D7_1434600	0	default	1	24	0.511928	0.439118	7.571	0.356649	0.298163	0.212143	0.00781496	0.0454049	1	28	7	0.95209	methionine aminopeptidase 2 (METAP2)
PF3D7_1141800	0	default	1	24	1.64965	9.81162	0.55162	0.355778	0.297213	7.81646	0.00793213	0.0458534	1	20	14	2.01414	phd finger protein, putative
PF3D7_0823700	0	burg	1	21.4624	0.827527	13.6757	3.82504	0.355732	0.297162	0.296254	0.00793839	0.0458534	1	26	13	0.955379	conserved Plasmodium protein, unknown function
PF3D7_1302100	0	default	1	24	0.714983	6.10995	6.02113	0.355599	0.297018	0.196353	0.00795637	0.0458698	1	28	3	0.905787	gamete antigen 27/25 (G27/25)
PF3D7_1420000	0	burg	1	27.7222	0.384943	26.1335	7.37031	0.355185	0.296565	0.201572	0.00801287	0.0461446	1	24	6	1.01525	splicing factor 3B subunit 4, putative (SF3B4)
PF3D7_1250300	0	burg	1	20.1616	0.974922	15.3721	5.90173	0.354978	0.29634	0.286428	0.00804113	0.0461549	1	28	21	2.3122	vacuolar protein sorting-associated protein 26, putative (VPS26)
PF3D7_0729300	0	default	1	24	0.720453	23.8472	6.98249	0.355037	0.296404	0.237916	0.00803311	0.0461549	1	20	5	0.961015	60S ribosomal export protein NMD3, putative (NMD3)
PF3D7_0920500	0	burg	1	23.2093	1.11818	1.98194	3.81427	0.354988	0.29635	1.06004	0.00803985	0.0461549	1	28	23	2.99725	ADP-ribosylation factor, putative
PF3D7_1100400	0	default	1	24	1.9565	21.0263	-1.32147	0.353992	0.295264	-1.93942	0.00817746	0.0467322	1	28	17	2.08928	rifin (RIF)
PF3D7_1358800	1	burg	1	20.7917	0.637618	13.0805	9.15523	0.353441	0.294662	0.180482	0.00825455	0.0470698	1	24	6	0.906161	40S ribosomal protein S15 (RPS15)
PF3D7_1418900	0	default	1	24	0.688337	23.9826	7.21831	0.353251	0.294456	0.214012	0.00828118	0.0471189	1	20	5	1.00638	DEAD/DEAH box ATP-dependent RNA helicase, putative
PF3D7_0402300	1	burg	1	21.0105	2.44066	2.8442	3.92236	0.352955	0.294133	1.12592	0.00832293	0.0472796	1	24	18	1.63677	reticulocyte binding protein homologue 1 (RH1)
PF3D7_1476100	0	default	1	24	1.12246	22.6727	-0.468952	0.352923	0.294098	-4.40254	0.00832751	0.0472796	1	20	0	1.17792	early transcribed membrane protein 14.2 (ETRAMP14.2)
PF3D7_1454200	1	burg	1	24.642	0.994751	22.0636	3.65576	0.352438	0.293568	0.500781	0.00839648	0.0476195	1	20	5	0.937442	conserved Plasmodium protein, unknown function
PF3D7_1118900	0	burg	1	25.2658	0.728181	4.3686	-0.771021	0.351039	0.292042	-2.49668	0.00859819	0.0486053	1	28	23	1.24565	conserved Plasmodium protein, unknown function
PF3D7_0414500	0	burg	1	20.3673	0.750812	8.17155	-0.123251	0.350642	0.29161	-9.52547	0.00865613	0.0488273	1	26	8	0.785592	RNA-binding protein, putative
PF3D7_0706400	1	burg	1	20.5773	0.586103	13.3603	8.35854	0.350111	0.291031	0.182783	0.00873429	0.0490632	1	24	6	0.880054	60S ribosomal protein L37 (RPL37)
PF3D7_1358100	0	default	1	24	0.514992	23.0347	8.00603	0.350103	0.291022	0.167745	0.00873549	0.0490632	1	20	5	0.814826	small subunit rRNA processing factor, putative
PF3D7_0611500	1	yule-walker	1	20.3673	0.808319	3.13751	0.871726	0.349993	0.290902	3.39098	0.0087518	0.0491021	1	28	21	2.09745	conserved Plasmodium protein, unknown function
PF3D7_1230900	0	burg	1	22.9425	0.982683	1.75921	7.94701	0.349867	0.290764	0.217791	0.00877052	0.0491544	1	26	5	1.41764	serine/threonine protein kinase RIO1, putative (RIO1)
PF3D7_0806000	0	default	1	24	0.332238	13.6834	5.98151	0.348874	0.289681	0.17965	0.00891897	0.0497199	1	28	9	0.528993	AAA family ATPase, putative
PF3D7_1207000	0	burg	1	20.1616	0.983868	0.440479	5.8553	0.348	0.288727	0.528119	0.00905156	0.0502772	1	28	21	3.56577	conserved Plasmodium protein, unknown function
PF3D7_1103100	1	burg	1	20.5773	0.801136	13.06	9.43289	0.347962	0.288686	0.184022	0.0090574	0.0502772	1	24	6	0.916893	60S acidic ribosomal protein P1, putative (RPP1)
PF3D7_0214400	0	default	1	24	0.758458	23.5811	7.02042	0.347721	0.288423	0.256796	0.00909432	0.0503752	1	20	5	1.17305	conserved Plasmodium protein, unknown function
PF3D7_0935400	0	default	1	24	0.993529	6.23068	-0.763856	0.347437	0.288113	-3.5592	0.00913797	0.0505017	1	28	27	1.64717	gametocyte development protein 1 (GDV1)
PF3D7_1322900	0	burg	1	20.7917	1.20345	12.9251	1.35095	0.347388	0.28806	1.22858	0.00914542	0.0505017	1	20	13	1.06941	conserved Plasmodium protein, unknown function
PF3D7_1404600	0	burg	1	24.3415	0.356721	10.7923	3.00886	0.346774	0.28739	0.260455	0.00924053	0.0509154	1	26	9	0.410462	#N/A
PF3D7_0922600	1	burg	1	21.0105	0.4187	9.18011	7.56578	0.346655	0.28726	0.161857	0.00925916	0.0509532	1	28	7	1.5151	glutamine synthetase, putative
PF3D7_1364800	0	yule-walker	1	27.3425	0.63823	25.5553	6.61742	0.346044	0.286593	0.310334	0.00935479	0.0513156	1	24	6	1.39495	DNA-directed RNA polymerase II, putative
PF3D7_0913200	1	burg	1	20.5773	0.48127	13.4401	8.96454	0.345997	0.286542	0.144362	0.00936223	0.0513156	1	24	6	0.673879	elongation factor 1-beta (EF-1beta)
PF3D7_0600900	0	burg	1	25.2658	1.15309	0.387893	-1.7399	0.34503	0.285487	-1.05642	0.0095156	0.0519385	1	26	3	1.19141	rifin, pseudogene (RIF)
PF3D7_0621300	1	burg	1	24.3415	0.672274	22.2816	6.12236	0.344381	0.284779	0.308267	0.0096198	0.0523433	1	20	5	0.989962	mRNA binding Pumilio-homology domain protein, putative
PF3D7_1305000	0	burg	1	20.1616	0.997956	0.227709	5.44259	0.342973	0.283243	0.338182	0.00984955	0.0532609	1	28	23	2.5046	conserved Plasmodium protein, unknown function
PF3D7_0724500	0	default	1	24	0.844673	22.3078	2.51589	0.342994	0.283267	0.447314	0.00984599	0.0532609	1	22	0	0.647496	conserved Plasmodium protein, unknown function
PF3D7_1251600	0	burg	1	24.642	0.461923	23.6971	6.65542	0.342804	0.283059	0.186167	0.00987747	0.0533016	1	28	6	0.841333	conserved Plasmodium protein, unknown function
PF3D7_1237600	0	default	1	24	0.382487	20.7771	5.83133	0.342237	0.282441	0.172401	0.00997152	0.0536983	1	20	5	0.392572	periodic tryptophan protein 1, putative (PWP1)
PF3D7_1448700	0	default	1	24	0.481543	19.966	3.81148	0.341826	0.281993	0.257528	0.0100403	0.0540128	1	28	9	0.436808	conserved Plasmodium protein, unknown function
PF3D7_1249300	0	burg	1	20.3673	0.372668	16.2263	6.94164	0.341566	0.281709	0.103959	0.010084	0.0540257	1	24	6	0.183329	protein phosphatase PPM4, putative (PPM4)
[truncated: 3,247 more rows]
