# Supplementary material for: Malaria parasites regulate intra-erythrocytic development duration via serpentine receptor 10 to coordinate with host rhythms
Source: Nat Commun. 2020 Jun 2;11:2763. doi: 10.1038/s41467-020-16593-y (PMC7265539; doi:10.1038/s41467-020-16593-y)
Supplement: Supplementary file 8 — Supplementary Data 4 [file 41467_2020_16593_MOESM8_ESM.xlsx]

## Sheet: Wild_Common_JTK_ARSER
Genes predcited as rhytmic by both ARSER and JTK in wild-type P. chabaudi parasites
Gene ID	Product description
PCHAS_1346400	conserved Plasmodium protein, unknown function
PCHAS_0807000	conserved Plasmodium protein, unknown function
PCHAS_1445500	merozoite surface protein 9, putative
PCHAS_0506200	PHAX domain-containing protein, putative
PCHAS_1456000	transcription factor with AP2 domain(s), putative
PCHAS_0820600	protein disulfide isomerase, putative
PCHAS_1031300	conserved Plasmodium protein, unknown function
PCHAS_0821600	conserved Plasmodium protein, unknown function
PCHAS_0205200	conserved Plasmodium protein, unknown function
PCHAS_0912300	rhoptry neck protein 4, putative
PCHAS_1028100	conserved Plasmodium protein, unknown function
PCHAS_1145400	membrane associated histidine-rich protein 1b, putative
PCHAS_1444300	cyclin-related protein, putative
PCHAS_1443400	proliferating cell nuclear antigen 2, putative
PCHAS_0414900	conserved Plasmodium protein, unknown function
PCHAS_1417500	transcription factor with AP2 domain(s)
PCHAS_1355900	conserved Plasmodium protein, unknown function
PCHAS_0107100	conserved Plasmodium protein, unknown function
PCHAS_0904100	DNA replication ATP-dependent helicase/nuclease DNA2, putative
PCHAS_1426200	CS domain protein, putative
PCHAS_0615000	conserved Plasmodium protein, unknown function
PCHAS_1429600	peptidase family C50, putative
PCHAS_0417400	copper-transporting ATPase, putative
PCHAS_1455500	conserved Plasmodium protein, unknown function
PCHAS_0833400	M18 aspartyl aminopeptidase, putative
PCHAS_1117200	malate dehydrogenase, putative
PCHAS_0806200	kinesin-8, putative
PCHAS_1306100	copper transporter, putative
PCHAS_1432800	conserved Plasmodium protein, unknown function
PCHAS_0208000	conserved Plasmodium protein, unknown function
PCHAS_1215400	conserved Plasmodium protein, unknown function
PCHAS_0308700	conserved protein, unknown function
PCHAS_1013000	protein-L-isoaspartate(D-aspartate) O-methyltransferase, putative
PCHAS_1464500	protein phosphatase PPM4, putative
PCHAS_0524500	tryptophan-rich protein
PCHAS_0307200	serine repeat antigen 2, putative
PCHAS_0611900	DNA replication licensing factor MCM5, putative
PCHAS_0819400	cytochrome b5, putative
PCHAS_1344300	DEAD box helicase, putative
PCHAS_1334200	conserved Plasmodium protein, unknown function
PCHAS_1432700	thioredoxin peroxidase 2, putative
PCHAS_1319700	U1 snRNA associated protein, putative
PCHAS_0210800	conserved Plasmodium protein, unknown function
PCHAS_0903700	exonuclease, putative
PCHAS_1417700	conserved Plasmodium protein, unknown function
PCHAS_0709400	conserved Plasmodium protein, unknown function
PCHAS_0937400	Plasmodium exported protein, unknown function
PCHAS_1232800	FACT complex subunit SPT16, putative
PCHAS_1355400	mitochondrial intermediate peptidase, putative
PCHAS_1446900	conserved Plasmodium protein, unknown function
PCHAS_1016100	rRNA (adenosine-2'-O-)-methyltransferase, putative
PCHAS_0831100	conserved Plasmodium protein, unknown function
PCHAS_0518400	conserved Plasmodium protein, unknown function
PCHAS_0416900	high molecular weight rhoptry protein 3, putative
PCHAS_0833300	profilin, putative
PCHAS_1404200	conserved Plasmodium protein, unknown function
PCHAS_1128600	DNA polymerase epsilon catalytic subunit A, putative
PCHAS_0812400	phosphatidylinositol N-acetylglucosaminyltransferase, putative
PCHAS_1145500	tryptophan-rich protein
PCHAS_0923100	deoxyuridine 5'-triphosphate nucleotidohydrolase, putative
PCHAS_1419700	conserved Plasmodium protein, unknown function
PCHAS_1313500	M17 leucyl aminopeptidase, putative
PCHAS_1144200	DNA repair endonuclease, putative
PCHAS_1215900	conserved protein, unknown function
PCHAS_1217200	peptidyl-prolyl cis-trans isomerase, putative
PCHAS_1350600	DNA polymerase theta, putative
PCHAS_0830500	high molecular weight rhoptry protein 2, putative
PCHAS_1145300	membrane associated histidine-rich protein 1a, putative
PCHAS_1408500	CCAAT-binding transcription factor, putative
PCHAS_1025700	DNA replication licensing factor MCM2, putative
PCHAS_0307400	conserved Plasmodium protein, unknown function
PCHAS_1348900	chromatin assembly factor 1 subunit, putative
PCHAS_0725100	structural maintenance of chromosomes protein 3, putative
PCHAS_1244300	conserved Plasmodium protein, unknown function
PCHAS_0504000	conserved Plasmodium protein, unknown function
PCHAS_1330200	DNA polymerase alpha subunit B, putative
PCHAS_1214900	ribonucleoside-diphosphate reductase small chain, putative
PCHAS_1014900	exodeoxyribonuclease III, putative
PCHAS_0907800	replication factor C subunit 5, putative
PCHAS_0732200	Plasmodium exported protein, unknown function
PCHAS_0407200	DNA polymerase delta small subunit, putative
PCHAS_1449100	dihydrolipoyl dehydrogenase, mitochondrial, putative
PCHAS_0715700	conserved Plasmodium protein, unknown function
PCHAS_0303600	conserved Plasmodium protein, unknown function
PCHAS_1006400	AAA family ATPase, putative
PCHAS_1037500	COBW domain-containing protein 1, putative
PCHAS_0204000	double-strand break repair protein MRE11, putative
PCHAS_1439200	conserved Plasmodium protein, unknown function
PCHAS_1404800	conserved Plasmodium protein, unknown function
PCHAS_0937000	sporozoite and liver stage tryptophan-rich protein, putative
PCHAS_0107500	conserved Plasmodium protein, unknown function
PCHAS_0415100	conserved Plasmodium protein, unknown function
PCHAS_1231000	conserved Plasmodium protein, unknown function
PCHAS_1419300	conserved Plasmodium protein, unknown function
PCHAS_1239100	conserved Plasmodium protein, unknown function
PCHAS_1201400	conserved Plasmodium protein, unknown function
PCHAS_1109400	conserved Plasmodium protein, unknown function
PCHAS_0501400	DNA polymerase delta catalytic subunit, putative
PCHAS_1323500	conserved Plasmodium protein, unknown function
PCHAS_0310600	UDP-N-acetylglucosamine transferase subunit ALG14, putative
PCHAS_1039300	dynein light chain, putative
PCHAS_1037600	DNA mismatch repair protein, putative
PCHAS_1453900	SUMO-activating enzyme subunit 2, putative
PCHAS_1130200	conserved Plasmodium protein, unknown function
PCHAS_0618000	conserved Plasmodium protein, unknown function
PCHAS_0605600	O-phosphoseryl-tRNA(Sec) selenium transferase, putative
PCHAS_1447100	vacuolar transporter chaperone, putative
PCHAS_0814400	conserved Plasmodium protein, unknown function
PCHAS_0904600	conserved Plasmodium protein, unknown function
PCHAS_1210000	conserved Plasmodium protein, unknown function
PCHAS_0714400	conserved Plasmodium protein, unknown function
PCHAS_1005300	ribosomal protein L25, putative
PCHAS_1002000	ubiquitin specific protease, putative
PCHAS_1335000	DNA-3-methyladenine glycosylase, putative
PCHAS_1424000	cation diffusion facilitator family protein, putative
PCHAS_1139600	conserved Plasmodium protein, unknown function
PCHAS_1242200	DNA replication licensing factor MCM3, putative
PCHAS_1025000	conserved Plasmodium protein, unknown function
PCHAS_1345100	conserved Plasmodium protein, unknown function
PCHAS_0710000	P-loop containing nucleoside triphosphate hydrolase, putative
PCHAS_0614900	DNA polymerase alpha catalytic subunit A, putative
PCHAS_1340600	conserved Plasmodium protein, unknown function
PCHAS_0403000	spindle pole body protein, putative
PCHAS_1330000	conserved Plasmodium protein, unknown function
PCHAS_1313100	M17 leucyl aminopeptidase, putative
PCHAS_1017000	protein kinase, putative
PCHAS_0722900	NEDD8-activating enzyme E1 catalytic subunit, putative
PCHAS_0104100	glyoxalase I, putative
PCHAS_1212400	conserved Plasmodium protein, unknown function
PCHAS_1201700	conserved Plasmodium protein, unknown function
PCHAS_1431900	histone-lysine N-methyltransferase, putative
PCHAS_0715600	GTP-binding protein, putative
PCHAS_0918900	calcium-dependent protein kinase 6, putative
PCHAS_0109500	peptidyl-tRNA hydrolase PTRHD1, putative
PCHAS_0937700	erythrocyte membrane antigen 1
PCHAS_0104400	50S ribosomal protein L24, putative
PCHAS_0201900	selenocysteine-specific elongation factor selB homologue, putative
PCHAS_1013100	conserved Plasmodium protein, unknown function
PCHAS_0317500	pre-mRNA-processing protein 45, putative
PCHAS_0831300	merozoite surface protein 1
PCHAS_1041600	lysophospholipase, putative
PCHAS_0702300	serine/threonine protein kinase, putative
PCHAS_0702100	fam-a protein
PCHAS_0604900	conserved Plasmodium protein, unknown function
PCHAS_0701200	fam-a protein
PCHAS_0606100	conserved Plasmodium protein, unknown function
PCHAS_1039200	selenoprotein, putative
PCHAS_0505500	conserved Plasmodium protein, unknown function
PCHAS_0213100	Plasmodium exported protein, unknown function
PCHAS_1109200	conserved Plasmodium protein, unknown function
PCHAS_1235800	conserved Plasmodium protein, unknown function
PCHAS_0316300	calcium-dependent protein kinase 1, putative
PCHAS_0404500	conserved Plasmodium protein, unknown function
PCHAS_1028600	ATP-dependent protease, putative
PCHAS_0302800	Plasmodium exported protein, unknown function
PCHAS_1350300	GPI transamidase subunit PIG-U, putative
PCHAS_0503800	conserved Plasmodium protein, unknown function
PCHAS_1440400	conserved Plasmodium protein, unknown function
PCHAS_0106700	4-hydroxybenzoate polyprenyltransferase, putative
PCHAS_0402100	ABC transporter B family member 4, putative
PCHAS_1215000	enolase, putative
PCHAS_1121400	chorismate synthase, putative
PCHAS_1446800	conserved Plasmodium protein, unknown function
PCHAS_0600900	PIR protein
PCHAS_1353100	conserved Plasmodium protein, unknown function
PCHAS_1443900	ATP-dependent RNA helicase, putative
PCHAS_1040800	conserved Plasmodium protein, unknown function
PCHAS_1449000	60 kDa chaperonin, putative
PCHAS_0809300	translation initiation factor SUI1, putative
PCHAS_1220200	chloroquine resistance transporter, putative
PCHAS_1454400	conserved Plasmodium protein, unknown function
PCHAS_1201300	Plasmodium exported protein, unknown function
PCHAS_1225600	serine/threonine protein kinase, FIKK family
PCHAS_1101100	rhoptry-associated protein 2/3, putative
PCHAS_0836700	Plasmodium exported protein, unknown function
PCHAS_1137300	conserved Plasmodium protein, unknown function
PCHAS_0310500	GAF domain-related protein, putative
PCHAS_0617500	exported serine/threonine protein kinase, putative
PCHAS_0303900	5'-3' exonuclease, putative
PCHAS_1228900	glutamate dehydrogenase, putative
PCHAS_0403200	lipoamide acyltransferase component of branched-chain alpha-keto acid dehydrogenase complex, putative
PCHAS_0822300	conserved Plasmodium protein, unknown function
PCHAS_1214800	tubulin binding cofactor c, putative
PCHAS_1133700	pyrroline-5-carboxylate reductase, putative
PCHAS_0411100	tetratricopeptide repeat protein, putative
PCHAS_1354600	conserved Plasmodium protein, unknown function
PCHAS_1448600	conserved Plasmodium protein, unknown function
PCHAS_0506300	RNA-binding protein, putative
PCHAS_0714300	condensin-2 complex subunit D3, putative
PCHAS_0928700	conserved Plasmodium protein, unknown function
PCHAS_1012000	conserved Plasmodium protein, unknown function
PCHAS_1334100	protein phosphatase containing kelch-like domains, putative
PCHAS_0830400	conserved Plasmodium protein, unknown function
PCHAS_0913100	heat shock protein 101, putative
PCHAS_1445800	conserved Plasmodium protein, unknown function
PCHAS_1240100	conserved Plasmodium protein, unknown function
PCHAS_1214300	cysteine--tRNA ligase, putative
PCHAS_0627400	lysophospholipase, putative
PCHAS_0101700	MYND finger protein, putative
PCHAS_0902700	conserved Plasmodium protein, unknown function
PCHAS_0624800	tryptophan-rich protein
PCHAS_1131100	DNA replication licensing factor MCM6, putative
PCHAS_1102800	actin-depolymerizing factor 1, putative
PCHAS_0306600	merozoite surface protein 4/5, putative
PCHAS_0625300	fam-a protein
PCHAS_1457400	replication factor C subunit 4, putative
PCHAS_1305800	DNA primase small subunit, putative
PCHAS_0728300	bifunctional dihydrofolate reductase-thymidylate synthase, putative
PCHAS_0106900	conserved Plasmodium protein, unknown function
PCHAS_0727500	histone acetyltransferase, putative
PCHAS_1209400	succinate dehydrogenase subunit 4, putative
PCHAS_0204900	ras-related protein Rab-5C, putative
PCHAS_1231800	phosducin-like protein, putative
PCHAS_1441900	conserved Plasmodium protein, unknown function
PCHAS_1023500	conserved Plasmodium protein, unknown function
PCHAS_1227200	tubulin gamma chain, putative
PCHAS_0517300	haloacid dehalogenase-like hydrolase, putative
PCHAS_1101000	skeleton-binding protein 1, putative
PCHAS_1123100	N-acetylglucosaminylphosphatidylinositol deacetylase, putative
PCHAS_1464700	cutA, putative
PCHAS_0920100	endoplasmic reticulum oxidoreductin, putative
PCHAS_0604800	conserved Plasmodium protein, unknown function
PCHAS_1015200	acid phosphatase, putative
PCHAS_1107600	triose phosphate transporter, putative
PCHAS_0834300	calcyclin binding protein, putative
PCHAS_1202800	conserved Plasmodium protein, unknown function
PCHAS_0407600	activator of Hsp90 ATPase, putative
PCHAS_0519500	conserved Plasmodium protein, unknown function
PCHAS_1137400	proliferating cell nuclear antigen 1, putative
PCHAS_0836600	cytoadherence linked asexual protein 9, putative
PCHAS_1452500	serine hydroxymethyltransferase, putative
PCHAS_0506100	schizont egress antigen-1, putative
PCHAS_0500100	fam-a protein
PCHAS_0210600	conserved Plasmodium protein, unknown function
PCHAS_0807200	conserved Plasmodium protein, unknown function
PCHAS_1340700	dihydroorotase, putative
PCHAS_0202600	tubulin-specific chaperone a, putative
PCHAS_1011800	protein kinase, putative
PCHAS_1344400	conserved Plasmodium protein, unknown function
PCHAS_0612900	conserved Plasmodium protein, unknown function
PCHAS_1439300	endoplasmin, putative
PCHAS_0905900	endoplasmic reticulum-resident calcium binding protein, putative
PCHAS_0810000	conserved protein, unknown function
PCHAS_1403300	conserved Plasmodium protein, unknown function
PCHAS_1364100	conserved Plasmodium protein, unknown function
PCHAS_1009600	conserved Plasmodium protein, unknown function
PCHAS_0611700	mitochondrial ribosomal protein S18 precursor, putative
PCHAS_0919800	mitochondrial ribosomal protein L37, putative
PCHAS_1232200	transcription factor with AP2 domain(s), putative
PCHAS_0509000	conserved Plasmodium protein, unknown function
PCHAS_0109700	transketolase, putative
PCHAS_0825000	thioredoxin reductase, putative
PCHAS_1434600	conserved Plasmodium protein, unknown function
PCHAS_1418900	conserved Plasmodium protein, unknown function
PCHAS_0803400	DNA replication licensing factor MCM7, putative
PCHAS_0710100	conserved Plasmodium protein, unknown function
PCHAS_0921900	kelch domain-containing protein, putative
PCHAS_0914100	DNA mismatch repair protein MLH, putative
PCHAS_1405400	conserved Plasmodium protein, unknown function
PCHAS_0208800	DNA mismatch repair protein PMS1, putative
PCHAS_1370500	fam-a protein
PCHAS_1040700	conserved Plasmodium protein, unknown function
PCHAS_1467100	rhoptry neck protein 3, putative
PCHAS_1334400	transcription factor with AP2 domain(s), putative
PCHAS_0819750	telomerase RNA
PCHAS_0614800	conserved Plasmodium protein, unknown function
PCHAS_1220900	lysophospholipase, putative
PCHAS_1014000	succinyl-CoA ligase [ADP-forming] subunit beta, putative
PCHAS_0416300	conserved Plasmodium protein, unknown function
PCHAS_0318100	replication factor C subunit 1, putative
PCHAS_1112600	purine nucleoside phosphorylase, putative
PCHAS_1414500	telomerase reverse transcriptase, putative
PCHAS_0836900	PIR protein
PCHAS_0616100	conserved Plasmodium protein, unknown function
PCHAS_1307000	triosephosphate isomerase, putative
PCHAS_1360500	phosphoenolpyruvate carboxykinase, putative
PCHAS_1141900	nucleoside diphosphate kinase b, putative
PCHAS_1310700	gamma-tubulin complex component, putative
PCHAS_1450600	homocysteine S-methyltransferase, putative
PCHAS_0620000	Ham1-like protein, putative
PCHAS_1128900	conserved protein, unknown function
PCHAS_0107700	proteasome subunit alpha type-2, putative
PCHAS_0719100	conserved Plasmodium protein, unknown function
PCHAS_1224600	conserved Plasmodium protein, unknown function
PCHAS_1309600	geranylgeranyl transferase type-2 subunit alpha, putative
PCHAS_0403800	conserved Plasmodium protein, unknown function
PCHAS_0713600	tudor staphylococcal nuclease, putative
PCHAS_1018700	phosphoenolpyruvate carboxylase, putative
PCHAS_0618500	actin-related protein, putative
PCHAS_0519800	conserved Plasmodium protein, unknown function
PCHAS_0811400	helicase SKI2W, putative
PCHAS_1463400	pre-mRNA-splicing factor RBM22, putative
PCHAS_0803900	importin-7, putative
PCHAS_1402600	Plasmodium exported protein, unknown function
PCHAS_1353600	MSP7-like protein
PCHAS_0708900	phosphatidylinositol N-acetylglucosaminyltransferase subunit H, putative
PCHAS_0924800	CCR4-NOT transcription complex subunit 2, putative
PCHAS_1302000	fam-a protein
PCHAS_0703800	CCAAT-box DNA binding protein subunit B, putative
PCHAS_0910000	UDP-galactose transporter, putative
PCHAS_1010600	ribonuclease H2 subunit B, putative
PCHAS_1248600	fam-a protein
PCHAS_0913400	deubiquinating/deneddylating enzyme, putative
PCHAS_0403300	IBR domain protein, putative
PCHAS_0418600	alpha tubulin 1, putative
PCHAS_0826500	protein phosphatase-beta, putative
PCHAS_0909000	conserved Plasmodium protein, unknown function
PCHAS_1120000	ribonuclease P/MRP protein subunit RPP1, putative
PCHAS_1362100	lipoyl synthase, putative
PCHAS_1424300	RAP protein, putative
PCHAS_0507700	HORMA domain protein, putative
PCHAS_0908200	acylphosphatase, putative
PCHAS_1410200	conserved Plasmodium protein, unknown function
PCHAS_1245200	conserved Plasmodium protein, unknown function
PCHAS_0904200	protein kinase, putative
PCHAS_1305300	50S ribosomal protein L20, putative
PCHAS_1106300	conserved Plasmodium protein, unknown function
PCHAS_1236100	conserved Plasmodium protein, unknown function
PCHAS_0834800	conserved Plasmodium protein, unknown function
PCHAS_1350800	signal peptidase 21 kDa subunit, putative
PCHAS_1466500	thymidylate kinase, putative
PCHAS_1363200	isocitrate dehydrogenase [NADP], mitochondrial, putative
PCHAS_0403100	plasmoredoxin, putative
PCHAS_1422700	palmitoyltransferase DHHC4, putative
PCHAS_0808500	proteasome subunit alpha type-3, putative
PCHAS_1112700	GTP-binding protein, putative
PCHAS_0936600	U6 snRNA-associated Sm-like protein LSm8, putative
PCHAS_0805300	RAP protein, putative
PCHAS_0212100	conserved Plasmodium protein, unknown function
PCHAS_1017300	WW domain-binding protein 11, putative
PCHAS_0810300	transporter, putative
PCHAS_0911900	chabaupain 2
PCHAS_0800700	conserved Plasmodium protein, unknown function
PCHAS_0938321	fam-a protein
PCHAS_1461600	actin I, putative
PCHAS_1001500	erythrocyte membrane antigen 1
PCHAS_0922700	autophagy-related protein 23, putative
PCHAS_0727400	DNA helicase MCM9, putative
PCHAS_0821900	conserved Plasmodium protein, unknown function
PCHAS_1237900	iron-sulfur assembly protein, putative
PCHAS_0606200	targeted glyoxalase II, putative
PCHAS_0928500	structural maintenance of chromosomes protein 1, putative
PCHAS_1353700	MSP7-like protein
PCHAS_1316100	conserved Plasmodium protein, unknown function
PCHAS_0816100	GINS complex subunit Psf3, putative
PCHAS_0608700	amino acid transporter, putative
PCHAS_0709300	conserved Plasmodium protein, unknown function
PCHAS_1211900	conserved Plasmodium protein, unknown function
PCHAS_0622800	proteasome assembly chaperone 4, putative
PCHAS_0107000	GTP-binding protein, putative
PCHAS_0601200	PIR protein
PCHAS_1466000	DNA repair protein rhp16, putative
PCHAS_1438800	protein TSSC1, putative
PCHAS_1416000	tRNA (adenine(58)-N(1))-methyltransferase catalytic subunit TRM61, putative
PCHAS_0805500	cytoskeleton associated protein, putative
PCHAS_1111800	conserved Plasmodium protein, unknown function
PCHAS_1457700	conserved Plasmodium protein, unknown function
PCHAS_0211600	conserved Plasmodium protein, unknown function
PCHAS_0408400	N2227-like protein, putative
PCHAS_1119700	pyridoxine biosynthesis protein PDX1, putative
PCHAS_1238100	zinc finger protein, putative
PCHAS_0811900	selenide water dikinase, putative
PCHAS_1202000	conserved Plasmodium protein, unknown function
PCHAS_0518500	translation initiation factor IF-3, putative
PCHAS_1368900	glycerol kinase, putative
PCHAS_1304600	proteasome subunit alpha type-1, putative
PCHAS_1427900	conserved protein, unknown function
PCHAS_1116200	AP-2 complex subunit alpha, putative
PCHAS_1360000	tetratricopeptide repeat protein, putative
PCHAS_0707800	coproporphyrinogen-III oxidase, putative
PCHAS_1244700	zinc finger protein, putative
PCHAS_1235100	conserved Plasmodium protein, unknown function
PCHAS_0812300	DNA primase large subunit, putative
PCHAS_1041500	lysophospholipase, putative
PCHAS_0900065	erythrocyte membrane antigen 1
PCHAS_1413000	2-oxoisovalerate dehydrogenase subunit alpha, mitochondrial, putative
PCHAS_1106000	GTPase-activating protein, putative
PCHAS_1416500	ADP-ribosylation factor, putative
PCHAS_1103900	2-oxoisovalerate dehydrogenase subunit beta, mitochondrial, putative
PCHAS_1041800	haloacid dehalogenase-like hydrolase, putative
PCHAS_1322900	polyprenol reductase, putative
PCHAS_0924900	GPI-anchor transamidase, putative
PCHAS_0316800	replication factor C subunit 2, putative
PCHAS_0601300	PIR protein
PCHAS_0612800	succinyl-CoA ligase, putative
PCHAS_1310100	serine/threonine protein kinase, putative
PCHAS_0826600	thioredoxin-like protein 2, putative
PCHAS_0834600	gamma-tubulin complex component, putative
PCHAS_1034400	tRNA-dihydrouridine synthase, putative
PCHAS_1451500	protein TOC75, putative
PCHAS_1353800	MSP7-like protein
PCHAS_0701900	fam-a protein
PCHAS_1111700	conserved Plasmodium protein, unknown function
PCHAS_0908800	conserved Plasmodium protein, unknown function
PCHAS_1214700	heat shock protein 60, putative
PCHAS_1113800	ribose-5-phosphate isomerase, putative
PCHAS_1337900	conserved Plasmodium protein, unknown function
PCHAS_0103200	phenylalanine--tRNA ligase, putative
PCHAS_0829300	conserved Plasmodium protein, unknown function
PCHAS_0904900	prefoldin, putative
PCHAS_1443300	RAP protein, putative
PCHAS_0501600	enoyl-CoA hydratase-related protein, putative
PCHAS_1217700	peptidase, putative
PCHAS_1324500	vacuolar protein sorting-associated protein 4, putative
PCHAS_0902100	DNA-directed RNA polymerase III subunit RPC8, putative
PCHAS_1006900	conserved Plasmodium protein, unknown function
PCHAS_0625100	tryptophan-rich protein
PCHAS_0107900	T-complex protein 1 subunit zeta, putative
PCHAS_1443100	haloacid dehalogenase-like hydrolase, putative
PCHAS_0406100	T-complex protein 1 subunit beta, putative
PCHAS_0926300	fam-d protein
PCHAS_1138200	conserved Plasmodium protein, unknown function
PCHAS_0613500	N-acetyltransferase, putative
PCHAS_1402500	cytoadherence linked asexual protein, putative
PCHAS_0206400	cyclase-associated protein, putative
PCHAS_0419000	conserved Plasmodium protein, unknown function
PCHAS_1368400	phosphatidylinositol transfer protein, putative
PCHAS_0818800	conserved Plasmodium protein, unknown function
PCHAS_0731400	lysophospholipase, putative
PCHAS_1361900	zinc finger protein, putative
PCHAS_1247200	conserved rodent malaria protein, unknown function
PCHAS_0114400	fam-a protein
PCHAS_1300501	Plasmodium exported protein, unknown function
PCHAS_1225000	ferlin, putative
PCHAS_1201900	DnaJ protein, putative
PCHAS_1330100	replication factor C subunit 3, putative
PCHAS_0501800	phosphomannomutase, putative
PCHAS_1011900	conserved Plasmodium protein, unknown function
PCHAS_0923500	protein disulfide-isomerase, putative
PCHAS_0819800	ATP-dependent DNA helicase Q1, putative
PCHAS_0513500	LEM3/CDC50 family protein, putative
PCHAS_0929900	nucleic acid binding protein, putative
PCHAS_0707200	alpha/beta hydrolase, putative
PCHAS_1404600	CorA-like Mg2+ transporter protein, putative
PCHAS_1468100	cytoadherence linked asexual protein, putative
PCHAS_1440500	conserved Plasmodium protein, unknown function
PCHAS_0609200	protein phosphatase, putative
PCHAS_0909100	conserved Plasmodium protein, unknown function
PCHAS_1129800	reactive oxygen species modulator 1, putative
PCHAS_0502200	conserved Plasmodium protein, unknown function
PCHAS_0614300	conserved Plasmodium protein, unknown function
PCHAS_1367800	ubiquitin-activating enzyme E1, putative
PCHAS_0314900	conserved Plasmodium protein, unknown function
PCHAS_0509200	conserved Plasmodium protein, unknown function
PCHAS_0315800	conserved Plasmodium membrane protein, unknown function
PCHAS_0516900	conserved Plasmodium protein, unknown function
PCHAS_0502300	26S proteasome regulatory subunit p55, putative
PCHAS_1370000	vacuolar fusion protein MON1, putative
PCHAS_0816600	conserved Plasmodium protein, unknown function
PCHAS_1133000	glutamate--tRNA ligase, putative
PCHAS_1033600	conserved Plasmodium protein, unknown function
PCHAS_1206500	conserved Plasmodium protein, unknown function
PCHAS_0109100	mitochondrial ribosomal protein L19 precursor, putative
PCHAS_0820000	dihydrouridine synthase, putative
PCHAS_1130300	inositol-polyphosphate 5-phosphatase, putative
PCHAS_0110100	transcription factor with AP2 domain(s), putative
PCHAS_1412000	conserved Plasmodium protein, unknown function
PCHAS_0807800	conserved Plasmodium protein, unknown function
PCHAS_0932000	conserved Plasmodium protein, unknown function
PCHAS_0504900	conserved Plasmodium protein, unknown function
PCHAS_1350100	conserved Plasmodium protein, unknown function
PCHAS_0102300	conserved Plasmodium protein, unknown function
PCHAS_0933900	ubiquitin conjugation factor E4 B, putative
PCHAS_0828700	RNA-binding protein, putative
PCHAS_0115400	fam-a protein
PCHAS_1039700	condensin complex subunit 1, putative
PCHAS_0913300	conserved Plasmodium membrane protein, unknown function
PCHAS_1228800	transcription factor with AP2 domain(s), putative
PCHAS_0413600	zinc finger protein, putative
PCHAS_0307300	serine repeat antigen 1, putative
PCHAS_1144900	Plasmodium exported protein (PHIST), unknown function
PCHAS_0522900	alpha-tubulin 2, putative
PCHAS_0907400	actin-like protein, putative
PCHAS_1207600	tubulin beta chain, putative
PCHAS_1451200	DNA polymerase epsilon subunit B, putative
PCHAS_1362000	U6 snRNA phosphodiesterase, putative
PCHAS_1441400	histone chaperone ASF1, putative
PCHAS_0415700	arginase, putative
PCHAS_1247100	fam-b protein
PCHAS_0724900	50S ribosomal protein L10, putative
PCHAS_0414800	mitochondrial ribosomal protein L27 precursor, putative
PCHAS_1445400	RNA pseudouridylate synthase, putative
PCHAS_1311400	1-acyl-sn-glycerol-3-phosphate acyltransferase, putative
PCHAS_1401400	PIR protein
PCHAS_0623200	Rab GTPase activator and protein kinase, putative
PCHAS_1138700	bifunctional polynucleotide phosphatase/kinase, putative
PCHAS_1414100	conserved Plasmodium protein, unknown function
PCHAS_1104800	DNA mismatch repair protein MSH6, putative
PCHAS_1038900	DNA-directed RNA polymerase II subunit RPB4, putative
PCHAS_1357900	ABC transporter B family member 5, putative
PCHAS_1450300	pentatricopeptide repeat domain-containing protein, putative
PCHAS_0210100	conserved Plasmodium protein, unknown function
PCHAS_0831400	zinc finger protein, putative
PCHAS_0603200	peptidyl-prolyl cis-trans isomerase, putative
PCHAS_1337600	conserved Plasmodium protein, unknown function
PCHAS_1430700	bromodomain protein 2, putative
PCHAS_1329700	glyceraldehyde-3-phosphate dehydrogenase, putative
PCHAS_1037300	RING zinc finger protein, putative
PCHAS_0313200	mitochondrial large ribosomal subunit, putative
PCHAS_1012600	HID1 domain-containing protein, putative
PCHAS_1125200	mitochondrial ribosomal protein L46 precursor, putative
PCHAS_1423700	GTP-binding translation elongation factor, putative
PCHAS_0410200	phosphatidylinositol 3- and 4-kinase, putative
PCHAS_1213400	conserved Plasmodium protein, unknown function
PCHAS_1216900	diacylglycerol O-acyltransferase, putative
PCHAS_1321400	aminopeptidase P, putative
PCHAS_0318400	fam-b protein
PCHAS_0917300	tyrosine kinase-like protein, putative
PCHAS_0200061	fam-a protein
PCHAS_1246600	Plasmodium exported protein, unknown function
PCHAS_0113500	fam-a protein
PCHAS_1200100	fam-a protein
PCHAS_1201800	conserved Plasmodium protein, unknown function
PCHAS_1000700	acyl-CoA synthetase, putative
PCHAS_1101300	chromosome assembly factor 1, putative
PCHAS_0922600	steryl ester hydrolase, putative
PCHAS_1115300	kinetochore protein NDC80, putative
PCHAS_0210700	actin-like protein, putative
PCHAS_0611500	DNA helicase MCM8, putative
PCHAS_0311100	conserved Plasmodium protein, unknown function
PCHAS_0911800	histone-lysine N-methyltransferase SET7, putative
PCHAS_1442900	conserved Plasmodium protein, unknown function
PCHAS_1309100	ADP-ribosylation factor, putative
PCHAS_0506700	serine/arginine-rich splicing factor 4, putative
PCHAS_0624200	exonuclease I, putative
PCHAS_0509500	ATP synthase mitochondrial F1 complex assembly factor 2, putative
PCHAS_0211700	1-cys peroxiredoxin, putative
PCHAS_0932700	regulator of chromosome condensation, putative
PCHAS_1440600	vacuolar iron transporter, putative
PCHAS_0311700	SRR1-like protein
PCHAS_1427300	conserved Plasmodium protein, unknown function
PCHAS_0508800	conserved Plasmodium protein, unknown function
PCHAS_1406700	SAM dependent methyltransferase, putative
PCHAS_1134900	riboflavin kinase / FAD synthase family protein, putative
PCHAS_1236200	adenosylhomocysteinase, putative
PCHAS_0209100	conserved Plasmodium protein, unknown function
PCHAS_0933000	cytochrome c oxidase assembly protein, putative
PCHAS_1417600	conserved Plasmodium protein, unknown function
PCHAS_0209700	cysteine desulfurase, putative
PCHAS_1205500	phosducin-like protein, putative
PCHAS_1408900	conserved Plasmodium protein, unknown function
PCHAS_1205800	PPPDE peptidase, putative
PCHAS_0502400	tRNA pseudouridine synthase, putative
PCHAS_0601500	fam-a protein
PCHAS_1221000	lysophospholipase, putative
PCHAS_1465400	conserved Plasmodium protein, unknown function
PCHAS_1408100	conserved Plasmodium protein, unknown function
PCHAS_0509800	conserved Plasmodium protein, unknown function
PCHAS_1112500	conserved Plasmodium protein, unknown function
PCHAS_1001900	conserved Plasmodium protein, unknown function
PCHAS_0519300	conserved Plasmodium protein, unknown function
PCHAS_1371000	fam-b protein
PCHAS_0519400	conserved Plasmodium protein, unknown function
PCHAS_1221300	conserved Plasmodium protein, unknown function
PCHAS_1020100	enoyl-CoA hydratase, putative
PCHAS_1417400	DNA replication licensing factor MCM4, putative
PCHAS_0525400	fam-a protein
PCHAS_0717000	conserved Plasmodium protein, unknown function
PCHAS_1002200	conserved Plasmodium protein, unknown function
PCHAS_1217800	protein kinase, putative
PCHAS_0417500	replication protein A1, small fragment
PCHAS_1316200	conserved Plasmodium protein, unknown function
PCHAS_0320500	fam-a protein
PCHAS_1309200	replication factor A protein 3, putative
PCHAS_1100300	PIR protein
PCHAS_1145800	lysophospholipase, putative
PCHAS_0933400	conserved Plasmodium protein, unknown function
PCHAS_0516300	phosphatidylinositol N-acetylglucosaminyltransferase subunit A, putative
PCHAS_0315900	ATP synthase F1, alpha subunit, putative
PCHAS_0302300	fam-b protein
PCHAS_1427100	trypsin-like serine protease, putative
PCHAS_1325700	exonuclease V, mitochondrial, putative
PCHAS_0816300	type II NADH:ubiquinone oxidoreductase, putative
PCHAS_1412800	translation initiation factor IF-2, putative
PCHAS_1310500	WD repeat-containing protein, putative
PCHAS_0912500	pyridoxine biosynthesis protein PDX2, putative
PCHAS_0204400	conserved Apicomplexan protein, unknown function
PCHAS_0302700	PIR protein
PCHAS_0819300	glideosome-associated protein 50, putative
PCHAS_1009200	GTP-binding protein, putative
PCHAS_1406000	membrane integral peptidase, M50 family, putative
PCHAS_0307700	conserved Plasmodium protein, unknown function
PCHAS_0715800	exonuclease, putative
PCHAS_1016000	diphthamide biosynthesis protein 2, putative
PCHAS_0725000	ubiquitin carboxyl-terminal hydrolase 13, putative
PCHAS_1147541	fam-a protein
PCHAS_1009400	translocon component PTEX150, putative
PCHAS_0832900	proteasome subunit beta type-6, putative
PCHAS_1116800	conserved Plasmodium protein, unknown function
PCHAS_0911600	conserved Plasmodium protein, unknown function
PCHAS_1138500	conserved Plasmodium protein, unknown function
PCHAS_0912600	peptidyl-prolyl cis-trans isomerase, putative
PCHAS_0623800	protein kinase, putative
PCHAS_1335200	1-deoxy-D-xylulose 5-phosphate reductoisomerase, putative
PCHAS_0311200	mitochondrial ribosomal protein L12 precursor, putative
PCHAS_0723900	ribosome assembly protein RRB1, putative
PCHAS_1359600	V-type proton ATPase subunit D, putative
PCHAS_1403700	conserved Plasmodium protein, unknown function
PCHAS_0521100	antigen UB05, putative
PCHAS_0724100	vacuolar protein sorting-associated protein 9, putative
PCHAS_0729400	conserved Plasmodium protein, unknown function
PCHAS_1011000	mitochondrial import inner membrane translocase subunit TIM17, putative
PCHAS_0713900	conserved Plasmodium protein, unknown function
PCHAS_1106100	transcription factor 25, putative
PCHAS_1359800	aconitate hydratase, putative
PCHAS_0111700	6-cysteine protein
PCHAS_0818400	N-glycosylase/DNA lyase, putative
PCHAS_1370100	exported protein IBIS1, putative
PCHAS_1004600	conserved Plasmodium protein, unknown function
PCHAS_1235200	EELM2 domain-containing protein, putative
PCHAS_0517500	myb2 transcription factor, putative
PCHAS_1370200	fam-a protein
PCHAS_0937550	fam-b protein
PCHAS_1032900	rhoptry-associated protein 1, putative
PCHAS_0113000	cytosolic Fe-S cluster assembly factor NAR1, putative
PCHAS_1402400	fam-a protein
PCHAS_0415200	kinetochore protein NUF2, putative
PCHAS_1463800	conserved Plasmodium protein, unknown function
PCHAS_1437400	conserved Plasmodium protein, unknown function
PCHAS_1459600	glucose inhibited division protein a homologue, putative
PCHAS_1016900	peptide chain release factor 1, putative
PCHAS_1340900	GTPase-activating protein, putative
PCHAS_0319900	PIR protein
PCHAS_0504100	tRNA methyltransferase, putative
PCHAS_1008500	erythrocyte vesicle protein 1, putative
PCHAS_0708600	dolichol-phosphate mannosyltransferase, putative
PCHAS_1031900	plastid replication-repair enzyme, putative
PCHAS_1118000	conserved Plasmodium protein, unknown function
PCHAS_0908100	conserved Plasmodium protein, unknown function
PCHAS_0615900	conserved Plasmodium protein, unknown function
PCHAS_1115700	conserved protein, unknown function
PCHAS_1331200	mitochondrial ribosomal protein S6-2 precursor, putative
PCHAS_0317900	ribosome associated membrane protein RAMP4, putative
PCHAS_0408900	conserved Plasmodium protein, unknown function
PCHAS_0616800	queuine tRNA-ribosyltransferase, putative
PCHAS_0727700	prohibitin-like protein, putative
PCHAS_0207800	L-seryl-tRNA(Sec) kinase, putative
PCHAS_1023700	DNL-type zinc finger protein, putative
PCHAS_0518300	flavoprotein subunit of succinate dehydrogenase, putative
PCHAS_1460400	conserved Plasmodium protein, unknown function
PCHAS_1224500	protein tyrosine phosphatase, putative
PCHAS_1033700	conserved Plasmodium protein, unknown function
PCHAS_0203800	proteasome subunit beta type-3, putative
PCHAS_0607200	conserved Plasmodium protein, unknown function
PCHAS_0206900	conserved Plasmodium protein, unknown function
PCHAS_0934900	conserved Plasmodium protein, unknown function
PCHAS_1365100	ethanolamine-phosphate cytidylyltransferase, putative
PCHAS_1104300	conserved Plasmodium protein, unknown function
PCHAS_0835000	conserved Plasmodium protein, unknown function
PCHAS_0622600	conserved Plasmodium protein, unknown function
PCHAS_1437500	conserved Plasmodium protein, unknown function
PCHAS_0205900	conserved Plasmodium protein, unknown function
PCHAS_0926900	fam-d protein
PCHAS_0925000	conserved Plasmodium protein, unknown function
PCHAS_0303500	conserved Plasmodium protein, unknown function
PCHAS_1135000	high mobility group protein B4, putative
PCHAS_0613900	conserved Plasmodium protein, unknown function
PCHAS_0603800	origin recognition complex subunit 1, putative
PCHAS_1018100	conserved Plasmodium protein, unknown function
PCHAS_1201200	fam-a protein
PCHAS_1330700	fam-a protein
PCHAS_0510500	conserved Plasmodium protein, unknown function
PCHAS_0417300	conserved Plasmodium protein, unknown function
PCHAS_0910400	glyoxalase I, putative
PCHAS_1205600	conserved Plasmodium protein, unknown function
PCHAS_0604100	conserved Plasmodium protein, unknown function
PCHAS_0414200	mitochondrial ribosomal protein L29/L47 precursor, putative
PCHAS_1217500	conserved Plasmodium protein, unknown function
PCHAS_0200045	fam-c protein
PCHAS_1015100	autophagy protein 5, putative
PCHAS_0410700	conserved protein, unknown function
PCHAS_0707100	transcription factor with AP2 domain(s), putative
PCHAS_0405000	AP endonuclease (DNA-[apurinic or apyrimidinic site] lyase), putative
PCHAS_0801200	conserved Plasmodium protein, unknown function
PCHAS_0812800	conserved Plasmodium protein, unknown function
PCHAS_0109600	conserved Plasmodium protein, unknown function
PCHAS_1402300	fam-a protein
PCHAS_1024900	ATP-dependent rRNA helicase SPB4, putative
PCHAS_1322100	protein tyrosine phosphatase, putative
PCHAS_0519900	phosducin-like protein, putative
PCHAS_1231300	conserved Plasmodium protein, unknown function
PCHAS_1460900	mitochondrial ribosomal protein L3 precursor, putative
PCHAS_0717700	conserved Plasmodium protein, unknown function
PCHAS_0927900	phosphoacetylglucosamine mutase, putative
PCHAS_0816000	major facilitator superfamily-related transporter, putative
PCHAS_1321700	6-phosphogluconate dehydrogenase, decarboxylating, putative
PCHAS_1333000	conserved Plasmodium protein, unknown function
PCHAS_0309600	conserved Plasmodium protein, unknown function
PCHAS_1366700	tyrosine kinase-like protein, putative
PCHAS_1005100	conserved Plasmodium protein, unknown function
PCHAS_0516800	RNA polymerase II-associated protein 1, putative
PCHAS_0402700	HAD superfamily protein, putative
PCHAS_1144100	mitochondrial carrier protein, putative
PCHAS_1342900	60S ribosomal protein L6, putative
PCHAS_1117700	conserved Plasmodium protein, unknown function
PCHAS_1024200	glutathione reductase, putative
PCHAS_1016800	conserved Plasmodium protein, unknown function
PCHAS_0732100	erythrocyte membrane antigen 1
PCHAS_0113800	fam-a protein
PCHAS_0100500	fam-a protein
PCHAS_1000500	fam-a protein
PCHAS_1143700	conserved Plasmodium protein, unknown function
PCHAS_0603700	high mobility group protein B1, putative
PCHAS_1338200	mitochondrial pyruvate carrier protein 2, putative
PCHAS_1331500	mitochondrial ribosomal protein S6-2 precursor, putative
PCHAS_0803200	conserved Plasmodium protein, unknown function
PCHAS_0714900	conserved Plasmodium protein, unknown function
PCHAS_1231500	RAP protein, putative
PCHAS_1442000	isoleucine--tRNA ligase, putative
PCHAS_1111300	conserved Plasmodium protein, unknown function
PCHAS_0809600	peptide deformylase, putative
PCHAS_0507500	orotidine 5'-phosphate decarboxylase, putative
PCHAS_1205400	conserved Plasmodium protein, unknown function
PCHAS_0412300	conserved Plasmodium protein, unknown function
PCHAS_0831800	conserved Plasmodium protein, unknown function
PCHAS_0822200	ubiquitin-conjugating enzyme, putative
PCHAS_0818500	conserved Plasmodium membrane protein, unknown function
PCHAS_1120100	conserved Plasmodium protein, unknown function
PCHAS_1028000	conserved Plasmodium protein, unknown function
PCHAS_0415000	inorganic pyrophosphatase, putative
PCHAS_0408300	serine/threonine protein kinase, putative
PCHAS_1041300	fam-a protein
PCHAS_1370400	fam-b protein
PCHAS_0102800	dihydroorotate dehydrogenase, putative
PCHAS_1356400	26S proteasome regulatory subunit RPN3, putative
PCHAS_1210500	proteasome subunit beta type-5, putative
PCHAS_0208400	vacuolar protein sorting-associated protein 51, putative
PCHAS_1130000	proteasome subunit alpha type-7, putative
PCHAS_1326600	pyridoxal 5'-phosphate synthase, putative
PCHAS_0728000	conserved Plasmodium protein, unknown function
PCHAS_1467800	fam-a protein
PCHAS_0927100	26S proteasome regulatory subunit RPN7, putative
PCHAS_1456100	conserved Plasmodium protein, unknown function
PCHAS_1014500	mitochondrial ribosomal protein L17-2 precursor, putative
PCHAS_1342000	adenosine-diphosphatase, putative
PCHAS_1304200	conserved protein, unknown function
PCHAS_1031400	p1/s1 nuclease, putative
PCHAS_0101900	elongation factor G, putative
PCHAS_1407100	conserved Plasmodium protein, unknown function
PCHAS_0930000	conserved Plasmodium protein, unknown function
PCHAS_1114200	pre-mRNA-splicing factor CWC2, putative
PCHAS_0719900	Snf2-related CBP activator, putative
PCHAS_1408700	40S ribosomal protein S27, putative
PCHAS_0312100	protein SIS1, putative
PCHAS_1416200	exportin-T, putative
PCHAS_0105600	ubiquitin-conjugating enzyme E2, putative
PCHAS_0519600	conserved Plasmodium protein, unknown function
PCHAS_0501200	early transcribed membrane protein
PCHAS_1348700	myosin C, putative
PCHAS_0112700	transcription factor with AP2 domain(s), putative
PCHAS_1207100	endonuclease, putative
PCHAS_0212800	transcription factor with AP2 domain(s), putative
PCHAS_0309300	conserved Plasmodium protein, unknown function
PCHAS_1037400	ribonucleoside-diphosphate reductase small chain, putative
PCHAS_1211500	hypoxanthine-guanine phosphoribosyltransferase, putative
PCHAS_1144400	glycosylphosphatidylinositol anchor attachment 1 protein, putative
PCHAS_0515400	conserved Plasmodium protein, unknown function
PCHAS_1220700	conserved Plasmodium protein, unknown function
PCHAS_1444100	conserved Plasmodium protein, unknown function
PCHAS_1029500	26S proteasome regulatory subunit RPN13, putative
PCHAS_0101300	schizont membrane associated cytoadherence protein, putative
PCHAS_0921100	conserved Plasmodium protein, unknown function
PCHAS_1023800	tetratricopeptide repeat protein, putative
PCHAS_1221600	conserved Plasmodium protein, unknown function
PCHAS_1441600	conserved Plasmodium protein, unknown function
PCHAS_0417900	signal peptidase complex subunit 3, putative
PCHAS_1101900	merozoite surface protein 8, putative
PCHAS_1404700	conserved Plasmodium protein, unknown function
PCHAS_0900600	fam-b protein
PCHAS_0103000	cation/H+ antiporter, putative
PCHAS_1220100	Cg3 protein, putative
PCHAS_1220600	Cg7 protein, putative
PCHAS_0304800	3'-5' exonuclease, putative
PCHAS_1443700	conserved Plasmodium protein, unknown function
PCHAS_1463300	methyltransferase, putative
PCHAS_1234500	mitochondrial ribosomal protein L14 precursor, putative
PCHAS_1002800	conserved Plasmodium protein, unknown function
PCHAS_1320600	RAP protein, putative
PCHAS_0926000	fam-d protein
PCHAS_1036600	pentatricopeptide repeat domain-containing protein, putative
PCHAS_0103500	conserved Plasmodium protein, unknown function
PCHAS_1443200	conserved Plasmodium protein, unknown function
PCHAS_0402400	exportin-1, putative
PCHAS_1229200	sentrin-specific protease 2, putative
PCHAS_1370800	fam-a protein
PCHAS_1222850	protein MPODD, putative
PCHAS_1413700	DEAD box helicase, putative
PCHAS_0114600	haloacid dehalogenase-like hydrolase, putative
PCHAS_1347200	conserved Plasmodium protein, unknown function
PCHAS_0807600	conserved Plasmodium protein, unknown function
PCHAS_1005600	methyltransferase, putative
PCHAS_1453000	clustered-asparagine-rich protein, putative
PCHAS_0921500	mitochondrial import inner membrane translocase subunit TIM44, putative
PCHAS_0514700	tRNA N6-adenosine threonylcarbamoyltransferase, putative
PCHAS_0725800	GTP-binding protein, putative
PCHAS_0308400	phospholipase A2, putative
PCHAS_1217300	cyclic amine resistance locus protein, putative
PCHAS_1363900	conserved Plasmodium protein, unknown function
PCHAS_0903600	conserved Plasmodium protein, unknown function
PCHAS_1312600	RNA-binding protein, putative
PCHAS_0910200	GTP-binding protein, putative
PCHAS_0937500	fam-a protein
PCHAS_1460600	kinesin-13, putative
PCHAS_0114700	fam-a protein
PCHAS_0401700	fam-a protein
PCHAS_1033900	conserved Plasmodium protein, unknown function
PCHAS_0700800	haloacid dehalogenase-like hydrolase, putative
PCHAS_1460500	conserved Plasmodium protein, unknown function
PCHAS_0918100	GPI transamidase component GPI16, putative
PCHAS_0314600	origin recognition complex subunit 5, putative
PCHAS_1343900	conserved Plasmodium protein, unknown function
PCHAS_0709000	conserved Plasmodium protein, unknown function
PCHAS_0938100	erythrocyte membrane antigen 1
PCHAS_0501300	early transcribed membrane protein
PCHAS_0420500	fam-a protein
PCHAS_1301800	fam-a protein
PCHAS_0113400	fam-b protein
PCHAS_0105200	DNA repair protein RAD50, putative
PCHAS_1041400	fam-a protein
PCHAS_1353200	conserved Plasmodium protein, unknown function
PCHAS_0513700	adenosine deaminase, putative
PCHAS_0803800	ATP synthase subunit C, putative
PCHAS_0929200	conserved Plasmodium protein, unknown function
PCHAS_1142200	phosphatidylserine synthase, putative
PCHAS_1417900	conserved Plasmodium protein, unknown function
PCHAS_0604200	major facilitator superfamily domain-containing protein, putative
PCHAS_1201600	conserved Plasmodium protein, unknown function
PCHAS_1126500	choline/ethanolaminephosphotransferase, putative
PCHAS_1225700	conserved Plasmodium protein, unknown function
PCHAS_0618300	conserved Plasmodium protein, unknown function
PCHAS_1000900	lysophospholipase, putative
PCHAS_1242400	ubiquitin carboxyl-terminal hydrolase 14, putative
PCHAS_1010700	cytochrome c oxidase assembly protein COX15, putative
PCHAS_0618400	NIMA related kinase 4, putative
PCHAS_1238800	conserved Plasmodium protein, unknown function
PCHAS_1136000	conserved Plasmodium protein, unknown function
PCHAS_0835500	transcription factor with AP2 domain(s), putative
PCHAS_1339100	conserved Plasmodium protein, unknown function
PCHAS_0821400	CS domain protein, putative
PCHAS_1332200	zinc finger protein, putative
PCHAS_1325000	chabaupain 1
PCHAS_0702000	fam-a protein
PCHAS_0711900	ubiquitin-related modifier 1, putative
PCHAS_0309500	50S ribosomal protein L33, putative
PCHAS_1422400	histone H2B variant, putative
PCHAS_1345700	conserved Plasmodium protein, unknown function
PCHAS_1327000	FYVE and coiled-coil domain-containing protein, putative
PCHAS_0823600	para-aminobenzoic acid synthetase, putative
PCHAS_1236900	ATP-dependent RNA helicase DDX1, putative
PCHAS_1226800	methionine aminopeptidase 1c, putative
PCHAS_0524900	Plasmodium exported protein, unknown function
PCHAS_1123800	conserved Plasmodium protein, unknown function
PCHAS_1352200	eukaryotic translation initiation factor 6, putative
PCHAS_1429100	ABC1 family, putative
PCHAS_0207900	ATP dependent RNA helicase, putative
PCHAS_0107800	conserved Plasmodium protein, unknown function
PCHAS_0810400	conserved Plasmodium protein, unknown function
PCHAS_0605400	conserved Plasmodium protein, unknown function
PCHAS_1138000	exonuclease, putative
PCHAS_1439100	conserved Plasmodium protein, unknown function
PCHAS_1244400	cell cycle regulator protein, putative
PCHAS_0914500	insulinase, putative
PCHAS_0815500	phospholipid or glycerol acyltransferase, putative
PCHAS_1348600	DNA-directed RNA polymerase III subunit RPC1, putative
PCHAS_1351400	Qa-SNARE protein, putative
PCHAS_0808300	cdc2-related protein kinase 4, putative
PCHAS_1427700	conserved Plasmodium protein, unknown function
PCHAS_0525451	Plasmodium exported protein, unknown function
PCHAS_1002500	SET domain protein, putative
PCHAS_0302500	fam-a protein
PCHAS_1108800	ERCC4 domain-containing protein, putative
PCHAS_0113700	fam-a protein
PCHAS_1246700	Plasmodium exported protein, unknown function
PCHAS_0401200	fam-a protein
PCHAS_1004900	cytosolic glyoxalase II, putative
PCHAS_1247700	fam-a protein
PCHAS_1244500	conserved Plasmodium protein, unknown function
PCHAS_1366900	conserved Plasmodium protein, unknown function
PCHAS_1414700	conserved Plasmodium protein, unknown function
PCHAS_0500500	phosphatidylinositol 4-kinase, putative
PCHAS_1100200	PIR protein
PCHAS_1104100	conserved Plasmodium protein, unknown function
PCHAS_0938000	fam-a protein
PCHAS_1214400	methionine aminopeptidase 1b, putative
PCHAS_0905600	D-tyrosyl-tRNA(Tyr) deacylase, putative
PCHAS_0517600	bromodomain protein 1, putative
PCHAS_1328100	conserved Plasmodium protein, unknown function
PCHAS_0624000	kelch domain-containing protein, putative
PCHAS_0305500	conserved Plasmodium protein, unknown function
PCHAS_0204600	conserved Plasmodium protein, unknown function
PCHAS_0805400	ribosomal protein S8e, putative
PCHAS_0107200	diphthine methyltransferase, putative
PCHAS_1102300	zinc binding protein, putative
PCHAS_0704700	ABC transporter B family member 3, putative
PCHAS_0731200	lysophospholipase, putative
PCHAS_0907300	mitochondrial ribosomal protein L11 precursor, putative
PCHAS_0935100	SET domain protein, putative
PCHAS_1344900	phosphoribosylpyrophosphate synthetase, putative
PCHAS_0208100	zinc-carboxypeptidase, putative
PCHAS_0312500	tetratricopeptide repeat protein, putative
PCHAS_1436800	aminophospholipid-transporting P-ATPase, putative
PCHAS_0108600	mitochondrial cardiolipin synthase, putative
PCHAS_1122100	ATP-dependent RNA helicase SUV3, putative
PCHAS_1451400	conserved Plasmodium protein, unknown function
PCHAS_1009100	cGMP-dependent protein kinase, putative
PCHAS_1334300	26S proteasome regulatory subunit RPN2, putative
PCHAS_0913900	peptidyl-tRNA hydrolase ICT1, putative
PCHAS_0814200	26S proteasome regulatory subunit RPN8, putative
PCHAS_0731350	fam-c protein
PCHAS_1240200	zinc finger protein, putative
PCHAS_0417100	mitochondrial carrier protein, putative
PCHAS_0208300	nucleoside transporter 4, putative
PCHAS_1029600	DnaJ protein, putative
PCHAS_0517200	conserved Plasmodium protein, unknown function
PCHAS_0209900	proteasome subunit alpha type-5, putative
PCHAS_0521200	GDP dissociation inhibitor, putative
PCHAS_1362700	rhomboid protease ROM6, putative
PCHAS_1008900	conserved Plasmodium protein, unknown function
PCHAS_0707400	conserved Plasmodium protein, unknown function
PCHAS_1235000	zinc finger protein, putative
PCHAS_0203900	conserved Plasmodium protein, unknown function
PCHAS_1459300	ubiquitin-conjugating enzyme E2, putative
PCHAS_0717900	mitochondrial ribosomal protein L4 precursor, putative
PCHAS_1012900	HP12 protein homolog, putative
PCHAS_1354700	conserved Plasmodium protein, unknown function
PCHAS_1448700	asparagine-rich protein, putative
PCHAS_0201300	transcription initiation factor TFIIB, putative
PCHAS_0931000	apical membrane antigen 1, putative
PCHAS_1307200	conserved Plasmodium protein, unknown function
PCHAS_0212900	conserved Plasmodium protein, unknown function
PCHAS_0523600	conserved Plasmodium protein, unknown function
PCHAS_0318700	reticulocyte binding protein, putative
PCHAS_0301700	PIR protein
PCHAS_0112900	conserved Plasmodium protein, unknown function
PCHAS_0800800	chitinase, putative
PCHAS_0804800	rhoptry-associated membrane antigen, putative
PCHAS_1005000	NYN domain-containing protein, putative
PCHAS_0914200	conserved Plasmodium protein, unknown function
PCHAS_1229700	Plasmodium exported protein (PHIST), unknown function
PCHAS_1344700	L-lactate dehydrogenase, putative
PCHAS_0204100	conserved Plasmodium membrane protein, unknown function
PCHAS_0827000	conserved Plasmodium protein, unknown function
PCHAS_0915200	acyl-CoA-binding protein, putative
PCHAS_1017500	conserved Plasmodium protein, unknown function
PCHAS_0906700	conserved Plasmodium protein, unknown function
PCHAS_0914400	heat shock protein 90, putative
PCHAS_1236400	conserved Plasmodium protein, unknown function
PCHAS_1330400	fam-a protein
PCHAS_0910500	conserved Plasmodium protein, unknown function
PCHAS_1360700	conserved Plasmodium protein, unknown function
PCHAS_0908500	peptidyl-prolyl cis-trans isomerase, putative
PCHAS_0510000	conserved Plasmodium protein, unknown function
PCHAS_1026600	prefoldin subunit 2, putative
PCHAS_1340500	DNA-directed RNA polymerase, alpha subunit, putative
PCHAS_1203900	conserved Plasmodium protein, unknown function
PCHAS_0614200	conserved Plasmodium protein, unknown function
PCHAS_1433800	conserved Plasmodium protein, unknown function
PCHAS_0720600	conserved Plasmodium protein, unknown function
PCHAS_0102700	mitochondrial chaperone BCS1, putative
PCHAS_1203700	conserved Plasmodium protein, unknown function
PCHAS_0413100	conserved Plasmodium protein, unknown function
PCHAS_1421500	palmitoyltransferase DHHC8, putative
PCHAS_0112100	conserved Plasmodium protein, unknown function
PCHAS_0509100	conserved Plasmodium protein, unknown function
PCHAS_1145100	conserved Plasmodium protein, unknown function
PCHAS_0510400	conserved Plasmodium protein, unknown function
PCHAS_1337100	pre-rRNA-processing protein PNO1, putative
PCHAS_0105500	RNA-binding protein, putative
PCHAS_0515200	conserved Plasmodium protein, unknown function
PCHAS_1421600	3',5'-cyclic nucleotide phosphodiesterase, putative
PCHAS_1007500	conserved Plasmodium protein, unknown function
PCHAS_0411400	major facilitator superfamily-related transporter, putative
PCHAS_1006200	conserved Plasmodium protein, unknown function
PCHAS_1142300	conserved Plasmodium protein, unknown function
PCHAS_1241400	ADP-ribosylation factor GTPase-activating protein, putative
PCHAS_0610700	general transcription factor 3C polypeptide 5, putative
PCHAS_1368800	60S ribosomal protein L17, putative
PCHAS_1359700	40S ribosomal protein S6, putative
PCHAS_1244000	conserved Plasmodium protein, unknown function
PCHAS_1029400	conserved Plasmodium protein, unknown function
PCHAS_1429900	asparagine-rich antigen, putative
PCHAS_0922200	autophagy-related protein 7, putative
PCHAS_1224400	vacuolar proton translocating ATPase subunit A, putative
PCHAS_0302400	fam-a protein
PCHAS_0213881	fam-a protein
PCHAS_0821100	regulator of chromosome condensation, putative
PCHAS_0406700	conserved protein, unknown function
PCHAS_0406800	conserved Plasmodium protein, unknown function
PCHAS_1207200	AP-5 complex subunit sigma-1, putative
PCHAS_1367000	conserved Plasmodium protein, unknown function
PCHAS_0813000	conserved Plasmodium protein, unknown function
PCHAS_0800001	erythrocyte membrane antigen 1
PCHAS_0211200	alpha/beta hydrolase, putative
PCHAS_1438200	histone-lysine N-methyltransferase, H3 lysine-4 specific, putative
PCHAS_0600800	PIR protein
PCHAS_1445100	conserved Plasmodium protein, unknown function
PCHAS_0500900	erythrocyte membrane associated protein 1, putative
PCHAS_0400900	erythrocyte membrane antigen 1
PCHAS_1418700	structural maintenance of chromosomes protein 2, putative
PCHAS_1404300	conserved Plasmodium protein, unknown function
PCHAS_1308600	conserved Plasmodium protein, unknown function
PCHAS_1308500	FACT complex subunit SSRP1, putative
PCHAS_0404200	conserved Plasmodium membrane protein, unknown function
PCHAS_1138800	50S ribosomal protein L9, mitochondrial, putative
PCHAS_0903900	conserved Plasmodium protein, unknown function
PCHAS_0411200	26S proteasome regulatory subunit RPN12, putative
PCHAS_0731100	fam-a protein
PCHAS_1324200	thioredoxin 1, putative
PCHAS_1122300	ribonuclease H2 subunit A, putative
PCHAS_1040400	26S proteasome regulatory subunit RPN6, putative
PCHAS_1465500	vacuolar protein sorting-associated protein 26, putative
PCHAS_0811800	conserved Plasmodium protein, unknown function
PCHAS_1144000	mitochondrial import inner membrane translocase subunit TIM9, putative
PCHAS_1456300	DNA gyrase subunit B, putative
PCHAS_1207700	nucleolar protein 5, putative
PCHAS_1239800	50S ribosomal protein L12, apicoplast, putative
PCHAS_1349500	conserved Plasmodium protein, unknown function
PCHAS_1202400	N-terminal acetyltransferase A complex catalytic subunit ARD1, putative
PCHAS_0806800	triosephosphate isomerase, putative
PCHAS_0518700	conserved Plasmodium protein, unknown function
PCHAS_1007900	chaperone protein DnaJ, putative
PCHAS_0722600	asparagine-rich antigen, putative
PCHAS_1461300	conserved Plasmodium protein, unknown function
PCHAS_1403600	SNARE protein, putative
PCHAS_1405000	conserved Plasmodium protein, unknown function
PCHAS_0909200	conserved protein, unknown function
PCHAS_1446300	T-complex protein 1 subunit gamma, putative
PCHAS_1304300	conserved Plasmodium protein, unknown function
PCHAS_1306000	thioredoxin peroxidase 1, putative
PCHAS_1211600	phosphoglucomutase, putative
PCHAS_1326400	conserved Plasmodium protein, unknown function
PCHAS_1230300	conserved Plasmodium protein, unknown function
PCHAS_1343000	V-type proton ATPase subunit G, putative
PCHAS_1429800	conserved Plasmodium protein, unknown function
PCHAS_0934600	conserved Plasmodium protein, unknown function
PCHAS_1444900	conserved Plasmodium protein, unknown function
PCHAS_1410800	conserved Plasmodium protein, unknown function
PCHAS_1235500	protein phosphatase PPM9, putative
PCHAS_0924300	prefoldin subunit 5, putative
PCHAS_0835200	TFIIH basal transcription factor complex helicase XPD subunit, putative
PCHAS_0912900	dolichyl-diphosphooligosaccharide--protein glycosyltransferase subunit STT3, putative
PCHAS_0716700	RNA-binding protein, putative
PCHAS_1124400	oxidoreductase, putative
PCHAS_0916000	conserved Plasmodium protein, unknown function
PCHAS_0109000	conserved Plasmodium protein, unknown function
PCHAS_0524800	PIR protein
PCHAS_0106000	coatomer alpha subunit, putative
PCHAS_1212700	conserved Plasmodium protein, unknown function
PCHAS_1456500	conserved Plasmodium protein, unknown function
PCHAS_1331300	fam-a protein
PCHAS_0800100	fam-a protein
PCHAS_0500300	fam-b protein
PCHAS_0415900	Maf-like protein, putative
PCHAS_0410400	conserved Plasmodium protein, unknown function
PCHAS_1313700	centrin-2, putative
PCHAS_0600100	fam-a protein
PCHAS_1027700	dimethyladenosine transferase, putative
PCHAS_1231400	pyridoxal kinase, putative
PCHAS_0412400	conserved Plasmodium protein, unknown function
PCHAS_0603000	mitochondrial phosphate carrier protein, putative
PCHAS_1429000	protein phosphatase PPM5, putative
PCHAS_1135400	conserved Plasmodium protein, unknown function
PCHAS_1357500	mitochondrial ribosomal protein L49 precursor, putative
PCHAS_0837000	fam-b protein
PCHAS_0726200	conserved protein, unknown function
PCHAS_1461900	conserved Plasmodium protein, unknown function
PCHAS_1113900	conserved Plasmodium protein, unknown function
PCHAS_0520000	acetyl-CoA transporter, putative
PCHAS_0508600	conserved Plasmodium protein, unknown function
PCHAS_1036400	ATP-dependent Clp protease regulatory subunit ClpC, putative
PCHAS_1129000	bifunctional methylenetetrahydrofolate dehydrogenase/cyclohydrolase, putative
PCHAS_0306200	pentafunctional AROM polypeptide, putative
PCHAS_1025600	conserved Plasmodium protein, unknown function
PCHAS_1338700	proteasome subunit beta type-2, putative
PCHAS_0704800	dynamin-like protein, putative
PCHAS_0420700	PIR protein
PCHAS_1030800	deoxyhypusine synthase, putative
PCHAS_1445600	conserved Plasmodium protein, unknown function
PCHAS_1445900	conserved Plasmodium protein, unknown function
PCHAS_1449200	cytochrome b5, putative
PCHAS_0719500	conserved Plasmodium protein, unknown function
PCHAS_0935700	mitochondrial inner membrane protein OXA1, putative
PCHAS_0818200	conserved Plasmodium protein, unknown function
PCHAS_1143500	26S proteasome regulatory subunit RPN11, putative
PCHAS_1226600	pseudouridylate synthase, putative
PCHAS_0916200	phosphoglycerate mutase, putative
PCHAS_0824000	conserved Plasmodium protein, unknown function
PCHAS_1409400	conserved Plasmodium protein, unknown function
PCHAS_1466300	conserved Plasmodium protein, unknown function
PCHAS_0810500	conserved Plasmodium protein, unknown function
PCHAS_1424100	FAD-dependent monooxygenase, putative
PCHAS_0729200	conserved Plasmodium protein, unknown function
PCHAS_1313900	heme detoxification protein, putative
PCHAS_0606500	shewanella-like protein phosphatase 2, putative
PCHAS_1224800	DnaJ protein, putative
PCHAS_0624300	conserved Plasmodium protein, unknown function
PCHAS_0931500	conserved Plasmodium protein, unknown function
PCHAS_0517100	early transcribed membrane protein
PCHAS_0303000	octaprenyl pyrophosphate synthase, putative
PCHAS_1102500	4-diphosphocytidyl-2-C-methyl-D-erythritol kinase, putative
PCHAS_1436500	conserved Plasmodium protein, unknown function
PCHAS_0602900	ATP dependent RNA helicase, putative
PCHAS_1033100	cytidine triphosphate synthetase, putative
PCHAS_0405100	ubiquitin-conjugating enzyme E2, putative
PCHAS_1136400	E3 SUMO-protein ligase PIAS, putative
PCHAS_1104000	centrosomal protein CEP120, putative
PCHAS_0313000	T-complex protein 1 subunit theta, putative
PCHAS_0721200	DNA helicase, putative
PCHAS_1343200	60S ribosomal protein L23, putative
PCHAS_1219200	protein phosphatase inhibitor 2, putative
PCHAS_0417200	nucleoporin NUP100/NSP100, putative
PCHAS_1354100	conserved Plasmodium protein, unknown function
PCHAS_1347400	nicotinate-nucleotide adenylyltransferase, putative
PCHAS_1207800	Plasmodium exported protein, unknown function
PCHAS_1468800	fam-a protein
PCHAS_1444400	conserved Plasmodium protein, unknown function
PCHAS_1467400	fam-b protein
PCHAS_0607400	conserved Plasmodium protein, unknown function
PCHAS_0523400	serpentine receptor, putative
PCHAS_1012400	chromatin assembly factor 1 P55 subunit, putative
PCHAS_0110000	succinate dehydrogenase subunit 3, putative
PCHAS_0917900	serine/threonine protein kinase, putative
PCHAS_0838100	fam-a protein
PCHAS_0900055	fam-a protein
PCHAS_0200001	fam-a protein
PCHAS_0209800	DNA (cytosine-5)-methyltransferase, putative
PCHAS_1323200	conserved Plasmodium protein, unknown function
PCHAS_1401700	acyl-CoA synthetase, putative
PCHAS_1114900	glideosome-associated protein 40, putative
PCHAS_1123700	DNA polymerase 1, putative
PCHAS_0704500	bicoid-interacting protein BIN3, putative
PCHAS_1303000	fam-a protein
PCHAS_1223300	conserved Plasmodium protein, unknown function
PCHAS_0808100	DNA replication complex GINS protein, putative
PCHAS_1356900	conserved Plasmodium protein, unknown function
PCHAS_1229300	conserved Plasmodium protein, unknown function
PCHAS_1124100	conserved Plasmodium protein, unknown function
PCHAS_0929100	conserved Plasmodium protein, unknown function
PCHAS_0705700	SUMO-activating enzyme subunit 1, putative
PCHAS_0311800	multidrug efflux pump, putative
PCHAS_0824400	nitric oxide synthase, putative
PCHAS_0304000	condensin-2 complex subunit H2, putative
PCHAS_1331100	fam-a protein
PCHAS_0704600	conserved protein, unknown function
PCHAS_0822900	conserved Plasmodium protein, unknown function
PCHAS_1439400	diphthine--ammonia ligase, putative
PCHAS_1137500	conserved Plasmodium protein, unknown function
PCHAS_1458600	mitochondrial import inner membrane translocase subunit TIM13, putative
PCHAS_0931700	protein disulfide isomerase related protein, putative
PCHAS_0205400	calcium-transporting ATPase, putative
PCHAS_1406800	26S protease regulatory subunit 10B, putative
PCHAS_1031800	conserved Plasmodium protein, unknown function
PCHAS_1347900	proteasome subunit beta type-7, putative
PCHAS_1408800	conserved Plasmodium protein, unknown function
PCHAS_1315800	Appr-1-p processing domain protein
PCHAS_0304600	5'-3' exonuclease, putative
PCHAS_0808900	conserved Plasmodium protein, unknown function
PCHAS_1358600	RNA lariat debranching enzyme, putative
PCHAS_1335700	conserved Plasmodium protein, unknown function
PCHAS_1038800	cytochrome c, putative
PCHAS_0900051	reticulocyte binding protein, putative
PCHAS_0826800	histone deacetylase 1, putative
PCHAS_1243000	proteasome maturation factor UMP1, putative
PCHAS_0304100	conserved Plasmodium protein, unknown function
PCHAS_1306200	DEAD/DEAH helicase, putative
PCHAS_1427200	conserved Plasmodium protein, unknown function
PCHAS_0209400	mitochondrial import inner membrane translocase subunit TIM50, putative
PCHAS_1025200	calmodulin, putative
PCHAS_1453300	conserved Plasmodium protein, unknown function
PCHAS_1314200	conserved Plasmodium protein, unknown function
PCHAS_0405800	conserved Plasmodium protein, unknown function
PCHAS_0102000	geranylgeranyltransferase, putative
PCHAS_1420700	ras-related protein Rab-11A, putative
PCHAS_1032600	conserved Plasmodium protein, unknown function
PCHAS_0205300	pre-rRNA-processing protein TSR2, putative
PCHAS_0104500	RNA-binding protein, putative
PCHAS_0705100	coatomer subunit gamma, putative
PCHAS_1450500	asparagine/aspartate rich protein, putative
PCHAS_0520100	conserved Plasmodium protein, unknown function
PCHAS_0618600	conserved Plasmodium protein, unknown function
PCHAS_1442700	ubiquitin-activating enzyme E1, putative
PCHAS_1354900	RanBPM and CLTH-like protein, putative
PCHAS_1134700	GTP-binding protein, putative
PCHAS_1428000	CCR4-associated factor 1, putative
PCHAS_0109400	histone H3, putative
PCHAS_0114000	fam-a protein
PCHAS_0707000	DnaJ protein, putative
PCHAS_0600600	PIR protein
PCHAS_0601800	fam-a protein
PCHAS_0111600	6-cysteine protein
PCHAS_1307100	conserved Plasmodium protein, unknown function
PCHAS_1400100	erythrocyte membrane antigen 1
PCHAS_1307600	allantoicase, putative
PCHAS_0708200	conserved Plasmodium protein, unknown function
PCHAS_1227400	DNA repair and recombination protein RAD54, putative
PCHAS_1452600	ATP synthase subunit beta, mitochondrial, putative
PCHAS_1410400	mitochondrial ATP synthase delta subunit, putative
PCHAS_1467500	fam-a protein
PCHAS_0915900	conserved Plasmodium protein, unknown function
PCHAS_1412700	mitochondrial ribosomal protein S35 precursor, putative
PCHAS_0921200	conserved Apicomplexan protein, unknown function
PCHAS_0104600	conserved Plasmodium protein, unknown function
PCHAS_0609900	conserved Plasmodium protein, unknown function
PCHAS_0100400	PIR protein
PCHAS_0312300	conserved Plasmodium protein, unknown function
PCHAS_1113400	ATP-dependent DNA helicase UvrD, putative
PCHAS_1118800	conserved Plasmodium protein, unknown function
PCHAS_0201400	chromatin assembly factor 1 protein WD40 domain, putative
PCHAS_1132200	phosphatase 2A regulatory subunit-related protein, putative
PCHAS_0804000	conserved Plasmodium protein, unknown function
PCHAS_1407500	U3 small nucleolar RNA-associated protein 6, putative
PCHAS_0937600	fam-a protein
PCHAS_1425800	conserved Plasmodium protein, unknown function
PCHAS_1118300	conserved Plasmodium protein, unknown function
PCHAS_0722800	tRNA modification GTPase, putative
PCHAS_0718500	conserved Plasmodium protein, unknown function
PCHAS_1233700	proteasome subunit beta type-1, putative
PCHAS_0702600	mitochondrial ATP synthase delta subunit, putative
PCHAS_1034200	aldo-keto reductase, putative
PCHAS_0702500	membrane associated erythrocyte binding-like protein, putative
PCHAS_1306500	cytochrome b-c1 complex subunit Rieske, putative
PCHAS_1415200	general transcription factor IIH subunit 2, putative
PCHAS_1405500	conserved Plasmodium protein, unknown function
PCHAS_0518900	tRNA pseudouridine synthase D, putative
PCHAS_0510300	conserved Plasmodium protein, unknown function
PCHAS_0822000	inosine-5'-monophosphate dehydrogenase, putative
PCHAS_1444500	conserved Plasmodium protein, unknown function
PCHAS_1103200	conserved Plasmodium protein, unknown function
PCHAS_1014400	conserved Plasmodium protein, unknown function
PCHAS_0419100	ras-related protein RAB7, putative
PCHAS_1208000	diphthine methyl ester synthase, putative
PCHAS_1458000	conserved Plasmodium protein, unknown function
PCHAS_0405500	activator of Hsp90 ATPase, putative
PCHAS_1244800	conserved Plasmodium protein, unknown function
PCHAS_0502800	PHF5-like protein, putative
PCHAS_0800400	erythrocyte membrane antigen 1
PCHAS_1359000	60S ribosomal protein L18, putative
PCHAS_0403700	EH domain-containing protein, putative
PCHAS_0405700	FAD-dependent glycerol-3-phosphate dehydrogenase, putative
PCHAS_0619100	conserved Plasmodium protein, unknown function
PCHAS_1143900	conserved Plasmodium protein, unknown function
PCHAS_1403000	deoxyhypusine hydroxylase, putative
PCHAS_1224100	ATP-dependent RNA helicase DHH1, putative
PCHAS_1038100	conserved Plasmodium protein, unknown function
PCHAS_1361500	U4/U6 small nuclear ribonucleoprotein PRP4, putative
PCHAS_1370700	fam-a protein
PCHAS_1330600	fam-a protein
PCHAS_0812600	conserved Plasmodium protein, unknown function
PCHAS_0706400	conserved Plasmodium protein, unknown function
PCHAS_1306600	CCAAT-binding transcription factor, putative
PCHAS_1362900	conserved Plasmodium protein, unknown function
PCHAS_0920300	conserved Plasmodium protein, unknown function
PCHAS_1100600	conserved rodent malaria protein, unknown function
PCHAS_0701100	fam-a protein
PCHAS_0113200	fam-b protein
PCHAS_0513400	conserved Plasmodium protein, unknown function
PCHAS_0522600	steroid dehydrogenase, putative
PCHAS_1341500	conserved Plasmodium protein, unknown function
PCHAS_1034800	conserved Plasmodium protein, unknown function
PCHAS_0926700	fam-d protein
PCHAS_1339200	diacylglycerol kinase, putative
PCHAS_1146700	fam-a protein
PCHAS_0100600	conserved rodent malaria protein, unknown function
PCHAS_0701400	PIR protein
PCHAS_1431300	dynein light chain 1, putative
PCHAS_1101200	anaphase-promoting complex subunit, putative
PCHAS_0821800	conserved Plasmodium protein, unknown function
PCHAS_1460800	NEDD8-conjugating enzyme UBC12, putative
PCHAS_0509900	cytochrome c oxidase copper chaperone, putative
PCHAS_1357240	tRNA Methionine
PCHAS_0601000	PIR protein
PCHAS_1112100	conserved Plasmodium protein, unknown function
PCHAS_1232500	conserved Plasmodium protein, unknown function
PCHAS_0726700	GTP:AMP phosphotransferase, putative
PCHAS_1029700	diphthamide biosynthesis protein 1, putative
PCHAS_1011500	calmodulin, putative
PCHAS_1146300	fam-a protein
PCHAS_0928400	methyltransferase, putative
PCHAS_1147200	PIR protein
PCHAS_1312300	mitochondrial ribosomal protein S29 precursor, putative
PCHAS_0813200	conserved Plasmodium protein, unknown function
PCHAS_0602200	fam-a protein
PCHAS_1022300	copper transporter, putative
PCHAS_1227100	proteasome subunit beta type-4, putative
PCHAS_0404000	1-cys-glutaredoxin-like protein-1, putative
PCHAS_0907200	vacuolar protein sorting-associated protein 35, putative
PCHAS_1349400	conserved Plasmodium protein, unknown function
PCHAS_0624700	Plasmodium exported protein, unknown function
PCHAS_1133500	U3 small nucleolar RNA-associated protein 21, putative
PCHAS_1223500	26S proteasome regulatory subunit RPN10, putative
PCHAS_0107300	conserved Plasmodium protein, unknown function
PCHAS_1213000	translation initiation factor eIF-2B subunit delta, putative
PCHAS_1363800	DNA/RNA-binding protein Alba 2, putative
PCHAS_0932200	DNA-directed RNA polymerase I subunit RPA2, putative
PCHAS_1039100	translocation associated membrane protein, putative
PCHAS_1327800	snRNA-activating protein complex subunit 3, putative
PCHAS_0310700	tyrosine kinase-like protein, putative
PCHAS_0901500	syntaxin, putative
PCHAS_0402500	N-ethylmaleimide-sensitive fusion protein, putative
PCHAS_1421300	conserved protein, unknown function
PCHAS_0514400	conserved Plasmodium protein, unknown function
PCHAS_1242300	ubiquitin-conjugating enzyme E2 N, putative
PCHAS_0900800	FeS cluster assembly protein SufD, putative
PCHAS_1040900	choline kinase, putative
PCHAS_1416900	choline-phosphate cytidylyltransferase, putative
PCHAS_0809100	conserved Plasmodium protein, unknown function
PCHAS_1012200	DNA topoisomerase 2, putative
PCHAS_1356600	elongation factor 1-gamma, putative
PCHAS_0314200	conserved Plasmodium protein, unknown function
PCHAS_0618800	60S ribosomal protein L11a, putative
PCHAS_1426800	RNA-binding protein, putative
PCHAS_1227000	cactin homolog, putative
PCHAS_0930800	conserved Plasmodium protein, unknown function
PCHAS_0401300	fam-b protein
PCHAS_1401100	fam-a protein
PCHAS_0213600	fam-a protein
PCHAS_1100100	fam-a protein
PCHAS_0411300	glycogen synthase kinase 3, putative
PCHAS_0501900	conserved Plasmodium protein, unknown function
PCHAS_1467250	fam-b protein
PCHAS_0406900	conserved Plasmodium protein, unknown function
PCHAS_0521600	serine/threonine protein kinase RIO2, putative
PCHAS_1108400	structural maintenance of chromosomes protein 4, putative
PCHAS_0613300	ribonucleoside-diphosphate reductase large subunit, putative
PCHAS_0601100	PIR protein
PCHAS_0515700	conserved Plasmodium protein, unknown function
PCHAS_0701500	fam-a protein
PCHAS_0601700	lysophospholipase, putative
PCHAS_0837200	PIR protein
PCHAS_1303400	fam-b protein
PCHAS_1034000	DNA damage-inducible protein 1, putative
PCHAS_0512200	methyltransferase, putative
PCHAS_1400900	PIR protein
PCHAS_1352800	conserved Plasmodium protein, unknown function
PCHAS_1016500	protein archease, putative
PCHAS_1345200	conserved Plasmodium protein, unknown function
PCHAS_0820700	major facilitator superfamily domain-containing protein, putative
PCHAS_1446400	conserved Plasmodium protein, unknown function
PCHAS_0516200	conserved Plasmodium protein, unknown function
PCHAS_1101700	protein Mpv17, putative
PCHAS_0622700	dynactin subunit 5, putative
PCHAS_0113100	major facilitator superfamily-related transporter, putative
PCHAS_1364700	nucleoside transporter 1, putative
PCHAS_1427400	RNA-binding protein, putative
PCHAS_0602400	XPA binding protein 1, putative
PCHAS_0832500	conserved Plasmodium protein, unknown function
PCHAS_1031700	GTP-binding protein, putative
PCHAS_1339000	inorganic anion antiporter, putative
PCHAS_1432950	10 kDa chaperonin, putative
PCHAS_0912800	folate transporter 2, putative
PCHAS_1014100	mitogen-activated protein kinase 1, putative
PCHAS_1207300	26S protease regulatory subunit 4, putative
PCHAS_1113600	aspartate--tRNA ligase, putative
PCHAS_1105600	conserved Plasmodium protein, unknown function
PCHAS_0819200	heat shock protein 70, putative
PCHAS_0829800	conserved Plasmodium protein, unknown function
PCHAS_0412800	conserved Plasmodium protein, unknown function
PCHAS_1326200	OPA3-like protein, putative
PCHAS_0820300	DNAJ-like molecular chaperone protein, putative
PCHAS_1437800	conserved Plasmodium protein, unknown function
PCHAS_0516700	leucine-rich repeat protein
PCHAS_1409900	H/ACA ribonucleoprotein complex subunit 1, putative
PCHAS_1348200	conserved protein, unknown function
PCHAS_1028300	DNA-directed RNA polymerases I and III subunit RPAC2, putative
PCHAS_0305800	26S proteasome regulatory subunit RPN1, putative
PCHAS_0213200	Plasmodium exported protein, unknown function
PCHAS_1329900	conserved Plasmodium protein, unknown function
PCHAS_0415400	protein YOP1, putative
PCHAS_0405600	glutaredoxin 1, putative
PCHAS_1136500	falcilysin, putative
PCHAS_0505600	conserved Plasmodium protein, unknown function
PCHAS_1419400	conserved protein, unknown function
PCHAS_1240300	acyl-CoA synthetase, putative
PCHAS_1405700	conserved Plasmodium protein, unknown function
PCHAS_0619700	conserved Plasmodium protein, unknown function
PCHAS_0817200	conserved Plasmodium protein, unknown function
PCHAS_1351700	trafficking protein particle complex subunit 2, putative
PCHAS_0609400	U6 snRNA-associated Sm-like protein LSm7, putative
PCHAS_1115100	NLI interacting factor-like phosphatase, putative
PCHAS_1354500	conserved Plasmodium protein, unknown function
PCHAS_1232100	ubiquitin carboxyl-terminal hydrolase 2, putative
PCHAS_0418800	conserved Plasmodium protein, unknown function
PCHAS_1213700	transcriptional coactivator ADA2, putative
PCHAS_1435100	conserved Plasmodium protein, unknown function
PCHAS_1001000	fam-b protein
PCHAS_1401800	fam-a protein
PCHAS_1342200	conserved Plasmodium protein, unknown function
PCHAS_0700100	Plasmodium exported protein, unknown function
PCHAS_0203400	conserved Plasmodium protein, unknown function
PCHAS_0507900	conserved Plasmodium protein, unknown function
PCHAS_0911500	conserved Plasmodium protein, unknown function
PCHAS_0724400	conserved Plasmodium protein, unknown function
PCHAS_1360900	conserved Plasmodium protein, unknown function
PCHAS_0602100	fam-a protein
PCHAS_0416800	conserved Plasmodium protein, unknown function
PCHAS_1247600	fam-c protein
PCHAS_0714700	translation initiation factor IF-3, putative
PCHAS_1400800	haloacid dehalogenase-like hydrolase, putative
PCHAS_1410300	conserved Plasmodium protein, unknown function
PCHAS_1353000	histone H3-like centromeric protein CSE4, putative
PCHAS_0200011	PIR protein
PCHAS_1318200	conserved Plasmodium protein, unknown function
PCHAS_1464300	conserved Plasmodium protein, unknown function
PCHAS_0409400	parasite-infected erythrocyte surface protein
PCHAS_0316700	conserved Plasmodium protein, unknown function
PCHAS_1455700	protein kinase 2, putative
PCHAS_1241300	conserved Plasmodium protein, unknown function
PCHAS_0730900	60S ribosomal protein L7ae/L30e, putative
PCHAS_1139100	conserved Plasmodium protein, unknown function
PCHAS_1314400	mitochondrial ribosomal protein S14 precursor, putative
PCHAS_1406900	conserved Plasmodium protein, unknown function
PCHAS_1111100	conserved Plasmodium protein, unknown function
PCHAS_1317600	S-adenosylmethionine-dependent methyltransferase, putative
PCHAS_1246100	conserved Plasmodium protein, unknown function
PCHAS_0911000	conserved Plasmodium protein, unknown function
PCHAS_1343800	conserved Plasmodium protein, unknown function
PCHAS_0319200	fam-c protein
PCHAS_1004700	V-type proton ATPase subunit B, putative
PCHAS_1405600	transcription factor with AP2 domain(s), putative
PCHAS_0811100	conserved Plasmodium protein, unknown function
PCHAS_0903100	tRNA-splicing ligase RtcB, putative
PCHAS_0505800	ATP-dependent RNA helicase ROK1, putative
PCHAS_0932800	conserved Plasmodium membrane protein, unknown function
PCHAS_1305400	translocation protein sec62, putative
PCHAS_1240400	structural maintenance of chromosomes protein 6, putative
PCHAS_0522000	ribosome-recycling factor, putative
PCHAS_1104600	UDP-N-acetylglucosamine transporter, putative
PCHAS_1241900	conserved protein, unknown function
PCHAS_1205000	CCR4-NOT transcription complex subunit 5, putative
PCHAS_1223900	ras-related protein Rab-18, putative
PCHAS_1020000	conserved Plasmodium protein, unknown function
PCHAS_1438900	FbpA domain protein, putative
PCHAS_1420900	dihydrolipoyllysine-residue succinyltransferase component of 2-oxoglutarate dehydrogenase complex, putative
PCHAS_1465900	conserved Plasmodium protein, unknown function
PCHAS_0606400	conserved protein, unknown function
PCHAS_1364600	DNA topoisomerase 3, putative
PCHAS_0937300	Plasmodium exported protein, unknown function
PCHAS_0813100	GTP-binding protein, putative
PCHAS_0927400	A/G-specific adenine glycosylase, putative
PCHAS_0508400	conserved Plasmodium protein, unknown function
PCHAS_0719200	2-oxoglutarate dehydrogenase E1 component, putative
PCHAS_1210600	conserved Plasmodium protein, unknown function
PCHAS_1127400	RAP protein, putative
PCHAS_1317400	zinc finger protein, putative
PCHAS_1425400	40S ribosomal protein S16, putative
PCHAS_1365700	elongation factor Tu, putative
PCHAS_0109300	RNA-binding protein 25, putative
PCHAS_0917700	protein GCN20, putative
PCHAS_1409600	protein phosphatase PPM6, putative
PCHAS_1231200	conserved Plasmodium protein, unknown function
PCHAS_1243100	AP-1 complex subunit beta, putative
PCHAS_0108300	zinc transporter ZIP1, putative
PCHAS_0200900	replication factor c protein, putative
PCHAS_1126300	HECT-domain (ubiquitin-transferase), putative
PCHAS_1345000	lactate dehydrogenase, putative
PCHAS_1356000	conserved Plasmodium protein, unknown function
PCHAS_1221500	conserved Plasmodium protein, unknown function
PCHAS_1313400	M17 leucyl aminopeptidase, putative
PCHAS_1467225	conserved rodent malaria protein, unknown function
PCHAS_0400700	fam-b protein
PCHAS_0626800	PIR protein
PCHAS_0726300	conserved Plasmodium protein, unknown function
PCHAS_1020900	serine/threonine protein phosphatase 7, putative
PCHAS_1307500	conserved Plasmodium protein, unknown function
PCHAS_1331900	fam-a protein
PCHAS_1464200	conserved Plasmodium protein, unknown function
PCHAS_1413300	ubiquitin-like protein nedd8 homologue, putative
PCHAS_0812700	cysteine repeat modular protein 1, putative
PCHAS_1206100	rhoGAP GTPase, putative
PCHAS_0808400	6-cysteine protein
PCHAS_0301600	PIR protein
PCHAS_1444000	potassium channel, putative
PCHAS_1017900	DNA mismatch repair protein MSH2, putative
PCHAS_0625200	fam-a protein
PCHAS_0101600	ATP-dependent RNA helicase, putative
PCHAS_0835300	conserved Plasmodium protein, unknown function
PCHAS_1410500	conserved Plasmodium protein, unknown function
PCHAS_1010900	mitochondrial acidic protein MAM33, putative
PCHAS_1316300	transcription factor IIIb subunit, putative
PCHAS_1314500	conserved Plasmodium protein, unknown function
PCHAS_0823000	ribosome production factor 1, putative
PCHAS_0511500	peroxiredoxin, putative
PCHAS_1231700	tRNA pseudouridine synthase, putative
PCHAS_1140000	aldehyde reductase, putative
PCHAS_0414700	microneme associated antigen, putative
PCHAS_0933700	SPRY domain, putative
PCHAS_1450000	elongation factor G, putative
PCHAS_0903500	apicoplast ribosomal protein S15 precursor, putative
PCHAS_0930100	amino acid transporter, putative
PCHAS_0702800	protein farnesyltransferase subunit beta, putative
PCHAS_1015900	conserved Plasmodium protein, unknown function
PCHAS_1223700	proteasome subunit alpha type-6, putative
PCHAS_0703300	sporozoite and liver stage asparagine-rich protein
PCHAS_0510900	conserved Plasmodium protein, unknown function
PCHAS_0703000	conserved Plasmodium protein, unknown function
PCHAS_1420000	protein phosphatase PP2A regulatory subunit A, putative
PCHAS_0717800	mediator of RNA polymerase II transcription subunit 7, putative
PCHAS_1012100	signal peptidase complex subunit SPC1, putative
PCHAS_1137200	cytochrome c oxidase subunit 2, putative
PCHAS_0931900	conserved Plasmodium protein, unknown function
PCHAS_0101200	PIR protein
PCHAS_1132900	elongation factor 1-alpha, putative
PCHAS_0804900	AAA family ATPase, putative
PCHAS_0729500	conserved Plasmodium protein, unknown function
PCHAS_1425700	translation initiation factor SUI1, putative
PCHAS_0419600	PIR protein
PCHAS_1023400	pantothenate kinase, putative
PCHAS_0832000	NifU-like protein, putative
PCHAS_0824600	conserved Plasmodium protein, unknown function
PCHAS_1217000	conserved Plasmodium protein, unknown function
PCHAS_0203300	conserved Plasmodium protein, unknown function
PCHAS_0906000	heat shock protein, putative
PCHAS_0726900	60S ribosomal protein L15, putative
PCHAS_1409800	HORMA domain protein, putative
PCHAS_1445700	WD repeat-containing protein, putative
PCHAS_1107100	conserved Plasmodium protein, unknown function
PCHAS_0817400	thioredoxin 3, putative
PCHAS_1012300	conserved Plasmodium protein, unknown function
PCHAS_0112000	conserved Plasmodium protein, unknown function
PCHAS_0112800	myosin-like protein, putative
PCHAS_0624600	conserved Plasmodium protein, unknown function
PCHAS_0818300	merozoite organizing protein, putative
PCHAS_1363400	kinetochore protein SPC25, putative
PCHAS_1316400	crossover junction endonuclease MUS81, putative
PCHAS_1449600	conserved Plasmodium protein, unknown function
PCHAS_1002400	alpha/beta hydrolase, putative
PCHAS_1007000	flap endonuclease 1, putative
PCHAS_0918800	conserved Plasmodium protein, unknown function
PCHAS_1145600	erythrocyte membrane associated protein 2, putative
PCHAS_0919900	structural maintenance of chromosomes protein 5, putative
PCHAS_0800600	conserved Plasmodium protein, unknown function
PCHAS_1021600	conserved Plasmodium protein, unknown function
PCHAS_0925300	fam-d protein
PCHAS_1302050	fam-c protein
PCHAS_1341000	DnaJ protein, putative
PCHAS_1235900	bis(5'-nucleosyl)-tetraphosphatase [asymmetrical], putative
PCHAS_1451100	conserved Plasmodium protein, unknown function
PCHAS_1117600	phosphatidylinositol N-acetylglucosaminyltransferase subunit GPI1, putative
PCHAS_1372000	fam-a protein
PCHAS_1114000	kinase, putative
PCHAS_0935600	conserved Plasmodium protein, unknown function
PCHAS_0413000	serine/threonine protein phosphatase 6, putative
PCHAS_0316000	conserved Plasmodium protein, unknown function
PCHAS_0303100	conserved Plasmodium protein, unknown function
PCHAS_1418200	conserved Plasmodium protein, unknown function
PCHAS_0206500	RAP protein, putative
PCHAS_0204500	carbon catabolite repressor protein 4, putative
PCHAS_1017400	conserved Plasmodium protein, unknown function
PCHAS_1342600	conserved Plasmodium protein, unknown function
PCHAS_1347600	ribose-phosphate pyrophosphokinase, putative
PCHAS_0924600	geranylgeranyl pyrophosphate synthase, putative
PCHAS_1202700	inner membrane complex protein 1c, putative
PCHAS_1018200	selenoprotein, putative
PCHAS_0200400	eukaryotic translation initiation factor 4E, putative
PCHAS_1348500	conserved Plasmodium protein, unknown function
PCHAS_1337800	autophagy-related protein 12, putative
PCHAS_1213500	MO15-related protein kinase, putative
PCHAS_1325100	protein PET117, putative
PCHAS_0823700	phosphoglycerate kinase, putative
PCHAS_1437700	ribosome biogenesis protein TSR3, putative
PCHAS_1406500	conserved Plasmodium protein, unknown function
PCHAS_1238700	dynein light chain Tctex-type, putative
PCHAS_1022200	cytochrome c oxidase assembly protein COX14, putative
PCHAS_1329600	cytochrome c1 precursor, putative
PCHAS_1219900	Cg8 protein, putative
PCHAS_0211900	ribosome biogenesis protein BRX1 homolog, putative
PCHAS_0810100	ribosomal RNA methyltransferase, putative
PCHAS_1236600	conserved Plasmodium protein, unknown function
PCHAS_1128100	cullin-like protein, putative
PCHAS_1323800	V-type H(+)-translocating pyrophosphatase, putative
PCHAS_1459500	double C2-like domain-containing protein, putative
PCHAS_1311100	conserved Plasmodium protein, unknown function
PCHAS_0410900	conserved Plasmodium protein, unknown function
PCHAS_0212500	conserved Plasmodium protein, unknown function
PCHAS_1039000	nuclear formin-like protein MISFIT, putative
PCHAS_1202300	ribosome-binding factor A, putative
PCHAS_0602300	fam-a protein
PCHAS_1361700	conserved Plasmodium protein, unknown function
PCHAS_1118100	cell division cycle protein 48 homologue, putative
PCHAS_1349600	thioredoxin, putative
PCHAS_1308900	vacuolar-sorting protein SNF7, putative
PCHAS_0201500	phosphatidylinositol-4-phosphate 5-kinase, putative
PCHAS_1204500	DnaJ protein, putative
PCHAS_0212600	tRNA pseudouridine synthase D, putative
PCHAS_0619900	phosphoinositide-binding protein, putative
PCHAS_1220500	Cg2 protein, putative
PCHAS_0108100	conserved Plasmodium protein, unknown function
PCHAS_1415800	conserved Plasmodium protein, unknown function
PCHAS_1464000	conserved Plasmodium protein, unknown function
PCHAS_0921300	conserved Plasmodium protein, unknown function
PCHAS_0603300	trimethylguanosine synthase, putative
PCHAS_0617900	conserved Plasmodium protein, unknown function
PCHAS_1231100	RNA and export factor binding protein, putative
PCHAS_0729600	trafficking protein particle complex subunit 3, putative
PCHAS_0924200	conserved Plasmodium protein, unknown function
PCHAS_1356500	60S ribosomal protein L6-2, putative
PCHAS_1212100	zinc finger protein, putative
PCHAS_0606300	high mobility group protein B3, putative
PCHAS_1003500	6-cysteine protein
PCHAS_0625800	fam-a protein
PCHAS_0319300	fam-a protein
PCHAS_1224900	glycosyltransferase family 28 protein, putative
PCHAS_0307000	serine repeat antigen 4, putative
PCHAS_1143400	conserved Plasmodium protein, unknown function
PCHAS_1230100	conserved Plasmodium protein, unknown function
PCHAS_1248500	fam-a protein
PCHAS_0725700	conserved Apicomplexan protein, unknown function
PCHAS_0837500	fam-a protein
PCHAS_1303100	fam-b protein
PCHAS_0525411	PIR protein
PCHAS_0824800	lipoate-protein ligase 2, putative
PCHAS_1303300	fam-a protein
PCHAS_0420400	fam-a protein
PCHAS_1447800	serine/threonine protein kinase RIO1, putative
PCHAS_0731700	fam-a protein
PCHAS_1459100	vacuolar-sorting protein SNF7, putative
PCHAS_0832600	conserved Plasmodium protein, unknown function
PCHAS_0835100	histidine--tRNA ligase, putative
PCHAS_0912200	palmitoyltransferase DHHC9, putative
PCHAS_0610500	conserved Plasmodium protein, unknown function
PCHAS_1365800	conserved Plasmodium protein, unknown function
PCHAS_0806500	E3 ubiquitin-protein ligase RBX1, putative
PCHAS_1021300	14-3-3 protein, putative
PCHAS_1441300	conserved Plasmodium protein, unknown function
PCHAS_1228600	periodic tryptophan protein 2, putative
PCHAS_1413500	methionyl-tRNA formyltransferase, putative
PCHAS_1326100	GTP-binding protein, putative
PCHAS_0706900	DNA-directed RNA polymerases I and III subunit RPAC1, putative
PCHAS_1411700	ATP synthase subunit gamma, mitochondrial, putative
PCHAS_1362400	conserved Plasmodium protein, unknown function
PCHAS_1032800	conserved Plasmodium protein, unknown function
PCHAS_1102100	conserved Plasmodium protein, unknown function
PCHAS_0318000	pseudouridine synthase, putative
PCHAS_1033500	CUGBP Elav-like family member 2, putative
PCHAS_1462700	peptidyl-prolyl cis-trans isomerase FKBP35, putative
PCHAS_1120800	conserved Plasmodium protein, unknown function
PCHAS_1411900	26S protease regulatory subunit 7, putative
PCHAS_0104200	RAP protein, putative
PCHAS_1426000	conserved Plasmodium protein, unknown function
PCHAS_1355500	protein kinase 6, putative
PCHAS_1326300	conserved Plasmodium protein, unknown function
PCHAS_1040600	conserved Plasmodium protein, unknown function
PCHAS_0802000	conserved Plasmodium protein, unknown function
PCHAS_0919700	RAP protein, putative
PCHAS_1027400	protein SEY1, putative
PCHAS_0313700	conserved Plasmodium protein, unknown function
PCHAS_0617200	conserved Plasmodium protein, unknown function
PCHAS_0623600	mitochondrial import inner membrane translocase subunit TIM14, putative
PCHAS_0507600	conserved Plasmodium protein, unknown function
PCHAS_0616400	conserved Plasmodium membrane protein, unknown function
PCHAS_0401600	fam-a protein
PCHAS_1225300	AAA family ATPase, putative
PCHAS_0310800	asparagine--tRNA ligase, putative
PCHAS_1450700	conserved Plasmodium protein, unknown function
PCHAS_1136100	conserved Plasmodium protein, unknown function
PCHAS_0808200	conserved Plasmodium protein, unknown function
PCHAS_1034100	conserved Plasmodium protein, unknown function
PCHAS_1447300	ATP-dependent protease subunit ClpQ, putative
PCHAS_1339900	protein transport protein YIP1, putative
PCHAS_0621700	pre-mRNA-splicing factor CWC15, putative
PCHAS_0901200	CCR4-NOT transcription complex subunit 1, putative
PCHAS_1230800	ribonuclease, putative
PCHAS_0508200	chromodomain-helicase-DNA-binding protein 1, putative
PCHAS_0311300	peptide chain release factor subunit 1, putative
PCHAS_0618900	40S ribosomal protein S10, putative
PCHAS_1128000	SET domain protein, putative
PCHAS_1021700	ERAD-associated E3 ubiquitin-protein ligase HRD1, putative
PCHAS_1001600	regulator of chromosome condensation, putative
PCHAS_1015700	coatamer protein, beta subunit, putative
PCHAS_0722300	conserved Plasmodium protein, unknown function
PCHAS_1302300	fam-a protein
PCHAS_0836500	conserved Plasmodium protein, unknown function
PCHAS_1102600	conserved Plasmodium protein, unknown function
PCHAS_0525100	Plasmodium exported protein, unknown function
PCHAS_1404400	condensin complex subunit 2, putative
PCHAS_1303200	fam-a protein
PCHAS_1322600	ferlin, putative
PCHAS_0925600	fam-d protein
PCHAS_1309800	conserved Plasmodium protein, unknown function
PCHAS_0925500	fam-d protein
PCHAS_0812200	cytosolic Fe-S cluster assembly factor NBP35, putative
PCHAS_0809900	conserved Plasmodium protein, unknown function
PCHAS_1323100	serine hydroxymethyltransferase, putative
PCHAS_0837300	fam-a protein
PCHAS_1107500	longevity-assurance (LAG1) protein, putative
PCHAS_1334800	conserved Plasmodium protein, unknown function
PCHAS_1218000	UDP-N-acetylglucosamine--dolichyl-phosphate N-acetylglucosaminephosphotransferase, putative
PCHAS_1324300	conserved Plasmodium protein, unknown function
PCHAS_1100700	fam-a protein
PCHAS_0620500	ATP-dependent RNA helicase DBP7, putative
PCHAS_1234400	histone RNA hairpin-binding protein, putative
PCHAS_1371700	PIR protein
PCHAS_1436600	formin 2, putative
PCHAS_1211200	conserved Plasmodium protein, unknown function
PCHAS_1019200	protein arginine N-methyltransferase 1, putative
PCHAS_0404600	conserved Plasmodium protein, unknown function
PCHAS_1012700	H/ACA ribonucleoprotein complex subunit 3, putative
PCHAS_0716100	DnaJ protein, putative
PCHAS_0718800	protein kinase 1, putative
PCHAS_1441700	conserved Plasmodium protein, unknown function
PCHAS_0835400	conserved Plasmodium protein, unknown function
PCHAS_1216800	regulator of initiation factor 2, putative
PCHAS_0610200	50S ribosomal protein L1, apicoplast, putative
PCHAS_0407100	conserved Plasmodium protein, unknown function
PCHAS_0602800	conserved Plasmodium protein, unknown function
PCHAS_0819500	50S ribosomal protein L3, apicoplast, putative
PCHAS_1349700	conserved Plasmodium protein, unknown function
PCHAS_0722100	conserved Plasmodium protein, unknown function
PCHAS_1424500	superoxide dismutase [Fe], putative
PCHAS_0813500	zinc finger protein, putative
PCHAS_1112000	orotate phosphoribosyltransferase, putative
PCHAS_1359300	GPI mannosyltransferase 3, putative
PCHAS_0909800	protein tyrosine phosphatase, putative
PCHAS_1440200	DNA gyrase subunit A, putative
PCHAS_0804700	conserved Plasmodium protein, unknown function
PCHAS_0827800	glutamine-dependent NAD(+) synthetase, putative
PCHAS_1466900	tryptophan--tRNA ligase, putative
PCHAS_0802900	peptide chain release factor 2, putative
PCHAS_1144800	conserved Plasmodium protein, unknown function
PCHAS_1425600	ABC transporter F family member 1, putative
PCHAS_0412500	conserved Plasmodium protein, unknown function
PCHAS_0720300	conserved Plasmodium protein, unknown function
PCHAS_0803600	RNA helicase, putative
PCHAS_1324400	conserved Plasmodium protein, unknown function
PCHAS_0407900	conserved Plasmodium protein, unknown function
PCHAS_0815300	pseudouridylate synthase, putative
PCHAS_1239600	ribosome-interacting GTPase 1, putative
PCHAS_0316500	E2F-associated phosphoprotein, putative
PCHAS_0708100	conserved Plasmodium protein, unknown function
PCHAS_0200200	TatD-like deoxyribonuclease, putative
PCHAS_0619800	conserved Plasmodium protein, unknown function
PCHAS_0416400	coatomer subunit beta, putative
PCHAS_0114200	fam-a protein
PCHAS_1301500	fam-a protein
PCHAS_0830000	guanylate kinase, putative
PCHAS_1341100	conserved Plasmodium protein, unknown function
PCHAS_0103300	centrosomal protein CEP76, putative
PCHAS_1246800	fam-c protein
PCHAS_1121700	EGF-like membrane protein, putative
PCHAS_0913500	conserved Plasmodium protein, unknown function
PCHAS_0617000	conserved Plasmodium protein, unknown function
PCHAS_0600500	PIR protein
PCHAS_1442300	conserved Plasmodium protein, unknown function
PCHAS_0300100	fam-a protein
PCHAS_1404500	DNA ligase I, putative
PCHAS_1228700	1-cys peroxiredoxin, putative
PCHAS_1131900	conserved Plasmodium protein, unknown function
PCHAS_1143000	ribosome biogenesis protein MRT4, putative
PCHAS_1357700	conserved Plasmodium protein, unknown function
PCHAS_1036200	glideosome associated protein with multiple membrane spans 3, putative
PCHAS_1401500	fam-a protein
PCHAS_1460700	conserved Plasmodium protein, unknown function
PCHAS_0626100	fam-a protein
PCHAS_1359900	conserved Plasmodium protein, unknown function
PCHAS_1120900	RNA methyltransferase, putative
PCHAS_0814600	conserved Plasmodium protein, unknown function
PCHAS_1041200	fam-b protein
PCHAS_1007800	conserved Plasmodium protein, unknown function
PCHAS_0202050	conserved Plasmodium protein, unknown function
PCHAS_0904000	DEAD/DEAH box helicase, putative
PCHAS_0607900	tRNA delta(2)-isopentenylpyrophosphate transferase, putative
PCHAS_0830800	conserved Plasmodium protein, unknown function
PCHAS_1363000	ubiquitin-conjugating enzyme E2, putative
PCHAS_1463100	nucleolar rRNA processing protein, putative
PCHAS_0905800	succinyl-CoA synthetase alpha subunit, putative
PCHAS_1331700	cyclin, putative
PCHAS_1467150	conserved Plasmodium chabaudi protein, unknown function
PCHAS_0724700	26S protease regulatory subunit 6B, putative
PCHAS_0935400	conserved Plasmodium protein, unknown function
PCHAS_1108600	conserved Plasmodium protein, unknown function
PCHAS_1030100	30S ribosomal protein S9, putative
PCHAS_1205900	conserved membrane protein, unknown function
PCHAS_0831500	diacylglycerol kinase, putative
PCHAS_1423800	conserved Plasmodium protein, unknown function
PCHAS_0927200	conserved Plasmodium protein, unknown function
PCHAS_0610800	conserved Plasmodium protein, unknown function
PCHAS_1356700	SprT-like domain-containing protein, putative
PCHAS_1305000	conserved Plasmodium protein, unknown function
PCHAS_0722700	conserved Plasmodium protein, unknown function
PCHAS_1225900	conserved Plasmodium protein, unknown function
PCHAS_1036500	WD repeat-containing protein 65, putative
PCHAS_0108000	ornithine aminotransferase, putative
PCHAS_1238000	pre-mRNA-splicing factor BUD31, putative
PCHAS_1408600	carbamoyl phosphate synthetase, putative
PCHAS_1102400	50S ribosomal protein L28, apicoplast, putative
PCHAS_0828900	cytochrome c oxidase subunit 5B, putative
PCHAS_1366800	cytidine and deoxycytidylate deaminase, putative
PCHAS_0312400	protein kinase 7, putative
PCHAS_0405300	conserved Plasmodium protein, unknown function
PCHAS_0710200	V-type proton ATPase subunit F, putative
PCHAS_0726100	ATPase, putative
PCHAS_1219500	ABC transporter I family member 1, putative
PCHAS_1318400	histone deacetylase, putative
PCHAS_1123000	SNF2 helicase, putative
PCHAS_1105400	60S ribosomal subunit protein L24, putative
PCHAS_0719400	conserved Plasmodium protein, unknown function
PCHAS_1332400	zinc finger protein, putative
PCHAS_1341800	protein transport protein SFT2, putative
PCHAS_1461000	conserved Plasmodium protein, unknown function
PCHAS_1455100	pre-mRNA-splicing factor CWC22, putative
PCHAS_0104000	conserved Plasmodium protein, unknown function
PCHAS_1333900	40S ribosomal protein S3, putative
PCHAS_1352300	isoleucine--tRNA ligase, putative
PCHAS_1203100	60S ribosomal protein L13, putative
PCHAS_1336000	conserved Plasmodium protein, unknown function
PCHAS_0607100	eukaryotic translation initiation factor 5, putative
PCHAS_0309200	60S ribosomal protein L37ae, putative
PCHAS_0313800	rhoptry neck protein 6, putative
PCHAS_1302100	fam-a protein
PCHAS_0519100	S-antigen, putative
PCHAS_1318300	E3 SUMO-protein ligase NSE2, putative
PCHAS_1300001	Plasmodium exported protein, unknown function
PCHAS_1016600	conserved Plasmodium protein, unknown function
PCHAS_1356300	LMBR1 domain-containing protein, putative
PCHAS_0900035	fam-a protein
PCHAS_0812500	conserved Plasmodium protein, unknown function
PCHAS_1018900	ABC transporter G family member 2, putative
PCHAS_0827900	conserved Plasmodium protein, unknown function
PCHAS_1247500	PIR protein
PCHAS_0921800	kelch domain-containing protein, putative
PCHAS_1140600	conserved Plasmodium protein, unknown function
PCHAS_0211300	conserved Plasmodium protein, unknown function
PCHAS_1467550	fam-b protein
PCHAS_0113900	erythrocyte membrane antigen 1
PCHAS_1209000	conserved Plasmodium protein, unknown function
PCHAS_1342400	palmitoyltransferase DHHC5, putative
PCHAS_1030500	ubiquitin-conjugating enzyme, putative
PCHAS_1409100	conserved Plasmodium protein, unknown function
PCHAS_1327900	apicoplast ribosomal protein S10 precursor, putative
PCHAS_0210900	conserved Plasmodium protein, unknown function
PCHAS_0918300	conserved Plasmodium protein, unknown function
PCHAS_0922500	conserved Plasmodium protein, unknown function
PCHAS_0920900	nuclear preribosomal assembly protein, putative
PCHAS_1308700	acid cluster protein 33 homologue, putative
PCHAS_1005200	conserved Plasmodium protein, unknown function
PCHAS_1214500	conserved Plasmodium protein, unknown function
PCHAS_1225200	conserved Plasmodium protein, unknown function
PCHAS_0312200	conserved Plasmodium protein, unknown function
PCHAS_0715000	conserved Plasmodium protein, unknown function
PCHAS_0931200	conserved Plasmodium protein, unknown function
PCHAS_0505300	conserved Plasmodium protein, unknown function
PCHAS_1132000	mitochondrial import inner membrane translocase subunit TIM23, putative
PCHAS_1340000	histone deacetylase, putative
PCHAS_0112300	apicoplast ribosomal protein L18 precursor, putative
PCHAS_1369400	ABC transporter B family member 6, putative
PCHAS_0507200	CDGSH iron-sulfur domain-containing protein, putative
PCHAS_0730400	conserved Plasmodium protein, unknown function
PCHAS_1021400	actin-related protein, putative
PCHAS_0405900	conserved Plasmodium protein, unknown function
PCHAS_1129900	proteasome subunit alpha type-4, putative
PCHAS_0106100	glutaredoxin-like protein
PCHAS_1218300	histone H2A variant, putative
PCHAS_0712600	UVB-resistance protein UVR8 homologue, putative
PCHAS_0721400	zinc finger protein, putative
PCHAS_1427150	GTPase, putative
PCHAS_0806900	cleavage and polyadenylation specificity factor, putative
PCHAS_0404900	conserved Plasmodium protein, unknown function
PCHAS_1448400	mitosis protein dim1, putative
PCHAS_1422000	mitochondrial ribosomal protein S5 precursor, putative
PCHAS_1350200	elongation factor Tu, putative
PCHAS_1451300	aspartyl protease, putative
PCHAS_1428700	ATP-dependent RNA helicase DBP1, putative
PCHAS_0211100	zinc finger protein, putative
PCHAS_1108100	single-stranded DNA-binding protein, putative
PCHAS_1311000	heat shock protein 90, putative
PCHAS_1215600	conserved Plasmodium protein, unknown function
PCHAS_1431400	DNA-directed RNA polymerases I, II, and III subunit RPABC3, putative
PCHAS_1216500	conserved Plasmodium protein, unknown function
PCHAS_0415500	40S ribosomal protein S15A, putative
PCHAS_0523200	conserved Plasmodium protein, unknown function
PCHAS_0108500	conserved Plasmodium protein, unknown function
PCHAS_0938300	fam-a protein
PCHAS_0820800	dolichyl-diphosphooligosaccharide--protein glycosyltransferase, putative
PCHAS_1445200	NIMA related kinase 1, putative
PCHAS_0522200	conserved Plasmodium protein, unknown function
PCHAS_1370600	lysophospholipase, putative
PCHAS_0930400	aquaglyceroporin, putative
PCHAS_1001300	fam-a protein
PCHAS_1409200	tyrosine recombinase, putative
PCHAS_1014200	conserved Plasmodium protein, unknown function
PCHAS_1358800	mitochondrial pyruvate carrier protein 1, putative
PCHAS_1446500	conserved Plasmodium protein, unknown function
PCHAS_1033800	conserved Plasmodium protein, unknown function
PCHAS_0718900	conserved Plasmodium protein, unknown function
PCHAS_0200041	fam-a protein
PCHAS_1442400	small subunit rRNA processing factor, putative
PCHAS_0625000	lysophospholipase, putative
PCHAS_1432900	peptidyl-prolyl cis-trans isomerase, putative
PCHAS_0722000	high mobility group protein B2, putative
PCHAS_1007700	protein SOF1, putative
PCHAS_0500700	PIR protein
PCHAS_1347800	conserved Plasmodium protein, unknown function
PCHAS_0604300	threonylcarbamoyl-AMP synthase, putative
PCHAS_0908600	conserved Plasmodium protein, unknown function
PCHAS_1227300	AAA family ATPase, putative
PCHAS_1428300	cullin-1, putative
PCHAS_1112200	AKAP-like protein, putative
PCHAS_1133400	conserved Plasmodium protein, unknown function
PCHAS_1467200	fam-c protein
PCHAS_0211800	60S ribosomal export protein NMD3, putative
PCHAS_0705000	serine/threonine protein kinase, putative
PCHAS_0909300	conserved Plasmodium protein, unknown function
PCHAS_0925100	spermidine synthase, putative
PCHAS_1119000	conserved Plasmodium protein, unknown function
PCHAS_0605200	conserved Plasmodium protein, unknown function
PCHAS_1405900	mitogen-activated protein kinase phosphatase 1, putative
PCHAS_0927300	rRNA (cytosine-C(5))-methyltransferase, putative
PCHAS_1430100	WD repeat-containing protein, putative
PCHAS_1462400	conserved Plasmodium protein, unknown function
PCHAS_1439000	conserved Plasmodium protein, unknown function
PCHAS_1109000	conserved Plasmodium protein, unknown function
PCHAS_1439500	transcription factor with AP2 domain(s), putative
PCHAS_1228300	adenylyl cyclase beta, putative
PCHAS_1318900	ribosome biogenesis protein TSR1, putative
PCHAS_1132500	DnaJ protein, putative
PCHAS_1411200	conserved Plasmodium protein, unknown function
PCHAS_1021800	conserved Plasmodium protein, unknown function
PCHAS_0607300	conserved Plasmodium protein, unknown function
PCHAS_0513900	RAP protein, putative
PCHAS_0520200	pyruvate kinase 2, putative
PCHAS_1140400	mitochondrial ribosomal protein S17 precursor, putative
PCHAS_0504800	ribosomal silencing factor RsfS, putative
PCHAS_0603600	conserved Plasmodium protein, unknown function
PCHAS_1304800	conserved Plasmodium protein, unknown function
PCHAS_0806400	conserved Plasmodium protein, unknown function
PCHAS_1229100	mannose-6-phosphate isomerase, putative
PCHAS_0817500	conserved Plasmodium protein, unknown function
PCHAS_1319600	conserved Plasmodium protein, unknown function
PCHAS_1459200	translation initiation factor SUI1, putative
PCHAS_1424700	conserved Plasmodium protein, unknown function
PCHAS_0313900	acyl-CoA synthetase, putative
PCHAS_1221800	conserved Plasmodium protein, unknown function
PCHAS_0624900	conserved rodent malaria protein, unknown function
PCHAS_0816200	BSD-domain protein, putative
PCHAS_0908400	conserved Plasmodium protein, unknown function
PCHAS_1242700	Hsc70-interacting protein, putative
PCHAS_1450900	conserved Plasmodium protein, unknown function
PCHAS_0721700	14-3-3 protein, putative
PCHAS_1100750	fam-a protein
PCHAS_1326500	conserved Plasmodium protein, unknown function
PCHAS_1040100	U2 snRNP-associated SURP motif-containing protein, putative
PCHAS_0619200	exosome complex component CSL4, putative
PCHAS_0620800	40S ribosomal protein S5, putative
PCHAS_1361600	aminomethyltransferase, putative
PCHAS_0209000	ubiquitin carboxyl-terminal hydrolase, putative
PCHAS_0922300	40S ribosomal protein S18, putative
PCHAS_1034900	DNA repair helicase, putative
PCHAS_0512000	60S ribosomal protein L3, putative
PCHAS_1447700	pre-mRNA-splicing regulator, putative
PCHAS_1417300	U4/U6.U5 tri-snRNP-associated protein 2, putative
PCHAS_1121500	nuclear polyadenylated RNA-binding protein NAB2, putative
PCHAS_0916500	tRNA nucleotidyltransferase, putative
PCHAS_0804400	conserved Plasmodium protein, unknown function
PCHAS_0113600	fam-a protein
PCHAS_1028500	uracil-DNA glycosylase, putative
PCHAS_0709900	conserved Plasmodium protein, unknown function
PCHAS_1325500	spindle assembly abnormal protein 4, putative
PCHAS_0837900	fam-a protein
PCHAS_1146800	novel putative transporter 1, putative
PCHAS_0301400	PIR protein
PCHAS_1208600	protein phosphatase, putative
PCHAS_0318500	PIR protein
PCHAS_0626000	haloacid dehalogenase-like hydrolase, putative
PCHAS_1352100	ATP-dependent RNA helicase DBP8, putative
PCHAS_0800045	fam-c protein
PCHAS_1105900	histone deacetylase, putative
PCHAS_0512600	nucleolar preribosomal assembly protein, putative
PCHAS_1222400	conserved Plasmodium protein, unknown function
PCHAS_1208900	kinesin-4, putative
PCHAS_1452000	conserved Plasmodium protein, unknown function
PCHAS_1009500	conserved Plasmodium protein, unknown function
PCHAS_1430000	conserved Plasmodium protein, unknown function
PCHAS_1127200	nicotinate phosphoribosyltransferase, putative
PCHAS_0925400	fam-d protein
PCHAS_0616600	conserved Plasmodium protein, unknown function
PCHAS_0730300	protein transport protein GOT1, putative
PCHAS_0609000	conserved protein, unknown function
PCHAS_0815600	met-10+ like protein, putative
PCHAS_0625600	fam-c protein
PCHAS_1401000	lysophospholipase, putative
PCHAS_1120200	nascent polypeptide-associated complex subunit alpha, putative
PCHAS_1003600	ATP-dependent RNA helicase DDX51, putative
PCHAS_1218500	signal peptidase complex subunit SPC2, putative
PCHAS_1241200	RAP protein, putative
PCHAS_0924700	conserved Plasmodium protein, unknown function
PCHAS_1312200	ATP-dependent RNA helicase MAK5, putative
PCHAS_0111800	nucleolar GTP-binding protein 1, putative
PCHAS_1140700	ubiquitin-activating enzyme, putative
PCHAS_1351000	conserved Plasmodium protein, unknown function
PCHAS_0205100	conserved Plasmodium protein, unknown function
PCHAS_1026000	H/ACA ribonucleoprotein complex subunit 4, putative
PCHAS_1348000	conserved Plasmodium protein, unknown function
PCHAS_1117300	rhomboid protease ROM10, putative
PCHAS_1431700	conserved Plasmodium protein, unknown function
PCHAS_0619000	conserved Plasmodium protein, unknown function
PCHAS_0914700	nucleolar protein 56, putative
PCHAS_0723500	EF-hand calcium-binding domain-containing protein
PCHAS_0920400	conserved Plasmodium protein, unknown function
[truncated: 1,622 more rows]

## Sheet: SR10_Common_JTK_ARSER
Genes predcited as rhytmic by both ARSER and JTK in sr10KO P. chabaudi parasites
Gene_ID	Product description
PCHAS_1013000	protein-L-isoaspartate(D-aspartate) O-methyltransferase, putative
PCHAS_0501200	early transcribed membrane protein
PCHAS_1453900	SUMO-activating enzyme subunit 2, putative
PCHAS_1353700	MSP7-like protein
PCHAS_0937400	Plasmodium exported protein, unknown function
PCHAS_1445500	merozoite surface protein 9, putative
PCHAS_1032900	rhoptry-associated protein 1, putative
PCHAS_1231800	phosducin-like protein, putative
PCHAS_0921900	kelch domain-containing protein, putative
PCHAS_0833300	profilin, putative
PCHAS_1145300	membrane associated histidine-rich protein 1a, putative
PCHAS_1137300	conserved Plasmodium protein, unknown function
PCHAS_0907300	mitochondrial ribosomal protein L11 precursor, putative
PCHAS_1306100	copper transporter, putative
PCHAS_0207800	L-seryl-tRNA(Sec) kinase, putative
PCHAS_1467100	rhoptry neck protein 3, putative
PCHAS_1145400	membrane associated histidine-rich protein 1b, putative
PCHAS_0403300	IBR domain protein, putative
PCHAS_0208000	conserved Plasmodium protein, unknown function
PCHAS_0308700	conserved protein, unknown function
PCHAS_1402500	cytoadherence linked asexual protein, putative
PCHAS_0114300	reticulocyte binding protein, putative
PCHAS_1417700	conserved Plasmodium protein, unknown function
PCHAS_0606100	conserved Plasmodium protein, unknown function
PCHAS_0819750	telomerase RNA
PCHAS_0403200	lipoamide acyltransferase component of branched-chain alpha-keto acid dehydrogenase complex, putative
PCHAS_0503800	conserved Plasmodium protein, unknown function
PCHAS_1143500	26S proteasome regulatory subunit RPN11, putative
PCHAS_0834300	calcyclin binding protein, putative
PCHAS_0724100	vacuolar protein sorting-associated protein 9, putative
PCHAS_1452500	serine hydroxymethyltransferase, putative
PCHAS_0819400	cytochrome b5, putative
PCHAS_0522900	alpha-tubulin 2, putative
PCHAS_1227200	tubulin gamma chain, putative
PCHAS_0407200	DNA polymerase delta small subunit, putative
PCHAS_1305300	50S ribosomal protein L20, putative
PCHAS_1144200	DNA repair endonuclease, putative
PCHAS_0623200	Rab GTPase activator and protein kinase, putative
PCHAS_0506100	schizont egress antigen-1, putative
PCHAS_1347400	nicotinate-nucleotide adenylyltransferase, putative
PCHAS_1402600	Plasmodium exported protein, unknown function
PCHAS_0416900	high molecular weight rhoptry protein 3, putative
PCHAS_1461600	actin I, putative
PCHAS_0830500	high molecular weight rhoptry protein 2, putative
PCHAS_0836600	cytoadherence linked asexual protein 9, putative
PCHAS_1137400	proliferating cell nuclear antigen 1, putative
PCHAS_1348900	chromatin assembly factor 1 subunit, putative
PCHAS_0506200	PHAX domain-containing protein, putative
PCHAS_1429600	peptidase family C50, putative
PCHAS_1037500	COBW domain-containing protein 1, putative
PCHAS_1445400	RNA pseudouridylate synthase, putative
PCHAS_1466000	DNA repair protein rhp16, putative
PCHAS_0500100	fam-a protein
PCHAS_1002500	SET domain protein, putative
PCHAS_0208800	DNA mismatch repair protein PMS1, putative
PCHAS_0516300	phosphatidylinositol N-acetylglucosaminyltransferase subunit A, putative
PCHAS_0506700	serine/arginine-rich splicing factor 4, putative
PCHAS_1339200	diacylglycerol kinase, putative
PCHAS_0417400	copper-transporting ATPase, putative
PCHAS_1465400	conserved Plasmodium protein, unknown function
PCHAS_0922700	autophagy-related protein 23, putative
PCHAS_0301800	PIR protein
PCHAS_0624800	tryptophan-rich protein
PCHAS_1102800	actin-depolymerizing factor 1, putative
PCHAS_0301900	PIR protein
PCHAS_0727500	histone acetyltransferase, putative
PCHAS_0820600	protein disulfide isomerase, putative
PCHAS_1443400	proliferating cell nuclear antigen 2, putative
PCHAS_1468100	cytoadherence linked asexual protein, putative
PCHAS_1101000	skeleton-binding protein 1, putative
PCHAS_0904600	conserved Plasmodium protein, unknown function
PCHAS_1040700	conserved Plasmodium protein, unknown function
PCHAS_0902100	DNA-directed RNA polymerase III subunit RPC8, putative
PCHAS_0928200	26S protease regulatory subunit 6A, putative
PCHAS_0937550	fam-b protein
PCHAS_1345100	conserved Plasmodium protein, unknown function
PCHAS_1041500	lysophospholipase, putative
PCHAS_1370200	fam-a protein
PCHAS_1457400	replication factor C subunit 4, putative
PCHAS_1346400	conserved Plasmodium protein, unknown function
PCHAS_1303100	fam-b protein
PCHAS_0203900	conserved Plasmodium protein, unknown function
PCHAS_1340600	conserved Plasmodium protein, unknown function
PCHAS_0915200	acyl-CoA-binding protein, putative
PCHAS_1340500	DNA-directed RNA polymerase, alpha subunit, putative
PCHAS_1449000	60 kDa chaperonin, putative
PCHAS_1439300	endoplasmin, putative
PCHAS_1215400	conserved Plasmodium protein, unknown function
PCHAS_1406800	26S protease regulatory subunit 10B, putative
PCHAS_0832900	proteasome subunit beta type-6, putative
PCHAS_0831100	conserved Plasmodium protein, unknown function
PCHAS_1201400	conserved Plasmodium protein, unknown function
PCHAS_0112800	myosin-like protein, putative
PCHAS_1101100	rhoptry-associated protein 2/3, putative
PCHAS_0524500	tryptophan-rich protein
PCHAS_0112200	rhoptry protein ROP14, putative
PCHAS_1144900	Plasmodium exported protein (PHIST), unknown function
PCHAS_0307400	conserved Plasmodium protein, unknown function
PCHAS_0501400	DNA polymerase delta catalytic subunit, putative
PCHAS_0715700	conserved Plasmodium protein, unknown function
PCHAS_0626300	PIR protein
PCHAS_0903100	tRNA-splicing ligase RtcB, putative
PCHAS_0204000	double-strand break repair protein MRE11, putative
PCHAS_1356400	26S proteasome regulatory subunit RPN3, putative
PCHAS_1334300	26S proteasome regulatory subunit RPN2, putative
PCHAS_0804700	conserved Plasmodium protein, unknown function
PCHAS_1210500	proteasome subunit beta type-5, putative
PCHAS_0833400	M18 aspartyl aminopeptidase, putative
PCHAS_0307200	serine repeat antigen 2, putative
PCHAS_1242200	DNA replication licensing factor MCM3, putative
PCHAS_0213100	Plasmodium exported protein, unknown function
PCHAS_1419700	conserved Plasmodium protein, unknown function
PCHAS_1305800	DNA primase small subunit, putative
PCHAS_0922600	steryl ester hydrolase, putative
PCHAS_0106700	4-hydroxybenzoate polyprenyltransferase, putative
PCHAS_1120900	RNA methyltransferase, putative
PCHAS_0803800	ATP synthase subunit C, putative
PCHAS_0311800	multidrug efflux pump, putative
PCHAS_1232200	transcription factor with AP2 domain(s), putative
PCHAS_0709400	conserved Plasmodium protein, unknown function
PCHAS_1319700	U1 snRNA associated protein, putative
PCHAS_0102700	mitochondrial chaperone BCS1, putative
PCHAS_1443700	conserved Plasmodium protein, unknown function
PCHAS_0110100	transcription factor with AP2 domain(s), putative
PCHAS_0111600	6-cysteine protein
PCHAS_0307000	serine repeat antigen 4, putative
PCHAS_0728300	bifunctional dihydrofolate reductase-thymidylate synthase, putative
PCHAS_0838100	fam-a protein
PCHAS_0204900	ras-related protein Rab-5C, putative
PCHAS_1344300	DEAD box helicase, putative
PCHAS_1247100	fam-b protein
PCHAS_0318000	pseudouridine synthase, putative
PCHAS_1033700	conserved Plasmodium protein, unknown function
PCHAS_1462700	peptidyl-prolyl cis-trans isomerase FKBP35, putative
PCHAS_0203800	proteasome subunit beta type-3, putative
PCHAS_0518400	conserved Plasmodium protein, unknown function
PCHAS_0519600	conserved Plasmodium protein, unknown function
PCHAS_0625300	fam-a protein
PCHAS_1109200	conserved Plasmodium protein, unknown function
PCHAS_0113000	cytosolic Fe-S cluster assembly factor NAR1, putative
PCHAS_0109400	histone H3, putative
PCHAS_0408300	serine/threonine protein kinase, putative
PCHAS_0302800	Plasmodium exported protein, unknown function
PCHAS_0923500	protein disulfide-isomerase, putative
PCHAS_0101300	schizont membrane associated cytoadherence protein, putative
PCHAS_0104100	glyoxalase I, putative
PCHAS_1111300	conserved Plasmodium protein, unknown function
PCHAS_1450600	homocysteine S-methyltransferase, putative
PCHAS_1362100	lipoyl synthase, putative
PCHAS_1432800	conserved Plasmodium protein, unknown function
PCHAS_0303600	conserved Plasmodium protein, unknown function
PCHAS_1133400	conserved Plasmodium protein, unknown function
PCHAS_1355400	mitochondrial intermediate peptidase, putative
PCHAS_1455500	conserved Plasmodium protein, unknown function
PCHAS_0920100	endoplasmic reticulum oxidoreductin, putative
PCHAS_1201700	conserved Plasmodium protein, unknown function
PCHAS_1447100	vacuolar transporter chaperone, putative
PCHAS_0819200	heat shock protein 70, putative
PCHAS_0937700	erythrocyte membrane antigen 1
PCHAS_0935100	SET domain protein, putative
PCHAS_0918900	calcium-dependent protein kinase 6, putative
PCHAS_0109700	transketolase, putative
PCHAS_1022200	cytochrome c oxidase assembly protein COX14, putative
PCHAS_0402700	HAD superfamily protein, putative
PCHAS_0808500	proteasome subunit alpha type-3, putative
PCHAS_1419300	conserved Plasmodium protein, unknown function
PCHAS_0717000	conserved Plasmodium protein, unknown function
PCHAS_1126300	HECT-domain (ubiquitin-transferase), putative
PCHAS_1020900	serine/threonine protein phosphatase 7, putative
PCHAS_0800700	conserved Plasmodium protein, unknown function
PCHAS_0938100	erythrocyte membrane antigen 1
PCHAS_0416300	conserved Plasmodium protein, unknown function
PCHAS_0923100	deoxyuridine 5'-triphosphate nucleotidohydrolase, putative
PCHAS_1444300	cyclin-related protein, putative
PCHAS_0212800	transcription factor with AP2 domain(s), putative
PCHAS_0513500	LEM3/CDC50 family protein, putative
PCHAS_0811900	selenide water dikinase, putative
PCHAS_1000900	lysophospholipase, putative
PCHAS_0919800	mitochondrial ribosomal protein L37, putative
PCHAS_1440400	conserved Plasmodium protein, unknown function
PCHAS_0205400	calcium-transporting ATPase, putative
PCHAS_1311400	1-acyl-sn-glycerol-3-phosphate acyltransferase, putative
PCHAS_1310500	WD repeat-containing protein, putative
PCHAS_1350600	DNA polymerase theta, putative
PCHAS_0927100	26S proteasome regulatory subunit RPN7, putative
PCHAS_1427900	conserved protein, unknown function
PCHAS_0729400	conserved Plasmodium protein, unknown function
PCHAS_1003300	dipeptidyl aminopeptidase 3, putative
PCHAS_0926900	fam-d protein
PCHAS_0501900	conserved Plasmodium protein, unknown function
PCHAS_0307300	serine repeat antigen 1, putative
PCHAS_0900065	erythrocyte membrane antigen 1
PCHAS_0731400	lysophospholipase, putative
PCHAS_1331300	fam-a protein
PCHAS_0302500	fam-a protein
PCHAS_0303500	conserved Plasmodium protein, unknown function
PCHAS_1101300	chromosome assembly factor 1, putative
PCHAS_1145500	tryptophan-rich protein
PCHAS_1340700	dihydroorotase, putative
PCHAS_1037600	DNA mismatch repair protein, putative
PCHAS_1214700	heat shock protein 60, putative
PCHAS_1353800	MSP7-like protein
PCHAS_1028600	ATP-dependent protease, putative
PCHAS_0709300	conserved Plasmodium protein, unknown function
PCHAS_1220900	lysophospholipase, putative
PCHAS_0816300	type II NADH:ubiquinone oxidoreductase, putative
PCHAS_1414500	telomerase reverse transcriptase, putative
PCHAS_1347900	proteasome subunit beta type-7, putative
PCHAS_1023500	conserved Plasmodium protein, unknown function
PCHAS_0905900	endoplasmic reticulum-resident calcium binding protein, putative
PCHAS_0509000	conserved Plasmodium protein, unknown function
PCHAS_0517300	haloacid dehalogenase-like hydrolase, putative
PCHAS_0410700	conserved protein, unknown function
PCHAS_1118100	cell division cycle protein 48 homologue, putative
PCHAS_1350300	GPI transamidase subunit PIG-U, putative
PCHAS_0920800	GrpE protein homolog, mitochondrial, putative
PCHAS_0719100	conserved Plasmodium protein, unknown function
PCHAS_1426000	conserved Plasmodium protein, unknown function
PCHAS_1321700	6-phosphogluconate dehydrogenase, decarboxylating, putative
PCHAS_1033500	CUGBP Elav-like family member 2, putative
PCHAS_1220200	chloroquine resistance transporter, putative
PCHAS_0416400	coatomer subunit beta, putative
PCHAS_0831300	merozoite surface protein 1
PCHAS_0207400	conserved Plasmodium protein, unknown function
PCHAS_0937500	fam-a protein
PCHAS_1456000	transcription factor with AP2 domain(s), putative
PCHAS_1225600	serine/threonine protein kinase, FIKK family
PCHAS_0401300	fam-b protein
PCHAS_0206400	cyclase-associated protein, putative
PCHAS_0301700	PIR protein
PCHAS_1145600	erythrocyte membrane associated protein 2, putative
PCHAS_1300501	Plasmodium exported protein, unknown function
PCHAS_0419400	Plasmodium exported protein, unknown function
PCHAS_0836800	conserved rodent malaria protein, unknown function
PCHAS_0404500	conserved Plasmodium protein, unknown function
PCHAS_0608700	amino acid transporter, putative
PCHAS_0105200	DNA repair protein RAD50, putative
PCHAS_1207600	tubulin beta chain, putative
PCHAS_0603200	peptidyl-prolyl cis-trans isomerase, putative
PCHAS_1141900	nucleoside diphosphate kinase b, putative
PCHAS_1334200	conserved Plasmodium protein, unknown function
PCHAS_0101900	elongation factor G, putative
PCHAS_0104400	50S ribosomal protein L24, putative
PCHAS_1123000	SNF2 helicase, putative
PCHAS_1368900	glycerol kinase, putative
PCHAS_1432700	thioredoxin peroxidase 2, putative
PCHAS_0523500	conserved Plasmodium protein, unknown function
PCHAS_1223500	26S proteasome regulatory subunit RPN10, putative
PCHAS_0113500	fam-a protein
PCHAS_0611900	DNA replication licensing factor MCM5, putative
PCHAS_1345000	lactate dehydrogenase, putative
PCHAS_1209400	succinate dehydrogenase subunit 4, putative
PCHAS_0703800	CCAAT-box DNA binding protein subunit B, putative
PCHAS_1031300	conserved Plasmodium protein, unknown function
PCHAS_1413000	2-oxoisovalerate dehydrogenase subunit alpha, mitochondrial, putative
PCHAS_0615900	conserved Plasmodium protein, unknown function
PCHAS_1440600	vacuolar iron transporter, putative
PCHAS_1006400	AAA family ATPase, putative
PCHAS_1452600	ATP synthase subunit beta, mitochondrial, putative
PCHAS_1017000	protein kinase, putative
PCHAS_0405000	AP endonuclease (DNA-[apurinic or apyrimidinic site] lyase), putative
PCHAS_1449100	dihydrolipoyl dehydrogenase, mitochondrial, putative
PCHAS_1019200	protein arginine N-methyltransferase 1, putative
PCHAS_0415600	zinc finger protein, putative
PCHAS_0807000	conserved Plasmodium protein, unknown function
PCHAS_0927300	rRNA (cytosine-C(5))-methyltransferase, putative
PCHAS_1014000	succinyl-CoA ligase [ADP-forming] subunit beta, putative
PCHAS_1009100	cGMP-dependent protein kinase, putative
PCHAS_0825000	thioredoxin reductase, putative
PCHAS_1009400	translocon component PTEX150, putative
PCHAS_1360500	phosphoenolpyruvate carboxykinase, putative
PCHAS_0414900	conserved Plasmodium protein, unknown function
PCHAS_0723900	ribosome assembly protein RRB1, putative
PCHAS_1014500	mitochondrial ribosomal protein L17-2 precursor, putative
PCHAS_1370000	vacuolar fusion protein MON1, putative
PCHAS_1229100	mannose-6-phosphate isomerase, putative
PCHAS_1106100	transcription factor 25, putative
PCHAS_0208400	vacuolar protein sorting-associated protein 51, putative
PCHAS_0107900	T-complex protein 1 subunit zeta, putative
PCHAS_1201300	Plasmodium exported protein, unknown function
PCHAS_0626200	PIR protein
PCHAS_0615000	conserved Plasmodium protein, unknown function
PCHAS_0306600	merozoite surface protein 4/5, putative
PCHAS_1025700	DNA replication licensing factor MCM2, putative
PCHAS_0701200	fam-a protein
PCHAS_0525400	fam-a protein
PCHAS_1247200	conserved rodent malaria protein, unknown function
PCHAS_0403000	spindle pole body protein, putative
PCHAS_0836900	PIR protein
PCHAS_0213600	fam-a protein
PCHAS_0700800	haloacid dehalogenase-like hydrolase, putative
PCHAS_0933400	conserved Plasmodium protein, unknown function
PCHAS_1308500	FACT complex subunit SSRP1, putative
PCHAS_0701900	fam-a protein
PCHAS_1228900	glutamate dehydrogenase, putative
PCHAS_1362000	U6 snRNA phosphodiesterase, putative
PCHAS_0315900	ATP synthase F1, alpha subunit, putative
PCHAS_1323200	conserved Plasmodium protein, unknown function
PCHAS_1442900	conserved Plasmodium protein, unknown function
PCHAS_0821600	conserved Plasmodium protein, unknown function
PCHAS_1354600	conserved Plasmodium protein, unknown function
PCHAS_1130000	proteasome subunit alpha type-7, putative
PCHAS_0704500	bicoid-interacting protein BIN3, putative
PCHAS_1322100	protein tyrosine phosphatase, putative
PCHAS_1430700	bromodomain protein 2, putative
PCHAS_0210800	conserved Plasmodium protein, unknown function
PCHAS_0821400	CS domain protein, putative
PCHAS_1460400	conserved Plasmodium protein, unknown function
PCHAS_0823600	para-aminobenzoic acid synthetase, putative
PCHAS_1139600	conserved Plasmodium protein, unknown function
PCHAS_1427700	conserved Plasmodium protein, unknown function
PCHAS_1107300	6-cysteine protein
PCHAS_1003500	6-cysteine protein
PCHAS_0302400	fam-a protein
PCHAS_0803400	DNA replication licensing factor MCM7, putative
PCHAS_1207200	AP-5 complex subunit sigma-1, putative
PCHAS_0918100	GPI transamidase component GPI16, putative
PCHAS_0500900	erythrocyte membrane associated protein 1, putative
PCHAS_1467400	fam-b protein
PCHAS_0200001	fam-a protein
PCHAS_0500500	phosphatidylinositol 4-kinase, putative
PCHAS_1334100	protein phosphatase containing kelch-like domains, putative
PCHAS_0800600	conserved Plasmodium protein, unknown function
PCHAS_0408400	N2227-like protein, putative
PCHAS_1414700	conserved Plasmodium protein, unknown function
PCHAS_1440500	conserved Plasmodium protein, unknown function
PCHAS_1134900	riboflavin kinase / FAD synthase family protein, putative
PCHAS_1464500	protein phosphatase PPM4, putative
PCHAS_0911600	conserved Plasmodium protein, unknown function
PCHAS_0730900	60S ribosomal protein L7ae/L30e, putative
PCHAS_0926300	fam-d protein
PCHAS_0109500	peptidyl-tRNA hydrolase PTRHD1, putative
PCHAS_1363200	isocitrate dehydrogenase [NADP], mitochondrial, putative
PCHAS_0931700	protein disulfide isomerase related protein, putative
PCHAS_1233700	proteasome subunit beta type-1, putative
PCHAS_0731200	lysophospholipase, putative
PCHAS_1123100	N-acetylglucosaminylphosphatidylinositol deacetylase, putative
PCHAS_0204400	conserved Apicomplexan protein, unknown function
PCHAS_1439200	conserved Plasmodium protein, unknown function
PCHAS_0107700	proteasome subunit alpha type-2, putative
PCHAS_1456300	DNA gyrase subunit B, putative
PCHAS_0616100	conserved Plasmodium protein, unknown function
PCHAS_0309500	50S ribosomal protein L33, putative
PCHAS_1107600	triose phosphate transporter, putative
PCHAS_1463300	methyltransferase, putative
PCHAS_0310800	asparagine--tRNA ligase, putative
PCHAS_0524900	Plasmodium exported protein, unknown function
PCHAS_1425200	conserved Plasmodium protein, unknown function
PCHAS_0810500	conserved Plasmodium protein, unknown function
PCHAS_0805300	RAP protein, putative
PCHAS_1439100	conserved Plasmodium protein, unknown function
PCHAS_0410200	phosphatidylinositol 3- and 4-kinase, putative
PCHAS_1414100	conserved Plasmodium protein, unknown function
PCHAS_1442700	ubiquitin-activating enzyme E1, putative
PCHAS_0112700	transcription factor with AP2 domain(s), putative
PCHAS_0519100	S-antigen, putative
PCHAS_1353600	MSP7-like protein
PCHAS_0509700	conserved Plasmodium protein, unknown function
PCHAS_1246600	Plasmodium exported protein, unknown function
PCHAS_1404200	conserved Plasmodium protein, unknown function
PCHAS_1200100	fam-a protein
PCHAS_0114000	fam-a protein
PCHAS_0301600	PIR protein
PCHAS_0836700	Plasmodium exported protein, unknown function
PCHAS_0830000	guanylate kinase, putative
PCHAS_1334400	transcription factor with AP2 domain(s), putative
PCHAS_0505500	conserved Plasmodium protein, unknown function
PCHAS_1015100	autophagy protein 5, putative
PCHAS_1235800	conserved Plasmodium protein, unknown function
PCHAS_1232800	FACT complex subunit SPT16, putative
PCHAS_1309200	replication factor A protein 3, putative
PCHAS_1008500	erythrocyte vesicle protein 1, putative
PCHAS_0614300	conserved Plasmodium protein, unknown function
PCHAS_0727700	prohibitin-like protein, putative
PCHAS_1005300	ribosomal protein L25, putative
PCHAS_1120100	conserved Plasmodium protein, unknown function
PCHAS_0408700	SECIS-binding protein 2, putative
PCHAS_0509200	conserved Plasmodium protein, unknown function
PCHAS_1135700	conserved Plasmodium protein, unknown function
PCHAS_1346200	translation initiation factor eIF-2B subunit gamma, putative
PCHAS_0405600	glutaredoxin 1, putative
PCHAS_0507700	HORMA domain protein, putative
PCHAS_0519900	phosducin-like protein, putative
PCHAS_1036400	ATP-dependent Clp protease regulatory subunit ClpC, putative
PCHAS_1009200	GTP-binding protein, putative
PCHAS_1021800	conserved Plasmodium protein, unknown function
PCHAS_0904100	DNA replication ATP-dependent helicase/nuclease DNA2, putative
PCHAS_0721400	zinc finger protein, putative
PCHAS_0929800	T-complex protein 1 subunit alpha, putative
PCHAS_0415100	conserved Plasmodium protein, unknown function
PCHAS_0405900	conserved Plasmodium protein, unknown function
PCHAS_0313900	acyl-CoA synthetase, putative
PCHAS_0930800	conserved Plasmodium protein, unknown function
PCHAS_0501000	reticulocyte binding protein, putative
PCHAS_0318400	fam-b protein
PCHAS_1368400	phosphatidylinositol transfer protein, putative
PCHAS_1300701	reticulocyte binding protein, putative
PCHAS_1225000	ferlin, putative
PCHAS_1417500	transcription factor with AP2 domain(s)
PCHAS_1406100	conserved Plasmodium protein, unknown function
PCHAS_0710100	conserved Plasmodium protein, unknown function
PCHAS_1014900	exodeoxyribonuclease III, putative
PCHAS_1313400	M17 leucyl aminopeptidase, putative
PCHAS_0203400	conserved Plasmodium protein, unknown function
PCHAS_1103900	2-oxoisovalerate dehydrogenase subunit beta, mitochondrial, putative
PCHAS_0404200	conserved Plasmodium membrane protein, unknown function
PCHAS_1214800	tubulin binding cofactor c, putative
PCHAS_0615600	conserved Plasmodium protein, unknown function
PCHAS_0900600	fam-b protein
PCHAS_1108200	conserved Plasmodium protein, unknown function
PCHAS_0612800	succinyl-CoA ligase, putative
PCHAS_0310500	GAF domain-related protein, putative
PCHAS_1001100	PIR protein
PCHAS_1353100	conserved Plasmodium protein, unknown function
PCHAS_0910400	glyoxalase I, putative
PCHAS_0301000	conserved Plasmodium chabaudi protein, unknown function
PCHAS_1122300	ribonuclease H2 subunit A, putative
PCHAS_0827000	conserved Plasmodium protein, unknown function
PCHAS_0814400	conserved Plasmodium protein, unknown function
PCHAS_0317900	ribosome associated membrane protein RAMP4, putative
PCHAS_1345200	conserved Plasmodium protein, unknown function
PCHAS_1452000	conserved Plasmodium protein, unknown function
PCHAS_1324200	thioredoxin 1, putative
PCHAS_1114000	kinase, putative
PCHAS_1413700	DEAD box helicase, putative
PCHAS_1463800	conserved Plasmodium protein, unknown function
PCHAS_0102800	dihydroorotate dehydrogenase, putative
PCHAS_0815600	met-10+ like protein, putative
PCHAS_0201400	chromatin assembly factor 1 protein WD40 domain, putative
PCHAS_0305500	conserved Plasmodium protein, unknown function
PCHAS_1333000	conserved Plasmodium protein, unknown function
PCHAS_1410800	conserved Plasmodium protein, unknown function
PCHAS_1207700	nucleolar protein 5, putative
PCHAS_1427400	RNA-binding protein, putative
PCHAS_0912600	peptidyl-prolyl cis-trans isomerase, putative
PCHAS_1227100	proteasome subunit beta type-4, putative
PCHAS_0604800	conserved Plasmodium protein, unknown function
PCHAS_1404100	conserved Plasmodium protein, unknown function
PCHAS_1011800	protein kinase, putative
PCHAS_1426200	CS domain protein, putative
PCHAS_1226800	methionine aminopeptidase 1c, putative
PCHAS_0602200	fam-a protein
PCHAS_1016000	diphthamide biosynthesis protein 2, putative
PCHAS_0314900	conserved Plasmodium protein, unknown function
PCHAS_1116200	AP-2 complex subunit alpha, putative
PCHAS_1229200	sentrin-specific protease 2, putative
PCHAS_0827800	glutamine-dependent NAD(+) synthetase, putative
PCHAS_1403500	methyltransferase-like protein, putative
PCHAS_0407900	conserved Plasmodium protein, unknown function
PCHAS_0200900	replication factor c protein, putative
PCHAS_1202100	conserved Plasmodium protein, unknown function
PCHAS_0308900	transporter, putative
PCHAS_0907800	replication factor C subunit 5, putative
PCHAS_0800800	chitinase, putative
PCHAS_1135000	high mobility group protein B4, putative
PCHAS_0706400	conserved Plasmodium protein, unknown function
PCHAS_1146800	novel putative transporter 1, putative
PCHAS_1028100	conserved Plasmodium protein, unknown function
PCHAS_0506300	RNA-binding protein, putative
PCHAS_0211600	conserved Plasmodium protein, unknown function
PCHAS_1412800	translation initiation factor IF-2, putative
PCHAS_1201600	conserved Plasmodium protein, unknown function
PCHAS_1459600	glucose inhibited division protein a homologue, putative
PCHAS_1322900	polyprenol reductase, putative
PCHAS_1306500	cytochrome b-c1 complex subunit Rieske, putative
PCHAS_1330000	conserved Plasmodium protein, unknown function
PCHAS_1326600	pyridoxal 5'-phosphate synthase, putative
PCHAS_0718800	protein kinase 1, putative
PCHAS_1133500	U3 small nucleolar RNA-associated protein 21, putative
PCHAS_1464300	conserved Plasmodium protein, unknown function
PCHAS_1236500	conserved Plasmodium protein, unknown function
PCHAS_1138700	bifunctional polynucleotide phosphatase/kinase, putative
PCHAS_1031900	plastid replication-repair enzyme, putative
PCHAS_0502200	conserved Plasmodium protein, unknown function
PCHAS_1417900	conserved Plasmodium protein, unknown function
PCHAS_0416600	autophagy-related protein 3, putative
PCHAS_1133000	glutamate--tRNA ligase, putative
PCHAS_1314200	conserved Plasmodium protein, unknown function
PCHAS_1128900	conserved protein, unknown function
PCHAS_0830400	conserved Plasmodium protein, unknown function
PCHAS_0806800	triosephosphate isomerase, putative
PCHAS_1359800	aconitate hydratase, putative
PCHAS_1012200	DNA topoisomerase 2, putative
PCHAS_1123800	conserved Plasmodium protein, unknown function
PCHAS_1039100	translocation associated membrane protein, putative
PCHAS_1002000	ubiquitin specific protease, putative
PCHAS_1365100	ethanolamine-phosphate cytidylyltransferase, putative
PCHAS_1337900	conserved Plasmodium protein, unknown function
PCHAS_0912300	rhoptry neck protein 4, putative
PCHAS_1001500	erythrocyte membrane antigen 1
PCHAS_0702300	serine/threonine protein kinase, putative
PCHAS_0114400	fam-a protein
PCHAS_1307500	conserved Plasmodium protein, unknown function
PCHAS_1131100	DNA replication licensing factor MCM6, putative
PCHAS_0914100	DNA mismatch repair protein MLH, putative
PCHAS_0812300	DNA primase large subunit, putative
PCHAS_0837200	PIR protein
PCHAS_1117200	malate dehydrogenase, putative
PCHAS_1313100	M17 leucyl aminopeptidase, putative
PCHAS_0501800	phosphomannomutase, putative
PCHAS_1427100	trypsin-like serine protease, putative
PCHAS_0900055	fam-a protein
PCHAS_0836500	conserved Plasmodium protein, unknown function
PCHAS_0924800	CCR4-NOT transcription complex subunit 2, putative
PCHAS_0420400	fam-a protein
PCHAS_0826500	protein phosphatase-beta, putative
PCHAS_0200045	fam-c protein
PCHAS_1142200	phosphatidylserine synthase, putative
PCHAS_0520000	acetyl-CoA transporter, putative
PCHAS_1217200	peptidyl-prolyl cis-trans isomerase, putative
PCHAS_1428500	hydroxymethyldihydropterin pyrophosphokinase-dihydropteroate synthase, putative
PCHAS_1021400	actin-related protein, putative
PCHAS_1444500	conserved Plasmodium protein, unknown function
PCHAS_1034200	aldo-keto reductase, putative
PCHAS_0311200	mitochondrial ribosomal protein L12 precursor, putative
PCHAS_1207300	26S protease regulatory subunit 4, putative
PCHAS_1202000	conserved Plasmodium protein, unknown function
PCHAS_0518300	flavoprotein subunit of succinate dehydrogenase, putative
PCHAS_1304600	proteasome subunit alpha type-1, putative
PCHAS_0311700	SRR1-like protein
PCHAS_0414200	mitochondrial ribosomal protein L29/L47 precursor, putative
PCHAS_1130200	conserved Plasmodium protein, unknown function
PCHAS_1345700	conserved Plasmodium protein, unknown function
PCHAS_1104000	centrosomal protein CEP120, putative
PCHAS_1231700	tRNA pseudouridine synthase, putative
PCHAS_1347600	ribose-phosphate pyrophosphokinase, putative
PCHAS_1415200	general transcription factor IIH subunit 2, putative
PCHAS_1458000	conserved Plasmodium protein, unknown function
PCHAS_1208000	diphthine methyl ester synthase, putative
PCHAS_1310700	gamma-tubulin complex component, putative
PCHAS_1437700	ribosome biogenesis protein TSR3, putative
PCHAS_0516900	conserved Plasmodium protein, unknown function
PCHAS_1138200	conserved Plasmodium protein, unknown function
PCHAS_1120600	radical SAM protein, putative
PCHAS_0725000	ubiquitin carboxyl-terminal hydrolase 13, putative
PCHAS_0613500	N-acetyltransferase, putative
PCHAS_1012600	HID1 domain-containing protein, putative
PCHAS_0104500	RNA-binding protein, putative
PCHAS_0200700	UMP-CMP kinase, putative
PCHAS_1032600	conserved Plasmodium protein, unknown function
PCHAS_1348700	myosin C, putative
PCHAS_0114700	fam-a protein
PCHAS_0401700	fam-a protein
PCHAS_0910000	UDP-galactose transporter, putative
PCHAS_0800100	fam-a protein
PCHAS_1011300	conserved Plasmodium protein, unknown function
PCHAS_1401100	fam-a protein
PCHAS_1402400	fam-a protein
PCHAS_0708900	phosphatidylinositol N-acetylglucosaminyltransferase subunit H, putative
PCHAS_1012400	chromatin assembly factor 1 P55 subunit, putative
PCHAS_0418600	alpha tubulin 1, putative
PCHAS_1011900	conserved Plasmodium protein, unknown function
PCHAS_1455300	conserved Plasmodium protein, unknown function
PCHAS_1039200	selenoprotein, putative
PCHAS_1242400	ubiquitin carboxyl-terminal hydrolase 14, putative
PCHAS_0312200	conserved Plasmodium protein, unknown function
PCHAS_0929200	conserved Plasmodium protein, unknown function
PCHAS_1018900	ABC transporter G family member 2, putative
PCHAS_0200400	eukaryotic translation initiation factor 4E, putative
PCHAS_1127200	nicotinate phosphoribosyltransferase, putative
PCHAS_1322200	methyltransferase, putative
PCHAS_0605400	conserved Plasmodium protein, unknown function
PCHAS_1459700	N-alpha-acetyltransferase 15, NatA auxiliary subunit, putative
PCHAS_0725700	conserved Apicomplexan protein, unknown function
PCHAS_0822300	conserved Plasmodium protein, unknown function
PCHAS_0722900	NEDD8-activating enzyme E1 catalytic subunit, putative
PCHAS_0920900	nuclear preribosomal assembly protein, putative
PCHAS_0412300	conserved Plasmodium protein, unknown function
PCHAS_1449900	nucleotidyltransferase, putative
PCHAS_0208300	nucleoside transporter 4, putative
PCHAS_0502300	26S proteasome regulatory subunit p55, putative
PCHAS_0917600	exported protein 1, putative
PCHAS_0619900	phosphoinositide-binding protein, putative
PCHAS_1411200	conserved Plasmodium protein, unknown function
PCHAS_1443200	conserved Plasmodium protein, unknown function
PCHAS_1414900	lipoate-protein ligase 1, putative
PCHAS_0901800	thioredoxin, putative
PCHAS_0204100	conserved Plasmodium membrane protein, unknown function
PCHAS_1040400	26S proteasome regulatory subunit RPN6, putative
PCHAS_0313200	mitochondrial large ribosomal subunit, putative
PCHAS_0913900	peptidyl-tRNA hydrolase ICT1, putative
PCHAS_1453000	clustered-asparagine-rich protein, putative
PCHAS_1336000	conserved Plasmodium protein, unknown function
PCHAS_1024200	glutathione reductase, putative
PCHAS_0519500	conserved Plasmodium protein, unknown function
PCHAS_0808300	cdc2-related protein kinase 4, putative
PCHAS_1002200	conserved Plasmodium protein, unknown function
PCHAS_0419000	conserved Plasmodium protein, unknown function
PCHAS_0114200	fam-a protein
PCHAS_1370500	fam-a protein
PCHAS_1319000	rhoptry neck protein 2, putative
PCHAS_0812200	cytosolic Fe-S cluster assembly factor NBP35, putative
PCHAS_0420500	fam-a protein
PCHAS_1314500	conserved Plasmodium protein, unknown function
PCHAS_1431900	histone-lysine N-methyltransferase, putative
PCHAS_1029500	26S proteasome regulatory subunit RPN13, putative
PCHAS_1005000	NYN domain-containing protein, putative
PCHAS_0205200	conserved Plasmodium protein, unknown function
PCHAS_0924600	geranylgeranyl pyrophosphate synthase, putative
PCHAS_0507200	CDGSH iron-sulfur domain-containing protein, putative
PCHAS_0820300	DNAJ-like molecular chaperone protein, putative
PCHAS_0810000	conserved protein, unknown function
PCHAS_0605600	O-phosphoseryl-tRNA(Sec) selenium transferase, putative
PCHAS_1464700	cutA, putative
PCHAS_1101700	protein Mpv17, putative
PCHAS_1411900	26S protease regulatory subunit 7, putative
PCHAS_0902700	conserved Plasmodium protein, unknown function
PCHAS_0419100	ras-related protein RAB7, putative
PCHAS_1007700	protein SOF1, putative
PCHAS_0107200	diphthine methyltransferase, putative
PCHAS_1017500	conserved Plasmodium protein, unknown function
PCHAS_0828900	cytochrome c oxidase subunit 5B, putative
PCHAS_0707500	methyltransferase, putative
PCHAS_0714500	conserved Apicomplexan protein, unknown function
PCHAS_1320600	RAP protein, putative
PCHAS_0904200	protein kinase, putative
PCHAS_0708500	OTU domain-containing protein, putative
PCHAS_0521100	antigen UB05, putative
PCHAS_1007500	conserved Plasmodium protein, unknown function
PCHAS_1412000	conserved Plasmodium protein, unknown function
PCHAS_0936600	U6 snRNA-associated Sm-like protein LSm8, putative
PCHAS_1418900	conserved Plasmodium protein, unknown function
PCHAS_0924300	prefoldin subunit 5, putative
PCHAS_1434100	conserved Plasmodium protein, unknown function
PCHAS_1227500	mitogen-activated protein kinase organizer 1, putative
PCHAS_1244900	SNARE protein, putative
PCHAS_1244000	conserved Plasmodium protein, unknown function
PCHAS_1243000	proteasome maturation factor UMP1, putative
PCHAS_0724400	conserved Plasmodium protein, unknown function
PCHAS_0318700	reticulocyte binding protein, putative
PCHAS_0519300	conserved Plasmodium protein, unknown function
PCHAS_0313800	rhoptry neck protein 6, putative
PCHAS_1244300	conserved Plasmodium protein, unknown function
PCHAS_0913400	deubiquinating/deneddylating enzyme, putative
PCHAS_0625800	fam-a protein
PCHAS_1207800	Plasmodium exported protein, unknown function
PCHAS_1227400	DNA repair and recombination protein RAD54, putative
PCHAS_1301500	fam-a protein
PCHAS_1468800	fam-a protein
PCHAS_1408500	CCAAT-binding transcription factor, putative
PCHAS_0931900	conserved Plasmodium protein, unknown function
PCHAS_1041800	haloacid dehalogenase-like hydrolase, putative
PCHAS_1237900	iron-sulfur assembly protein, putative
PCHAS_0210600	conserved Plasmodium protein, unknown function
PCHAS_0604900	conserved Plasmodium protein, unknown function
PCHAS_1201900	DnaJ protein, putative
PCHAS_0601800	fam-a protein
PCHAS_0815400	conserved Plasmodium protein, unknown function
PCHAS_1247600	fam-c protein
PCHAS_1216800	regulator of initiation factor 2, putative
PCHAS_1313900	heme detoxification protein, putative
PCHAS_1322300	conserved Plasmodium protein, unknown function
PCHAS_1016900	peptide chain release factor 1, putative
PCHAS_1303300	fam-a protein
PCHAS_0719500	conserved Plasmodium protein, unknown function
PCHAS_0826600	thioredoxin-like protein 2, putative
PCHAS_0814600	conserved Plasmodium protein, unknown function
PCHAS_0107500	conserved Plasmodium protein, unknown function
PCHAS_1312200	ATP-dependent RNA helicase MAK5, putative
PCHAS_1316300	transcription factor IIIb subunit, putative
PCHAS_0305800	26S proteasome regulatory subunit RPN1, putative
PCHAS_0921400	DNA-directed RNA polymerase, putative
PCHAS_0501600	enoyl-CoA hydratase-related protein, putative
PCHAS_1223700	proteasome subunit alpha type-6, putative
PCHAS_0906500	essential nuclear protein 1, putative
PCHAS_1365900	TBC domain protein, putative
PCHAS_1450000	elongation factor G, putative
PCHAS_1215900	conserved protein, unknown function
PCHAS_0901000	actin-like protein, putative
PCHAS_1423700	GTP-binding translation elongation factor, putative
PCHAS_0202800	cleavage and polyadenylation specificity factor subunit 5, putative
PCHAS_1106300	conserved Plasmodium protein, unknown function
PCHAS_1402300	fam-a protein
PCHAS_1022300	copper transporter, putative
PCHAS_0807600	conserved Plasmodium protein, unknown function
PCHAS_1306000	thioredoxin peroxidase 1, putative
PCHAS_1134700	GTP-binding protein, putative
PCHAS_1134500	YOP1-like protein, putative
PCHAS_0109100	mitochondrial ribosomal protein L19 precursor, putative
PCHAS_1104600	UDP-N-acetylglucosamine transporter, putative
PCHAS_0411400	major facilitator superfamily-related transporter, putative
PCHAS_0922200	autophagy-related protein 7, putative
PCHAS_0804800	rhoptry-associated membrane antigen, putative
PCHAS_0818300	merozoite organizing protein, putative
PCHAS_0519400	conserved Plasmodium protein, unknown function
PCHAS_1302000	fam-a protein
PCHAS_1331000	conserved Plasmodium protein, unknown function
PCHAS_1330600	fam-a protein
PCHAS_0113600	fam-a protein
PCHAS_0213300	heat shock protein, putative
PCHAS_0309300	conserved Plasmodium protein, unknown function
PCHAS_0725100	structural maintenance of chromosomes protein 3, putative
PCHAS_1104100	conserved Plasmodium protein, unknown function
PCHAS_1037400	ribonucleoside-diphosphate reductase small chain, putative
PCHAS_1201200	fam-a protein
PCHAS_1330100	replication factor C subunit 3, putative
PCHAS_1133700	pyrroline-5-carboxylate reductase, putative
PCHAS_0316000	conserved Plasmodium protein, unknown function
PCHAS_0316800	replication factor C subunit 2, putative
PCHAS_0907400	actin-like protein, putative
PCHAS_0930400	aquaglyceroporin, putative
PCHAS_0918000	conserved Plasmodium protein, unknown function
PCHAS_0611700	mitochondrial ribosomal protein S18 precursor, putative
PCHAS_1406700	SAM dependent methyltransferase, putative
PCHAS_0626100	fam-a protein
PCHAS_0708200	conserved Plasmodium protein, unknown function
PCHAS_1408800	conserved Plasmodium protein, unknown function
PCHAS_1450300	pentatricopeptide repeat domain-containing protein, putative
PCHAS_0622200	tRNAHis guanylyltransferase, putative
PCHAS_1235900	bis(5'-nucleosyl)-tetraphosphatase [asymmetrical], putative
PCHAS_1214300	cysteine--tRNA ligase, putative
PCHAS_0814700	conserved Plasmodium protein, unknown function
PCHAS_1404700	conserved Plasmodium protein, unknown function
PCHAS_1432900	peptidyl-prolyl cis-trans isomerase, putative
PCHAS_0209900	proteasome subunit alpha type-5, putative
PCHAS_0826800	histone deacetylase 1, putative
PCHAS_0624300	conserved Plasmodium protein, unknown function
PCHAS_1305400	translocation protein sec62, putative
PCHAS_1124100	conserved Plasmodium protein, unknown function
PCHAS_1211900	conserved Plasmodium protein, unknown function
PCHAS_0607900	tRNA delta(2)-isopentenylpyrophosphate transferase, putative
PCHAS_0417300	conserved Plasmodium protein, unknown function
PCHAS_1210000	conserved Plasmodium protein, unknown function
PCHAS_0707200	alpha/beta hydrolase, putative
PCHAS_0405800	conserved Plasmodium protein, unknown function
PCHAS_1040100	U2 snRNP-associated SURP motif-containing protein, putative
PCHAS_1136500	falcilysin, putative
PCHAS_1136400	E3 SUMO-protein ligase PIAS, putative
PCHAS_1013100	conserved Plasmodium protein, unknown function
PCHAS_0317500	pre-mRNA-processing protein 45, putative
PCHAS_1440100	nucleus export protein BRR6, putative
PCHAS_0911500	conserved Plasmodium protein, unknown function
PCHAS_0103300	centrosomal protein CEP76, putative
PCHAS_1449600	conserved Plasmodium protein, unknown function
PCHAS_0614900	DNA polymerase alpha catalytic subunit A, putative
PCHAS_0726000	armadillo-domain containing rhoptry protein, putative
PCHAS_1033900	conserved Plasmodium protein, unknown function
PCHAS_1401800	fam-a protein
PCHAS_0406700	conserved protein, unknown function
PCHAS_0510200	conserved Plasmodium protein, unknown function
PCHAS_0925300	fam-d protein
PCHAS_1007000	flap endonuclease 1, putative
PCHAS_1303200	fam-a protein
PCHAS_1330200	DNA polymerase alpha subunit B, putative
PCHAS_0925500	fam-d protein
PCHAS_0606200	targeted glyoxalase II, putative
PCHAS_0609200	protein phosphatase, putative
PCHAS_0925600	fam-d protein
PCHAS_1451200	DNA polymerase epsilon subunit B, putative
PCHAS_1459100	vacuolar-sorting protein SNF7, putative
PCHAS_0112300	apicoplast ribosomal protein L18 precursor, putative
PCHAS_0726200	conserved protein, unknown function
PCHAS_0415900	Maf-like protein, putative
PCHAS_0821800	conserved Plasmodium protein, unknown function
PCHAS_1211200	conserved Plasmodium protein, unknown function
PCHAS_0903900	conserved Plasmodium protein, unknown function
PCHAS_1006900	conserved Plasmodium protein, unknown function
PCHAS_0517600	bromodomain protein 1, putative
PCHAS_0704700	ABC transporter B family member 3, putative
PCHAS_1417600	conserved Plasmodium protein, unknown function
PCHAS_1245500	conserved Plasmodium protein, unknown function
PCHAS_1011500	calmodulin, putative
PCHAS_1446400	conserved Plasmodium protein, unknown function
PCHAS_1231300	conserved Plasmodium protein, unknown function
PCHAS_1121400	chorismate synthase, putative
PCHAS_1136000	conserved Plasmodium protein, unknown function
PCHAS_0914700	nucleolar protein 56, putative
PCHAS_0614800	conserved Plasmodium protein, unknown function
PCHAS_1324300	conserved Plasmodium protein, unknown function
PCHAS_0413000	serine/threonine protein phosphatase 6, putative
PCHAS_1236100	conserved Plasmodium protein, unknown function
PCHAS_0603900	conserved Plasmodium protein, unknown function
PCHAS_0911900	chabaupain 2
PCHAS_1457700	conserved Plasmodium protein, unknown function
PCHAS_0813100	GTP-binding protein, putative
PCHAS_1339000	inorganic anion antiporter, putative
PCHAS_0204500	carbon catabolite repressor protein 4, putative
PCHAS_1028000	conserved Plasmodium protein, unknown function
PCHAS_1304200	conserved protein, unknown function
PCHAS_0612200	glutathione peroxidase-like thioredoxin peroxidase, putative
PCHAS_1029600	DnaJ protein, putative
PCHAS_1416900	choline-phosphate cytidylyltransferase, putative
PCHAS_1216100	conserved Plasmodium protein, unknown function
PCHAS_0313000	T-complex protein 1 subunit theta, putative
PCHAS_1311000	heat shock protein 90, putative
PCHAS_0205900	conserved Plasmodium protein, unknown function
PCHAS_1370700	fam-a protein
PCHAS_0416800	conserved Plasmodium protein, unknown function
PCHAS_0727400	DNA helicase MCM9, putative
PCHAS_0200061	fam-a protein
PCHAS_0411300	glycogen synthase kinase 3, putative
PCHAS_0626800	PIR protein
PCHAS_0732200	Plasmodium exported protein, unknown function
PCHAS_0613900	conserved Plasmodium protein, unknown function
PCHAS_0406900	conserved Plasmodium protein, unknown function
PCHAS_1306600	CCAAT-binding transcription factor, putative
PCHAS_0709000	conserved Plasmodium protein, unknown function
PCHAS_1027900	conserved Plasmodium protein, unknown function
PCHAS_1342200	conserved Plasmodium protein, unknown function
PCHAS_0617500	exported serine/threonine protein kinase, putative
PCHAS_1229700	Plasmodium exported protein (PHIST), unknown function
PCHAS_1145800	lysophospholipase, putative
PCHAS_0817300	major facilitator superfamily domain-containing protein, putative
PCHAS_1207100	endonuclease, putative
PCHAS_0108900	palmitoyltransferase DHHC2, putative
PCHAS_0702200	fam-a protein
PCHAS_1404500	DNA ligase I, putative
PCHAS_1411700	ATP synthase subunit gamma, mitochondrial, putative
PCHAS_0834800	conserved Plasmodium protein, unknown function
PCHAS_1126500	choline/ethanolaminephosphotransferase, putative
PCHAS_0711300	conserved Plasmodium protein, unknown function
PCHAS_0604100	conserved Plasmodium protein, unknown function
PCHAS_1331900	fam-a protein
PCHAS_0904900	prefoldin, putative
PCHAS_1101900	merozoite surface protein 8, putative
PCHAS_0722000	high mobility group protein B2, putative
PCHAS_1401500	fam-a protein
PCHAS_0835500	transcription factor with AP2 domain(s), putative
PCHAS_1115700	conserved protein, unknown function
PCHAS_0603000	mitochondrial phosphate carrier protein, putative
PCHAS_0104600	conserved Plasmodium protein, unknown function
PCHAS_0831400	zinc finger protein, putative
PCHAS_1329600	cytochrome c1 precursor, putative
PCHAS_0724700	26S protease regulatory subunit 6B, putative
PCHAS_0202600	tubulin-specific chaperone a, putative
PCHAS_1029700	diphthamide biosynthesis protein 1, putative
PCHAS_1229300	conserved Plasmodium protein, unknown function
PCHAS_1407500	U3 small nucleolar RNA-associated protein 6, putative
PCHAS_0730300	protein transport protein GOT1, putative
PCHAS_0805500	cytoskeleton associated protein, putative
PCHAS_1326000	ATP-dependent RNA helicase DBP5, putative
PCHAS_1030500	ubiquitin-conjugating enzyme, putative
PCHAS_1213600	conserved Plasmodium protein, unknown function
PCHAS_1436800	aminophospholipid-transporting P-ATPase, putative
PCHAS_1231000	conserved Plasmodium protein, unknown function
PCHAS_1032800	conserved Plasmodium protein, unknown function
PCHAS_1125200	mitochondrial ribosomal protein L46 precursor, putative
PCHAS_1133600	T-complex protein 1 subunit delta, putative
PCHAS_0404900	conserved Plasmodium protein, unknown function
PCHAS_1040900	choline kinase, putative
PCHAS_0402400	exportin-1, putative
PCHAS_0932000	conserved Plasmodium protein, unknown function
PCHAS_0721200	DNA helicase, putative
PCHAS_1420700	ras-related protein Rab-11A, putative
PCHAS_0406100	T-complex protein 1 subunit beta, putative
PCHAS_0933900	ubiquitin conjugation factor E4 B, putative
PCHAS_0809200	ATP-dependent protease ATPase subunit ClpY, putative
PCHAS_1221500	conserved Plasmodium protein, unknown function
PCHAS_0523900	conserved Plasmodium protein, unknown function
PCHAS_1109400	conserved Plasmodium protein, unknown function
PCHAS_1318300	E3 SUMO-protein ligase NSE2, putative
PCHAS_1228800	transcription factor with AP2 domain(s), putative
PCHAS_1464200	conserved Plasmodium protein, unknown function
PCHAS_0212900	conserved Plasmodium protein, unknown function
PCHAS_1313500	M17 leucyl aminopeptidase, putative
PCHAS_1301800	fam-a protein
PCHAS_0929900	nucleic acid binding protein, putative
PCHAS_0905600	D-tyrosyl-tRNA(Tyr) deacylase, putative
PCHAS_1220700	conserved Plasmodium protein, unknown function
PCHAS_1219900	Cg8 protein, putative
PCHAS_0318800	fam-b protein
PCHAS_1441900	conserved Plasmodium protein, unknown function
PCHAS_1104800	DNA mismatch repair protein MSH6, putative
PCHAS_0318100	replication factor C subunit 1, putative
PCHAS_0921100	conserved Plasmodium protein, unknown function
PCHAS_1041200	fam-b protein
PCHAS_1310100	serine/threonine protein kinase, putative
PCHAS_1401700	acyl-CoA synthetase, putative
PCHAS_0400700	fam-b protein
PCHAS_1009300	conserved Plasmodium protein, unknown function
PCHAS_0618000	conserved Plasmodium protein, unknown function
PCHAS_1247700	fam-a protein
PCHAS_0904800	DNA repair protein RAD51, putative
PCHAS_1461300	conserved Plasmodium protein, unknown function
PCHAS_1338400	RAP protein, putative
PCHAS_0704300	ribosome assembly protein 4, putative
PCHAS_1455900	mitochondrial ribosomal protein L23 precursor, putative
PCHAS_0609900	conserved Plasmodium protein, unknown function
PCHAS_1441600	conserved Plasmodium protein, unknown function
PCHAS_0206500	RAP protein, putative
PCHAS_1410500	conserved Plasmodium protein, unknown function
PCHAS_1118800	conserved Plasmodium protein, unknown function
PCHAS_0804000	conserved Plasmodium protein, unknown function
PCHAS_0300700	PIR protein
PCHAS_1039300	dynein light chain, putative
PCHAS_0418900	ATP-dependent RNA helicase DDX60, putative
PCHAS_0728000	conserved Plasmodium protein, unknown function
PCHAS_0405500	activator of Hsp90 ATPase, putative
PCHAS_1431500	proline--tRNA ligase, putative
PCHAS_1228300	adenylyl cyclase beta, putative
PCHAS_0822900	conserved Plasmodium protein, unknown function
PCHAS_1352200	eukaryotic translation initiation factor 6, putative
PCHAS_1034300	WD repeat-containing protein, putative
PCHAS_0415000	inorganic pyrophosphatase, putative
PCHAS_1236700	ribosomal large subunit pseudouridylate synthase, putative
PCHAS_1422000	mitochondrial ribosomal protein S5 precursor, putative
PCHAS_1350200	elongation factor Tu, putative
PCHAS_0101600	ATP-dependent RNA helicase, putative
PCHAS_1030100	30S ribosomal protein S9, putative
PCHAS_1356500	60S ribosomal protein L6-2, putative
PCHAS_0935700	mitochondrial inner membrane protein OXA1, putative
PCHAS_0606000	zinc finger protein, putative
PCHAS_0111500	cytoplasmic tRNA 2-thiolation protein 1, putative
PCHAS_0807700	26S proteasome non-ATPase regulatory subunit 9, putative
PCHAS_1224600	conserved Plasmodium protein, unknown function
PCHAS_0903500	apicoplast ribosomal protein S15 precursor, putative
PCHAS_0617800	prefoldin subunit 3, putative
PCHAS_1354900	RanBPM and CLTH-like protein, putative
PCHAS_0311400	conserved Plasmodium protein, unknown function
PCHAS_1115900	malate:quinone oxidoreductase, putative
PCHAS_1455100	pre-mRNA-splicing factor CWC22, putative
PCHAS_0821100	regulator of chromosome condensation, putative
PCHAS_0914900	myosin light chain B, putative
PCHAS_1316200	conserved Plasmodium protein, unknown function
PCHAS_1246800	fam-c protein
PCHAS_1128600	DNA polymerase epsilon catalytic subunit A, putative
PCHAS_0103600	transcription factor with AP2 domain(s), putative
PCHAS_1302100	fam-a protein
PCHAS_0827900	conserved Plasmodium protein, unknown function
PCHAS_1228700	1-cys peroxiredoxin, putative
PCHAS_0316300	calcium-dependent protein kinase 1, putative
PCHAS_1356300	LMBR1 domain-containing protein, putative
PCHAS_1363400	kinetochore protein SPC25, putative
PCHAS_1341500	conserved Plasmodium protein, unknown function
PCHAS_1009500	conserved Plasmodium protein, unknown function
PCHAS_0603800	origin recognition complex subunit 1, putative
PCHAS_0107000	GTP-binding protein, putative
PCHAS_0928500	structural maintenance of chromosomes protein 1, putative
PCHAS_1468000	fam-a protein
PCHAS_0413600	zinc finger protein, putative
PCHAS_0107100	conserved Plasmodium protein, unknown function
PCHAS_1353000	histone H3-like centromeric protein CSE4, putative
PCHAS_1438800	protein TSSC1, putative
PCHAS_0616800	queuine tRNA-ribosyltransferase, putative
PCHAS_1444900	conserved Plasmodium protein, unknown function
PCHAS_1324500	vacuolar protein sorting-associated protein 4, putative
PCHAS_1140400	mitochondrial ribosomal protein S17 precursor, putative
PCHAS_1403300	conserved Plasmodium protein, unknown function
PCHAS_0619000	conserved Plasmodium protein, unknown function
PCHAS_1041300	fam-a protein
PCHAS_0304800	3'-5' exonuclease, putative
PCHAS_1409200	tyrosine recombinase, putative
PCHAS_0404700	conserved Plasmodium membrane protein, unknown function
PCHAS_1140700	ubiquitin-activating enzyme, putative
PCHAS_0912200	palmitoyltransferase DHHC9, putative
PCHAS_0111800	nucleolar GTP-binding protein 1, putative
PCHAS_1342000	adenosine-diphosphatase, putative
PCHAS_1362400	conserved Plasmodium protein, unknown function
PCHAS_1364700	nucleoside transporter 1, putative
PCHAS_1318900	ribosome biogenesis protein TSR1, putative
PCHAS_0813200	conserved Plasmodium protein, unknown function
PCHAS_0517000	S-adenosylmethionine decarboxylase/ornithine decarboxylase, putative
PCHAS_1446800	conserved Plasmodium protein, unknown function
PCHAS_0108200	conserved Plasmodium protein, unknown function
PCHAS_1142300	conserved Plasmodium protein, unknown function
PCHAS_1446300	T-complex protein 1 subunit gamma, putative
PCHAS_1338700	proteasome subunit beta type-2, putative
PCHAS_0618500	actin-related protein, putative
PCHAS_0701400	PIR protein
PCHAS_0931000	apical membrane antigen 1, putative
PCHAS_0100600	conserved rodent malaria protein, unknown function
PCHAS_1200900	fam-a protein
PCHAS_1014100	mitogen-activated protein kinase 1, putative
PCHAS_0213881	fam-a protein
PCHAS_0602100	fam-a protein
PCHAS_0937000	sporozoite and liver stage tryptophan-rich protein, putative
PCHAS_0513400	conserved Plasmodium protein, unknown function
PCHAS_0303900	5'-3' exonuclease, putative
PCHAS_0819500	50S ribosomal protein L3, apicoplast, putative
PCHAS_0400900	erythrocyte membrane antigen 1
PCHAS_1025600	conserved Plasmodium protein, unknown function
PCHAS_1318200	conserved Plasmodium protein, unknown function
PCHAS_1231400	pyridoxal kinase, putative
PCHAS_1350900	CPW-WPC family protein
PCHAS_0403100	plasmoredoxin, putative
PCHAS_0714400	conserved Plasmodium protein, unknown function
PCHAS_0702900	conserved Plasmodium protein, unknown function
PCHAS_1007800	conserved Plasmodium protein, unknown function
PCHAS_0925400	fam-d protein
PCHAS_1112100	conserved Plasmodium protein, unknown function
PCHAS_1466700	ATP-dependent RNA helicase DRS1, putative
PCHAS_1231100	RNA and export factor binding protein, putative
PCHAS_1433800	conserved Plasmodium protein, unknown function
PCHAS_0213200	Plasmodium exported protein, unknown function
PCHAS_0303100	conserved Plasmodium protein, unknown function
PCHAS_1235000	zinc finger protein, putative
PCHAS_0309600	conserved Plasmodium protein, unknown function
PCHAS_1349900	DNAJ like protein, putative
PCHAS_1409400	conserved Plasmodium protein, unknown function
PCHAS_0924700	conserved Plasmodium protein, unknown function
PCHAS_1131200	RAP protein, putative
PCHAS_0209400	mitochondrial import inner membrane translocase subunit TIM50, putative
PCHAS_1010000	ataxin-2 like protein, putative
PCHAS_0413100	conserved Plasmodium protein, unknown function
PCHAS_1130300	inositol-polyphosphate 5-phosphatase, putative
PCHAS_0518900	tRNA pseudouridine synthase D, putative
PCHAS_0801200	conserved Plasmodium protein, unknown function
PCHAS_0713600	tudor staphylococcal nuclease, putative
PCHAS_1140000	aldehyde reductase, putative
PCHAS_1223900	ras-related protein Rab-18, putative
PCHAS_1437800	conserved Plasmodium protein, unknown function
PCHAS_1224800	DnaJ protein, putative
PCHAS_1122500	conserved Plasmodium protein, unknown function
PCHAS_0207100	4-hydroxy-3-methylbut-2-enyl diphosphate reductase, putative
PCHAS_1354700	conserved Plasmodium protein, unknown function
PCHAS_0514400	conserved Plasmodium protein, unknown function
PCHAS_1323600	mitochondrial ribosomal protein L28 precursor, putative
PCHAS_1128700	conserved Plasmodium protein, unknown function
PCHAS_0722300	conserved Plasmodium protein, unknown function
PCHAS_1417400	DNA replication licensing factor MCM4, putative
PCHAS_1467250	fam-b protein
PCHAS_0806200	kinesin-8, putative
PCHAS_0819800	ATP-dependent DNA helicase Q1, putative
PCHAS_0820700	major facilitator superfamily domain-containing protein, putative
PCHAS_0925000	conserved Plasmodium protein, unknown function
PCHAS_0700100	Plasmodium exported protein, unknown function
PCHAS_0410400	conserved Plasmodium protein, unknown function
PCHAS_0915300	tRNA m(1)G methyltransferase, putative
PCHAS_0113200	fam-b protein
PCHAS_1116500	histone H2A, putative
PCHAS_1360300	myosin A, putative
PCHAS_0518600	ADP-ribosylation factor, putative
PCHAS_1303000	fam-a protein
PCHAS_1467550	fam-b protein
PCHAS_0318900	conserved rodent malaria protein, unknown function
PCHAS_0404600	conserved Plasmodium protein, unknown function
PCHAS_0807200	conserved Plasmodium protein, unknown function
PCHAS_1325100	protein PET117, putative
PCHAS_1129900	proteasome subunit alpha type-4, putative
PCHAS_1221600	conserved Plasmodium protein, unknown function
PCHAS_0820100	gamma-glutamylcysteine synthetase, putative
PCHAS_1238500	conserved Plasmodium protein, unknown function
PCHAS_0909200	conserved protein, unknown function
PCHAS_0910500	conserved Plasmodium protein, unknown function
PCHAS_1445900	conserved Plasmodium protein, unknown function
PCHAS_0408900	conserved Plasmodium protein, unknown function
PCHAS_0310200	ras-related protein Rab-5A, putative
PCHAS_1014300	large subunit GTPase 1, putative
PCHAS_0900200	fam-b protein
PCHAS_1327800	snRNA-activating protein complex subunit 3, putative
PCHAS_0602400	XPA binding protein 1, putative
PCHAS_1369800	thioredoxin-related protein, putative
PCHAS_1448700	asparagine-rich protein, putative
PCHAS_0806400	conserved Plasmodium protein, unknown function
PCHAS_0937300	Plasmodium exported protein, unknown function
PCHAS_0623600	mitochondrial import inner membrane translocase subunit TIM14, putative
PCHAS_1356900	conserved Plasmodium protein, unknown function
PCHAS_0802900	peptide chain release factor 2, putative
PCHAS_0105500	RNA-binding protein, putative
PCHAS_1018700	phosphoenolpyruvate carboxylase, putative
PCHAS_0212100	conserved Plasmodium protein, unknown function
PCHAS_0508200	chromodomain-helicase-DNA-binding protein 1, putative
PCHAS_1312600	RNA-binding protein, putative
PCHAS_1416800	pre-mRNA-processing factor 40, putative
PCHAS_0903600	conserved Plasmodium protein, unknown function
PCHAS_0606300	high mobility group protein B3, putative
PCHAS_1213200	conserved Plasmodium protein, unknown function
PCHAS_1401751	hypothetical protein
PCHAS_1241000	inner membrane complex protein 1g, putative
PCHAS_1441400	histone chaperone ASF1, putative
PCHAS_1010700	cytochrome c oxidase assembly protein COX15, putative
PCHAS_1341000	DnaJ protein, putative
PCHAS_1246700	Plasmodium exported protein, unknown function
PCHAS_0731700	fam-a protein
PCHAS_1360700	conserved Plasmodium protein, unknown function
PCHAS_0707000	DnaJ protein, putative
PCHAS_1001300	fam-a protein
PCHAS_1353200	conserved Plasmodium protein, unknown function
PCHAS_0302300	fam-b protein
PCHAS_1461900	conserved Plasmodium protein, unknown function
PCHAS_0626000	haloacid dehalogenase-like hydrolase, putative
PCHAS_1352800	conserved Plasmodium protein, unknown function
PCHAS_0113100	major facilitator superfamily-related transporter, putative
PCHAS_1130700	60S ribosomal protein L7-2, putative
PCHAS_1034800	conserved Plasmodium protein, unknown function
PCHAS_1439000	conserved Plasmodium protein, unknown function
PCHAS_0600400	conserved Plasmodium chabaudi protein, unknown function
PCHAS_0921200	conserved Apicomplexan protein, unknown function
PCHAS_0913100	heat shock protein 101, putative
PCHAS_0618300	conserved Plasmodium protein, unknown function
PCHAS_0609300	conserved Plasmodium protein, unknown function
PCHAS_1206500	conserved Plasmodium protein, unknown function
PCHAS_1448600	conserved Plasmodium protein, unknown function
PCHAS_1209000	conserved Plasmodium protein, unknown function
PCHAS_1025300	conserved Plasmodium protein, unknown function
PCHAS_0518700	conserved Plasmodium protein, unknown function
PCHAS_1221800	conserved Plasmodium protein, unknown function
PCHAS_1111700	conserved Plasmodium protein, unknown function
PCHAS_0925100	spermidine synthase, putative
PCHAS_1012000	conserved Plasmodium protein, unknown function
PCHAS_0926000	fam-d protein
PCHAS_1223400	tyrosine--tRNA ligase, putative
PCHAS_0310700	tyrosine kinase-like protein, putative
PCHAS_1005100	conserved Plasmodium protein, unknown function
PCHAS_1421600	3',5'-cyclic nucleotide phosphodiesterase, putative
PCHAS_0934900	conserved Plasmodium protein, unknown function
PCHAS_1145100	conserved Plasmodium protein, unknown function
PCHAS_1223200	AP-3 complex subunit delta, putative
PCHAS_0729200	conserved Plasmodium protein, unknown function
PCHAS_1245000	phosphoenolpyruvate/phosphate translocator, putative
PCHAS_1019400	60S ribosomal protein L21, putative
PCHAS_0722600	asparagine-rich antigen, putative
PCHAS_0901500	syntaxin, putative
PCHAS_0617100	serine--tRNA ligase, putative
PCHAS_0201900	selenocysteine-specific elongation factor selB homologue, putative
PCHAS_0519800	conserved Plasmodium protein, unknown function
PCHAS_1335000	DNA-3-methyladenine glycosylase, putative
PCHAS_0109000	conserved Plasmodium protein, unknown function
PCHAS_1207000	zinc finger protein, putative
PCHAS_1026200	cysteine protease ATG4, putative
PCHAS_1248600	fam-a protein
PCHAS_1107400	SET domain protein, putative
PCHAS_1025000	conserved Plasmodium protein, unknown function
PCHAS_1444400	conserved Plasmodium protein, unknown function
PCHAS_0115400	fam-a protein
PCHAS_1016600	conserved Plasmodium protein, unknown function
PCHAS_0213821	PIR protein
PCHAS_0828700	RNA-binding protein, putative
PCHAS_1039700	condensin complex subunit 1, putative
PCHAS_1302300	fam-a protein
PCHAS_0722200	rhoptry neck protein 5, putative
PCHAS_1360900	conserved Plasmodium protein, unknown function
PCHAS_0809900	conserved Plasmodium protein, unknown function
PCHAS_0938321	fam-a protein
PCHAS_1215800	Rh5 interacting protein, putative
PCHAS_0821900	conserved Plasmodium protein, unknown function
PCHAS_1211500	hypoxanthine-guanine phosphoribosyltransferase, putative
PCHAS_1406400	conserved Plasmodium protein, unknown function
PCHAS_1302050	fam-c protein
PCHAS_1036200	glideosome associated protein with multiple membrane spans 3, putative
PCHAS_1123600	conserved Plasmodium protein, unknown function
PCHAS_0908600	conserved Plasmodium protein, unknown function
PCHAS_1134200	conserved Plasmodium protein, unknown function
PCHAS_1131900	conserved Plasmodium protein, unknown function
PCHAS_0210700	actin-like protein, putative
PCHAS_1424000	cation diffusion facilitator family protein, putative
PCHAS_0523600	conserved Plasmodium protein, unknown function
PCHAS_0713000	subtilisin-like protease 2, putative
PCHAS_0110500	conserved Plasmodium protein, unknown function
PCHAS_0512600	nucleolar preribosomal assembly protein, putative
PCHAS_1217700	peptidase, putative
PCHAS_1406500	conserved Plasmodium protein, unknown function
PCHAS_1014800	NADP-specific glutamate dehydrogenase, putative
PCHAS_1326100	GTP-binding protein, putative
PCHAS_0625200	fam-a protein
PCHAS_1340900	GTPase-activating protein, putative
PCHAS_1445600	conserved Plasmodium protein, unknown function
PCHAS_1466500	thymidylate kinase, putative
PCHAS_1220600	Cg7 protein, putative
PCHAS_1465500	vacuolar protein sorting-associated protein 26, putative
PCHAS_1325000	chabaupain 1
PCHAS_0810100	ribosomal RNA methyltransferase, putative
PCHAS_0104900	cyclin dependent kinase binding protein, putative
PCHAS_1422700	palmitoyltransferase DHHC4, putative
PCHAS_1405500	conserved Plasmodium protein, unknown function
PCHAS_1442600	VAC14 domain-containing protein, putative
PCHAS_0932800	conserved Plasmodium membrane protein, unknown function
PCHAS_1035900	rRNA 2'-O-methyltransferase fibrillarin, putative
PCHAS_0111900	conserved Plasmodium protein, unknown function
PCHAS_1005600	methyltransferase, putative
PCHAS_1040500	conserved Plasmodium protein, unknown function
PCHAS_1422400	histone H2B variant, putative
PCHAS_1036900	conserved Plasmodium protein, unknown function
PCHAS_1312700	conserved Plasmodium protein, unknown function
PCHAS_0504900	conserved Plasmodium protein, unknown function
PCHAS_0814200	26S proteasome regulatory subunit RPN8, putative
PCHAS_1410100	vacuolar protein sorting-associated protein 18, putative
PCHAS_1312300	mitochondrial ribosomal protein S29 precursor, putative
PCHAS_0304100	conserved Plasmodium protein, unknown function
PCHAS_1202800	conserved Plasmodium protein, unknown function
PCHAS_0930000	conserved Plasmodium protein, unknown function
PCHAS_0512800	conserved Plasmodium protein, unknown function
PCHAS_1037300	RING zinc finger protein, putative
PCHAS_0603300	trimethylguanosine synthase, putative
PCHAS_1108100	single-stranded DNA-binding protein, putative
PCHAS_0717900	mitochondrial ribosomal protein L4 precursor, putative
PCHAS_0505600	conserved Plasmodium protein, unknown function
PCHAS_0916400	CorA-like Mg2+ transporter protein, putative
PCHAS_1240200	zinc finger protein, putative
PCHAS_1221300	conserved Plasmodium protein, unknown function
PCHAS_0407300	conserved Plasmodium protein, unknown function
PCHAS_1237600	conserved Plasmodium protein, unknown function
PCHAS_0204700	centrin-1, putative
PCHAS_0504000	conserved Plasmodium protein, unknown function
PCHAS_1214900	ribonucleoside-diphosphate reductase small chain, putative
PCHAS_0913200	conserved Plasmodium protein, unknown function
PCHAS_1367000	conserved Plasmodium protein, unknown function
PCHAS_0819300	glideosome-associated protein 50, putative
PCHAS_1438500	conserved Plasmodium protein, unknown function
PCHAS_1344400	conserved Plasmodium protein, unknown function
PCHAS_0209800	DNA (cytosine-5)-methyltransferase, putative
PCHAS_0515400	conserved Plasmodium protein, unknown function
PCHAS_1202200	conserved Plasmodium protein, unknown function
PCHAS_0103000	cation/H+ antiporter, putative
PCHAS_0511500	peroxiredoxin, putative
PCHAS_0803200	conserved Plasmodium protein, unknown function
PCHAS_0112500	conserved Plasmodium protein, unknown function
PCHAS_1026600	prefoldin subunit 2, putative
PCHAS_1113800	ribose-5-phosphate isomerase, putative
PCHAS_1137500	conserved Plasmodium protein, unknown function
PCHAS_0209100	conserved Plasmodium protein, unknown function
PCHAS_0625000	lysophospholipase, putative
PCHAS_1441300	conserved Plasmodium protein, unknown function
PCHAS_1347100	conserved Plasmodium protein, unknown function
PCHAS_0212500	conserved Plasmodium protein, unknown function
PCHAS_0702600	mitochondrial ATP synthase delta subunit, putative
PCHAS_1443900	ATP-dependent RNA helicase, putative
PCHAS_0304600	5'-3' exonuclease, putative
PCHAS_0605200	conserved Plasmodium protein, unknown function
PCHAS_0201500	phosphatidylinositol-4-phosphate 5-kinase, putative
PCHAS_0620000	Ham1-like protein, putative
PCHAS_0719600	conserved Plasmodium protein, unknown function
PCHAS_0817500	conserved Plasmodium protein, unknown function
PCHAS_1309900	conserved Plasmodium protein, unknown function
PCHAS_1126900	conserved Plasmodium protein, unknown function
PCHAS_0407400	T-complex protein 1 subunit eta, putative
PCHAS_1211700	GMP synthase [glutamine-hydrolyzing], putative
PCHAS_1208300	conserved Plasmodium protein, unknown function
PCHAS_1030700	AAA family ATPase, putative
PCHAS_1001900	conserved Plasmodium protein, unknown function
PCHAS_1017300	WW domain-binding protein 11, putative
PCHAS_1408900	conserved Plasmodium protein, unknown function
PCHAS_0835200	TFIIH basal transcription factor complex helicase XPD subunit, putative
PCHAS_1327000	FYVE and coiled-coil domain-containing protein, putative
PCHAS_1350100	conserved Plasmodium protein, unknown function
PCHAS_0914500	insulinase, putative
PCHAS_0106000	coatomer alpha subunit, putative
PCHAS_0113800	fam-a protein
PCHAS_1322600	ferlin, putative
PCHAS_0507300	conserved Plasmodium protein, unknown function
PCHAS_1112900	deoxyribodipyrimidine photo-lyase, putative
PCHAS_1302500	fam-a protein
PCHAS_0834600	gamma-tubulin complex component, putative
PCHAS_0920300	conserved Plasmodium protein, unknown function
PCHAS_1404400	condensin complex subunit 2, putative
PCHAS_1000600	PIR protein
PCHAS_0311100	conserved Plasmodium protein, unknown function
PCHAS_1330400	fam-a protein
PCHAS_0705000	serine/threonine protein kinase, putative
PCHAS_1117600	phosphatidylinositol N-acetylglucosaminyltransferase subunit GPI1, putative
PCHAS_0731100	fam-a protein
PCHAS_1314400	mitochondrial ribosomal protein S14 precursor, putative
PCHAS_1240400	structural maintenance of chromosomes protein 6, putative
PCHAS_0516200	conserved Plasmodium protein, unknown function
PCHAS_0822200	ubiquitin-conjugating enzyme, putative
PCHAS_1006600	conserved Plasmodium protein, unknown function
PCHAS_1431800	GPI ethanolamine phosphate transferase 3, putative
PCHAS_0904000	DEAD/DEAH box helicase, putative
PCHAS_0928400	methyltransferase, putative
PCHAS_1372000	fam-a protein
PCHAS_1247900	fam-a protein
PCHAS_1426500	conserved Plasmodium protein, unknown function
PCHAS_1424300	RAP protein, putative
PCHAS_1355500	protein kinase 6, putative
PCHAS_1127700	RNA-binding protein, putative
PCHAS_1340000	histone deacetylase, putative
PCHAS_1442400	small subunit rRNA processing factor, putative
PCHAS_1142800	conserved Plasmodium protein, unknown function
PCHAS_1204500	DnaJ protein, putative
PCHAS_1460900	mitochondrial ribosomal protein L3 precursor, putative
PCHAS_0610200	50S ribosomal protein L1, apicoplast, putative
PCHAS_1218700	nicotinamidase, putative
PCHAS_0601500	fam-a protein
PCHAS_1132700	cdc2-related kinase 2, putative
PCHAS_0609100	zinc finger protein, putative
PCHAS_1409900	H/ACA ribonucleoprotein complex subunit 1, putative
PCHAS_0318200	Plasmodium exported protein, unknown function
PCHAS_0313700	conserved Plasmodium protein, unknown function
PCHAS_0829300	conserved Plasmodium protein, unknown function
PCHAS_0415700	arginase, putative
PCHAS_0835000	conserved Plasmodium protein, unknown function
PCHAS_1454600	conserved protein, unknown function
PCHAS_0510000	conserved Plasmodium protein, unknown function
PCHAS_0207000	conserved protein, unknown function
PCHAS_0314200	conserved Plasmodium protein, unknown function
PCHAS_0524600	tryptophan-rich protein
PCHAS_1467150	conserved Plasmodium chabaudi protein, unknown function
PCHAS_0614500	DEAD box ATP-dependent RNA helicase, putative
PCHAS_1038100	conserved Plasmodium protein, unknown function
PCHAS_1413200	eukaryotic translation initation factor 4 gamma, putative
PCHAS_0108500	conserved Plasmodium protein, unknown function
PCHAS_1233600	SWIB/MDM2 domain-containing protein, putative
PCHAS_0320500	fam-a protein
PCHAS_0818800	conserved Plasmodium protein, unknown function
PCHAS_0416100	vacuolar protein sorting-associated protein 46, putative
PCHAS_1445200	NIMA related kinase 1, putative
PCHAS_1144400	glycosylphosphatidylinositol anchor attachment 1 protein, putative
PCHAS_1128800	ribosome biogenesis protein YTM1, putative
PCHAS_0110000	succinate dehydrogenase subunit 3, putative
PCHAS_0512500	rRNA-processing protein EBP2, putative
PCHAS_1129300	tetratricopeptide repeat protein, putative
PCHAS_1335700	conserved Plasmodium protein, unknown function
PCHAS_0926100	fam-d protein
PCHAS_0922500	conserved Plasmodium protein, unknown function
PCHAS_1041900	fam-a protein
PCHAS_1335600	conserved Plasmodium protein, unknown function
PCHAS_1410200	conserved Plasmodium protein, unknown function
PCHAS_1215000	enolase, putative
PCHAS_0200041	fam-a protein
PCHAS_1139200	conserved Plasmodium protein, unknown function
PCHAS_0927400	A/G-specific adenine glycosylase, putative
PCHAS_0823700	phosphoglycerate kinase, putative
PCHAS_1429000	protein phosphatase PPM5, putative
PCHAS_1400800	haloacid dehalogenase-like hydrolase, putative
PCHAS_0510300	conserved Plasmodium protein, unknown function
PCHAS_0714700	translation initiation factor IF-3, putative
PCHAS_1315400	conserved Plasmodium protein, unknown function
PCHAS_1405900	mitogen-activated protein kinase phosphatase 1, putative
PCHAS_0722800	tRNA modification GTPase, putative
PCHAS_1313700	centrin-2, putative
PCHAS_0806500	E3 ubiquitin-protein ligase RBX1, putative
PCHAS_1024900	ATP-dependent rRNA helicase SPB4, putative
PCHAS_1102400	50S ribosomal protein L28, apicoplast, putative
PCHAS_1326300	conserved Plasmodium protein, unknown function
PCHAS_0918200	cupin-like protein, putative
PCHAS_0711900	ubiquitin-related modifier 1, putative
PCHAS_1122600	conserved Plasmodium protein, unknown function
PCHAS_1351900	SAM-dependent RNA methyltransferase, putative
PCHAS_1315100	U3 small nucleolar RNA-associated protein 12, putative
PCHAS_0731350	fam-c protein
PCHAS_0702800	protein farnesyltransferase subunit beta, putative
PCHAS_0829800	conserved Plasmodium protein, unknown function
PCHAS_1128100	cullin-like protein, putative
PCHAS_1239800	50S ribosomal protein L12, apicoplast, putative
PCHAS_0402100	ABC transporter B family member 4, putative
PCHAS_1108900	asparagine--tRNA ligase, putative
PCHAS_1344100	conserved Plasmodium protein, unknown function
PCHAS_0722100	conserved Plasmodium protein, unknown function
PCHAS_1447400	WD repeat-containing protein, putative
PCHAS_1241900	conserved protein, unknown function
PCHAS_1467300	conserved rodent malaria protein, unknown function
PCHAS_1104700	conserved Plasmodium protein, unknown function
PCHAS_1119500	conserved Plasmodium protein, unknown function
PCHAS_1129200	ATP-dependent RNA helicase HAS1, putative
PCHAS_0411200	26S proteasome regulatory subunit RPN12, putative
PCHAS_1446900	conserved Plasmodium protein, unknown function
PCHAS_1344600	dihydrofolate synthase/folylpolyglutamate synthase, putative
PCHAS_1244800	conserved Plasmodium protein, unknown function
PCHAS_1037700	conserved Plasmodium protein, unknown function
PCHAS_1429100	ABC1 family, putative
PCHAS_0707400	conserved Plasmodium protein, unknown function
PCHAS_0405700	FAD-dependent glycerol-3-phosphate dehydrogenase, putative
PCHAS_1224200	gas41 homologue, putative
PCHAS_0520100	conserved Plasmodium protein, unknown function
PCHAS_1115100	NLI interacting factor-like phosphatase, putative
PCHAS_1239100	conserved Plasmodium protein, unknown function
PCHAS_0812400	phosphatidylinositol N-acetylglucosaminyltransferase, putative
PCHAS_0621400	rhoptry-associated leucine zipper-like protein 1, putative
PCHAS_1309800	conserved Plasmodium protein, unknown function
PCHAS_0514000	conserved Plasmodium protein, unknown function
PCHAS_0837100	fam-a protein
PCHAS_1217500	conserved Plasmodium protein, unknown function
PCHAS_0808100	DNA replication complex GINS protein, putative
PCHAS_0114100	fam-a protein
PCHAS_0521600	serine/threonine protein kinase RIO2, putative
PCHAS_1447800	serine/threonine protein kinase RIO1, putative
PCHAS_0701500	fam-a protein
PCHAS_1365800	conserved Plasmodium protein, unknown function
PCHAS_1350400	RNA-binding protein, putative
PCHAS_1138800	50S ribosomal protein L9, mitochondrial, putative
PCHAS_1406000	membrane integral peptidase, M50 family, putative
PCHAS_0931500	conserved Plasmodium protein, unknown function
PCHAS_1225700	conserved Plasmodium protein, unknown function
PCHAS_1440700	citrate/oxoglutarate carrier protein, putative
PCHAS_0414800	mitochondrial ribosomal protein L27 precursor, putative
PCHAS_0506600	ZIP domain-containing protein, putative
PCHAS_0621800	U3 small nucleolar RNA-associated protein 7, putative
PCHAS_1143000	ribosome biogenesis protein MRT4, putative
PCHAS_0622900	metallo-hydrolase/oxidoreductase, putative
PCHAS_1139800	conserved Plasmodium protein, unknown function
PCHAS_0908200	acylphosphatase, putative
PCHAS_1423800	conserved Plasmodium protein, unknown function
PCHAS_1236400	conserved Plasmodium protein, unknown function
PCHAS_0113400	fam-b protein
PCHAS_1425800	conserved Plasmodium protein, unknown function
PCHAS_1118300	conserved Plasmodium protein, unknown function
PCHAS_1005800	transcription factor, putative
PCHAS_0603600	conserved Plasmodium protein, unknown function
PCHAS_1017100	proliferation-associated protein 2g4, putative
PCHAS_1420200	ATP-dependent Clp protease adapter protein ClpS, putative
PCHAS_0520500	conserved Plasmodium protein, unknown function
PCHAS_1102500	4-diphosphocytidyl-2-C-methyl-D-erythritol kinase, putative
PCHAS_1113600	aspartate--tRNA ligase, putative
PCHAS_1219200	protein phosphatase inhibitor 2, putative
PCHAS_0807800	conserved Plasmodium protein, unknown function
PCHAS_0719200	2-oxoglutarate dehydrogenase E1 component, putative
PCHAS_0719000	conserved Plasmodium protein, unknown function
PCHAS_1449300	conserved protein, unknown function
PCHAS_0809300	translation initiation factor SUI1, putative
PCHAS_1308900	vacuolar-sorting protein SNF7, putative
PCHAS_1371000	fam-b protein
PCHAS_1003400	conserved Plasmodium protein, unknown function
PCHAS_1041600	lysophospholipase, putative
PCHAS_0726300	conserved Plasmodium protein, unknown function
PCHAS_0831500	diacylglycerol kinase, putative
PCHAS_0927700	conserved Plasmodium protein, unknown function
PCHAS_0938300	fam-a protein
PCHAS_1010600	ribonuclease H2 subunit B, putative
PCHAS_1132600	serine/threonine protein kinase, putative
PCHAS_0114800	PIR protein
PCHAS_0613300	ribonucleoside-diphosphate reductase large subunit, putative
PCHAS_0917900	serine/threonine protein kinase, putative
PCHAS_0808000	kinesin-5, putative
PCHAS_1402200	erythrocyte membrane antigen 1
PCHAS_0318300	Plasmodium exported protein, unknown function
PCHAS_0908500	peptidyl-prolyl cis-trans isomerase, putative
PCHAS_1239300	conserved Plasmodium protein, unknown function
PCHAS_0512200	methyltransferase, putative
PCHAS_1467200	fam-c protein
PCHAS_0935800	translation initiation factor eIF-2B subunit alpha, putative
PCHAS_1449800	conserved Plasmodium protein, unknown function
PCHAS_0610900	conserved Plasmodium protein, unknown function
PCHAS_0905800	succinyl-CoA synthetase alpha subunit, putative
PCHAS_1400500	haloacid dehalogenase-like hydrolase, putative
PCHAS_0823000	ribosome production factor 1, putative
PCHAS_1410400	mitochondrial ATP synthase delta subunit, putative
PCHAS_0504100	tRNA methyltransferase, putative
PCHAS_0823400	S-adenosylmethionine synthetase, putative
PCHAS_1111800	conserved Plasmodium protein, unknown function
PCHAS_1022100	mitochondrial ribosomal protein L21 precursor, putative
PCHAS_1100700	fam-a protein
PCHAS_0211800	60S ribosomal export protein NMD3, putative
PCHAS_0210100	conserved Plasmodium protein, unknown function
PCHAS_1457500	ATP-dependent RNA helicase DBP9, putative
PCHAS_0414300	zinc finger protein, putative
PCHAS_1243800	nucleolar preribosomal GTPase, putative
PCHAS_1328800	conserved Plasmodium protein, unknown function
PCHAS_0723300	chaperone protein ClpB1, putative
PCHAS_1438900	FbpA domain protein, putative
PCHAS_0625100	tryptophan-rich protein
PCHAS_0615800	transcription initiation factor IIA subunit 1, putative
PCHAS_0704400	conserved Plasmodium protein, unknown function
PCHAS_1144100	mitochondrial carrier protein, putative
PCHAS_1205000	CCR4-NOT transcription complex subunit 5, putative
PCHAS_1330500	fam-a protein
PCHAS_1342900	60S ribosomal protein L6, putative
PCHAS_1243200	eukaryotic translation initiation factor 3 subunit E, putative
PCHAS_1329900	conserved Plasmodium protein, unknown function
PCHAS_0832500	conserved Plasmodium protein, unknown function
PCHAS_0816000	major facilitator superfamily-related transporter, putative
PCHAS_0800900	centrin, putative
PCHAS_0729300	eukaryotic translation initiation factor 3 subunit M, putative
PCHAS_1348600	DNA-directed RNA polymerase III subunit RPC1, putative
PCHAS_1216300	40S ribosomal protein S3A, putative
PCHAS_1309600	geranylgeranyl transferase type-2 subunit alpha, putative
PCHAS_1127300	DnaJ protein, putative
PCHAS_1363100	inner membrane complex protein, putative
PCHAS_1248200	haloacid dehalogenase-like hydrolase, putative
PCHAS_0606700	conserved Plasmodium protein, unknown function
PCHAS_1100100	fam-a protein
PCHAS_1015300	plasmepsin IX, putative
PCHAS_0709900	conserved Plasmodium protein, unknown function
PCHAS_1355900	conserved Plasmodium protein, unknown function
PCHAS_1041400	fam-a protein
PCHAS_0406800	conserved Plasmodium protein, unknown function
PCHAS_0110900	conserved Plasmodium protein, unknown function
PCHAS_1029000	atypical protein kinase, ABC-1 family, putative
PCHAS_0913300	conserved Plasmodium membrane protein, unknown function
PCHAS_1206100	rhoGAP GTPase, putative
PCHAS_0110700	conserved Plasmodium protein, unknown function
PCHAS_0813000	conserved Plasmodium protein, unknown function
PCHAS_0511900	centrin-3, putative
PCHAS_1214600	conserved Plasmodium protein, unknown function
PCHAS_0931800	conserved Plasmodium protein, unknown function
PCHAS_0502600	serine/threonine protein phosphatase 8, putative
PCHAS_1460700	conserved Plasmodium protein, unknown function
PCHAS_0108800	conserved Plasmodium protein, unknown function
PCHAS_0207900	ATP dependent RNA helicase, putative
PCHAS_0105400	conserved Plasmodium protein, unknown function
PCHAS_1023700	DNL-type zinc finger protein, putative
PCHAS_1401000	lysophospholipase, putative
PCHAS_1431700	conserved Plasmodium protein, unknown function
PCHAS_0502400	tRNA pseudouridine synthase, putative
PCHAS_1460300	zinc finger protein, putative
PCHAS_1317800	conserved Plasmodium protein, unknown function
PCHAS_0704800	dynamin-like protein, putative
PCHAS_1008100	replication protein A1, large subunit, putative
PCHAS_0909100	conserved Plasmodium protein, unknown function
PCHAS_1122100	ATP-dependent RNA helicase SUV3, putative
PCHAS_0621000	conserved Plasmodium protein, unknown function
PCHAS_1465100	apicoplast dimethyladenosine synthase, putative
PCHAS_0606500	shewanella-like protein phosphatase 2, putative
PCHAS_1452900	vesicle transport v-SNARE protein VTI1, putative
PCHAS_1225200	conserved Plasmodium protein, unknown function
PCHAS_1036500	WD repeat-containing protein 65, putative
PCHAS_0703000	conserved Plasmodium protein, unknown function
PCHAS_0509100	conserved Plasmodium protein, unknown function
PCHAS_1413600	peptidyl-prolyl cis-trans isomerase, putative
PCHAS_0907200	vacuolar protein sorting-associated protein 35, putative
PCHAS_0809100	conserved Plasmodium protein, unknown function
PCHAS_1304800	conserved Plasmodium protein, unknown function
PCHAS_0719900	Snf2-related CBP activator, putative
PCHAS_1020200	60S ribosomal protein L7-3, putative
PCHAS_1211600	phosphoglucomutase, putative
PCHAS_0928000	60S ribosomal protein L38, putative
PCHAS_1020000	conserved Plasmodium protein, unknown function
PCHAS_0917300	tyrosine kinase-like protein, putative
PCHAS_1121700	EGF-like membrane protein, putative
PCHAS_1106500	subtilisin-like protease 3, putative
PCHAS_0100500	fam-a protein
PCHAS_0525411	PIR protein
PCHAS_1200850	fam-a protein
PCHAS_1000700	acyl-CoA synthetase, putative
PCHAS_1449200	cytochrome b5, putative
PCHAS_0718900	conserved Plasmodium protein, unknown function
PCHAS_1242800	conserved Plasmodium protein, unknown function
PCHAS_1467500	fam-a protein
PCHAS_1331400	fam-a protein
PCHAS_1146900	fam-a protein
PCHAS_1100900	Plasmodium exported protein, unknown function
PCHAS_0820900	pyridoxal 5'-phosphate dependent enzyme class III, putative
PCHAS_1429200	apicoplast ribosomal protein L33 precursor, putative
PCHAS_1370400	fam-b protein
PCHAS_1352700	conserved Plasmodium protein, unknown function
PCHAS_1246100	conserved Plasmodium protein, unknown function
PCHAS_0824400	nitric oxide synthase, putative
PCHAS_1403100	ATP-dependent RNA helicase DHR1, putative
PCHAS_1439400	diphthine--ammonia ligase, putative
PCHAS_0814100	tRNA (adenine(58)-N(1))-methyltransferase non-catalytic subunit TRM6, putative
PCHAS_0928700	conserved Plasmodium protein, unknown function
PCHAS_0919700	RAP protein, putative
PCHAS_1467800	fam-a protein
PCHAS_0610800	conserved Plasmodium protein, unknown function
PCHAS_0310300	ubiquinol-cytochrome-c reductase complex assembly factor 1, putative
PCHAS_1461000	conserved Plasmodium protein, unknown function
PCHAS_1331500	mitochondrial ribosomal protein S6-2 precursor, putative
PCHAS_1367800	ubiquitin-activating enzyme E1, putative
PCHAS_1202300	ribosome-binding factor A, putative
PCHAS_1038400	rRNA biogenesis protein RRP5, putative
PCHAS_1142400	suppressor of kinetochore protein 1, putative
PCHAS_0805800	conserved Plasmodium protein, unknown function
PCHAS_0107300	conserved Plasmodium protein, unknown function
PCHAS_1415000	conserved Plasmodium protein, unknown function
PCHAS_1220500	Cg2 protein, putative
PCHAS_0516800	RNA polymerase II-associated protein 1, putative
PCHAS_0936500	prohibitin, putative
PCHAS_1002800	conserved Plasmodium protein, unknown function
PCHAS_0824600	conserved Plasmodium protein, unknown function
PCHAS_1213800	prohibitin, putative
PCHAS_0102500	conserved Plasmodium protein, unknown function
PCHAS_1235500	protein phosphatase PPM9, putative
PCHAS_1241400	ADP-ribosylation factor GTPase-activating protein, putative
PCHAS_1233100	eukaryotic translation initiation factor 3 subunit B, putative
PCHAS_0932200	DNA-directed RNA polymerase I subunit RPA2, putative
PCHAS_0106200	translation initiation factor IF-2, putative
PCHAS_0718200	60S ribosomal protein L22, putative
PCHAS_1205800	PPPDE peptidase, putative
PCHAS_0109300	RNA-binding protein 25, putative
PCHAS_1025900	conserved Plasmodium protein, unknown function
PCHAS_1426400	conserved Plasmodium protein, unknown function
PCHAS_1456500	conserved Plasmodium protein, unknown function
PCHAS_0812600	conserved Plasmodium protein, unknown function
PCHAS_0613400	conserved Plasmodium protein, unknown function
PCHAS_0816100	GINS complex subunit Psf3, putative
PCHAS_1201800	conserved Plasmodium protein, unknown function
PCHAS_1006300	conserved Plasmodium protein, unknown function
PCHAS_0525100	Plasmodium exported protein, unknown function
PCHAS_0819900	conserved Plasmodium protein, unknown function
PCHAS_1323500	conserved Plasmodium protein, unknown function
PCHAS_0106900	conserved Plasmodium protein, unknown function
PCHAS_1451500	protein TOC75, putative
PCHAS_0715800	exonuclease, putative
PCHAS_1313200	conserved Plasmodium protein, unknown function
PCHAS_0924900	GPI-anchor transamidase, putative
PCHAS_0617700	mitochondrial ribosomal protein S8 precursor, putative
PCHAS_1357700	conserved Plasmodium protein, unknown function
PCHAS_1208900	kinesin-4, putative
PCHAS_0414700	microneme associated antigen, putative
PCHAS_0932700	regulator of chromosome condensation, putative
PCHAS_0315500	autophagy-related protein 11, putative
PCHAS_0813400	conserved Plasmodium protein, unknown function
PCHAS_1237700	50S ribosomal protein L17, apicoplast, putative
PCHAS_0510500	conserved Plasmodium protein, unknown function
PCHAS_1334800	conserved Plasmodium protein, unknown function
PCHAS_1244500	conserved Plasmodium protein, unknown function
PCHAS_1359900	conserved Plasmodium protein, unknown function
PCHAS_0609500	zinc finger transcription factor, putative
PCHAS_1212400	conserved Plasmodium protein, unknown function
PCHAS_1442000	isoleucine--tRNA ligase, putative
PCHAS_0600100	fam-a protein
PCHAS_1337500	mediator of RNA polymerase II transcription subunit 6, putative
PCHAS_0106100	glutaredoxin-like protein
PCHAS_1360600	transcription factor with AP2 domain(s), putative
PCHAS_1129600	RNA polymerase II transcription factor B subunit 4, putative
PCHAS_1033600	conserved Plasmodium protein, unknown function
PCHAS_1443500	U3 small nucleolar RNA-interacting protein 2, putative
PCHAS_0317100	apicoplast RNA methyltransferase precursor, putative
PCHAS_0403800	conserved Plasmodium protein, unknown function
PCHAS_0724500	conserved Apicomplexan protein, unknown function
PCHAS_1111200	prefoldin subunit 6, putative
PCHAS_1343800	conserved Plasmodium protein, unknown function
PCHAS_0835300	conserved Plasmodium protein, unknown function
PCHAS_1463100	nucleolar rRNA processing protein, putative
PCHAS_1349800	conserved Plasmodium protein, unknown function
PCHAS_0204600	conserved Plasmodium protein, unknown function
PCHAS_0417900	signal peptidase complex subunit 3, putative
PCHAS_0934600	conserved Plasmodium protein, unknown function
PCHAS_0931200	conserved Plasmodium protein, unknown function
PCHAS_1230300	conserved Plasmodium protein, unknown function
PCHAS_1443100	haloacid dehalogenase-like hydrolase, putative
PCHAS_1147541	fam-a protein
PCHAS_1332400	zinc finger protein, putative
PCHAS_0811700	conserved Plasmodium protein, unknown function
PCHAS_0919400	RING zinc finger protein, putative
PCHAS_0415500	40S ribosomal protein S15A, putative
PCHAS_0109600	conserved Plasmodium protein, unknown function
PCHAS_0721700	14-3-3 protein, putative
PCHAS_1428700	ATP-dependent RNA helicase DBP1, putative
PCHAS_1409800	HORMA domain protein, putative
PCHAS_0521200	GDP dissociation inhibitor, putative
PCHAS_0803700	40S ribosomal protein S29, putative
PCHAS_1428000	CCR4-associated factor 1, putative
PCHAS_0705100	coatomer subunit gamma, putative
PCHAS_0618600	conserved Plasmodium protein, unknown function
PCHAS_1224400	vacuolar proton translocating ATPase subunit A, putative
PCHAS_0409300	phosphoglycerate mutase, putative
PCHAS_0524000	asparagine rich protein, putative
PCHAS_1211300	rhoptry associated adhesin, putative
PCHAS_0918800	conserved Plasmodium protein, unknown function
PCHAS_1342100	conserved Plasmodium protein, unknown function
PCHAS_1002400	alpha/beta hydrolase, putative
PCHAS_1325700	exonuclease V, mitochondrial, putative
PCHAS_1119800	conserved Plasmodium protein, unknown function
PCHAS_0908800	conserved Plasmodium protein, unknown function
PCHAS_0515700	conserved Plasmodium protein, unknown function
PCHAS_0503000	conserved Plasmodium protein, unknown function
PCHAS_0305000	conserved Plasmodium protein, unknown function
PCHAS_0837300	fam-a protein
PCHAS_1037200	ribosome biogenesis protein BOP1, putative
PCHAS_1316100	conserved Plasmodium protein, unknown function
PCHAS_0517800	ubiquitin-conjugating enzyme, putative
PCHAS_1205600	conserved Plasmodium protein, unknown function
PCHAS_0715000	conserved Plasmodium protein, unknown function
PCHAS_0934300	ATP-dependent RNA helicase DBP10, putative
PCHAS_0203700	conserved Plasmodium protein, unknown function
PCHAS_1320900	conserved Plasmodium protein, unknown function
PCHAS_1040600	conserved Plasmodium protein, unknown function
PCHAS_1434800	multiple RNA-binding domain-containing protein 1, putative
PCHAS_1113400	ATP-dependent DNA helicase UvrD, putative
PCHAS_0905200	transcription factor with AP2 domain(s), putative
PCHAS_0809600	peptide deformylase, putative
PCHAS_1218500	signal peptidase complex subunit SPC2, putative
PCHAS_0312300	conserved Plasmodium protein, unknown function
PCHAS_1237500	S-adenosylmethionine-dependent methyltransferase, putative
PCHAS_0620500	ATP-dependent RNA helicase DBP7, putative
PCHAS_0302700	PIR protein
PCHAS_1231500	RAP protein, putative
PCHAS_0835400	conserved Plasmodium protein, unknown function
PCHAS_0312500	tetratricopeptide repeat protein, putative
PCHAS_1425700	translation initiation factor SUI1, putative
PCHAS_1440300	phospholipid-transporting ATPase, putative
PCHAS_0506900	kelch domain-containing protein, putative
PCHAS_1116800	conserved Plasmodium protein, unknown function
PCHAS_1112000	orotate phosphoribosyltransferase, putative
PCHAS_1403200	40S ribosomal protein S7, putative
PCHAS_1415900	CDP-diacylglycerol--inositol 3-phosphatidyltransferase, putative
PCHAS_1426900	karyopherin alpha, putative
PCHAS_1006200	conserved Plasmodium protein, unknown function
PCHAS_1129500	Ran-binding protein, putative
PCHAS_0514600	26S proteasome regulatory subunit RPN9, putative
PCHAS_0912100	peptidyl-prolyl cis-trans isomerase, putative
PCHAS_1338500	conserved Plasmodium protein, unknown function
PCHAS_0104000	conserved Plasmodium protein, unknown function
PCHAS_1238300	mitochondrial-processing peptidase subunit alpha, putative
PCHAS_0815300	pseudouridylate synthase, putative
PCHAS_1419400	conserved protein, unknown function
PCHAS_0822800	tetratricopeptide repeat protein, putative
PCHAS_1417800	conserved Plasmodium protein, unknown function
PCHAS_1223000	ubiquitin regulatory protein, putative
PCHAS_1139700	pre-mRNA-splicing factor ATP-dependent RNA helicase PRP16, putative
PCHAS_0508900	RAP protein, putative
PCHAS_1235200	EELM2 domain-containing protein, putative
PCHAS_1460500	conserved Plasmodium protein, unknown function
PCHAS_0113900	erythrocyte membrane antigen 1
PCHAS_1143700	conserved Plasmodium protein, unknown function
PCHAS_1100200	PIR protein
PCHAS_1436600	formin 2, putative
PCHAS_1326800	conserved Plasmodium protein, unknown function
PCHAS_1009600	conserved Plasmodium protein, unknown function
PCHAS_0210900	conserved Plasmodium protein, unknown function
PCHAS_1014200	conserved Plasmodium protein, unknown function
PCHAS_0417500	replication protein A1, small fragment
PCHAS_0926800	fam-d protein
PCHAS_1129800	reactive oxygen species modulator 1, putative
PCHAS_1425000	ATPase, putative
PCHAS_1205400	conserved Plasmodium protein, unknown function
PCHAS_1344900	phosphoribosylpyrophosphate synthetase, putative
PCHAS_0937600	fam-a protein
PCHAS_1349600	thioredoxin, putative
PCHAS_1202700	inner membrane complex protein 1c, putative
PCHAS_1458300	protein farnesyltransferase subunit alpha, putative
PCHAS_0707100	transcription factor with AP2 domain(s), putative
PCHAS_0212600	tRNA pseudouridine synthase D, putative
PCHAS_0812800	conserved Plasmodium protein, unknown function
PCHAS_1427300	conserved Plasmodium protein, unknown function
PCHAS_1331100	fam-a protein
PCHAS_1328200	U3 small nucleolar ribonucleoprotein protein IMP3, putative
PCHAS_1240700	WD repeat-containing protein, putative
PCHAS_0609400	U6 snRNA-associated Sm-like protein LSm7, putative
PCHAS_1031800	conserved Plasmodium protein, unknown function
PCHAS_1248400	fam-a protein
PCHAS_1016400	apicoplast ribosomal protein L15 precursor, putative
PCHAS_1343700	protein BCP1, putative
PCHAS_0820000	dihydrouridine synthase, putative
PCHAS_1420000	protein phosphatase PP2A regulatory subunit A, putative
PCHAS_0211900	ribosome biogenesis protein BRX1 homolog, putative
PCHAS_0417100	mitochondrial carrier protein, putative
PCHAS_1332100	conserved Plasmodium protein, unknown function
PCHAS_0211400	RNA-binding protein, putative
PCHAS_1337600	conserved Plasmodium protein, unknown function
PCHAS_1139900	exosome complex component RRP45, putative
PCHAS_0408800	YTH domain-containing protein, putative
PCHAS_1341300	conserved Plasmodium protein, unknown function
PCHAS_0718500	conserved Plasmodium protein, unknown function
PCHAS_1014600	cytochrome c oxidase subunit 2, putative
PCHAS_1424100	FAD-dependent monooxygenase, putative
PCHAS_0909300	conserved Plasmodium protein, unknown function
PCHAS_1222000	conserved Plasmodium protein, unknown function
PCHAS_0109800	transcription elongation factor SPT5, putative
PCHAS_1361900	zinc finger protein, putative
PCHAS_0624600	conserved Plasmodium protein, unknown function
PCHAS_1437500	conserved Plasmodium protein, unknown function
PCHAS_0710000	P-loop containing nucleoside triphosphate hydrolase, putative
PCHAS_1362900	conserved Plasmodium protein, unknown function
PCHAS_1451100	conserved Plasmodium protein, unknown function
PCHAS_1115300	kinetochore protein NDC80, putative
PCHAS_1416500	ADP-ribosylation factor, putative
PCHAS_0101100	reticulocyte binding protein, putative
PCHAS_1438200	histone-lysine N-methyltransferase, H3 lysine-4 specific, putative
PCHAS_0415200	kinetochore protein NUF2, putative
PCHAS_0603700	high mobility group protein B1, putative
PCHAS_0111100	leucine-rich repeat protein
PCHAS_1307000	triosephosphate isomerase, putative
PCHAS_1302600	fam-c protein
PCHAS_0505000	histone acetyltransferase, putative
PCHAS_0604200	major facilitator superfamily domain-containing protein, putative
PCHAS_0914400	heat shock protein 90, putative
PCHAS_0604300	threonylcarbamoyl-AMP synthase, putative
PCHAS_1359300	GPI mannosyltransferase 3, putative
PCHAS_1118000	conserved Plasmodium protein, unknown function
PCHAS_1132200	phosphatase 2A regulatory subunit-related protein, putative
PCHAS_1222400	conserved Plasmodium protein, unknown function
PCHAS_0512900	merozoite TRAP-like protein, putative
PCHAS_0622700	dynactin subunit 5, putative
PCHAS_0205000	asparagine and aspartate rich protein 2, putative
PCHAS_0609000	conserved protein, unknown function
PCHAS_0723500	EF-hand calcium-binding domain-containing protein
PCHAS_0101700	MYND finger protein, putative
PCHAS_0509500	ATP synthase mitochondrial F1 complex assembly factor 2, putative
PCHAS_1236600	conserved Plasmodium protein, unknown function
PCHAS_1342600	conserved Plasmodium protein, unknown function
PCHAS_1426100	conserved Plasmodium protein, unknown function
PCHAS_0206200	conserved Plasmodium protein, unknown function
PCHAS_1226600	pseudouridylate synthase, putative
PCHAS_0316700	conserved Plasmodium protein, unknown function
PCHAS_1027400	protein SEY1, putative
PCHAS_1228600	periodic tryptophan protein 2, putative
PCHAS_1454000	conserved Plasmodium protein, unknown function
PCHAS_0929700	RNA-binding protein, putative
PCHAS_1113100	ras-related protein Rab-1A, putative
PCHAS_0407600	activator of Hsp90 ATPase, putative
PCHAS_0627400	lysophospholipase, putative
PCHAS_1440200	DNA gyrase subunit A, putative
PCHAS_1359700	40S ribosomal protein S6, putative
PCHAS_1339100	conserved Plasmodium protein, unknown function
PCHAS_1004600	conserved Plasmodium protein, unknown function
PCHAS_1205900	conserved membrane protein, unknown function
PCHAS_1440800	50S ribosomal protein L24, putative
PCHAS_0521500	zinc finger protein, putative
PCHAS_0507100	4-hydroxy-3-methylbut-2-en-1-yl diphosphate synthase, putative
PCHAS_0921000	60S ribosomal protein L35, putative
PCHAS_1239200	karyopherin beta, putative
PCHAS_0417200	nucleoporin NUP100/NSP100, putative
PCHAS_0729500	conserved Plasmodium protein, unknown function
PCHAS_1361800	heat shock protein 110, putative
PCHAS_0616500	conserved Plasmodium protein, unknown function
PCHAS_1035800	conserved Plasmodium protein, unknown function
PCHAS_1104200	conserved protein, unknown function
PCHAS_0409400	parasite-infected erythrocyte surface protein
PCHAS_0200800	conserved Plasmodium protein, unknown function
PCHAS_0833100	conserved Plasmodium protein, unknown function
PCHAS_0604700	conserved Plasmodium protein, unknown function
PCHAS_0418700	conserved Plasmodium protein, unknown function
PCHAS_1007200	perforin-like protein 1
PCHAS_1037100	RNA-binding protein, putative
PCHAS_1343500	glideosome associated protein with multiple membrane spans 1, putative
PCHAS_1036300	vacuolar protein sorting-associated protein 29, putative
PCHAS_1203700	conserved Plasmodium protein, unknown function
PCHAS_0833200	protein MAM3, putative
PCHAS_0712500	apicoplast ribosomal protein S14p/S29e precursor, putative
PCHAS_0510900	conserved Plasmodium protein, unknown function
PCHAS_0932900	protein KRI1, putative
PCHAS_0405300	conserved Plasmodium protein, unknown function
PCHAS_1423600	mitochondrial ATP synthase F1, epsilon subunit, putative
PCHAS_1123700	DNA polymerase 1, putative
PCHAS_1030800	deoxyhypusine synthase, putative
PCHAS_0827200	protein kinase, putative
PCHAS_1218200	conserved Plasmodium protein, unknown function
PCHAS_0712600	UVB-resistance protein UVR8 homologue, putative
PCHAS_1331200	mitochondrial ribosomal protein S6-2 precursor, putative
PCHAS_1011100	methionine aminopeptidase 2, putative
PCHAS_1460800	NEDD8-conjugating enzyme UBC12, putative
PCHAS_1137200	cytochrome c oxidase subunit 2, putative
PCHAS_1467600	fam-a protein
PCHAS_1113900	conserved Plasmodium protein, unknown function
PCHAS_0310600	UDP-N-acetylglucosamine transferase subunit ALG14, putative
PCHAS_1444700	histone acetyltransferase, putative
PCHAS_1220100	Cg3 protein, putative
PCHAS_1420900	dihydrolipoyllysine-residue succinyltransferase component of 2-oxoglutarate dehydrogenase complex, putative
PCHAS_1437400	conserved Plasmodium protein, unknown function
PCHAS_1135900	ER membrane protein complex subunit 3, putative
PCHAS_0832200	nucleolar protein Nop52, putative
PCHAS_1361100	conserved Plasmodium protein, unknown function
PCHAS_1013600	voltage-dependent anion-selective channel protein, putative
PCHAS_1303600	fam-a protein
PCHAS_1220300	cg1 protein, putative
PCHAS_1109500	peptidyl-prolyl cis-trans isomerase, putative
PCHAS_0306200	pentafunctional AROM polypeptide, putative
PCHAS_1306800	leucine carboxyl methyltransferase, putative
PCHAS_1407100	conserved Plasmodium protein, unknown function
PCHAS_0208600	aspartate--tRNA ligase, putative
PCHAS_1333200	conserved Plasmodium protein, unknown function
PCHAS_0720300	conserved Plasmodium protein, unknown function
PCHAS_0714300	condensin-2 complex subunit D3, putative
PCHAS_1117700	conserved Plasmodium protein, unknown function
PCHAS_1127400	RAP protein, putative
PCHAS_0702000	fam-a protein
PCHAS_1141700	conserved Plasmodium protein, unknown function
PCHAS_1131400	serine/threonine protein phosphatase 5, putative
PCHAS_1426800	RNA-binding protein, putative
PCHAS_1206900	histone deacetylase 2, putative
PCHAS_0501500	rhoptry neck protein 12, putative
PCHAS_0501300	early transcribed membrane protein
PCHAS_1028500	uracil-DNA glycosylase, putative
PCHAS_0605700	HAD domain ookinete protein, putative
PCHAS_0623000	conserved Plasmodium protein, unknown function
PCHAS_1412900	conserved Plasmodium protein, unknown function
PCHAS_1460600	kinesin-13, putative
PCHAS_1405400	conserved Plasmodium protein, unknown function
PCHAS_1349000	AMP deaminase, putative
PCHAS_0925900	fam-d protein
PCHAS_1340400	protein disulfide-isomerase, putative
PCHAS_1011200	dynein-related AAA-type ATPase, putative
PCHAS_0623800	protein kinase, putative
PCHAS_1369500	U3 small nucleolar RNA-associated protein 15, putative
PCHAS_0213700	fam-a protein
PCHAS_1366900	conserved Plasmodium protein, unknown function
PCHAS_1034000	DNA damage-inducible protein 1, putative
PCHAS_1428600	conserved Plasmodium protein, unknown function
PCHAS_1454100	conserved Plasmodium protein, unknown function
PCHAS_0410300	protein kinase, putative
PCHAS_1454500	periodic tryptophan protein 1, putative
PCHAS_0621900	conserved Plasmodium protein, unknown function
PCHAS_1133900	conserved Plasmodium protein, unknown function
PCHAS_1404900	small heat shock protein, putative
PCHAS_1405000	conserved Plasmodium protein, unknown function
PCHAS_0614700	conserved Plasmodium protein, unknown function
PCHAS_1244600	conserved Plasmodium protein, unknown function
PCHAS_1451800	conserved Plasmodium protein, unknown function
PCHAS_0902500	histone H2B, putative
PCHAS_1450200	conserved Plasmodium protein, unknown function
PCHAS_1443300	RAP protein, putative
PCHAS_1362700	rhomboid protease ROM6, putative
PCHAS_0708600	dolichol-phosphate mannosyltransferase, putative
PCHAS_0317520	ribonuclease P
PCHAS_0510100	conserved Plasmodium protein, unknown function
PCHAS_1239000	transporter, putative
PCHAS_0909000	conserved Plasmodium protein, unknown function
PCHAS_1431300	dynein light chain 1, putative
PCHAS_0608900	mitochondrial import inner membrane translocase subunit TIM10, putative
PCHAS_1425900	large ribosomal subunit processing factor, putative
PCHAS_0513000	conserved Plasmodium protein, unknown function
PCHAS_0505800	ATP-dependent RNA helicase ROK1, putative
PCHAS_0808900	conserved Plasmodium protein, unknown function
PCHAS_1021000	peptidyl-prolyl cis-trans isomerase, putative
PCHAS_1012700	H/ACA ribonucleoprotein complex subunit 3, putative
PCHAS_0412600	co-chaperone p23, putative
PCHAS_0509900	cytochrome c oxidase copper chaperone, putative
PCHAS_0520200	pyruvate kinase 2, putative
PCHAS_0730400	conserved Plasmodium protein, unknown function
PCHAS_1304300	conserved Plasmodium protein, unknown function
PCHAS_1213000	translation initiation factor eIF-2B subunit delta, putative
PCHAS_0715200	lipase maturation factor, putative
PCHAS_1445700	WD repeat-containing protein, putative
PCHAS_0906000	heat shock protein, putative
PCHAS_0717800	mediator of RNA polymerase II transcription subunit 7, putative
PCHAS_1022500	conserved Plasmodium protein, unknown function
PCHAS_1213400	conserved Plasmodium protein, unknown function
PCHAS_1435500	PPPDE peptidase domain-containing protein, putative
PCHAS_0412700	vesicle transport v-SNARE protein, putative
PCHAS_1129400	conserved Plasmodium protein, unknown function
PCHAS_1302800	PIR protein
PCHAS_1217800	protein kinase, putative
PCHAS_1358800	mitochondrial pyruvate carrier protein 1, putative
PCHAS_1430200	tetratricopeptide repeat protein, putative
PCHAS_0624200	exonuclease I, putative
PCHAS_1108400	structural maintenance of chromosomes protein 4, putative
PCHAS_0937900	early transcribed membrane protein
PCHAS_0709100	conserved Apicomplexan protein, unknown function
PCHAS_0110800	lsm12, putative
PCHAS_1114900	glideosome-associated protein 40, putative
PCHAS_1117100	conserved Plasmodium protein, unknown function
PCHAS_0500600	PIR protein
PCHAS_0902900	centrin-4, putative
PCHAS_0712900	mitochondrial ribosomal protein S9 precursor, putative
PCHAS_0716200	mitochondrial import receptor subunit TOM7, putative
PCHAS_1018500	cytochrome b-c1 complex subunit 6, putative
PCHAS_0313500	serine/threonine protein kinase, putative
PCHAS_0511300	U3 small nucleolar ribonucleoprotein protein MPP10, putative
PCHAS_1119700	pyridoxine biosynthesis protein PDX1, putative
PCHAS_1204100	U3 small nucleolar RNA-associated protein 25, putative
PCHAS_1038800	cytochrome c, putative
PCHAS_0110200	conserved Apicomplexan protein, unknown function
PCHAS_1301900	fam-a protein
PCHAS_1100300	PIR protein
PCHAS_1245200	conserved Plasmodium protein, unknown function
PCHAS_1427800	histone-arginine methyltransferase CARM1, putative
PCHAS_1016500	protein archease, putative
PCHAS_1432950	10 kDa chaperonin, putative
PCHAS_0506400	conserved Plasmodium protein, unknown function
PCHAS_1458600	mitochondrial import inner membrane translocase subunit TIM13, putative
PCHAS_1416000	tRNA (adenine(58)-N(1))-methyltransferase catalytic subunit TRM61, putative
PCHAS_1351000	conserved Plasmodium protein, unknown function
PCHAS_0513200	conserved Plasmodium protein, unknown function
PCHAS_0316100	AP-2 complex subunit sigma, putative
PCHAS_0920000	splicing factor, putative
PCHAS_1116900	conserved Plasmodium protein, unknown function
PCHAS_1459300	ubiquitin-conjugating enzyme E2, putative
PCHAS_0402500	N-ethylmaleimide-sensitive fusion protein, putative
PCHAS_1309300	GTP-binding protein, putative
PCHAS_1132500	DnaJ protein, putative
PCHAS_1349700	conserved Plasmodium protein, unknown function
PCHAS_0903700	exonuclease, putative
PCHAS_1021200	nucleolar GTP-binding protein 2, putative
PCHAS_0316500	E2F-associated phosphoprotein, putative
PCHAS_0610700	general transcription factor 3C polypeptide 5, putative
PCHAS_1405600	transcription factor with AP2 domain(s), putative
PCHAS_1209700	eukaryotic translation initiation factor 2 subunit beta, putative
PCHAS_1240800	RNA methyltransferase, putative
PCHAS_0816700	6-phosphofructokinase, putative
PCHAS_1356600	elongation factor 1-gamma, putative
PCHAS_0311500	conserved Plasmodium protein, unknown function
PCHAS_1436500	conserved Plasmodium protein, unknown function
PCHAS_0901200	CCR4-NOT transcription complex subunit 1, putative
PCHAS_0318600	fam-a protein
PCHAS_1212900	conserved Plasmodium protein, unknown function
PCHAS_0112900	conserved Plasmodium protein, unknown function
PCHAS_0824700	cyclin-dependent kinases regulatory subunit, putative
PCHAS_0703300	sporozoite and liver stage asparagine-rich protein
PCHAS_0919900	structural maintenance of chromosomes protein 5, putative
PCHAS_0936200	conserved Plasmodium protein, unknown function
PCHAS_1316400	crossover junction endonuclease MUS81, putative
PCHAS_0625400	conserved rodent malaria protein, unknown function
PCHAS_0622800	proteasome assembly chaperone 4, putative
PCHAS_1357240	tRNA Methionine
PCHAS_1214400	methionine aminopeptidase 1b, putative
PCHAS_1140600	conserved Plasmodium protein, unknown function
PCHAS_0911800	histone-lysine N-methyltransferase SET7, putative
PCHAS_0624000	kelch domain-containing protein, putative
PCHAS_0601700	lysophospholipase, putative
PCHAS_0312600	conserved Plasmodium protein, unknown function
PCHAS_1241300	conserved Plasmodium protein, unknown function
PCHAS_0930300	50S ribosomal protein L2, putative
PCHAS_1370800	fam-a protein
PCHAS_1028800	ubiquitin carboxyl-terminal hydrolase, putative
PCHAS_1241200	RAP protein, putative
PCHAS_1363800	DNA/RNA-binding protein Alba 2, putative
PCHAS_0726100	ATPase, putative
PCHAS_0107600	conserved Plasmodium protein, unknown function
PCHAS_1357400	conserved Plasmodium protein, unknown function
PCHAS_1349500	conserved Plasmodium protein, unknown function
PCHAS_0927900	phosphoacetylglucosamine mutase, putative
PCHAS_0800500	early transcribed membrane protein
PCHAS_1146300	fam-a protein
PCHAS_0834700	mitochondrial-processing peptidase subunit beta, putative
PCHAS_0935400	conserved Plasmodium protein, unknown function
PCHAS_1433700	serine--tRNA ligase, putative
PCHAS_1361700	conserved Plasmodium protein, unknown function
PCHAS_1033100	cytidine triphosphate synthetase, putative
PCHAS_1212300	conserved Plasmodium protein, unknown function
PCHAS_1309100	ADP-ribosylation factor, putative
PCHAS_1326400	conserved Plasmodium protein, unknown function
PCHAS_0916300	conserved Plasmodium protein, unknown function
PCHAS_1410000	ribosomal RNA methyltransferase, putative
PCHAS_1108700	RNA polymerase I, putative
PCHAS_1110900	EKC/KEOPS complex subunit CGI121, putative
PCHAS_1459400	WD repeat-containing protein 82, putative
PCHAS_1141800	rhoptry protein RHOP148, putative
PCHAS_0810400	conserved Plasmodium protein, unknown function
PCHAS_1408000	DNA-directed RNA polymerase alpha chain, putative
PCHAS_0814500	elongation factor 1-beta, putative
PCHAS_0835600	V-type proton ATPase subunit E, putative
PCHAS_1024800	thioredoxin-like protein, putative
PCHAS_0708100	conserved Plasmodium protein, unknown function
PCHAS_1214100	FAD synthetase, putative
PCHAS_0102000	geranylgeranyltransferase, putative
PCHAS_1320800	glucose-6-phosphate dehydrogenase-6-phosphogluconolactonase, putative
PCHAS_1455800	phosphohydrolase, putative
[truncated: 888 more rows]

## Sheet: Dampened_Rhythm_in_SR10
Rhythmic genes in wild-type P. chabaudi parasites that had dampened rhythms in expression in sr10KO parasites
		JTk Cycle					ARSER
Gene_ID	Product Description	BH.Q	ADJ.P	PER	LAG	AMP	filter_type	ar_method	period_number	period	amplitude	phase	mean	R_square	R2_adjust	coef_var	pvalue	fdr_BH
PCHAS_1016100	rRNA (adenosine-2'-O-)-methyltransferase, putative	1.18e-09	1.18e-11	24	12	1.27255	1	burg	2	21.6956521739,27.7222222222	0.833032521006,1.47354543412	8.45828143785,11.8054344807	5.5339	0.847389	0.779562	0.258456	0.00101994	0.00321539
PCHAS_1404800	conserved Plasmodium protein, unknown function	1.82e-09	3.3e-11	24	12	1.6252	0	yule-walker	1	26.973	1.88359	10.4075	5.08518	0.790862	0.752837	0.30929	0.000182972	0.00105153
PCHAS_1040800	conserved Plasmodium protein, unknown function	4.31e-09	1.4e-10	24	15	1.10065	0	burg	1	21.854	1.3835	14.571	1.67133	0.568044	0.489507	0.828807	0.00988361	0.0170652
PCHAS_1240100	conserved Plasmodium protein, unknown function	5.84e-09	2.22e-10	24	4.5	1.19059	0	burg	1	24.3415	1.62288	4.01852	4.98284	0.758914	0.71508	0.266734	0.000399898	0.00172924
PCHAS_0612900	conserved Plasmodium protein, unknown function	1.12e-08	5.41e-10	24	10.5	1.76547	0	mle	1	26.4956	1.79798	9.28837	4.739	0.846562	0.818664	0.288377	3.33e-05	0.000391114
PCHAS_1463400	pre-mRNA-splicing factor RBM22, putative	1.5e-08	8.34e-10	24	0	0.638576	0	default	1	24	0.677281	23.157	6.19374	0.830239	0.799374	0.0878014	5.81e-05	0.000522413
PCHAS_0803900	importin-7, putative	1.5e-08	8.34e-10	24	10.5	0.590281	0	burg	1	24.7438	0.822237	9.22013	9.39289	0.745679	0.699439	0.0693822	0.000536538	0.00208012
PCHAS_1120000	ribonuclease P/MRP protein subunit RPP1, putative	2.02e-08	1.27e-09	24	10.5	1.84019	0	mle	1	26.2632	2.39397	9.6193	2.69676	0.761588	0.71824	0.722288	0.000376102	0.00166993
PCHAS_1350800	signal peptidase 21 kDa subunit, putative	2.02e-08	1.27e-09	24	1.5	1.28963	1	default	1	24	1.33665	1.91787	6.70197	0.81432	0.78056	0.173587	9.51e-05	0.000705337
PCHAS_1360000	tetratricopeptide repeat protein, putative	2.72e-08	1.92e-09	24	10.5	0.825304	0	mle	1	24.3415	1.17719	8.97947	4.59741	0.696192	0.640954	0.21614	0.00142658	0.00402859
PCHAS_0601300	PIR protein	3.67e-08	2.88e-09	24	18	2.2699	1	mle	1	25.1597	2.39032	17.7543	3.08997	0.881259	0.859669	0.564651	8.13e-06	0.000199177
PCHAS_0103200	phenylalanine--tRNA ligase, putative	3.67e-08	2.88e-09	24	10.5	1.41183	1	mle	1	25.5897	2.42698	9.56911	4.00446	0.719066	0.667988	0.500238	0.000927514	0.00300842
PCHAS_1404600	CorA-like Mg2+ transporter protein, putative	4.88e-08	4.29e-09	24	16.5	1.97256	0	burg	1	24.95	2.02199	15.4443	3.34555	0.71137	0.658891	0.526145	0.00107617	0.00333828
PCHAS_0315800	conserved Plasmodium membrane protein, unknown function	4.88e-08	4.29e-09	24	15	1.50761	0	burg	1	26.4956	1.82677	14.3239	1.37099	0.669974	0.60997	1.30421	0.00224912	0.00561321
PCHAS_1401400	PIR protein	6.59e-08	6.33e-09	24	19.5	1.69719	0	default	1	24	1.62657	18.8083	3.26075	0.892304	0.872722	0.351509	4.75e-06	0.000145427
PCHAS_1038900	DNA-directed RNA polymerase II subunit RPB4, putative	6.59e-08	6.33e-09	24	12	1.41898	0	burg	1	25.5897	1.38085	10.2093	4.72979	0.862341	0.837312	0.240983	1.83e-05	0.000292038
PCHAS_1357900	ABC transporter B family member 5, putative	6.59e-08	6.33e-09	24	13.5	1.41732	0	mle	1	27.9813	1.55333	12.0783	4.64051	0.771005	0.72937	0.29832	0.000301329	0.00145841
PCHAS_1329700	glyceraldehyde-3-phosphate dehydrogenase, putative	6.59e-08	6.33e-09	24	7.5	1.27978	0	mle	1	24.7438	1.5217	6.93551	12.7706	0.886736	0.866143	0.0832747	6.27e-06	0.00017022
PCHAS_1321400	aminopeptidase P, putative	6.59e-08	6.33e-09	24	3	0.304786	0	mle	1	27.9813	0.498716	26.4576	10.2944	0.72544	0.67552	0.0412681	0.000817537	0.00275709
PCHAS_0508800	conserved Plasmodium protein, unknown function	8.87e-08	9.28e-09	24	12	1.49669	1	burg	1	25.5897	1.92402	11.0582	3.251	0.698582	0.643779	0.522089	0.00136593	0.0039034
PCHAS_0933000	cytochrome c oxidase assembly protein, putative	8.87e-08	9.28e-09	24	13.5	1.21636	0	yule-walker	1	27.7222	1.65072	10.6238	1.62648	0.728207	0.67879	0.871165	0.000773236	0.00265361
PCHAS_0209700	cysteine desulfurase, putative	8.87e-08	9.28e-09	24	6	1.15396	0	mle	1	24.1452	1.2853	4.74383	4.64259	0.834813	0.804779	0.211985	5e-05	0.000489477
PCHAS_1205500	phosducin-like protein, putative	8.87e-08	9.28e-09	24	13.5	1.11672	0	mle	1	27.4679	1.83891	11.3746	3.5575	0.611209	0.54052	0.485372	0.0055391	0.0109471
PCHAS_1221000	lysophospholipase, putative	8.87e-08	9.28e-09	24	1.5	0.959775	0	default	1	24	1.09929	0.2075	6.69003	0.762295	0.719076	0.143647	0.00037001	0.00165529
PCHAS_1408100	conserved Plasmodium protein, unknown function	8.87e-08	9.28e-09	24	0	0.931235	0	burg	1	26.7321	1.10031	24.1664	7.47284	0.864391	0.839735	0.115737	1.69e-05	0.000283865
PCHAS_0509800	conserved Plasmodium protein, unknown function	8.87e-08	9.28e-09	24	10.5	0.892017	0	burg	1	23.5748	1.2701	9.51192	3.62388	0.768045	0.725871	0.294156	0.000323386	0.00151769
PCHAS_1359600	V-type proton ATPase subunit D, putative	1.16e-07	1.35e-08	24	6	1.0053	0	default	1	24	0.986878	5.20167	7.22834	0.845077	0.816909	0.105781	3.51e-05	0.000401741
PCHAS_1011000	mitochondrial import inner membrane translocase subunit TIM17, putative	1.16e-07	1.35e-08	24	7.5	0.954047	0	mle	1	23.5748	1.25807	7.32982	6.2002	0.858549	0.832831	0.146304	2.13e-05	0.000311243
PCHAS_0111700	6-cysteine protein	1.16e-07	1.35e-08	24	0	0.843041	0	default	1	24	0.968179	22.7501	5.29881	0.837389	0.807823	0.142481	4.58e-05	0.000465647
PCHAS_0517500	myb2 transcription factor, putative	1.16e-07	1.35e-08	24	21	0.405855	0	mle	1	25.5897	0.554703	20.4096	7.48794	0.85489	0.828507	0.0526841	2.45e-05	0.000330049
PCHAS_0607200	conserved Plasmodium protein, unknown function	1.58e-07	1.95e-08	24	10.5	1.24861	0	mle	1	26.973	1.22563	8.94419	5.0028	0.860551	0.835197	0.187379	1.97e-05	0.000300183
PCHAS_1104300	conserved Plasmodium protein, unknown function	1.58e-07	1.95e-08	24	12	0.675275	0	burg	1	24.7438	0.975333	9.96608	6.24763	0.692021	0.636025	0.137541	0.00153768	0.00426224
PCHAS_0622600	conserved Plasmodium protein, unknown function	1.58e-07	1.95e-08	24	1.5	0.317146	0	burg	1	27.2182	0.566493	24.893	7.98827	0.838513	0.809151	0.0561985	4.41e-05	0.000454368
PCHAS_0732100	erythrocyte membrane antigen 1	2.81e-07	3.98e-08	24	19.5	4.66154	0	mle	1	24.3415	4.47319	18.6047	1.72555	0.853565	0.82694	1.8537	2.58e-05	0.000336365
PCHAS_0818500	conserved Plasmodium membrane protein, unknown function	2.81e-07	3.98e-08	24	16.5	1.53701	0	mle	1	27.7222	1.46269	15.4604	0.142672	0.765611	0.722994	9.68403	0.000342498	0.00156958
PCHAS_1456100	conserved Plasmodium protein, unknown function	2.81e-07	3.98e-08	24	0	1.08264	0	default	1	24	1.28058	23.1044	3.8559	0.751976	0.70688	0.294302	0.000467433	0.00190292
PCHAS_1114200	pre-mRNA-splicing factor CWC2, putative	2.81e-07	3.98e-08	24	1.5	0.781658	0	default	1	24	0.957216	1.00128	6.78531	0.757597	0.713523	0.126573	0.000412062	0.00175677
PCHAS_1408700	40S ribosomal protein S27, putative	2.81e-07	3.98e-08	24	4.5	0.722283	0	default	1	24	0.742991	3.81334	9.34981	0.823697	0.791642	0.0683755	7.15e-05	0.000587915
PCHAS_0312100	protein SIS1, putative	2.81e-07	3.98e-08	24	6	0.66176	1	burg	1	25.1597	0.99562	6.19745	7.97822	0.6794	0.621109	0.101872	0.00191777	0.0049997
PCHAS_0105600	ubiquitin-conjugating enzyme E2, putative	2.81e-07	3.98e-08	24	1.5	0.336013	0	default	1	24	0.467887	0.65119	6.16959	0.528447	0.44271	0.08785	0.0160109	0.0252894
PCHAS_1444100	conserved Plasmodium protein, unknown function	3.7e-07	5.63e-08	24	15	2.0864	0	burg	1	26.973	2.2141	13.9986	2.74829	0.870964	0.847502	0.647721	1.29e-05	0.000245841
PCHAS_1023800	tetratricopeptide repeat protein, putative	3.7e-07	5.63e-08	24	16.5	1.83567	0	burg	1	27.7222	1.92828	13.812	5.21499	0.707073	0.653814	0.319652	0.00116728	0.00351519
PCHAS_1036600	pentatricopeptide repeat domain-containing protein, putative	3.7e-07	5.63e-08	24	15	1.26604	1	burg	1	26.973	1.32572	12.9442	3.90994	0.812183	0.778035	0.282097	0.000101283	0.000730935
PCHAS_0103500	conserved Plasmodium protein, unknown function	3.7e-07	5.63e-08	24	10.5	1.24314	1	mle	1	26.0348	1.66895	8.50952	3.91761	0.853808	0.827228	0.317736	2.55e-05	0.000335769
PCHAS_1347200	conserved Plasmodium protein, unknown function	3.7e-07	5.63e-08	24	13.5	1.04568	0	burg	1	27.4679	1.3697	11.4327	4.74753	0.852637	0.825844	0.229456	2.67e-05	0.000340645
PCHAS_0921500	mitochondrial import inner membrane translocase subunit TIM44, putative	3.7e-07	5.63e-08	24	3	0.856146	0	burg	1	26.2632	1.02427	2.30892	6.26573	0.640773	0.57546	0.147838	0.00358531	0.00785602
PCHAS_0514700	tRNA N6-adenosine threonylcarbamoyltransferase, putative	3.7e-07	5.63e-08	24	9	0.829674	0	burg	1	25.3729	1.07707	7.51051	5.759	0.81936	0.786516	0.135416	8.17e-05	0.000640001
PCHAS_1217300	cyclic amine resistance locus protein, putative	3.7e-07	5.63e-08	24	0	0.650261	0	burg	1	24.7438	0.758945	23.0053	7.05037	0.841245	0.812381	0.0833772	4.02e-05	0.000430509
PCHAS_1363900	conserved Plasmodium protein, unknown function	3.7e-07	5.63e-08	24	10.5	0.599168	0	burg	1	24.95	0.6133	9.21631	8.98684	0.74115	0.694087	0.0557946	0.000591238	0.00219966
PCHAS_1238800	conserved Plasmodium protein, unknown function	4.82e-07	7.92e-08	24	16.5	1.60917	0	burg	1	24.7438	1.72816	15.2175	3.20201	0.691807	0.635771	0.479069	0.00154358	0.00427183
PCHAS_1332200	zinc finger protein, putative	4.82e-07	7.92e-08	24	3	1.38465	0	mle	1	21.5396	1.44782	3.31592	2.44035	0.749336	0.703761	0.498299	0.000495454	0.00196279
PCHAS_0107800	conserved Plasmodium protein, unknown function	4.82e-07	7.92e-08	24	15	0.965718	0	default	1	24	0.995562	13.1159	3.08384	0.588259	0.513397	0.324582	0.00759336	0.0138518
PCHAS_0815500	phospholipid or glycerol acyltransferase, putative	4.82e-07	7.92e-08	24	1.5	0.69671	0	burg	1	26.973	0.940274	24.613	7.41777	0.868755	0.844893	0.102143	1.41e-05	0.000256814
PCHAS_0525451	Plasmodium exported protein, unknown function	6.28e-07	1.11e-07	24	1.5	3.33549	0	burg	1	26.7321	3.83825	24.7213	1.8193	0.87413	0.851244	1.65552	1.12e-05	0.000232171
PCHAS_0113700	fam-a protein	6.28e-07	1.11e-07	24	1.5	2.48239	0	mle	1	27.9813	2.89391	25.506	2.58686	0.821118	0.788594	0.947426	7.75e-05	0.000617256
PCHAS_0401200	fam-a protein	6.28e-07	1.11e-07	24	1.5	2.28272	0	burg	1	25.5897	2.44344	23.6653	3.91956	0.77165	0.730132	0.533699	0.000296689	0.00144126
PCHAS_0805400	ribosomal protein S8e, putative	6.28e-07	1.11e-07	24	1.5	1.55949	0	default	1	24	1.36741	1.75168	6.48125	0.685065	0.627804	0.19191	0.00173866	0.00465976
PCHAS_0208100	zinc-carboxypeptidase, putative	6.28e-07	1.11e-07	24	13.5	1.34529	0	default	1	24	1.50552	13.4037	0.994005	0.69118	0.635031	1.35704	0.0015609	0.00430845
PCHAS_0517200	conserved Plasmodium protein, unknown function	6.28e-07	1.11e-07	24	1.5	1.08139	0	burg	1	27.4679	1.12391	26.385	5.58229	0.8167	0.783372	0.176724	8.86e-05	0.000675207
PCHAS_1012900	HP12 protein homolog, putative	6.28e-07	1.11e-07	24	1.5	0.769321	0	burg	1	25.3729	0.958466	23.9421	6.30098	0.760379	0.716811	0.129378	0.000386713	0.00170013
PCHAS_0201300	transcription initiation factor TFIIB, putative	6.28e-07	1.11e-07	24	22.5	0.492766	0	burg	1	23.5748	0.583184	22.0958	7.44706	0.778374	0.738079	0.0617649	0.000251716	0.00128669
PCHAS_0614200	conserved Plasmodium protein, unknown function	8.23e-07	1.54e-07	24	13.5	1.42132	0	mle	1	27.9813	1.71753	11.4472	3.59641	0.863113	0.838224	0.38289	1.78e-05	0.000289989
PCHAS_0720600	conserved Plasmodium protein, unknown function	8.23e-07	1.54e-07	24	9	1.354	0	mle	1	24.3415	1.42428	8.13775	3.70222	0.882953	0.861672	0.2739	7.52e-06	0.000187398
PCHAS_1421500	palmitoyltransferase DHHC8, putative	8.23e-07	1.54e-07	24	0	1.01122	0	mle	1	27.2182	0.976148	23.2986	6.10289	0.817797	0.784669	0.126414	8.57e-05	0.00066263
PCHAS_0112100	conserved Plasmodium protein, unknown function	8.23e-07	1.54e-07	24	13.5	0.986288	0	mle	1	26.973	1.25643	9.97563	2.80905	0.674647	0.615492	0.38976	0.00207947	0.00529274
PCHAS_0510400	conserved Plasmodium protein, unknown function	8.23e-07	1.54e-07	24	9	0.885051	0	mle	1	23.7619	1.43412	8.46225	3.86396	0.720904	0.67016	0.299428	0.000894628	0.00292883
PCHAS_0515200	conserved Plasmodium protein, unknown function	8.23e-07	1.54e-07	24	13.5	0.837785	1	mle	1	27.7222	1.51169	10.1421	3.96992	0.735743	0.687696	0.328398	0.00066244	0.00238722
PCHAS_1368800	60S ribosomal protein L17, putative	8.23e-07	1.54e-07	24	4.5	0.63064	0	burg	1	26.973	0.620938	1.59065	10.5996	0.796592	0.759609	0.0510148	0.000157045	0.000951856
PCHAS_1429900	asparagine-rich antigen, putative	8.23e-07	1.54e-07	24	1.5	0.551182	1	default	1	24	0.628858	0.386847	6.70275	0.689911	0.633531	0.0861837	0.00159652	0.00438147
PCHAS_0811800	conserved Plasmodium protein, unknown function	1.07e-06	2.12e-07	24	3	1.47509	1	burg	1	21.234	1.40433	4.27207	3.818	0.708756	0.655803	0.322644	0.00113086	0.00345298
PCHAS_1403600	SNARE protein, putative	1.07e-06	2.12e-07	24	12	1.18967	1	burg	1	26.0348	1.45264	10.0998	4.07312	0.723969	0.673782	0.336278	0.000841912	0.00281225
PCHAS_1124400	oxidoreductase, putative	1.07e-06	2.12e-07	24	12	0.561807	0	burg	1	23.5748	0.670505	11.1831	5.66862	0.643012	0.578105	0.113153	0.00346412	0.00765746
PCHAS_0524800	PIR protein	1.07e-06	2.12e-07	24	0	0.459795	0	burg	1	24.95	0.827996	22.092	7.30362	0.606096	0.534477	0.100442	0.00595178	0.0115204
PCHAS_0500300	fam-b protein	1.38e-06	2.92e-07	24	1.5	2.50419	1	yule-walker	1	20.3673	2.50318	4.53501	1.00816	0.557293	0.476801	2.49601	0.0113146	0.019085
PCHAS_1027700	dimethyladenosine transferase, putative	1.38e-06	2.92e-07	24	1.5	1.9222	0	burg	1	20.094	2.16754	3.68726	3.05983	0.603912	0.531895	0.64707	0.0061356	0.0117851
PCHAS_0412400	conserved Plasmodium protein, unknown function	1.38e-06	2.92e-07	24	15	1.80116	0	yule-walker	1	27.9813	2.28359	13.2932	3.52934	0.686388	0.629367	0.613378	0.00169888	0.00457446
PCHAS_0837000	fam-b protein	1.38e-06	2.92e-07	24	0	1.56365	0	mle	1	27.4679	1.4944	23.9375	4.77021	0.731975	0.683243	0.271651	0.000716089	0.00251005
PCHAS_0420700	PIR protein	1.38e-06	2.92e-07	24	18	1.39147	1	burg	1	22.6818	1.14261	17.9507	2.92348	0.71164	0.659211	0.339222	0.00107064	0.00332862
PCHAS_0818200	conserved Plasmodium protein, unknown function	1.38e-06	2.92e-07	24	22.5	1.2216	0	burg	1	26.2632	1.49207	21.2745	6.16704	0.832627	0.802195	0.181861	5.37e-05	0.000503943
PCHAS_1466300	conserved Plasmodium protein, unknown function	1.38e-06	2.92e-07	24	22.5	1.09154	0	default	1	24	1.36588	21.8313	3.57145	0.786754	0.747982	0.295909	0.000203632	0.00112179
PCHAS_0517100	early transcribed membrane protein	1.38e-06	2.92e-07	24	0	0.931968	0	burg	1	25.3729	1.21666	22.2349	9.55766	0.810534	0.776086	0.0997781	0.000106272	0.000753181
PCHAS_0303000	octaprenyl pyrophosphate synthase, putative	1.38e-06	2.92e-07	24	13.5	0.916532	0	burg	1	27.7222	1.03551	11.0984	4.74652	0.585295	0.509895	0.211776	0.00789884	0.0143148
PCHAS_0405100	ubiquitin-conjugating enzyme E2, putative	1.38e-06	2.92e-07	24	7.5	0.762412	0	mle	1	24.7438	1.02156	6.93717	8.97072	0.786355	0.74751	0.0848145	0.000205737	0.00112944
PCHAS_1354100	conserved Plasmodium protein, unknown function	1.38e-06	2.92e-07	24	1.5	0.279311	0	mle	1	27.9813	0.452066	24.8359	5.75007	0.682612	0.624906	0.0692342	0.00181445	0.00480413
PCHAS_0523400	serpentine receptor, putative	1.77e-06	3.99e-07	24	16.5	2.73708	0	burg	1	27.7222	2.48415	15.5965	2.79819	0.785197	0.746142	0.74229	0.000211945	0.00114897
PCHAS_0929100	conserved Plasmodium protein, unknown function	1.77e-06	3.99e-07	24	16.5	1.51057	0	burg	1	27.2182	1.73008	14.5004	2.785	0.703924	0.650092	0.550935	0.00123798	0.0036427
PCHAS_1315800	Appr-1-p processing domain protein	1.77e-06	3.99e-07	24	13.5	1.18787	1	burg	1	24.541	2.03853	11.9799	2.95954	0.709535	0.656723	0.602706	0.00111433	0.00341837
PCHAS_1427200	conserved Plasmodium protein, unknown function	1.77e-06	3.99e-07	24	10.5	0.974204	0	burg	1	25.8103	1.34254	8.88663	7.19601	0.778148	0.737812	0.145334	0.00025313	0.00128669
PCHAS_1025200	calmodulin, putative	1.77e-06	3.99e-07	24	13.5	0.969853	0	burg	1	26.4956	2.07026	11.1834	3.72608	0.634765	0.568358	0.521202	0.00392781	0.00843092
PCHAS_1453300	conserved Plasmodium protein, unknown function	1.77e-06	3.99e-07	24	16.5	0.96259	0	burg	1	25.8103	0.984169	15.4885	5.15911	0.713063	0.660892	0.176366	0.00104191	0.00326084
PCHAS_0600600	PIR protein	2.29e-06	5.42e-07	24	18	2.62377	1	mle	1	24.1452	2.70033	18.1442	0.947252	0.883152	0.861907	2.03365	7.45e-06	0.000186533
PCHAS_0702500	membrane associated erythrocyte binding-like protein, putative	2.29e-06	5.42e-07	24	13.5	1.26265	0	yule-walker	1	26.7321	1.5999	12.1681	4.42456	0.67176	0.61208	0.32469	0.00218298	0.00549769
PCHAS_1103200	conserved Plasmodium protein, unknown function	2.29e-06	5.42e-07	24	13.5	1.16358	0	mle	1	27.4679	1.63582	10.4684	4.37514	0.778978	0.738792	0.304812	0.000247971	0.00127582
PCHAS_1014400	conserved Plasmodium protein, unknown function	2.29e-06	5.42e-07	24	12	1.13933	0	yule-walker	1	27.9813	1.80343	9.69143	2.5702	0.776019	0.735295	0.589389	0.000266788	0.00133928
PCHAS_1359000	60S ribosomal protein L18, putative	2.29e-06	5.42e-07	24	3	0.783349	0	burg	1	26.973	0.75275	0.0212465	10.6369	0.727138	0.677527	0.0662369	0.000790109	0.00268849
PCHAS_0403700	EH domain-containing protein, putative	2.29e-06	5.42e-07	24	1.5	0.64804	0	mle	1	26.973	0.73446	24.6525	7.44903	0.738513	0.69097	0.0841157	0.000625138	0.00228837
PCHAS_1143900	conserved Plasmodium protein, unknown function	2.29e-06	5.42e-07	24	10.5	0.516049	0	burg	1	23.952	0.883635	10.4155	5.55769	0.695663	0.640329	0.134348	0.0014403	0.0040586
PCHAS_1361500	U4/U6 small nuclear ribonucleoprotein PRP4, putative	2.29e-06	5.42e-07	24	16.5	0.481996	0	burg	1	24.7438	0.563257	16.2707	6.01708	0.741216	0.694164	0.0834438	0.000590417	0.00219966
PCHAS_1100600	conserved rodent malaria protein, unknown function	2.93e-06	7.33e-07	24	1.5	2.43713	0	burg	1	27.4679	2.529	26.1295	3.58127	0.700957	0.646586	0.619074	0.00130777	0.00378032
PCHAS_0522600	steroid dehydrogenase, putative	2.93e-06	7.33e-07	24	15	2.25322	1	burg	1	26.2632	1.95679	15.1793	0.818529	0.806688	0.771541	2.13199	0.000118692	0.000805724
PCHAS_0926700	fam-d protein	2.93e-06	7.33e-07	24	16.5	2.14939	0	burg	1	27.7222	1.96492	16.7564	3.76787	0.714804	0.66295	0.426744	0.0010076	0.00319335
PCHAS_1101200	anaphase-promoting complex subunit, putative	2.93e-06	7.33e-07	24	16.5	1.81352	0	mle	1	27.7222	1.71736	15.6661	0.0654573	0.745856	0.699648	23.1516	0.000534494	0.00207526
PCHAS_1232500	conserved Plasmodium protein, unknown function	2.93e-06	7.33e-07	24	7.5	1.42391	0	burg	1	25.8103	1.69107	6.37699	3.20529	0.864528	0.839896	0.377627	1.68e-05	0.0002832
PCHAS_1147200	PIR protein	2.93e-06	7.33e-07	24	15	1.32223	0	burg	1	23.952	1.52018	14.9689	1.35577	0.806322	0.771108	0.936718	0.000119933	0.000812703
PCHAS_1349400	conserved Plasmodium protein, unknown function	2.93e-06	7.33e-07	24	6	1.11772	1	yule-walker	1	25.8103	0.896855	4.54494	3.81837	0.625517	0.55743	0.199887	0.00450686	0.00934591
PCHAS_0624700	Plasmodium exported protein, unknown function	2.93e-06	7.33e-07	24	0	1.10516	0	burg	1	26.973	1.42222	22.9422	8.23063	0.799137	0.762616	0.139408	0.000146539	0.000912356
PCHAS_1421300	conserved protein, unknown function	2.93e-06	7.33e-07	24	1.5	0.75112	0	default	1	24	0.765671	2.56518	5.31765	0.580562	0.5043	0.146579	0.00840763	0.0150596
PCHAS_1227000	cactin homolog, putative	2.93e-06	7.33e-07	24	21	0.304886	0	mle	1	23.3906	0.501942	20.3511	7.49438	0.770263	0.728493	0.0509698	0.000306738	0.00147256
PCHAS_1400900	PIR protein	3.74e-06	9.85e-07	24	18	1.82392	0	burg	1	22.855	2.28173	16.915	-0.311335	0.76888	0.726858	-5.8539	0.000317038	0.00149725
PCHAS_1031700	GTP-binding protein, putative	3.74e-06	9.85e-07	24	7.5	1.41171	1	mle	1	23.7619	1.99713	7.49029	2.27813	0.832955	0.802583	0.633599	5.32e-05	0.000502115
PCHAS_0412800	conserved Plasmodium protein, unknown function	3.74e-06	9.85e-07	24	15	1.17954	1	burg	1	27.2182	1.26792	14.3193	2.72142	0.839389	0.810187	0.386725	4.28e-05	0.000448881
PCHAS_1326200	OPA3-like protein, putative	3.74e-06	9.85e-07	24	15	1.17527	0	burg	1	27.2182	1.80184	13.934	2.52762	0.723325	0.67302	0.645691	0.000852781	0.00283353
PCHAS_1240300	acyl-CoA synthetase, putative	3.74e-06	9.85e-07	24	4.5	0.678182	0	mle	1	27.2182	0.802552	1.52329	10.3396	0.716849	0.665367	0.0657808	0.000968492	0.00309929
PCHAS_1405700	conserved Plasmodium protein, unknown function	3.74e-06	9.85e-07	24	10.5	0.669077	0	burg	1	25.3729	1.01492	8.71363	8.16068	0.656791	0.594389	0.104476	0.00278981	0.0065232
PCHAS_0817200	conserved Plasmodium protein, unknown function	3.74e-06	9.85e-07	24	18	0.656898	0	burg	1	24.3415	0.901312	17.6185	5.8703	0.657227	0.594905	0.132541	0.00277035	0.00648924
PCHAS_1410300	conserved Plasmodium protein, unknown function	4.77e-06	1.32e-06	24	9	2.05312	0	mle	1	24.3415	2.07568	7.80101	3.33131	0.855778	0.829556	0.456095	2.37e-05	0.000327205
PCHAS_1455700	protein kinase 2, putative	4.77e-06	1.32e-06	24	19.5	1.72089	1	mle	1	25.5897	2.8634	19.9228	2.63875	0.684281	0.626878	0.863086	0.0017626	0.00470712
PCHAS_1406900	conserved Plasmodium protein, unknown function	4.77e-06	1.32e-06	24	15	1.47376	0	yule-walker	1	27.9813	1.9534	12.1464	2.29172	0.755346	0.710864	0.712769	0.000433546	0.00181889
PCHAS_1111100	conserved Plasmodium protein, unknown function	4.77e-06	1.32e-06	24	6	1.46997	0	burg	1	26.973	1.54153	3.79414	4.04961	0.713633	0.661567	0.310242	0.00103056	0.00323882
PCHAS_0319200	fam-c protein	4.77e-06	1.32e-06	24	1.5	1.3109	1	burg	1	20.3673	1.66427	3.47038	1.65681	0.638577	0.572864	0.87567	0.00370754	0.00806699
PCHAS_0811100	conserved Plasmodium protein, unknown function	4.77e-06	1.32e-06	24	19.5	1.26104	0	mle	1	24.1452	1.31283	18.5638	3.8343	0.610936	0.540197	0.299512	0.0055605	0.0109729
PCHAS_1465900	conserved Plasmodium protein, unknown function	4.77e-06	1.32e-06	24	13.5	0.969481	0	mle	1	27.4679	1.15713	11.3465	3.81431	0.742238	0.695372	0.257378	0.000577702	0.00218027
PCHAS_0508400	conserved Plasmodium protein, unknown function	4.77e-06	1.32e-06	24	12	0.810154	1	mle	1	23.7619	1.02169	11.0215	4.16276	0.682887	0.62523	0.212817	0.00180584	0.00479339
PCHAS_1210600	conserved Plasmodium protein, unknown function	4.77e-06	1.32e-06	24	4.5	0.709116	0	burg	1	27.7222	0.87781	26.6948	3.20765	0.755018	0.710475	0.277172	0.000436758	0.00182633
PCHAS_1317400	zinc finger protein, putative	4.77e-06	1.32e-06	24	10.5	0.664036	0	burg	1	25.5897	0.96747	8.18359	7.45517	0.630033	0.562766	0.108839	0.00421598	0.00889015
PCHAS_0917700	protein GCN20, putative	4.77e-06	1.32e-06	24	13.5	0.582112	0	burg	1	27.4679	0.958835	10.3255	5.69376	0.843733	0.815321	0.141068	3.68e-05	0.000412014
PCHAS_1409600	protein phosphatase PPM6, putative	4.77e-06	1.32e-06	24	22.5	0.56199	0	mle	1	26.7321	0.662151	21.0629	7.97807	0.719855	0.66892	0.0657767	0.000913283	0.00297326
PCHAS_1231200	conserved Plasmodium protein, unknown function	4.77e-06	1.32e-06	24	10.5	0.541134	0	mle	1	24.7438	0.995348	8.5838	4.85395	0.617807	0.548318	0.174822	0.00504143	0.0101582
PCHAS_0108300	zinc transporter ZIP1, putative	4.77e-06	1.32e-06	24	4.5	0.38238	1	burg	1	26.973	0.566107	1.53648	7.22671	0.782653	0.743135	0.0642828	0.000226124	0.00120514
PCHAS_1467225	conserved rodent malaria protein, unknown function	6.08e-06	1.76e-06	24	1.5	2.64788	0	burg	1	25.5897	2.97142	22.6685	0.0206056	0.706912	0.653624	123.517	0.00117081	0.00352005
PCHAS_0812700	cysteine repeat modular protein 1, putative	6.08e-06	1.76e-06	24	15	2.04992	0	yule-walker	1	27.2182	1.63412	12.7217	1.927	0.609015	0.537927	0.812799	0.00571321	0.0112196
PCHAS_0808400	6-cysteine protein	6.08e-06	1.76e-06	24	12	1.8196	0	burg	1	25.3729	2.0384	10.7492	1.3679	0.71316	0.661007	1.27055	0.00103997	0.00325671
PCHAS_0933700	SPRY domain, putative	6.08e-06	1.76e-06	24	16.5	1.22497	1	mle	1	25.8103	1.53478	14.5563	3.67898	0.50478	0.414741	0.471905	0.0209598	0.031714
PCHAS_0930100	amino acid transporter, putative	6.08e-06	1.76e-06	24	10.5	1.17736	0	burg	1	26.2632	1.04563	8.8465	1.70673	0.743381	0.696723	0.483871	0.000563756	0.00214329
PCHAS_1015900	conserved Plasmodium protein, unknown function	6.08e-06	1.76e-06	24	4.5	1.15636	0	default	1	24	1.04436	4.38384	3.73585	0.537105	0.452942	0.275641	0.0144595	0.023228
PCHAS_0101200	PIR protein	6.08e-06	1.76e-06	24	22.5	0.955256	0	mle	1	26.973	1.1992	21.8569	8.1059	0.800206	0.763879	0.113438	0.000142301	0.000898735
PCHAS_1132900	elongation factor 1-alpha, putative	6.08e-06	1.76e-06	24	7.5	0.891522	0	default	1	24	1.10275	7.08085	10.5513	0.808585	0.773782	0.0778556	0.000112427	0.000779288
PCHAS_0804900	AAA family ATPase, putative	6.08e-06	1.76e-06	24	4.5	0.889127	0	mle	1	26.0348	1.13594	3.69603	6.89825	0.650784	0.58729	0.140538	0.00306915	0.00701424
PCHAS_0419600	PIR protein	6.08e-06	1.76e-06	24	13.5	0.792016	1	mle	1	26.973	1.58385	11.7788	1.25705	0.754952	0.710398	1.07161	0.000437402	0.00182633
PCHAS_1023400	pantothenate kinase, putative	6.08e-06	1.76e-06	24	10.5	0.784431	0	burg	1	26.2632	0.770003	9.37027	4.70147	0.816743	0.783423	0.132285	8.85e-05	0.000675207
PCHAS_0832000	NifU-like protein, putative	6.08e-06	1.76e-06	24	6	0.732129	0	mle	1	24.7438	1.08116	5.42817	2.87555	0.552609	0.471265	0.351362	0.0119889	0.0199348
PCHAS_1217000	conserved Plasmodium protein, unknown function	6.08e-06	1.76e-06	24	22.5	0.642642	0	burg	1	24.95	1.32609	22.0307	3.73779	0.762791	0.719662	0.284118	0.00036578	0.00164529
PCHAS_0203300	conserved Plasmodium protein, unknown function	6.08e-06	1.76e-06	24	12	0.614481	0	yule-walker	1	27.4679	1.05779	10.3246	4.64559	0.725107	0.675127	0.196151	0.000822998	0.00276664
PCHAS_0726900	60S ribosomal protein L15, putative	6.08e-06	1.76e-06	24	4.5	0.586582	0	burg	1	26.7321	0.584247	1.32524	11.4287	0.706595	0.653249	0.0480018	0.0011778	0.00352195
PCHAS_1107100	conserved Plasmodium protein, unknown function	6.08e-06	1.76e-06	24	0	0.4571	0	burg	1	27.4679	0.606794	23.9258	9.2291	0.846945	0.819117	0.0516167	3.29e-05	0.000387613
PCHAS_0112000	conserved Plasmodium protein, unknown function	6.08e-06	1.76e-06	24	3	0.381883	1	mle	1	23.3906	0.607527	3.8092	5.9691	0.659159	0.597187	0.0960048	0.00268558	0.00635861
PCHAS_1017400	conserved Plasmodium protein, unknown function	7.66e-06	2.33e-06	24	16.5	1.41417	0	burg	1	21.6957	2.08149	15.5906	2.25065	0.659493	0.597583	0.815468	0.0026711	0.00633573
PCHAS_1018200	selenoprotein, putative	7.66e-06	2.33e-06	24	16.5	1.34493	0	default	1	24	1.42749	15.0999	3.12766	0.477465	0.382459	0.497116	0.0281601	0.0406671
PCHAS_1337800	autophagy-related protein 12, putative	7.66e-06	2.33e-06	24	12	1.31567	0	yule-walker	1	27.4679	1.96285	10.4032	2.43229	0.699024	0.644302	0.726527	0.00135495	0.00388467
PCHAS_1213500	MO15-related protein kinase, putative	7.66e-06	2.33e-06	24	13.5	1.31391	0	burg	1	26.973	1.36054	12.2649	3.79902	0.757972	0.713967	0.306452	0.000408563	0.00175037
PCHAS_1238700	dynein light chain Tctex-type, putative	7.66e-06	2.33e-06	24	16.5	1.23634	0	mle	1	27.4679	1.83012	14.0408	0.846781	0.694129	0.638517	2.01008	0.00148067	0.0041369
PCHAS_1311100	conserved Plasmodium protein, unknown function	7.66e-06	2.33e-06	24	12	1.08676	0	mle	1	27.4679	1.11441	10.4993	1.30312	0.676921	0.618179	0.799582	0.00200079	0.00515482
PCHAS_1039000	nuclear formin-like protein MISFIT, putative	7.66e-06	2.33e-06	24	13.5	1.06698	0	burg	1	26.7321	0.886026	12.0869	3.69602	0.595128	0.521515	0.235698	0.00692226	0.0128959
PCHAS_0108100	conserved Plasmodium protein, unknown function	7.66e-06	2.33e-06	24	12	0.790091	0	burg	1	26.2632	1.05722	9.79012	6.10043	0.568646	0.490218	0.162525	0.00980807	0.016957
PCHAS_1415800	conserved Plasmodium protein, unknown function	7.66e-06	2.33e-06	24	3	0.730541	0	mle	1	26.973	0.729392	25.5373	7.95471	0.64945	0.585713	0.084576	0.00313421	0.00712271
PCHAS_0617900	conserved Plasmodium protein, unknown function	7.66e-06	2.33e-06	24	12	0.650542	1	mle	1	25.5897	0.935509	9.93704	3.33721	0.618392	0.549008	0.250091	0.00499917	0.0100881
PCHAS_1212100	zinc finger protein, putative	7.66e-06	2.33e-06	24	0	0.51553	0	mle	1	27.2182	0.802943	23.4004	5.04516	0.796464	0.759457	0.129566	0.00015759	0.000953184
PCHAS_1143400	conserved Plasmodium protein, unknown function	9.68e-06	3.07e-06	24	18	2.62814	0	burg	1	23.3906	2.94579	18.1283	0.339446	0.744892	0.698509	6.94455	0.000545735	0.00209656
PCHAS_1230100	conserved Plasmodium protein, unknown function	9.68e-06	3.07e-06	24	21	2.55686	0	burg	1	23.2093	2.65868	19.7501	-0.0055893	0.686185	0.629128	-384.324	0.00170492	0.00458334
PCHAS_1248500	fam-a protein	9.68e-06	3.07e-06	24	21	2.44097	1	mle	1	25.3729	3.01829	20.3069	0.0932816	0.750757	0.70544	24.6902	0.000480207	0.00192623
PCHAS_0832600	conserved Plasmodium protein, unknown function	9.68e-06	3.07e-06	24	16.5	1.91639	0	burg	1	22.855	2.35062	16.7403	1.06531	0.638348	0.572593	1.97971	0.0037205	0.00807822
PCHAS_0610500	conserved Plasmodium protein, unknown function	9.68e-06	3.07e-06	24	9	1.76864	0	burg	1	25.8103	1.9932	6.9649	2.77456	0.753647	0.708856	0.542448	0.000450367	0.00186031
PCHAS_1021300	14-3-3 protein, putative	9.68e-06	3.07e-06	24	10.5	1.54899	0	mle	1	25.1597	1.58002	8.73396	1.02993	0.774034	0.732949	1.20647	0.000280053	0.00138604
PCHAS_0802000	conserved Plasmodium protein, unknown function	9.68e-06	3.07e-06	24	9	1.03068	1	mle	1	24.7438	1.36806	7.06082	6.13945	0.801547	0.765465	0.162754	0.000137125	0.000879773
PCHAS_0617200	conserved Plasmodium protein, unknown function	9.68e-06	3.07e-06	24	10.5	0.933557	1	mle	1	25.1597	1.3732	9.26124	2.49109	0.764329	0.72148	0.434261	0.000352926	0.00160479
PCHAS_0401600	fam-a protein	9.68e-06	3.07e-06	24	0	0.862429	1	burg	1	24.95	0.938006	23.5942	5.25189	0.773285	0.732064	0.151893	0.000285193	0.00139933
PCHAS_1225300	AAA family ATPase, putative	9.68e-06	3.07e-06	24	10.5	0.842829	0	burg	1	26.0348	1.3011	8.82932	4.55635	0.724393	0.674282	0.22914	0.000834834	0.00279749
PCHAS_1450700	conserved Plasmodium protein, unknown function	9.68e-06	3.07e-06	24	10.5	0.798596	0	burg	1	24.95	0.979948	8.42237	6.19236	0.813269	0.779318	0.119685	9.81e-05	0.000715997
PCHAS_1136100	conserved Plasmodium protein, unknown function	9.68e-06	3.07e-06	24	15	0.775148	0	yule-walker	1	27.7222	1.89111	11.9285	2.54697	0.644937	0.58038	0.67511	0.00336263	0.00750246
PCHAS_1034100	conserved Plasmodium protein, unknown function	9.68e-06	3.07e-06	24	16.5	0.723719	1	burg	1	20.6483	1.44128	15.7436	0.552107	0.551125	0.469511	2.47855	0.0122093	0.0202373
PCHAS_1447300	ATP-dependent protease subunit ClpQ, putative	9.68e-06	3.07e-06	24	10.5	0.689396	1	burg	1	22.3433	0.714009	10.6445	6.83984	0.800896	0.764695	0.0819537	0.000139617	0.000886068
PCHAS_1339900	protein transport protein YIP1, putative	9.68e-06	3.07e-06	24	22.5	0.686484	0	burg	1	24.7438	0.656169	22.1311	7.45949	0.871859	0.84856	0.0653968	1.24e-05	0.000241884
PCHAS_0621700	pre-mRNA-splicing factor CWC15, putative	9.68e-06	3.07e-06	24	22.5	0.644517	1	burg	1	27.7222	0.753976	21.9862	6.14387	0.787015	0.74829	0.0943522	0.000202265	0.00111895
PCHAS_1021700	ERAD-associated E3 ubiquitin-protein ligase HRD1, putative	9.68e-06	3.07e-06	24	1.5	0.427223	0	mle	1	27.9813	0.693062	25.4767	7.40915	0.782771	0.743275	0.0821865	0.000225447	0.00120414
PCHAS_1015700	coatamer protein, beta subunit, putative	9.68e-06	3.07e-06	24	12	0.360513	0	burg	1	25.1597	0.499231	9.86061	8.98127	0.467812	0.371051	0.0578931	0.0311427	0.0444015
PCHAS_1102600	conserved Plasmodium protein, unknown function	1.23e-05	4.04e-06	24	18	2.82839	0	burg	1	27.4679	2.52604	16.6521	1.46528	0.773028	0.73176	1.38357	0.00028698	0.00140359
PCHAS_1218000	UDP-N-acetylglucosamine--dolichyl-phosphate N-acetylglucosaminephosphotransferase, putative	1.23e-05	4.04e-06	24	12	1.7873	1	burg	2	27.7222222222,20.0939597315	2.25737068293,0.644289645401	11.6673231773,6.50810333242	2.12646	0.892605	0.844874	0.775472	0.000218696	0.00117524
PCHAS_1371700	PIR protein	1.23e-05	4.04e-06	24	18	1.6382	0	default	1	24	2.47332	16.6554	-0.0430914	0.729188	0.679949	-46.8862	0.000758008	0.002615
PCHAS_1441700	conserved Plasmodium protein, unknown function	1.23e-05	4.04e-06	24	10.5	1.33698	1	default	1	24	1.5464	10.2932	3.88074	0.653059	0.589979	0.368848	0.00296076	0.00682284
PCHAS_0407100	conserved Plasmodium protein, unknown function	1.23e-05	4.04e-06	24	12	1.24344	0	default	1	24	1.33411	10.824	2.50322	0.678603	0.620167	0.462811	0.00194416	0.00504103
PCHAS_0602800	conserved Plasmodium protein, unknown function	1.23e-05	4.04e-06	24	16.5	1.22312	1	burg	1	21.0845	1.13149	16.4199	2.89955	0.501383	0.410726	0.394882	0.0217629	0.0326661
PCHAS_0813500	zinc finger protein, putative	1.23e-05	4.04e-06	24	7.5	1.0793	0	mle	1	25.5897	1.26863	5.86133	4.01497	0.821597	0.78916	0.231789	7.63e-05	0.000610319
PCHAS_1466900	tryptophan--tRNA ligase, putative	1.23e-05	4.04e-06	24	6	0.976697	0	burg	1	27.4679	1.1103	4.73347	5.19405	0.632494	0.565675	0.181281	0.00406402	0.00862824
PCHAS_1144800	conserved Plasmodium protein, unknown function	1.23e-05	4.04e-06	24	12	0.963974	1	mle	1	23.7619	1.15836	10.7408	4.79908	0.63149	0.564488	0.230645	0.00412547	0.00873405
PCHAS_1324400	conserved Plasmodium protein, unknown function	1.23e-05	4.04e-06	24	10.5	0.749934	0	burg	1	25.1597	0.946745	8.60726	6.82226	0.668771	0.608547	0.114978	0.00229461	0.0056686
PCHAS_1239600	ribosome-interacting GTPase 1, putative	1.23e-05	4.04e-06	24	6	0.684918	0	default	1	24	0.903664	5.78549	7.31557	0.731129	0.682243	0.0978716	0.00072861	0.00254361
PCHAS_0200200	TatD-like deoxyribonuclease, putative	1.23e-05	4.04e-06	24	10.5	0.594129	0	mle	1	27.7222	0.678116	8.94361	5.37879	0.696054	0.640791	0.10828	0.00143014	0.00403646
PCHAS_0619800	conserved Plasmodium protein, unknown function	1.23e-05	4.04e-06	24	7.5	0.560652	0	mle	1	24.1452	0.834221	7.24063	6.86142	0.698868	0.644117	0.0965293	0.00135882	0.0038903
PCHAS_0913500	conserved Plasmodium protein, unknown function	1.54e-05	5.29e-06	24	16.5	2.47735	0	mle	1	26.973	2.5363	15.9224	1.48176	0.762051	0.718788	1.45624	0.000372099	0.001659
PCHAS_0600500	PIR protein	1.54e-05	5.29e-06	24	18	2.30982	1	mle	1	25.8103	2.4724	17.4743	-0.0178996	0.812543	0.77846	-108.663	0.00010022	0.000726252
PCHAS_1442300	conserved Plasmodium protein, unknown function	1.54e-05	5.29e-06	24	1.5	2.24236	1	default	1	24	1.8033	0.823279	2.87644	0.578989	0.502442	0.621995	0.00858247	0.0152903
PCHAS_0300100	fam-a protein	1.54e-05	5.29e-06	24	1.5	2.03084	0	burg	1	26.7321	1.55163	24.5812	3.16434	0.607884	0.53659	0.488403	0.00580472	0.011319
PCHAS_0830800	conserved Plasmodium protein, unknown function	1.54e-05	5.29e-06	24	13.5	1.36248	0	mle	1	27.9813	1.89622	10.891	1.9906	0.715954	0.664309	0.833062	0.00098546	0.00314212
PCHAS_1331700	cyclin, putative	1.54e-05	5.29e-06	24	13.5	1.1836	0	default	1	24	1.36637	12.0598	4.19633	0.733601	0.685165	0.304608	0.000692509	0.00246315
PCHAS_0927200	conserved Plasmodium protein, unknown function	1.54e-05	5.29e-06	24	21	1.0907	1	mle	1	25.8103	1.55772	19.884	3.97024	0.72333	0.673026	0.309292	0.000852694	0.00283353
PCHAS_1356700	SprT-like domain-containing protein, putative	1.54e-05	5.29e-06	24	15	0.998309	1	burg	1	27.2182	0.89082	14.0907	3.12242	0.823406	0.791299	0.231262	7.22e-05	0.000588878
PCHAS_1305000	conserved Plasmodium protein, unknown function	1.54e-05	5.29e-06	24	10.5	0.989636	1	mle	1	24.1452	0.945615	10.0897	2.62834	0.570299	0.492171	0.41194	0.00960322	0.0166796
PCHAS_0722700	conserved Plasmodium protein, unknown function	1.54e-05	5.29e-06	24	1.5	0.988967	0	mle	1	27.9813	1.25022	24.6589	5.3173	0.755555	0.711111	0.199014	0.000431511	0.00181615
PCHAS_1225900	conserved Plasmodium protein, unknown function	1.54e-05	5.29e-06	24	18	0.963007	0	mle	1	26.973	1.23013	17.1654	3.37443	0.921285	0.906973	0.267482	8.48e-07	9.86e-05
PCHAS_1408600	carbamoyl phosphate synthetase, putative	1.54e-05	5.29e-06	24	12	0.885983	0	burg	1	26.973	0.977577	7.6664	10.3056	0.678199	0.61969	0.078229	0.00195762	0.00506842
PCHAS_1105400	60S ribosomal subunit protein L24, putative	1.54e-05	5.29e-06	24	3	0.751936	0	yule-walker	1	27.2182	0.682887	27.0042	7.61421	0.455328	0.356297	0.0976437	0.0353788	0.0493708
PCHAS_0719400	conserved Plasmodium protein, unknown function	1.54e-05	5.29e-06	24	1.5	0.739303	0	mle	1	27.9813	0.929579	24.9826	6.02132	0.712103	0.659758	0.134064	0.00106122	0.00330751
PCHAS_1333900	40S ribosomal protein S3, putative	1.54e-05	5.29e-06	24	4.5	0.595906	0	burg	1	26.0348	0.611767	2.45834	10.969	0.674208	0.614973	0.0523651	0.00209493	0.00532529
PCHAS_1352300	isoleucine--tRNA ligase, putative	1.54e-05	5.29e-06	24	7.5	0.586724	0	burg	1	26.4956	1.01094	6.01848	7.31607	0.701855	0.647647	0.10857	0.00128633	0.00373599
PCHAS_1203100	60S ribosomal protein L13, putative	1.54e-05	5.29e-06	24	4.5	0.57245	0	mle	1	27.4679	0.632539	0.14208	11.2081	0.740476	0.693289	0.0505224	0.000599764	0.00222365
PCHAS_0607100	eukaryotic translation initiation factor 5, putative	1.54e-05	5.29e-06	24	4.5	0.394165	1	mle	1	21.854	0.503919	5.9053	7.79843	0.548338	0.466218	0.0628232	0.012632	0.0207744
PCHAS_0309200	60S ribosomal protein L37ae, putative	1.54e-05	5.29e-06	24	3	0.377549	0	mle	1	27.9813	0.453093	26.7767	10.0174	0.749508	0.703963	0.0483882	0.000493595	0.00195984
PCHAS_0900035	fam-a protein	1.93e-05	6.89e-06	24	3	2.30544	0	mle	1	26.7321	2.20902	25.3978	6.74329	0.615016	0.545019	0.308789	0.00524726	0.0104846
PCHAS_1247500	PIR protein	1.93e-05	6.89e-06	24	18	2.14696	0	yule-walker	1	26.973	2.03828	15.139	0.242659	0.590944	0.51657	7.72257	0.00732499	0.0135075
PCHAS_0921800	kelch domain-containing protein, putative	1.93e-05	6.89e-06	24	18	2.12275	0	default	1	24	2.73988	17.8861	2.61631	0.77511	0.734221	0.800502	0.000272793	0.00136682
PCHAS_0211300	conserved Plasmodium protein, unknown function	1.93e-05	6.89e-06	24	16.5	1.83702	1	burg	1	27.9813	2.24984	14.3065	2.715	0.661001	0.599365	0.736324	0.00260669	0.00621378
PCHAS_1342400	palmitoyltransferase DHHC5, putative	1.93e-05	6.89e-06	24	15	1.64429	1	burg	1	27.7222	1.97434	14.6056	2.28841	0.62997	0.562692	0.813141	0.00421992	0.00889107
PCHAS_1409100	conserved Plasmodium protein, unknown function	1.93e-05	6.89e-06	24	13.5	1.59474	1	burg	1	27.4679	1.85694	13.4664	3.2119	0.72259	0.672152	0.516534	0.000865314	0.00286676
PCHAS_1327900	apicoplast ribosomal protein S10 precursor, putative	1.93e-05	6.89e-06	24	15	1.57577	0	burg	1	26.4956	1.73952	13.5792	2.60252	0.548271	0.466138	0.67367	0.0126424	0.020785
PCHAS_0918300	conserved Plasmodium protein, unknown function	1.93e-05	6.89e-06	24	4.5	1.54376	0	mle	1	26.4956	1.39797	4.59296	3.63677	0.602383	0.530089	0.33212	0.00626694	0.0119805
PCHAS_0505300	conserved Plasmodium protein, unknown function	1.93e-05	6.89e-06	24	16.5	1.27633	0	mle	1	27.4679	1.32102	14.1641	5.57126	0.524855	0.438466	0.238038	0.0166933	0.0262237
PCHAS_1369400	ABC transporter B family member 6, putative	1.93e-05	6.89e-06	24	3	1.15382	0	default	1	24	0.975386	2.28321	4.60631	0.638701	0.573011	0.205242	0.00370054	0.00806398
PCHAS_1427150	GTPase, putative	1.93e-05	6.89e-06	24	12	0.951762	0	mle	1	26.0348	1.74083	9.48373	4.343	0.704831	0.651164	0.342638	0.00121727	0.00359981
PCHAS_1448400	mitosis protein dim1, putative	1.93e-05	6.89e-06	24	6	0.897874	1	burg	1	25.8103	1.06221	5.0763	4.33412	0.799341	0.762857	0.182296	0.000145723	0.000908349
PCHAS_1451300	aspartyl protease, putative	1.93e-05	6.89e-06	24	4.5	0.781595	0	mle	1	26.4956	0.879143	2.82004	6.00804	0.792051	0.754243	0.114588	0.00017732	0.00102967
PCHAS_1431400	DNA-directed RNA polymerases I, II, and III subunit RPABC3, putative	1.93e-05	6.89e-06	24	4.5	0.630286	1	burg	1	27.4679	0.732224	0.945485	5.64433	0.523374	0.436715	0.133419	0.0169815	0.0265655
PCHAS_0523200	conserved Plasmodium protein, unknown function	1.93e-05	6.89e-06	24	15	0.4583	0	default	1	24	0.625042	14.6902	5.30633	0.578996	0.50245	0.119	0.00858174	0.0152903
PCHAS_0820800	dolichyl-diphosphooligosaccharide--protein glycosyltransferase, putative	2.4e-05	8.93e-06	24	9	2.79157	0	mle	1	26.4956	2.64806	7.35731	1.00226	0.899962	0.881773	1.89104	3.17e-06	0.000131508
PCHAS_1033800	conserved Plasmodium protein, unknown function	2.4e-05	8.93e-06	24	16.5	2.17324	0	burg	1	24.95	1.90525	16.1775	1.97411	0.631075	0.563997	0.877845	0.00415108	0.00878069
PCHAS_0500700	PIR protein	2.4e-05	8.93e-06	24	19.5	1.72172	0	mle	1	23.7619	2.09303	18.4934	0.203371	0.688404	0.63175	8.2717	0.00163966	0.00445426
PCHAS_1227300	AAA family ATPase, putative	2.4e-05	8.93e-06	24	1.5	1.56981	0	mle	1	26.973	1.398	26.0543	5.08912	0.653974	0.59106	0.248098	0.00291809	0.00674438
PCHAS_1428300	cullin-1, putative	2.4e-05	8.93e-06	24	18	1.55586	0	mle	1	25.3729	1.5918	17.6668	3.53751	0.723091	0.672744	0.356799	0.000856744	0.00284374
PCHAS_1112200	AKAP-like protein, putative	2.4e-05	8.93e-06	24	9	1.55187	1	burg	1	25.1597	1.35307	7.91368	3.02721	0.896133	0.877248	0.332942	3.9e-06	0.000136509
PCHAS_1119000	conserved Plasmodium protein, unknown function	2.4e-05	8.93e-06	24	7.5	1.2928	0	mle	1	22.5113	1.12126	7.0118	2.70248	0.689268	0.632771	0.342428	0.00161483	0.00440873
PCHAS_1430100	WD repeat-containing protein, putative	2.4e-05	8.93e-06	24	10.5	1.23229	0	burg	1	24.3415	1.26363	9.25706	2.76267	0.772382	0.730997	0.37766	0.000291495	0.00142003
PCHAS_1462400	conserved Plasmodium protein, unknown function	2.4e-05	8.93e-06	24	7.5	1.22352	0	mle	1	24.3415	1.47827	7.76992	4.06797	0.766363	0.723884	0.272827	0.000336494	0.00154746
PCHAS_0607300	conserved Plasmodium protein, unknown function	2.4e-05	8.93e-06	24	10.5	1.03641	1	mle	1	26.0348	1.14543	8.87878	3.50484	0.79416	0.756735	0.260276	0.000167653	0.000989924
PCHAS_0504800	ribosomal silencing factor RsfS, putative	2.4e-05	8.93e-06	24	10.5	0.982895	0	mle	1	25.5897	0.984621	7.67871	3.66816	0.731972	0.683239	0.210207	0.000716134	0.00251005
PCHAS_1319600	conserved Plasmodium protein, unknown function	2.4e-05	8.93e-06	24	10.5	0.88474	0	mle	1	25.5897	1.01866	7.87234	7.51722	0.757545	0.713463	0.105137	0.000412541	0.00175739
PCHAS_0816200	BSD-domain protein, putative	2.4e-05	8.93e-06	24	22.5	0.778211	0	default	1	24	0.836121	21.0404	5.63868	0.710775	0.658188	0.118055	0.00108843	0.00336243
PCHAS_0908400	conserved Plasmodium protein, unknown function	2.4e-05	8.93e-06	24	10.5	0.76124	0	burg	1	25.8103	1.12911	8.90299	5.18136	0.714726	0.662858	0.175261	0.00100911	0.00319431
PCHAS_1450900	conserved Plasmodium protein, unknown function	2.4e-05	8.93e-06	24	13.5	0.724944	1	default	1	24	0.786908	11.1084	4.35664	0.511679	0.422893	0.190423	0.0194036	0.0296665
PCHAS_1100750	fam-a protein	2.4e-05	8.93e-06	24	4.5	0.699264	0	mle	1	24.541	1.20223	4.20201	3.7893	0.592986	0.518983	0.296254	0.00712611	0.0132009
PCHAS_0620800	40S ribosomal protein S5, putative	2.4e-05	8.93e-06	24	4.5	0.607475	0	mle	1	27.9813	0.640169	0.132941	11.3041	0.706041	0.652593	0.0504328	0.00119009	0.00354936
PCHAS_0209000	ubiquitin carboxyl-terminal hydrolase, putative	2.4e-05	8.93e-06	24	12	0.558385	0	burg	1	27.2182	0.730488	9.01647	9.40993	0.532781	0.447832	0.0739506	0.0152182	0.0242689
PCHAS_0922300	40S ribosomal protein S18, putative	2.4e-05	8.93e-06	24	4.5	0.530311	1	burg	1	26.4956	0.524472	2.30308	10.8073	0.713392	0.661281	0.0444462	0.00103535	0.0032461
PCHAS_1034900	DNA repair helicase, putative	2.4e-05	8.93e-06	24	16.5	0.507703	0	burg	1	26.4956	0.663064	16.6523	5.7207	0.543576	0.46059	0.109509	0.0133821	0.0217361
PCHAS_0512000	60S ribosomal protein L3, putative	2.4e-05	8.93e-06	24	4.5	0.502809	0	burg	1	26.0348	0.533785	2.63407	11.6583	0.696575	0.641407	0.0414236	0.00141672	0.00401149
PCHAS_1417300	U4/U6.U5 tri-snRNP-associated protein 2, putative	2.4e-05	8.93e-06	24	15	0.419541	0	burg	1	25.1597	0.502241	15.8904	6.4434	0.523451	0.436806	0.0794953	0.0169665	0.0265578
PCHAS_1121500	nuclear polyadenylated RNA-binding protein NAB2, putative	2.4e-05	8.93e-06	24	1.5	0.414845	0	yule-walker	1	27.7222	0.553495	25.1225	8.82996	0.817327	0.784113	0.0505541	8.69e-05	0.000670655
PCHAS_0804400	conserved Plasmodium protein, unknown function	2.4e-05	8.93e-06	24	3	0.390682	0	mle	1	27.4679	0.514807	0.687961	10.573	0.454784	0.355653	0.0515001	0.0355737	0.0495901
PCHAS_0301400	PIR protein	2.97e-05	1.15e-05	24	13.5	2.40146	0	yule-walker	1	27.9813	1.72606	14.0145	1.99505	0.618543	0.549187	0.898839	0.0049883	0.0100716
PCHAS_1105900	histone deacetylase, putative	2.97e-05	1.15e-05	24	19.5	2.07783	0	default	1	24	2.06846	18.6659	-0.186896	0.784862	0.745746	-8.35108	0.00021377	0.00115467
PCHAS_0625600	fam-c protein	2.97e-05	1.15e-05	24	22.5	1.49014	0	burg	1	24.95	2.07359	21.7227	3.02522	0.756064	0.711712	0.539731	0.0004266	0.00179974
PCHAS_1003600	ATP-dependent RNA helicase DDX51, putative	2.97e-05	1.15e-05	24	3	1.43544	0	mle	1	26.973	1.22968	0.253493	4.72118	0.742041	0.695139	0.225709	0.000580135	0.00218474
PCHAS_0205100	conserved Plasmodium protein, unknown function	2.97e-05	1.15e-05	24	16.5	1.28051	0	burg	1	24.3415	1.31683	16.0373	1.92334	0.728783	0.679471	0.571016	0.00076426	0.00262795
PCHAS_1026000	H/ACA ribonucleoprotein complex subunit 4, putative	2.97e-05	1.15e-05	24	3	1.27844	0	burg	1	27.2182	1.157	27.0672	7.77679	0.572545	0.494826	0.144589	0.00933031	0.0163459
PCHAS_1348000	conserved Plasmodium protein, unknown function	2.97e-05	1.15e-05	24	15	1.26047	0	burg	1	27.7222	1.38815	14.4736	4.69237	0.622632	0.554019	0.277932	0.00470122	0.00964391
PCHAS_1117300	rhomboid protease ROM10, putative	2.97e-05	1.15e-05	24	4.5	1.24553	0	burg	1	25.8103	1.23105	4.59577	7.65088	0.717256	0.665848	0.130042	0.000960861	0.00308322
PCHAS_1022700	DNA-directed RNA polymerase III subunit RPC6, putative	2.97e-05	1.15e-05	24	3	1.0885	0	default	1	24	1.20499	3.22557	3.55721	0.696408	0.641209	0.294948	0.00142101	0.00401932
PCHAS_1117500	conserved Plasmodium protein, unknown function	2.97e-05	1.15e-05	24	9	1.07398	0	mle	1	25.5897	1.14715	6.69692	4.32677	0.780836	0.740989	0.195985	0.000236715	0.00123916
PCHAS_1013400	conserved Plasmodium protein, unknown function	2.97e-05	1.15e-05	24	9	1.06514	0	mle	1	25.1597	1.2243	7.4842	4.00315	0.748347	0.702592	0.232733	0.000506305	0.00199632
PCHAS_1361300	kelch protein K13, putative	2.97e-05	1.15e-05	24	1.5	0.908581	0	mle	1	26.7321	1.07384	24.1615	8.80034	0.613335	0.543033	0.112027	0.00537452	0.010682
PCHAS_0915400	conserved protein, unknown function	2.97e-05	1.15e-05	24	3	0.759826	0	burg	1	24.95	0.771785	24.2583	4.17053	0.508704	0.419377	0.211495	0.0200626	0.0305491
PCHAS_1203300	E3 ubiquitin-protein ligase, putative	2.97e-05	1.15e-05	24	3	0.752988	0	burg	1	26.973	0.811623	26.9584	8.12022	0.749816	0.704328	0.0856713	0.000490265	0.00195105
PCHAS_1360400	DNA-directed RNA polymerases I, II, and III subunit RPABC4, putative	2.97e-05	1.15e-05	24	3	0.650761	1	default	1	24	0.530973	1.32394	5.19524	0.523791	0.437207	0.113633	0.0169001	0.0264932
PCHAS_0805200	E3 ubiquitin-protein ligase, putative	2.97e-05	1.15e-05	24	9	0.476427	0	mle	1	24.3415	0.658849	7.94866	7.72014	0.759833	0.716166	0.064555	0.000391585	0.00170457
PCHAS_1103100	60S ribosomal protein L31, putative	2.97e-05	1.15e-05	24	4.5	0.450061	0	burg	1	26.7321	0.455535	0.81731	10.1772	0.684834	0.627531	0.0461516	0.00174568	0.00467548
PCHAS_0612700	trafficking protein particle complex subunit 5, putative	2.97e-05	1.15e-05	24	12	0.368905	0	burg	1	27.4679	0.475436	8.87503	5.61661	0.722123	0.671599	0.0716849	0.000873359	0.00288977
PCHAS_1426600	RNA-binding protein, putative	2.97e-05	1.15e-05	24	0	0.331181	0	default	1	24	0.410067	23.9605	4.84136	0.542351	0.459142	0.0845512	0.013581	0.021998
PCHAS_1216400	conserved Plasmodium protein, unknown function	3.73e-05	1.48e-05	24	15	1.57888	0	burg	1	27.2182	1.83613	13.1827	1.26743	0.768885	0.726864	1.22206	0.000316998	0.00149725
PCHAS_1465200	rRNA-processing protein, putative	3.73e-05	1.48e-05	24	3	1.37814	0	burg	1	26.0348	1.26404	25.0018	4.92091	0.727981	0.678523	0.228686	0.00077677	0.00266227
PCHAS_0826300	ribosomal RNA-processing protein 8, putative	3.73e-05	1.48e-05	24	1.5	1.24827	1	burg	1	25.5897	1.15966	23.8167	5.23642	0.699569	0.644945	0.198633	0.00134151	0.00385666
PCHAS_0201100	kinesin-8, putative	3.73e-05	1.48e-05	24	15	1.16395	0	yule-walker	1	26.7321	1.1503	13.6264	3.95665	0.575877	0.498764	0.305612	0.00893726	0.0158147
PCHAS_1442800	conserved Plasmodium protein, unknown function	3.73e-05	1.48e-05	24	15	1.11394	0	mle	1	27.4679	1.07185	11.1062	4.26195	0.608701	0.537556	0.238306	0.00573847	0.011244
PCHAS_1304700	protein kinase, putative	3.73e-05	1.48e-05	24	10.5	1.05844	0	burg	1	27.2182	1.50521	8.63588	3.31731	0.712851	0.660642	0.368062	0.00104614	0.00327021
PCHAS_0934100	receptor for activated c kinase, putative	3.73e-05	1.48e-05	24	4.5	0.942938	0	mle	1	24.7438	0.851623	5.49279	11.1374	0.664748	0.603793	0.06441	0.00245211	0.00595594
PCHAS_1319900	conserved Plasmodium protein, unknown function	3.73e-05	1.48e-05	24	12	0.909527	0	mle	1	27.9813	0.938849	10.021	4.7265	0.864173	0.839477	0.152482	1.7e-05	0.000284568
PCHAS_1352500	ubiquitin activating enzyme, putative	3.73e-05	1.48e-05	24	16.5	0.856996	0	burg	1	26.973	1.1913	15.178	5.3379	0.545842	0.463268	0.221364	0.0130208	0.0212872
PCHAS_1458100	GAS8-like protein, putative	3.73e-05	1.48e-05	24	10.5	0.833054	1	mle	2	24.5409836066,20.7916666667	1.47061809418,1.03464251893	11.5634296492,5.01712898152	4.01956	0.760035	0.653384	0.256369	0.00717967	0.0132842
PCHAS_0817800	ubiquitin fusion degradation protein 1, putative	3.73e-05	1.48e-05	24	16.5	0.777469	1	mle	1	25.5897	1.1116	15.8945	4.57107	0.702135	0.647978	0.207793	0.00127969	0.00372783
PCHAS_1349200	conserved Plasmodium protein, unknown function	3.73e-05	1.48e-05	24	0	0.739555	0	mle	1	22.1778	0.671916	1.64499	5.93324	0.66876	0.608534	0.103371	0.00229502	0.0056686
PCHAS_0716800	RWD domain-containing protein, putative	3.73e-05	1.48e-05	24	6	0.68751	0	mle	1	24.95	0.845957	5.57228	6.12427	0.768786	0.726747	0.106065	0.000317747	0.00149925
PCHAS_1428100	ER membrane protein complex subunit 1, putative	3.73e-05	1.48e-05	24	12	0.673503	0	mle	1	26.4956	0.981634	8.58482	6.49391	0.655531	0.5929	0.131521	0.00284661	0.00663242
PCHAS_1430300	glycerol-3-phosphate 1-O-acyltransferase, putative	3.73e-05	1.48e-05	24	0	0.661498	0	mle	1	27.2182	0.655435	23.486	7.13948	0.683158	0.62555	0.0832358	0.00179737	0.00477574
PCHAS_1001200	lysophospholipase, putative	3.73e-05	1.48e-05	24	22.5	0.621729	1	burg	1	26.7321	0.98889	22.4259	5.10769	0.602288	0.529976	0.171237	0.00627523	0.0119821
PCHAS_0834000	conserved Plasmodium protein, unknown function	3.73e-05	1.48e-05	24	16.5	0.567448	1	burg	2	27.7222222222,20.5068493151	0.958972613181,0.386372371716	12.9525260331,18.7149606838	3.36977	0.842474	0.772463	0.254799	0.0011709	0.00352005
PCHAS_0905400	IWS1-like protein, putative	3.73e-05	1.48e-05	24	0	0.488971	1	default	1	24	0.497008	23.133	5.9195	0.614693	0.544638	0.0768482	0.00527151	0.010517
PCHAS_1117000	ribosomal protein L27a, putative	3.73e-05	1.48e-05	24	4.5	0.383157	0	mle	1	27.9813	0.450011	0.140853	10.7525	0.661402	0.599839	0.0400989	0.00258978	0.00619028
PCHAS_1133100	dynein light chain, putative	4.65e-05	1.9e-05	24	7.5	1.97049	0	mle	1	27.2182	1.48818	5.9426	0.595888	0.61715	0.547541	2.12498	0.00508927	0.010235
PCHAS_0300900	PIR protein	4.65e-05	1.9e-05	24	18	1.89741	0	mle	1	25.1597	1.9004	18.0864	-0.750945	0.55486	0.473925	-2.2824	0.0116609	0.0195127
PCHAS_0200051	conserved rodent malaria protein, unknown function	4.65e-05	1.9e-05	24	3	1.69683	0	yule-walker	1	27.4679	1.48653	26.2374	9.20177	0.551047	0.469419	0.158484	0.012221	0.0202502
PCHAS_0600700	PIR protein	4.65e-05	1.9e-05	24	15	1.54452	1	default	1	24	1.61474	14.5989	2.55264	0.712331	0.660028	0.556206	0.0010566	0.003297
PCHAS_1015000	conserved Plasmodium protein, unknown function	4.65e-05	1.9e-05	24	9	1.13589	0	default	1	24	1.11377	7.95278	1.21885	0.56232	0.482741	0.900313	0.0106259	0.018122
PCHAS_0208500	vacuolar protein sorting-associated protein VTA1, putative	4.65e-05	1.9e-05	24	19.5	1.12622	0	burg	1	25.3729	1.61684	18.7566	3.72305	0.763186	0.720129	0.327437	0.000362444	0.00163535
PCHAS_1123900	conserved Plasmodium protein, unknown function	4.65e-05	1.9e-05	24	12	1.12323	0	yule-walker	1	27.7222	1.60033	10.1119	3.39194	0.67774	0.619147	0.411424	0.00197304	0.00509832
PCHAS_0317200	ATP-dependent RNA helicase DDX47, putative	4.65e-05	1.9e-05	24	1.5	1.08963	0	yule-walker	1	27.2182	0.969136	25.3567	6.54767	0.465266	0.368041	0.15903	0.0319712	0.045435
PCHAS_1354800	conserved Plasmodium protein, unknown function	4.65e-05	1.9e-05	24	3	0.995737	0	burg	1	24.95	0.905592	2.98601	3.29663	0.7673	0.724991	0.225612	0.000329136	0.00153205
PCHAS_0927500	phosphatidylinositol-4-phosphate 5-kinase, putative	4.65e-05	1.9e-05	24	19.5	0.832785	0	mle	1	24.95	0.899825	17.8672	3.34262	0.639141	0.57353	0.224889	0.00367585	0.00801437
PCHAS_1105200	conserved Plasmodium protein, unknown function	4.65e-05	1.9e-05	24	12	0.763572	1	default	1	24	0.912137	10.7502	6.26469	0.704743	0.65106	0.124818	0.00121926	0.00360165
PCHAS_0210300	cation transporting ATPase, putative	4.65e-05	1.9e-05	24	13.5	0.756751	0	mle	1	26.973	0.67166	11.2616	6.80024	0.571483	0.493571	0.0974923	0.0094585	0.0165155
PCHAS_0410100	valine--tRNA ligase, putative	4.65e-05	1.9e-05	24	7.5	0.739285	0	burg	1	24.3415	0.914976	7.11529	5.50134	0.728077	0.678637	0.127908	0.000775262	0.00265884
PCHAS_0511000	40S ribosomal protein S2, putative	4.65e-05	1.9e-05	24	4.5	0.625436	1	burg	1	27.2182	0.608376	1.56521	11.0455	0.74923	0.703636	0.0483833	0.000496607	0.00196588
PCHAS_1013900	60S ribosomal protein L14, putative	4.65e-05	1.9e-05	24	4.5	0.570757	0	mle	1	27.7222	0.59255	0.406721	9.80275	0.674198	0.614961	0.0554139	0.0020953	0.00532529
PCHAS_1463700	bax inhibitor 1, putative	4.65e-05	1.9e-05	24	21	0.472738	0	mle	1	25.5897	0.502541	19.8135	9.04235	0.779276	0.739144	0.0411677	0.000246137	0.00126954
PCHAS_1336500	eukaryotic initiation factor 4a, putative	4.65e-05	1.9e-05	24	4.5	0.407476	0	default	1	24	0.493821	3.77162	10.4596	0.556819	0.47624	0.0463716	0.0113814	0.019167
PCHAS_1122000	conserved Plasmodium protein, unknown function	4.65e-05	1.9e-05	24	0	0.399882	0	burg	1	25.5897	0.570914	23.451	6.82787	0.707893	0.654783	0.0709488	0.00114942	0.00348337
PCHAS_1141200	ubiquitin-60S ribosomal protein L40, putative	4.65e-05	1.9e-05	24	1.5	0.386188	0	burg	1	27.4679	0.496205	25.2478	10.4114	0.713647	0.661583	0.045217	0.00103029	0.00323882
PCHAS_1371900	PIR protein	5.76e-05	2.43e-05	24	18	2.11069	0	burg	1	22.5113	2.10893	17.7401	-0.22423	0.673337	0.613944	-8.02235	0.00212593	0.00538731
PCHAS_0600200	PIR protein	5.76e-05	2.43e-05	24	16.5	2.00267	0	mle	1	27.4679	2.19371	15.3595	0.162217	0.77011	0.728312	11.2554	0.000307863	0.00147278
PCHAS_1013200	RNA methyltransferase, putative	5.76e-05	2.43e-05	24	4.5	1.54302	0	default	1	24	1.1806	4.62453	5.46505	0.764187	0.721312	0.180031	0.000354098	0.00160734
PCHAS_1102000	conserved Plasmodium protein, unknown function	5.76e-05	2.43e-05	24	9	1.17067	0	mle	1	23.5748	1.28062	8.6032	2.92876	0.733347	0.684864	0.34069	0.000696161	0.00246643
PCHAS_0521800	holo-[acyl-carrier-protein] synthase, putative	5.76e-05	2.43e-05	24	13.5	0.865974	1	burg	1	26.0348	1.45673	9.50807	3.59172	0.838061	0.808617	0.315335	4.48e-05	0.000457823
PCHAS_1324900	conserved Plasmodium protein, unknown function	5.76e-05	2.43e-05	24	15	0.843398	0	burg	1	27.2182	0.822149	14.4073	6.20329	0.560529	0.480625	0.130036	0.0108672	0.0184665
PCHAS_1042000	PIR protein	5.76e-05	2.43e-05	24	13.5	0.805562	0	burg	1	27.7222	1.11857	12.4445	2.26015	0.539235	0.45546	0.555384	0.0140973	0.0227294
PCHAS_1137100	iron-sulfur assembly protein, putative	5.76e-05	2.43e-05	24	12	0.731782	0	yule-walker	1	27.7222	1.1932	10.0852	2.61216	0.699882	0.645316	0.41573	0.00133384	0.0038388
PCHAS_0707600	60S ribosomal protein L35ae, putative	5.76e-05	2.43e-05	24	4.5	0.647765	0	burg	1	26.0348	0.669536	2.15941	10.4372	0.764236	0.721369	0.0578049	0.000353695	0.0016069
PCHAS_1008600	protein phosphatase PPM1, putative	5.76e-05	2.43e-05	24	22.5	0.555251	0	mle	1	26.4956	0.635182	21.2207	8.62482	0.823914	0.791899	0.0555375	7.1e-05	0.000586176
PCHAS_1327700	60S ribosomal protein L27, putative	5.76e-05	2.43e-05	24	3	0.449406	0	mle	1	27.9813	0.518522	27.6576	10.1553	0.628627	0.561105	0.0477998	0.00430482	0.00902658
PCHAS_1361000	DNA repair protein RAD5, putative	5.76e-05	2.43e-05	24	9	0.417295	1	mle	1	23.5748	0.733125	8.7905	6.58902	0.603664	0.531603	0.0962862	0.00615671	0.0118105
PCHAS_0411500	60S ribosomal protein L26, putative	5.76e-05	2.43e-05	24	3	0.365812	0	mle	1	27.7222	0.395202	0.0508834	10.1654	0.549313	0.46737	0.0387404	0.0124828	0.0206098
PCHAS_0112600	syntaxin binding protein, putative	5.76e-05	2.43e-05	24	1.5	0.364273	1	default	1	24	0.514508	0.149059	6.10218	0.492336	0.400033	0.0896646	0.0240255	0.035505
PCHAS_1457900	queuine tRNA-ribosyltransferase, putative	5.76e-05	2.43e-05	24	4.5	0.233761	0	burg	1	23.7619	0.33889	3.67404	7.52831	0.503519	0.41325	0.0484008	0.0212551	0.0320756
PCHAS_0900001	PIR protein	7.12e-05	3.09e-05	24	19.5	2.29065	0	default	1	24	2.33477	18.0621	-0.741151	0.767981	0.725795	-2.42968	0.000323879	0.00151865
PCHAS_1146100	lysophospholipase, putative	7.12e-05	3.09e-05	24	3	1.95382	1	default	1	24	1.47308	1.20427	5.18954	0.533831	0.449073	0.288655	0.015031	0.0240286
PCHAS_1003000	6-cysteine protein	7.12e-05	3.09e-05	24	19.5	1.69364	0	default	1	24	1.96041	19.415	2.35973	0.646937	0.582744	0.679191	0.00325978	0.00732892
PCHAS_0808680	conserved Plasmodium protein, unknown function	7.12e-05	3.09e-05	24	15	1.68756	0	burg	1	26.973	1.78531	13.3545	-0.0264353	0.592803	0.518767	-64.2402	0.00714378	0.0132243
PCHAS_1302400	fam-a protein	7.12e-05	3.09e-05	24	22.5	1.57905	1	burg	1	24.1452	2.35629	23.0413	1.31677	0.680101	0.621938	1.56253	0.00189483	0.0049569
PCHAS_0625700	lysophospholipase, putative	7.12e-05	3.09e-05	24	1.5	1.53465	0	burg	1	27.7222	1.62459	23.6122	2.38119	0.57366	0.496144	0.636132	0.00919727	0.0161667
PCHAS_1000400	PIR protein	7.12e-05	3.09e-05	24	18	1.48555	1	mle	1	25.5897	2.10061	18.8033	-0.494049	0.721725	0.67113	-3.38377	0.000880248	0.00290068
PCHAS_1357300	conserved Plasmodium protein, unknown function	7.12e-05	3.09e-05	24	1.5	1.03868	0	mle	1	27.4679	0.88582	25.3012	6.92941	0.623761	0.555354	0.121538	0.00462432	0.00953687
PCHAS_0617300	thioredoxin-like protein	7.12e-05	3.09e-05	24	10.5	0.902608	0	mle	1	26.0348	1.47398	8.52644	5.06709	0.733573	0.685131	0.228862	0.000692922	0.00246315
PCHAS_1230700	GPI-anchored wall transfer protein 1, putative	7.12e-05	3.09e-05	24	10.5	0.854149	0	mle	1	25.8103	2.089	8.43184	2.67307	0.622036	0.553315	0.665614	0.00474216	0.00970144
PCHAS_1205100	DNA/RNA-binding protein Alba 3, putative	7.12e-05	3.09e-05	24	4.5	0.790368	0	burg	1	26.0348	0.804007	2.94049	9.94717	0.689162	0.632646	0.0715382	0.00161785	0.00441092
PCHAS_0937800	lysophospholipase, putative	7.12e-05	3.09e-05	24	1.5	0.753554	0	mle	1	26.7321	0.838628	24.2152	8.09273	0.608983	0.537889	0.0949826	0.00571577	0.0112204
PCHAS_1351300	60S ribosomal protein L23, putative	7.12e-05	3.09e-05	24	4.5	0.611725	0	burg	1	26.7321	0.609593	1.08878	10.449	0.682309	0.624547	0.0549003	0.00182401	0.00482701
PCHAS_0903000	translocon component PTEX88, putative	7.12e-05	3.09e-05	24	19.5	0.608523	1	mle	2	24.1451612903,20.2297297297	0.9259283404,0.511142151939	16.8873615016,3.30643292363	7.59539	0.728326	0.607582	0.100708	0.0121452	0.0201628
PCHAS_0613800	conserved Plasmodium protein, unknown function	7.12e-05	3.09e-05	24	10.5	0.568312	1	mle	1	25.3729	0.642227	8.05816	6.24358	0.741993	0.695083	0.0798322	0.000580726	0.00218541
PCHAS_1141100	conserved Plasmodium protein, unknown function	7.12e-05	3.09e-05	24	0	0.55966	0	mle	1	26.973	0.501212	23.0237	6.50732	0.590828	0.516433	0.0699547	0.00733642	0.0135174
PCHAS_1134600	40S ribosomal protein S15, putative	7.12e-05	3.09e-05	24	3	0.487661	0	burg	1	26.7321	0.502283	0.507451	10.4456	0.6193	0.550082	0.0468654	0.00493408	0.0100165
PCHAS_1215500	U4/U6.U5 tri-snRNP-associated protein 1, putative	7.12e-05	3.09e-05	24	21	0.467374	0	burg	1	26.0348	0.63859	20.7892	7.64838	0.659199	0.597236	0.0693031	0.00268381	0.00635729
PCHAS_1229900	60S ribosomal protein L19, putative	7.12e-05	3.09e-05	24	4.5	0.448053	0	mle	1	27.9813	0.436387	0.803847	10.8071	0.680401	0.622292	0.0359585	0.00188509	0.0049448
PCHAS_0201700	DNA-directed RNA polymerase II subunit RPB9, putative	7.12e-05	3.09e-05	24	3	0.436305	0	burg	1	26.4956	0.54167	0.159918	6.00554	0.790226	0.752085	0.0784663	0.000186053	0.0010608
PCHAS_1432000	geranylgeranyl transferase type2 beta subunit, putative	7.12e-05	3.09e-05	24	13.5	0.410288	1	burg	1	26.973	0.774287	9.09123	5.88112	0.531246	0.446018	0.125453	0.0154952	0.0246359
PCHAS_1020300	60S ribosomal protein L5, putative	7.12e-05	3.09e-05	24	4.5	0.407796	0	burg	1	26.973	0.487128	0.395123	11.2564	0.707349	0.65414	0.0408171	0.00116124	0.00350415
PCHAS_1318800	sortilin, putative	7.12e-05	3.09e-05	24	22.5	0.379799	1	yule-walker	1	25.3729	0.480789	21.9113	8.50252	0.5707	0.492646	0.0509796	0.00955394	0.0166215
PCHAS_1035500	multifunctional methyltransferase subunit TRM112, putative	7.12e-05	3.09e-05	24	1.5	0.353232	0	burg	1	26.2632	0.519525	25.7222	6.02038	0.653957	0.59104	0.0806775	0.00291888	0.00674438
PCHAS_1029100	serine/threonine protein phosphatase PP1, putative	7.12e-05	3.09e-05	24	1.5	0.208577	1	mle	1	27.9813	0.518006	25.7926	8.84526	0.692285	0.636337	0.0522127	0.00153045	0.00424668
PCHAS_1019100	dynein-associated protein, putative	8.78e-05	3.92e-05	24	3	1.80867	0	mle	1	26.2632	1.18504	0.161896	3.20706	0.488918	0.395994	0.395833	0.0249285	0.0366953
PCHAS_0917800	petidase, M16 family, putative	8.78e-05	3.92e-05	24	18	1.55702	0	default	1	24	1.87622	18.6896	1.82366	0.758394	0.714466	0.867773	0.000404657	0.00174215
PCHAS_0501700	golgi re-assembly stacking protein, putative	8.78e-05	3.92e-05	24	18	1.50682	0	default	1	24	2.04128	18.8961	2.198	0.55119	0.469588	0.832396	0.0121996	0.0202276
PCHAS_0812900	conserved Plasmodium protein, unknown function	8.78e-05	3.92e-05	24	18	1.34763	1	mle	1	21.3857	1.51931	18.0275	1.20675	0.690977	0.634791	1.07692	0.00156656	0.00431953
PCHAS_1346800	conserved Plasmodium protein, unknown function	8.78e-05	3.92e-05	24	9	1.32824	0	burg	1	25.8103	2.11482	6.81097	3.55743	0.721064	0.670348	0.458026	0.000891824	0.00292327
PCHAS_0605300	cytidine deaminase, putative	8.78e-05	3.92e-05	24	6	1.32206	0	mle	1	27.4679	1.52672	5.17317	3.32837	0.497089	0.405651	0.438246	0.0228139	0.0339915
PCHAS_1331600	conserved Plasmodium protein, unknown function	8.78e-05	3.92e-05	24	13.5	1.22086	0	yule-walker	1	27.7222	1.78422	11.5248	2.77294	0.725222	0.675262	0.564211	0.000821116	0.00276208
PCHAS_1360800	tRNA guanosine-2'-O-methyltransferase, putative	8.78e-05	3.92e-05	24	0	1.19511	0	mle	1	27.4679	1.29752	23.7619	5.12774	0.689171	0.632656	0.224451	0.0016176	0.00441092
PCHAS_1029800	conserved Plasmodium protein, unknown function	8.78e-05	3.92e-05	24	22.5	1.12568	0	burg	1	27.2182	2.16918	21.2215	3.25287	0.635614	0.569362	0.563743	0.00387784	0.00834877
PCHAS_1364400	conserved Plasmodium protein, unknown function	8.78e-05	3.92e-05	24	18	1.02183	0	burg	1	25.3729	1.77203	17.6792	-0.685798	0.556039	0.475318	-2.34189	0.0114921	0.0193039
PCHAS_0205500	conserved Plasmodium protein, unknown function	8.78e-05	3.92e-05	24	16.5	1.02151	0	mle	1	27.7222	0.96357	15.5995	3.4041	0.536799	0.452581	0.270715	0.0145121	0.023284
PCHAS_1003900	liver specific protein 2, putative	8.78e-05	3.92e-05	24	12	0.953127	0	burg	1	24.1452	0.954881	10.5634	3.96019	0.646376	0.582081	0.211502	0.00328834	0.00738052
PCHAS_1456600	vacuolar protein sorting-associated protein 16, putative	8.78e-05	3.92e-05	24	4.5	0.951146	0	mle	1	24.95	0.97457	5.93074	5.89111	0.591223	0.5169	0.143071	0.00729752	0.0134615
PCHAS_0815200	arginine--tRNA ligase, putative	8.78e-05	3.92e-05	24	12	0.8711	0	mle	1	27.9813	1.07709	8.74131	4.44848	0.693575	0.637862	0.20439	0.00149548	0.00416503
PCHAS_1432300	adrenodoxin-type ferredoxin, putative	8.78e-05	3.92e-05	24	7.5	0.858712	0	default	1	24	1.25178	7.77661	6.05913	0.698975	0.644243	0.164386	0.00135618	0.00388608
PCHAS_0800300	lysophospholipase, putative	8.78e-05	3.92e-05	24	4.5	0.820601	0	default	1	24	1.11859	3.19983	4.21937	0.604655	0.532774	0.249193	0.00607256	0.0116896
PCHAS_0832100	elongation factor Tu, putative	8.78e-05	3.92e-05	24	7.5	0.815296	0	mle	1	26.2632	1.13999	4.90913	5.09334	0.928258	0.915214	0.154605	5.09e-07	8.64e-05
PCHAS_1321500	iron sulfur cluster assembly protein, putative	8.78e-05	3.92e-05	24	1.5	0.794504	0	default	1	24	0.978336	23.7687	4.23537	0.570259	0.492125	0.235893	0.00960805	0.0166825
PCHAS_1313300	pyruvate dehydrogenase E1 component subunit beta, putative	8.78e-05	3.92e-05	24	21	0.777935	0	burg	1	23.7619	1.36549	20.6993	3.05454	0.621042	0.552141	0.379178	0.00481117	0.00981829
PCHAS_1025100	ATP-dependent RNA helicase DBP4, putative	8.78e-05	3.92e-05	24	1.5	0.745249	0	yule-walker	1	27.9813	0.832183	24.6255	7.04496	0.497057	0.405613	0.118014	0.022822	0.033994
PCHAS_0106400	RING zinc finger protein, putative	8.78e-05	3.92e-05	24	13.5	0.612741	0	mle	1	26.973	1.39854	10.7525	3.09041	0.624159	0.555825	0.433697	0.00459749	0.00949642
PCHAS_1456700	3-hydroxyisobutyryl-coenzyme A hydrolase, putative	8.78e-05	3.92e-05	24	12	0.579237	1	mle	1	26.4956	1.13205	9.44336	4.37697	0.833534	0.803267	0.208299	5.22e-05	0.000500771
PCHAS_1425300	60S ribosomal protein L13-2, putative	8.78e-05	3.92e-05	24	3	0.49277	0	burg	1	26.4956	0.546887	1.01642	10.5947	0.638653	0.572954	0.0525849	0.00370324	0.00806406
PCHAS_1016700	transcription initiation TFIID-like, putative	8.78e-05	3.92e-05	24	22.5	0.472664	0	mle	1	25.8103	0.713629	22.073	5.58921	0.658281	0.59615	0.107654	0.00272384	0.00642828
PCHAS_1461700	conserved Plasmodium protein, unknown function	8.78e-05	3.92e-05	24	18	0.470102	0	mle	1	23.2093	0.437134	18.192	6.82935	0.629763	0.562448	0.0550318	0.00423289	0.00891126
PCHAS_1027500	conserved Plasmodium protein, unknown function	8.78e-05	3.92e-05	24	3	0.426198	0	mle	1	27.4679	0.442398	27.1396	4.27984	0.488867	0.395934	0.107328	0.0249422	0.0367051
PCHAS_1106400	60S ribosomal protein L4, putative	8.78e-05	3.92e-05	24	4.5	0.419192	0	mle	1	27.7222	0.484262	0.260005	11.7268	0.597584	0.524418	0.0406691	0.00669443	0.0125694
PCHAS_1426700	ubiquitin-conjugating enzyme, putative	8.78e-05	3.92e-05	24	1.5	0.256731	1	burg	1	27.9813	0.376218	26.0966	5.3556	0.582915	0.507081	0.0708155	0.00815145	0.0146907
PCHAS_1366000	conserved Plasmodium protein, unknown function	0.000108656	4.95e-05	24	19.5	2.52889	0	burg	1	24.95	3.15906	18.8476	-0.0812352	0.697496	0.642495	-30.5778	0.00139322	0.0039663
PCHAS_1367300	conserved Plasmodium protein, unknown function	0.000108656	4.95e-05	24	12	1.19855	1	mle	1	20.6483	1.33564	13.8299	0.565218	0.495826	0.404158	2.42075	0.0231308	0.0343955
PCHAS_0301500	PIR protein	0.000108656	4.95e-05	24	15	1.18347	0	burg	1	27.7222	0.930019	13.3229	1.13263	0.602183	0.529852	0.870063	0.00628436	0.0119833
PCHAS_1031000	conserved Plasmodium protein, unknown function	0.000108656	4.95e-05	24	6	0.803637	0	burg	1	26.4956	0.964968	4.81692	6.7451	0.627346	0.559591	0.120715	0.00438714	0.0091554
PCHAS_0208200	conserved Plasmodium protein, unknown function	0.000108656	4.95e-05	24	13.5	0.753554	0	default	1	24	0.856417	10.7466	5.22515	0.570217	0.492075	0.163804	0.00961321	0.0166859
PCHAS_1453600	S-adenosyl-methyltransferase, putative	0.000108656	4.95e-05	24	9	0.563372	0	mle	1	22.6818	0.726658	8.95865	6.00104	0.731352	0.682507	0.0960688	0.000725282	0.00253704
PCHAS_0503700	60S ribosomal protein L30e, putative	0.000108656	4.95e-05	24	4.5	0.550876	0	burg	1	26.4956	0.528099	1.91177	9.77487	0.684785	0.627473	0.0507007	0.0017472	0.00467548
PCHAS_0910100	ubiquitin domain-containing protein DSK2, putative	0.000108656	4.95e-05	24	6	0.382738	0	burg	1	25.1597	0.689956	6.85118	9.27771	0.546823	0.464427	0.0662969	0.0128669	0.0210881
PCHAS_1440000	CAMP-dependent protein kinase regulatory subunit, putative	0.000108656	4.95e-05	24	22.5	0.37604	1	mle	1	27.4679	0.439872	21.7218	9.4075	0.706576	0.653226	0.0393658	0.00117822	0.00352195
PCHAS_1414300	conserved Plasmodium protein, unknown function	0.000108656	4.95e-05	24	13.5	0.347809	0	mle	1	26.0348	0.81117	9.70669	6.39973	0.589729	0.515135	0.115098	0.00744538	0.0136672
PCHAS_0830200	conserved Plasmodium protein, unknown function	0.000108656	4.95e-05	24	13.5	0.19149	1	mle	1	27.9813	0.690415	10.5039	4.77372	0.655282	0.592606	0.129005	0.00285793	0.00664997
PCHAS_1041700	lysophospholipase, putative	0.000133221	6.22e-05	24	21	2.18977	1	mle	1	27.2182	2.48292	20.36	1.36187	0.646967	0.582779	1.52473	0.00325826	0.00732892
PCHAS_0309700	conserved Plasmodium protein, unknown function	0.000133221	6.22e-05	24	22.5	2.14339	0	burg	1	26.7321	2.22193	20.6688	1.33861	0.478787	0.384021	1.62583	0.0277706	0.0401598
PCHAS_0910800	rhomboid protease ROM1, putative	0.000133221	6.22e-05	24	19.5	1.81179	1	mle	1	26.973	1.98206	19.5494	2.00225	0.623226	0.554721	0.83023	0.00466064	0.00958548
PCHAS_1466100	conserved Plasmodium protein, unknown function	0.000133221	6.22e-05	24	0	1.58916	0	default	1	24	1.45391	23.3287	2.78676	0.532852	0.447916	0.525031	0.0152055	0.0242634
PCHAS_0814300	conserved protein, unknown function	0.000133221	6.22e-05	24	1.5	1.4675	0	burg	1	27.2182	1.27416	25.9989	5.58939	0.666413	0.605761	0.209518	0.00238588	0.00583549
PCHAS_0519000	conserved Plasmodium membrane protein, unknown function	0.000133221	6.22e-05	24	4.5	1.38209	1	mle	2	26.7321428571,23.5748031496	1.87455223187,0.986991313821	0.634984132627,11.8435789033	1.71806	0.767088	0.663571	0.636931	0.00632284	0.0120436
PCHAS_1400300	PIR protein	0.000133221	6.22e-05	24	19.5	1.16143	1	default	1	24	1.14535	19.0972	1.39123	0.707036	0.653769	0.653506	0.00116811	0.00351567
PCHAS_0514800	RNA methyltransferase, putative	0.000133221	6.22e-05	24	7.5	1.08	0	burg	1	26.0348	1.57453	6.41141	3.09836	0.586718	0.511576	0.437256	0.00775099	0.0140954
PCHAS_1124200	conserved Plasmodium protein, unknown function	0.000133221	6.22e-05	24	15	0.975988	0	burg	1	26.7321	1.31663	14.1697	1.9929	0.83087	0.800119	0.520664	5.69e-05	0.000519825
PCHAS_0717400	dynein light chain 1, putative	0.000133221	6.22e-05	24	1.5	0.84312	0	burg	1	27.2182	1.16113	24.8324	4.32926	0.816957	0.783677	0.212705	8.79e-05	0.000674187
PCHAS_0906100	conserved Plasmodium protein, unknown function	0.000133221	6.22e-05	24	18	0.787445	1	mle	1	21.3857	0.956642	18.6786	2.27825	0.611094	0.540384	0.41581	0.00554813	0.0109536
PCHAS_1113200	conserved Plasmodium protein, unknown function	0.000133221	6.22e-05	24	12	0.78199	0	mle	1	26.2632	1.41948	9.45485	3.1829	0.626675	0.558798	0.400109	0.00443075	0.0092208
PCHAS_1423900	drug/metabolite transporter, putative	0.000133221	6.22e-05	24	22.5	0.760674	0	burg	1	22.5113	0.917345	21.643	4.88012	0.586197	0.51096	0.170716	0.00780488	0.0141787
PCHAS_0607000	DNA-directed RNA polymerase III subunit RPC2, putative	0.000133221	6.22e-05	24	3	0.741618	1	burg	1	26.973	0.84674	0.959446	8.03553	0.521523	0.434527	0.104009	0.0173475	0.0269696
PCHAS_0616200	eukaryotic translation initiation factor 3 subunit I, putative	0.000133221	6.22e-05	24	4.5	0.710696	0	burg	1	24.541	0.66554	4.41041	8.90162	0.578603	0.501985	0.0703678	0.00862586	0.0153521
PCHAS_0725200	conserved Plasmodium protein, unknown function	0.000133221	6.22e-05	24	9	0.685352	0	mle	1	26.4956	0.594793	7.00108	5.44236	0.754746	0.710154	0.0841873	0.000439431	0.00182899
PCHAS_0724300	eukaryotic translation initiation factor 3 subunit G, putative	0.000133221	6.22e-05	24	4.5	0.540827	0	default	1	24	0.519312	3.70314	9.08992	0.493991	0.40199	0.0617478	0.0235976	0.0349381
PCHAS_1219100	protein transport protein SEC22, putative	0.000133221	6.22e-05	24	22.5	0.516048	0	mle	1	24.95	0.991049	20.9845	4.71281	0.561044	0.481234	0.190207	0.0107973	0.0183596
PCHAS_0918500	conserved Plasmodium protein, unknown function	0.000133221	6.22e-05	24	19.5	0.504386	0	mle	1	23.2093	0.768773	18.4466	5.27785	0.650919	0.58745	0.122315	0.00306263	0.00700544
PCHAS_1368500	conserved protein, unknown function	0.000133221	6.22e-05	24	4.5	0.49866	1	default	1	24	0.580852	6.13051	6.74256	0.537609	0.453538	0.0835645	0.0143731	0.0231104
PCHAS_0804300	60S ribosomal protein L37, putative	0.000133221	6.22e-05	24	3	0.48478	0	yule-walker	1	27.2182	0.500082	26.9085	10.0519	0.693046	0.637236	0.050775	0.00150975	0.00420032
PCHAS_1359100	60S ribosomal protein L18-2, putative	0.000133221	6.22e-05	24	3	0.479642	0	burg	1	27.2182	0.543291	0.0298692	11.1734	0.684154	0.626728	0.0455177	0.00176649	0.00471512
PCHAS_0604600	ubiquitin-conjugating enzyme E2, putative	0.000133221	6.22e-05	24	3	0.450003	0	burg	1	26.2632	0.548309	1.03189	9.24191	0.602512	0.530241	0.0602064	0.00625579	0.0119635
PCHAS_0810200	tRNA pseudouridine synthase, putative	0.000133221	6.22e-05	24	3	0.43084	1	burg	1	24.3415	0.516045	3.49653	5.83858	0.725893	0.676056	0.0777108	0.000810134	0.00273915
PCHAS_1461200	epsin, putative	0.000133221	6.22e-05	24	22.5	0.430148	0	burg	1	23.7619	0.521254	22.6437	7.13691	0.598571	0.525584	0.067569	0.00660463	0.0124497
PCHAS_1004200	conserved Plasmodium membrane protein, unknown function	0.000133221	6.22e-05	24	0	0.39647	1	burg	1	23.0308	0.380612	22.4516	5.1151	0.699063	0.644347	0.0686236	0.00135399	0.00388406
PCHAS_0912700	guanine nucleotide-exchange factor SEC12, putative	0.000133221	6.22e-05	24	18	0.395421	0	mle	1	24.541	0.493409	17.3954	6.2303	0.47082	0.374605	0.08595	0.0301869	0.0432616
PCHAS_0726600	nuclear cap-binding protein subunit 2, putative	0.000133221	6.22e-05	24	1.5	0.301766	0	burg	1	26.7321	0.556073	24.2399	5.80455	0.598331	0.5253	0.0910591	0.00662638	0.0124772
PCHAS_1371500	PIR protein	0.000162817	7.81e-05	24	18	3.09775	1	mle	1	24.1452	2.73095	17.6622	0.744281	0.669523	0.609436	3.18517	0.0022661	0.0056385
PCHAS_0709800	myosin heavy chain subunit, putative	0.000162817	7.81e-05	24	15	2.19719	0	yule-walker	1	27.7222	2.46661	14.3779	1.40827	0.733314	0.684826	1.44282	0.000696623	0.00246643
PCHAS_0720800	BRIX domain, putative	0.000162817	7.81e-05	24	1.5	1.81779	0	yule-walker	1	27.9813	1.37908	27.388	3.83376	0.559752	0.479707	0.343068	0.0109732	0.0186106
PCHAS_1421700	phosphodiesterase gamma, putative	0.000162817	7.81e-05	24	15	1.74697	0	burg	1	27.2182	1.81454	13.8576	1.3767	0.806294	0.771075	1.07695	0.000120029	0.000812703
PCHAS_0928600	armadillo repeat protein PF16, putative	0.000162817	7.81e-05	24	15	1.73494	1	burg	1	22.0147	1.23498	14.7445	1.64392	0.661572	0.600039	0.739539	0.00258265	0.00618548
PCHAS_0723700	vacuolar protein sorting-associated protein 2, putative	0.000162817	7.81e-05	24	18	1.69814	0	burg	1	26.7321	1.93736	18.4041	2.50669	0.711678	0.659256	0.609349	0.00106986	0.00332851
PCHAS_0617600	cysteine repeat modular protein 2, putative	0.000162817	7.81e-05	24	12	1.56021	0	mle	1	26.2632	1.25989	9.78881	1.87878	0.539879	0.456221	0.636686	0.0139893	0.0225899
PCHAS_1418800	conserved Plasmodium protein, unknown function	0.000162817	7.81e-05	24	15	1.20014	0	yule-walker	1	27.4679	1.49002	14.3738	0.202286	0.494266	0.402314	7.50456	0.0235273	0.0348569
PCHAS_0830750	conserved Plasmodium protein, unknown function	0.000162817	7.81e-05	24	13.5	1.10622	1	burg	1	27.7222	1.44127	12.4298	3.40266	0.584815	0.509327	0.434012	0.00794928	0.0143765
PCHAS_0818000	RNA-binding protein musashi, putative	0.000162817	7.81e-05	24	0	1.08418	0	burg	1	24.3415	1.5733	22.147	5.38355	0.62778	0.560104	0.257571	0.00435909	0.00911183
PCHAS_1442200	conserved Plasmodium protein, unknown function	0.000162817	7.81e-05	24	1.5	1.05661	0	yule-walker	1	27.7222	1.21159	24.238	5.56183	0.548954	0.466946	0.208524	0.0125376	0.0206745
PCHAS_1304400	mediator of RNA polymerase II transcription subunit 31, putative	0.000162817	7.81e-05	24	12	1.02825	1	burg	1	27.4679	1.156	9.06696	1.31694	0.625992	0.55799	0.819367	0.00447556	0.009292
PCHAS_0823200	dynein intermediate chain, putative	0.000162817	7.81e-05	24	3	0.889357	0	burg	1	27.4679	0.959747	25.6016	3.86376	0.669082	0.608915	0.216586	0.00228279	0.00565552
PCHAS_1402100	lysophospholipase, putative	0.000162817	7.81e-05	24	3	0.78529	1	default	1	24	0.67394	1.50018	6.00963	0.516633	0.428748	0.115789	0.0183453	0.0283117
PCHAS_0407000	conserved Plasmodium protein, unknown function	0.000162817	7.81e-05	24	9	0.741498	0	mle	1	25.3729	1.07238	7.77874	5.48459	0.619026	0.549758	0.165413	0.00495362	0.0100466
PCHAS_1211000	heme oxygenase, putative	0.000162817	7.81e-05	24	13.5	0.677552	0	burg	1	26.7321	0.954603	12.897	4.59722	0.729381	0.680177	0.186895	0.000755049	0.00260822
PCHAS_0620200	conserved Plasmodium protein, unknown function	0.000162817	7.81e-05	24	13.5	0.659133	1	burg	1	23.2093	0.80867	11.0224	6.39183	0.619967	0.55087	0.115296	0.00488672	0.00994548
PCHAS_1132800	elongation factor 1-alpha, putative	0.000162817	7.81e-05	24	7.5	0.65808	1	mle	2	25.5897435897,20.0939597315	0.843265185423,0.627694614104	3.62282045816,12.6948833893	11.0797	0.868956	0.810714	0.0653955	0.000524194	0.00204819
PCHAS_1232300	60S ribosomal protein L2, putative	0.000162817	7.81e-05	24	4.5	0.603164	1	burg	1	26.7321	0.617197	1.65973	11.8067	0.737748	0.690066	0.0467821	0.000635261	0.0023193
PCHAS_0621600	Obg-like ATPase 1, putative	0.000162817	7.81e-05	24	6	0.600217	0	mle	1	24.541	0.749771	6.29816	8.3139	0.611491	0.540853	0.0765128	0.00551702	0.0109158
PCHAS_0210200	conserved Plasmodium protein, unknown function	0.000162817	7.81e-05	24	10.5	0.528621	0	burg	1	25.8103	0.624844	8.71882	5.23856	0.652733	0.589594	0.099715	0.00297611	0.00684921
PCHAS_1448500	pre-mRNA-splicing factor ATP-dependent RNA helicase PRP2, putative	0.000162817	7.81e-05	24	13.5	0.469122	1	mle	1	27.9813	0.796558	10.1725	6.23582	0.629598	0.562253	0.11638	0.00424327	0.00892954
PCHAS_1345800	WD repeat-containing protein, putative	0.000162817	7.81e-05	24	13.5	0.45878	0	mle	1	27.9813	1.03666	9.8464	4.67954	0.789198	0.750871	0.177639	0.00019112	0.00107769
PCHAS_0112400	AP-3 complex subunit beta, putative	0.000162817	7.81e-05	24	9	0.403608	0	mle	1	25.3729	0.398659	7.91156	5.86758	0.506503	0.416776	0.0634969	0.020562	0.0312005
PCHAS_1354200	conserved Plasmodium protein, unknown function	0.000162817	7.81e-05	24	10.5	0.357782	0	default	1	24	0.700241	9.00195	6.64794	0.604606	0.532716	0.091845	0.00607666	0.0116932
PCHAS_0907900	conserved Plasmodium protein, unknown function	0.000162817	7.81e-05	24	16.5	0.322037	0	mle	1	27.2182	0.450735	16.4157	6.6221	0.732432	0.683784	0.0562628	0.000709388	0.00249638
PCHAS_1316700	exosome complex exonuclease RRP6, putative	0.000162817	7.81e-05	24	0	0.299334	0	mle	1	22.6818	0.501301	0.109186	6.16433	0.643386	0.578547	0.07226	0.00344423	0.0076231
PCHAS_0407800	conserved Plasmodium protein, unknown function	0.000198056	9.75e-05	24	21	2.20485	0	mle	1	26.973	3.11335	20.6026	0.00961469	0.721776	0.67119	254.887	0.000879371	0.00290068
PCHAS_1245550	dolichol-phosphate mannosyltransferase subunit 3, putative	0.000198056	9.75e-05	24	13.5	2.05142	0	default	1	24	1.6843	12.378	0.843901	0.655628	0.593015	2.06551	0.0028422	0.00662508
PCHAS_0503100	conserved protein, unknown function	0.000198056	9.75e-05	24	1.5	1.92403	0	burg	1	26.7321	1.68259	24.2206	3.42338	0.615834	0.545986	0.456139	0.00518625	0.010382
PCHAS_1201100	fam-a protein	0.000198056	9.75e-05	24	1.5	1.55722	0	burg	1	27.2182	1.18877	25.5088	4.29374	0.604756	0.532894	0.269959	0.00606398	0.0116817
PCHAS_1010500	conserved Plasmodium protein, unknown function	0.000198056	9.75e-05	24	19.5	1.37313	0	mle	1	21.5396	1.32111	19.0716	2.81873	0.758017	0.714021	0.37526	0.000408143	0.00174999
PCHAS_0105000	nucleoside diphosphate kinase, putative	0.000198056	9.75e-05	24	10.5	1.10325	1	mle	1	21.3857	1.25994	10.1489	0.874111	0.716198	0.664598	1.33687	0.000980808	0.00312919
PCHAS_0420200	PIR protein	0.000198056	9.75e-05	24	18	1.06649	0	burg	1	22.5113	1.17902	17.5267	-1.22074	0.59353	0.519627	-0.898533	0.00707382	0.0131226
PCHAS_1311800	fructose-bisphosphate aldolase, putative	0.000198056	9.75e-05	24	4.5	0.978025	1	burg	1	26.7321	0.878279	2.94545	11.4238	0.714253	0.662299	0.0667445	0.00101835	0.00321539
PCHAS_0936000	conserved Plasmodium protein, unknown function	0.000198056	9.75e-05	24	18	0.930852	0	mle	1	24.3415	1.14449	18.4364	2.32066	0.590085	0.515554	0.449386	0.00741001	0.013626
PCHAS_0317600	conserved Plasmodium protein, unknown function	0.000198056	9.75e-05	24	3	0.89454	1	burg	2	27.9813084112,20.6482758621	0.738225629228,0.477140161154	26.5116703637,19.8113263875	3.74485	0.782149	0.685326	0.201603	0.00475143	0.00971145
PCHAS_0816400	SUMO-conjugating enzyme UBC9, putative	0.000198056	9.75e-05	24	0	0.75678	0	burg	1	27.7222	0.853256	22.6039	7.54475	0.796196	0.759141	0.0886781	0.000158733	0.000957679
PCHAS_1117800	conserved Plasmodium protein, unknown function	0.000198056	9.75e-05	24	7.5	0.685157	0	mle	1	24.1452	0.595806	6.04924	4.21284	0.598684	0.525717	0.12876	0.00659444	0.0124366
PCHAS_1311600	GCN2 alpha-related protein kinase, putative	0.000198056	9.75e-05	24	15	0.675753	0	yule-walker	1	27.9813	0.67733	10.3531	5.88295	0.471106	0.374944	0.117694	0.0300972	0.0431684
PCHAS_1241600	conserved Plasmodium protein, unknown function	0.000198056	9.75e-05	24	15	0.658809	1	burg	1	27.7222	1.13435	13.0985	3.72297	0.510707	0.421744	0.320408	0.0196169	0.0299491
PCHAS_0516000	mRNA-decapping enzyme subunit 1, putative	0.000198056	9.75e-05	24	21	0.608784	0	burg	1	26.7321	0.835542	20.8322	7.94151	0.626806	0.558953	0.0886536	0.00442221	0.0092103
PCHAS_0807900	40S ribosomal protein S11, putative	0.000198056	9.75e-05	24	4.5	0.583899	0	yule-walker	1	27.7222	0.618416	0.354142	11.0129	0.693822	0.638154	0.0510424	0.00148886	0.00415376
PCHAS_0401900	pre-mRNA-splicing factor PRP46, putative	0.000198056	9.75e-05	24	22.5	0.505313	1	mle	1	24.1452	0.575313	21.2407	7.26985	0.766313	0.723825	0.0624922	0.000336891	0.00154793
PCHAS_0401500	fam-a protein	0.000242754	0.000121492	24	3	2.37307	0	mle	1	27.7222	1.97956	25.6816	3.64382	0.721154	0.670455	0.462971	0.00089023	0.00292327
PCHAS_1230900	cdc2-related protein kinase 5, putative	0.000242754	0.000121492	24	18	2.20932	1	mle	1	25.3729	2.43156	19.317	2.48773	0.588895	0.514149	0.843737	0.00752902	0.0137679
PCHAS_0400121	PIR protein	0.000242754	0.000121492	24	18	1.82458	0	default	1	24	2.05012	16.9605	0.16924	0.597883	0.524771	10.8833	0.00666711	0.012527
PCHAS_0100200	PIR protein	0.000242754	0.000121492	24	18	1.43518	0	burg	1	22.1778	1.50769	17.5483	-0.766211	0.653996	0.591086	-1.70956	0.00291706	0.00674438
PCHAS_0903800	conserved Plasmodium protein, unknown function	0.000242754	0.000121492	24	10.5	1.1753	0	burg	1	26.4956	1.93361	9.32064	1.65729	0.727068	0.677444	0.948841	0.000791223	0.00268876
PCHAS_1036100	radical SAM protein, putative	0.000242754	0.000121492	24	9	1.05528	1	mle	1	24.3415	1.19494	9.05037	4.77695	0.502936	0.41256	0.24009	0.0213929	0.032221
PCHAS_1307400	stromal-processing peptidase, putative	0.000242754	0.000121492	24	7.5	0.765498	0	burg	1	26.973	1.13378	5.95602	4.69594	0.641839	0.576718	0.199651	0.00352722	0.00776431
PCHAS_0210500	eukaryotic translation initiation factor 2 subunit alpha, putative	0.000242754	0.000121492	24	3	0.725535	0	burg	1	26.973	0.790934	0.849416	9.63107	0.487835	0.394715	0.0868435	0.0252204	0.0370421
PCHAS_1368700	conserved Plasmodium protein, unknown function	0.000242754	0.000121492	24	22.5	0.718115	0	mle	1	24.541	0.853205	21.636	5.38073	0.780464	0.740548	0.121825	0.000238937	0.00124618
PCHAS_1206600	transcription factor with AP2 domain(s), putative	0.000242754	0.000121492	24	0	0.669079	0	burg	1	27.2182	0.636671	23.8851	8.45985	0.559947	0.479938	0.0718015	0.0109465	0.0185773
PCHAS_0932300	coatomer subunit delta, putative	0.000242754	0.000121492	24	15	0.5831	0	mle	1	27.7222	0.592997	11.861	6.8689	0.468378	0.371719	0.0944318	0.0309612	0.0442146
PCHAS_1035200	plasmepsin IV, putative	0.000242754	0.000121492	24	1.5	0.570416	0	mle	1	27.9813	0.681632	25.4001	13.148	0.777141	0.736622	0.0457024	0.000259515	0.00131028
PCHAS_0310000	conserved Plasmodium protein, unknown function	0.000242754	0.000121492	24	22.5	0.497728	1	burg	1	26.7321	0.434581	21.5432	8.21729	0.719359	0.668333	0.0440822	0.000922215	0.00299492
PCHAS_0706200	40S ribosomal protein S21, putative	0.000242754	0.000121492	24	4.5	0.434764	0	burg	1	27.4679	0.459898	0.588721	9.63635	0.614801	0.544765	0.0463639	0.00526342	0.0105049
PCHAS_1450800	sentrin-specific protease 1, putative	0.000242754	0.000121492	24	22.5	0.301382	1	mle	2	21.5395683453,27.4678899083	0.170953739852,0.325808555468	16.3017625951,25.4682115434	7.43708	0.736251	0.619029	0.0305321	0.010719	0.0182559
PCHAS_1130500	V-type proton ATPase 21 kDa proteolipid subunit, putative	0.000242754	0.000121492	24	3	0.2158	0	mle	1	27.9813	0.389728	27.6335	7.33214	0.513763	0.425356	0.0581834	0.0189524	0.0290951
PCHAS_0813300	inhibitor of cysteine proteases, putative	0.000242754	0.000121492	24	3	0.192342	0	mle	1	21.0845	0.256726	4.31985	8.74592	0.569989	0.491806	0.0276664	0.00964129	0.0167237
PCHAS_1128400	conserved Plasmodium protein, unknown function	0.000294003	0.000150829	24	16.5	2.11736	0	default	1	24	2.11862	17.6355	2.76728	0.741567	0.694579	0.602305	0.000586025	0.00219866
PCHAS_0100700	fam-c protein	0.000294003	0.000150829	24	3	1.99967	0	burg	1	27.2182	1.45252	25.7171	3.81456	0.539485	0.455755	0.373815	0.0140553	0.0226756
PCHAS_1371400	PIR protein	0.000294003	0.000150829	24	18	1.70222	0	mle	1	26.2632	1.7943	17.3706	-0.0195286	0.622494	0.553857	-78.6985	0.00471065	0.00965435
PCHAS_1002700	transcription factor with AP2 domain(s), putative	0.000294003	0.000150829	24	12	1.51851	1	burg	1	27.2182	1.26069	10.6173	3.49397	0.723793	0.673574	0.312983	0.000844869	0.00282034
PCHAS_1301700	PIR protein	0.000294003	0.000150829	24	21	1.4995	0	mle	1	23.5748	1.64628	20.4431	2.5576	0.526991	0.440989	0.600357	0.0162848	0.0256663
PCHAS_1300601	PIR protein	0.000294003	0.000150829	24	16.5	1.3245	0	burg	1	24.541	1.71071	16.9034	1.65388	0.602306	0.529998	0.91932	0.00627365	0.0119821
PCHAS_1029300	conserved Plasmodium protein, unknown function	0.000294003	0.000150829	24	1.5	1.23791	1	burg	1	20.9371	0.908704	2.31981	5.53316	0.52266	0.435871	0.160545	0.0171219	0.0267073
PCHAS_0922800	RNA-binding protein, putative	0.000294003	0.000150829	24	19.5	1.2047	0	mle	1	25.1597	1.67198	18.7207	1.73916	0.612357	0.541877	0.805951	0.0054497	0.0108151
PCHAS_1315900	conserved Plasmodium protein, unknown function	0.000294003	0.000150829	24	12	1.13201	1	burg	1	27.9813	0.92487	9.35519	1.43365	0.542083	0.458826	0.640828	0.0136246	0.0220416
PCHAS_0502500	conserved Plasmodium protein, unknown function	0.000294003	0.000150829	24	12	0.986327	1	mle	1	25.1597	1.74908	9.46107	2.18864	0.668216	0.607892	0.707577	0.00231582	0.00571729
PCHAS_0309400	monocarboxylate transporter, putative	0.000294003	0.000150829	24	13.5	0.870678	0	mle	1	27.7222	0.781335	11.4765	4.64095	0.50811	0.418675	0.174908	0.0201965	0.0307092
PCHAS_1129700	ER lumen protein retaining receptor, putative	0.000294003	0.000150829	24	0	0.87053	1	default	1	24	0.79746	23.5451	6.72935	0.705401	0.651837	0.105107	0.00120441	0.00357786
PCHAS_1340200	M1-family alanyl aminopeptidase, putative	0.000294003	0.000150829	24	10.5	0.82666	0	default	1	24	0.888932	8.74717	3.17656	0.7184	0.6672	0.220092	0.000939686	0.00304227
PCHAS_0809800	conserved Plasmodium protein, unknown function	0.000294003	0.000150829	24	12	0.791006	0	burg	1	26.4956	1.03733	12.4371	2.96421	0.622677	0.554073	0.337842	0.0046981	0.00964365
PCHAS_1140100	DNA-directed RNA polymerases I, II, and III subunit RPABC1, putative	0.000294003	0.000150829	24	3	0.744431	1	default	1	24	0.713813	3.43641	7.17803	0.495245	0.403471	0.10811	0.023278	0.0345654
PCHAS_1363500	dynactin subunit 2, putative	0.000294003	0.000150829	24	15	0.674441	0	burg	1	26.4956	0.708805	14.8058	3.47714	0.605934	0.534285	0.201281	0.00596528	0.0115422
PCHAS_1450100	conserved Plasmodium protein, unknown function	0.000294003	0.000150829	24	1.5	0.636022	0	burg	1	27.4679	0.704352	26.1756	4.21624	0.608643	0.537487	0.159178	0.00574318	0.0112487
PCHAS_1314000	glutaminyl-peptide cyclotransferase, putative	0.000294003	0.000150829	24	21	0.562966	0	mle	1	24.7438	0.549336	19.5976	5.94144	0.628794	0.561302	0.0782093	0.00429421	0.00900791
PCHAS_0512300	protoporphyrinogen oxidase, putative	0.000294003	0.000150829	24	4.5	0.498803	1	mle	1	24.95	0.47024	4.87855	5.1129	0.628471	0.56092	0.0838541	0.00431479	0.00904026
PCHAS_1351200	glutamine--tRNA ligase, putative	0.000294003	0.000150829	24	7.5	0.495303	1	mle	1	22.855	0.547883	7.78263	8.05664	0.600415	0.527763	0.0589961	0.00643946	0.0122303
PCHAS_1362600	thioredoxin 2, putative	0.000294003	0.000150829	24	22.5	0.437539	0	mle	1	25.1597	0.902995	20.5707	6.38197	0.529628	0.444106	0.128118	0.0157917	0.024994
PCHAS_0714200	conserved Plasmodium protein, unknown function	0.000294003	0.000150829	24	1.5	0.362163	0	yule-walker	1	20.094	0.531181	4.91073	4.60957	0.526356	0.440239	0.120799	0.0164053	0.0258331
PCHAS_1232400	60S ribosomal protein L12, putative	0.000294003	0.000150829	24	4.5	0.326127	0	yule-walker	1	27.4679	0.359652	0.521543	10.234	0.511638	0.422845	0.0367381	0.0194123	0.0296712
PCHAS_0513600	conserved Plasmodium protein, unknown function	0.000356946	0.000186649	24	7.5	1.83818	0	burg	1	24.3415	1.37006	6.51626	-0.050016	0.479343	0.384678	-26.0836	0.0276079	0.0399574
PCHAS_0213841	PIR protein	0.000356946	0.000186649	24	18	1.7026	1	mle	1	21.854	1.89851	16.7716	0.139887	0.601817	0.52942	12.5349	0.00631616	0.0120352
PCHAS_0206600	conserved Plasmodium protein, unknown function	0.000356946	0.000186649	24	16.5	1.46763	0	burg	1	27.4679	1.55894	15.4004	3.65219	0.693005	0.637188	0.363493	0.00151085	0.00420116
PCHAS_1218600	conserved Plasmodium protein, unknown function	0.000356946	0.000186649	24	19.5	1.26009	0	mle	1	24.541	1.37611	19.5925	2.55551	0.655464	0.592822	0.43826	0.00284962	0.0066365
PCHAS_1210400	protein ARV1, putative	0.000356946	0.000186649	24	19.5	1.15289	0	mle	1	24.7438	1.44474	18.1019	2.74332	0.727309	0.677729	0.410764	0.000787386	0.00268429
PCHAS_0504400	flagellar outer arm dynein-associated protein, putative	0.000356946	0.000186649	24	4.5	0.928388	0	yule-walker	1	27.4679	1.46163	26.9373	0.972384	0.589477	0.514837	1.47841	0.00747059	0.0136944
PCHAS_0800041	haloacid dehalogenase-like hydrolase, putative	0.000356946	0.000186649	24	21	0.896972	0	burg	1	23.2093	0.682651	19.7146	3.67555	0.593421	0.519498	0.164459	0.0070843	0.0131373
PCHAS_0826900	conserved Plasmodium protein, unknown function	0.000356946	0.000186649	24	13.5	0.862318	0	mle	1	27.2182	1.1245	11.2499	2.83896	0.575416	0.498219	0.38668	0.00899082	0.015878
PCHAS_0503200	conserved Plasmodium protein, unknown function	0.000356946	0.000186649	24	6	0.824991	1	default	1	24	0.909331	6.06919	4.28741	0.753342	0.708496	0.163583	0.000453439	0.00186662
PCHAS_1007400	tRNA N6-adenosine threonylcarbamoyltransferase, putative	0.000356946	0.000186649	24	6	0.811407	0	burg	1	24.7438	0.800796	6.43247	4.63123	0.652793	0.589664	0.14044	0.00297329	0.00684572
PCHAS_1032100	rhomboid protease ROM8, putative	0.000356946	0.000186649	24	1.5	0.775843	0	default	1	24	0.803675	0.0884295	6.03408	0.776885	0.736319	0.110663	0.000261158	0.00131492
PCHAS_1124900	conserved Plasmodium protein, unknown function	0.000356946	0.000186649	24	10.5	0.771625	0	mle	1	26.7321	0.845622	8.73714	2.67368	0.638681	0.572987	0.271737	0.00370167	0.00806398
PCHAS_0836000	conserved Plasmodium protein, unknown function	0.000356946	0.000186649	24	1.5	0.73349	0	default	1	24	0.974753	22.5423	2.66063	0.66217	0.600747	0.325226	0.00255763	0.00615258
PCHAS_MIT01800	cytochrome b	0.000356946	0.000186649	24	13.5	0.712004	0	default	1	24	0.912469	15.1793	1.98364	0.508408	0.419027	0.472594	0.0201293	0.0306335
PCHAS_0515600	protein phosphatase inhibitor 3, putative	0.000356946	0.000186649	24	22.5	0.608797	0	burg	1	27.2182	0.840701	21.0296	4.68709	0.513169	0.424654	0.168142	0.0190801	0.0292569
PCHAS_1343600	vacuolar protein sorting-associated protein 52, putative	0.000356946	0.000186649	24	15	0.590201	0	mle	1	26.7321	0.434921	13.3672	6.43804	0.515154	0.427001	0.0714066	0.018656	0.0286735
PCHAS_0802500	serine/threonine protein kinase, putative	0.000356946	0.000186649	24	19.5	0.57871	0	default	1	24	1.45432	19.4803	5.21188	0.618534	0.549177	0.235722	0.00498892	0.0100716
PCHAS_1242500	methionine aminopeptidase 1a, putative	0.000356946	0.000186649	24	1.5	0.52881	0	default	1	24	0.653539	0.421497	4.92519	0.51644	0.42852	0.137028	0.0183855	0.0283488
PCHAS_1365600	step II splicing factor, putative	0.000356946	0.000186649	24	22.5	0.500525	1	burg	1	21.854	0.524043	20.7164	4.42607	0.585021	0.509571	0.107433	0.0079276	0.0143521
PCHAS_1007600	U4/U6 small nuclear ribonucleoprotein PRP31, putative	0.000356946	0.000186649	24	22.5	0.303819	0	burg	1	23.7619	0.473801	22.2859	6.85977	0.657383	0.595088	0.0594543	0.00276345	0.00647596
PCHAS_1441800	splicing factor 3B subunit 6, putative	0.000356946	0.000186649	24	1.5	0.285919	0	default	1	24	0.569195	0.785473	5.00987	0.557538	0.477091	0.115316	0.0112802	0.0190453
PCHAS_0916600	conserved Plasmodium protein, unknown function	0.000432306	0.000230246	24	18	1.83216	0	mle	1	26.4956	1.42377	16.6496	2.48473	0.542089	0.458833	0.549726	0.0136237	0.0220416
PCHAS_0925200	fam-d protein	0.000432306	0.000230246	24	3	1.56343	1	burg	1	21.3857	1.45481	2.95879	2.69525	0.47163	0.375563	0.581062	0.0299335	0.0429687
PCHAS_1226000	gamete release protein, putative	0.000432306	0.000230246	24	22.5	1.53923	1	burg	1	27.4679	2.84397	22.6399	1.49861	0.637995	0.572176	1.74265	0.00374048	0.0081049
PCHAS_0926400	fam-d protein	0.000432306	0.000230246	24	21	1.53121	0	mle	1	24.3415	1.93367	20.3947	2.03223	0.831071	0.800357	0.693546	5.65e-05	0.000518231
PCHAS_0926200	fam-d protein	0.000432306	0.000230246	24	3	1.48476	0	burg	1	27.7222	1.40646	25.4904	3.85744	0.538242	0.454286	0.358352	0.0142653	0.022972
PCHAS_1204600	peptidase, putative	0.000432306	0.000230246	24	9	1.38721	0	mle	1	23.7619	1.25808	8.51658	3.40833	0.708413	0.655397	0.291878	0.00113822	0.00346502
PCHAS_1405120	small nucleolar RNA snoR16	0.000432306	0.000230246	24	1.5	1.16291	1	burg	2	27.4678899083,23.952	3.15938771901,1.76097230307	26.3218427844,16.7936174486	0.373288	0.884108	0.8326	5.1471	0.000305731	0.00147159
PCHAS_0513300	WD repeat-containing protein, putative	0.000432306	0.000230246	24	3	1.06338	0	burg	1	27.4679	1.01209	27.3581	4.46283	0.574977	0.4977	0.21386	0.00904214	0.0159366
PCHAS_0602700	cytochrome c oxidase assembly protein COX19, putative	0.000432306	0.000230246	24	10.5	1.04654	0	mle	1	25.8103	1.29623	8.84022	2.43057	0.718091	0.666835	0.425853	0.000945356	0.00305482
PCHAS_0106500	uroporphyrinogen III decarboxylase, putative	0.000432306	0.000230246	24	10.5	1.02233	0	burg	1	24.95	1.18582	11.0899	0.477275	0.655252	0.59257	2.2332	0.00285932	0.00665025
PCHAS_1405100	cyclin, putative	0.000432306	0.000230246	24	13.5	0.82516	0	burg	1	27.7222	1.25716	12.106	4.56201	0.555009	0.474102	0.27089	0.0116394	0.0194954
PCHAS_1130600	adenylosuccinate synthetase, putative	0.000432306	0.000230246	24	4.5	0.809253	1	burg	1	26.7321	0.658091	2.75977	8.64168	0.632597	0.565796	0.0705307	0.00405776	0.00862541
PCHAS_0306300	conserved Plasmodium protein, unknown function	0.000432306	0.000230246	24	3	0.790616	0	yule-walker	1	26.4956	0.71621	26.4651	6.42412	0.458604	0.360168	0.120019	0.0342243	0.0480449
PCHAS_1242000	conserved Plasmodium protein, unknown function	0.000432306	0.000230246	24	4.5	0.754179	0	yule-walker	1	27.4679	0.77554	0.183877	5.05566	0.575574	0.498406	0.148368	0.00897242	0.0158615
PCHAS_1123400	sphingomyelin synthase 1, putative	0.000432306	0.000230246	24	1.5	0.666092	0	mle	1	27.9813	0.980323	24.4278	7.40706	0.676419	0.617586	0.112991	0.00201793	0.00518532
PCHAS_1429400	conserved Plasmodium protein, unknown function	0.000432306	0.000230246	24	15	0.523252	0	mle	1	27.9813	0.793147	10.6816	1.80601	0.494633	0.402748	0.523756	0.0234336	0.0347573
PCHAS_1405800	AAR2 protein, putative	0.000432306	0.000230246	24	9	0.500504	0	mle	1	24.95	0.894715	8.58282	4.8168	0.706781	0.653469	0.147209	0.00117369	0.00352195
PCHAS_0310100	conserved Plasmodium protein, unknown function	0.000432306	0.000230246	24	12	0.494508	1	default	1	24	0.508646	11.8816	4.34377	0.526128	0.439969	0.119473	0.0164489	0.025894
PCHAS_0406200	40S ribosomal protein S23, putative	0.000432306	0.000230246	24	4.5	0.455243	1	mle	2	27.9813084112,21.8540145985	0.706427949567,0.406541260262	26.1083314031,10.0292712396	11.0088	0.705531	0.574655	0.0532883	0.0170344	0.0266165
PCHAS_0413200	conserved Plasmodium protein, unknown function	0.000432306	0.000230246	24	1.5	0.421892	0	mle	1	27.7222	0.555992	23.4601	3.69345	0.62775	0.560068	0.134272	0.00436107	0.00911183
PCHAS_0915500	splicing factor U2AF small subunit, putative	0.000432306	0.000230246	24	3	0.357014	0	mle	2	27.4678899083,20.7916666667	0.777825559266,0.4435596588	26.7449347467,10.8610825295	6.29428	0.81945	0.739206	0.099336	0.00211656	0.00536895
PCHAS_0920700	ethanolamine kinase, putative	0.000432306	0.000230246	24	18	0.344272	0	burg	1	25.8103	0.486209	16.344	6.83539	0.52323	0.436544	0.0706592	0.0170098	0.0265939
PCHAS_1037900	GTPase-activating protein, putative	0.000432306	0.000230246	24	9	0.265218	1	mle	1	26.973	0.732972	7.26698	6.49345	0.547019	0.464658	0.101835	0.0128364	0.0210512
PCHAS_0212920	tRNA Valine	0.000521942	0.000283144	24	19.5	2.36819	1	mle	1	22.855	2.51484	19.0934	-0.46216	0.760191	0.71659	-4.24669	0.000388379	0.00170013
PCHAS_0915000	actin-related protein 2/3 complex subunit 1, putative	0.000521942	0.000283144	24	1.5	1.78788	1	default	1	24	1.30238	21.964	-0.0749452	0.475658	0.380324	-18.598	0.0286998	0.0413783
PCHAS_0319800	PIR protein	0.000521942	0.000283144	24	18	1.53598	0	mle	1	24.7438	1.38919	18.6457	-0.560004	0.517331	0.429573	-2.27546	0.0182	0.0281123
PCHAS_0115200	PIR protein	0.000521942	0.000283144	24	18	1.52055	1	mle	1	23.5748	2.33861	17.2775	-0.359479	0.83579	0.805934	-4.93966	4.84e-05	0.000483925
PCHAS_0900031	PIR protein	0.000521942	0.000283144	24	1.5	1.22001	0	burg	1	27.9813	1.21027	26.7005	3.20727	0.455235	0.356187	0.432406	0.0354119	0.0494039
PCHAS_0801300	conserved Plasmodium protein, unknown function	0.000521942	0.000283144	24	3	1.14001	0	mle	1	27.9813	1.15405	26.2734	2.31632	0.467767	0.370997	0.546694	0.0311573	0.0444103
PCHAS_0919300	leucine-rich repeat protein	0.000521942	0.000283144	24	19.5	0.793233	0	mle	1	22.6818	1.00439	20.1266	3.82416	0.582179	0.506211	0.236713	0.00823092	0.0147943
PCHAS_1240600	G-protein coupled receptor, putative	0.000521942	0.000283144	24	9	0.791892	1	mle	1	24.95	0.977871	6.99071	2.96095	0.613906	0.543707	0.275215	0.00533102	0.0106036
PCHAS_1411800	AP-1 complex subunit mu-1, putative	0.000521942	0.000283144	24	13.5	0.678809	0	yule-walker	1	27.9813	0.630634	12.8171	6.73959	0.461185	0.363219	0.106255	0.0333363	0.0470194
PCHAS_1315300	condensin-2 complex subunit G2, putative	0.000521942	0.000283144	24	19.5	0.666929	1	burg	1	22.6818	0.886362	18.2962	2.88811	0.63666	0.570598	0.26222	0.00381699	0.0082469
PCHAS_1367700	conserved Plasmodium protein, unknown function	0.000521942	0.000283144	24	22.5	0.583754	0	burg	1	26.2632	0.749974	23.2266	6.00659	0.591543	0.517278	0.116434	0.0072662	0.0134226
PCHAS_0109200	pre-mRNA-splicing factor SLU7, putative	0.000521942	0.000283144	24	19.5	0.472058	0	default	1	24	0.577336	19.6166	6.80475	0.6408	0.57549	0.0720975	0.00358387	0.00785602
PCHAS_1350000	ER lumen protein retaining receptor 1, putative	0.000521942	0.000283144	24	15	0.468026	0	burg	1	26.973	0.658702	14.5578	7.07071	0.462922	0.365272	0.101782	0.0327495	0.0463408
PCHAS_0721000	heat shock protein 70, putative	0.000521942	0.000283144	24	3	0.444237	0	mle	1	27.9813	0.635748	26.3956	12.6323	0.601702	0.529285	0.0490489	0.00632619	0.0120449
PCHAS_1121200	leucine--tRNA ligase, putative	0.000521942	0.000283144	24	7.5	0.435793	0	burg	1	24.541	0.652397	6.30216	9.67568	0.680738	0.62269	0.0538854	0.00187417	0.00492017
PCHAS_1115500	conserved Plasmodium protein, unknown function	0.000521942	0.000283144	24	12	0.435228	1	mle	1	25.3729	0.747541	10.2633	4.75071	0.547652	0.465407	0.158546	0.0127379	0.0209158
PCHAS_0806100	RNA-binding protein, putative	0.000521942	0.000283144	24	4.5	0.406901	1	mle	2	26.2631578947,22.3432835821	0.830972670852,0.747871390767	26.015564579,11.283575312	6.3284	0.727897	0.606963	0.0873894	0.0122261	0.0202524
PCHAS_1412300	V-type proton ATPase catalytic subunit A, putative	0.000521942	0.000283144	24	6	0.359483	0	mle	1	23.5748	0.625136	6.88982	9.0983	0.588692	0.513909	0.0597143	0.0075495	0.0137906
PCHAS_1217400	WD repeat-containing protein, putative	0.000521942	0.000283144	24	3	0.342541	0	yule-walker	1	27.9813	0.49719	25.8273	7.35736	0.645616	0.581183	0.0594353	0.00332741	0.00743965
PCHAS_0623900	conserved Plasmodium protein, unknown function	0.000521942	0.000283144	24	13.5	0.272493	0	mle	1	26.0348	0.472769	10.0993	8.58598	0.470014	0.373653	0.0575885	0.0304407	0.0435541
PCHAS_0200055	PIR protein	0.000628884	0.000347135	24	19.5	2.03367	1	burg	1	26.2632	2.21655	20.0059	1.34027	0.58137	0.505255	1.42684	0.00831895	0.0149219
PCHAS_1457000	conserved Plasmodium protein, unknown function	0.000628884	0.000347135	24	9	1.43844	0	mle	1	27.7222	1.36713	5.97083	2.86073	0.897953	0.879399	0.349997	3.54e-06	0.000135754
PCHAS_0626600	PIR protein	0.000628884	0.000347135	24	16.5	1.43278	0	burg	1	24.7438	1.69702	15.6267	-0.0441518	0.586119	0.510868	-39.7967	0.00781297	0.0141885
PCHAS_1333600	conserved Plasmodium protein, unknown function	0.000628884	0.000347135	24	18	1.35458	1	burg	1	26.973	2.08765	15.7391	0.975119	0.669743	0.609696	1.84581	0.00225781	0.00562422
PCHAS_MIT03400	unspecified product	0.000628884	0.000347135	24	18	1.22499	0	mle	1	25.5897	1.06698	17.3391	6.93056	0.483225	0.389266	0.151117	0.0264945	0.0385759
PCHAS_1424400	selenoprotein, putative	0.000628884	0.000347135	24	10.5	1.18167	0	mle	1	27.4679	1.18534	7.99523	3.56816	0.741944	0.695025	0.274164	0.000581331	0.00218612
PCHAS_1337000	shewanella-like protein phosphatase 1, putative	0.000628884	0.000347135	24	18	1.01769	0	burg	1	26.2632	1.26216	17.331	3.83276	0.725975	0.676152	0.261464	0.000808815	0.00273645
PCHAS_1362500	conserved Plasmodium protein, unknown function	0.000628884	0.000347135	24	18	0.959232	1	mle	1	21.854	1.06084	17.7825	2.20734	0.676007	0.617099	0.420111	0.0020321	0.00520744
PCHAS_1037800	trafficking protein particle complex subunit 1, putative	0.000628884	0.000347135	24	13.5	0.895833	1	burg	1	27.2182	1.08259	10.6842	3.96533	0.610621	0.539825	0.254219	0.00558534	0.011008
PCHAS_0315100	conserved Plasmodium protein, unknown function	0.000628884	0.000347135	24	7.5	0.792433	1	mle	1	25.3729	0.749009	6.80861	4.36356	0.614204	0.54406	0.144873	0.00530843	0.0105706
PCHAS_1134000	conserved Plasmodium protein, unknown function	0.000628884	0.000347135	24	12	0.757075	0	burg	1	26.973	0.697494	9.10121	5.44706	0.745235	0.698914	0.116182	0.000541716	0.00208789
PCHAS_0717300	protein transport protein SEC23, putative	0.000628884	0.000347135	24	1.5	0.72661	0	mle	1	27.9813	0.67941	25.8738	9.43761	0.550753	0.469072	0.0693623	0.012265	0.0203104
PCHAS_1231600	40S ribosomal protein S11, putative	0.000628884	0.000347135	24	6	0.714832	1	burg	2	27.4678899083,21.0845070423	0.73616158612,0.423726907266	27.2868780259,9.90887681129	10.5463	0.798811	0.709394	0.0645245	0.00337651	0.00752067
PCHAS_1418500	glycerol-3-phosphate 1-O-acyltransferase, putative	0.000628884	0.000347135	24	6	0.669903	0	burg	1	25.3729	0.913461	6.07769	2.51621	0.747454	0.701536	0.283925	0.000516268	0.00203148
PCHAS_1312000	conserved Plasmodium protein, unknown function	0.000628884	0.000347135	24	15	0.59892	1	burg	1	27.9813	0.725624	14.407	4.07848	0.472216	0.376256	0.188303	0.0297514	0.0427423
PCHAS_1136700	protein transport protein Sec24A, putative	0.000628884	0.000347135	24	0	0.58538	1	mle	1	27.7222	0.873007	24.0046	10.2461	0.733382	0.684906	0.0732146	0.000695649	0.00246643
PCHAS_1034700	40S ribosomal protein S8e, putative	0.000628884	0.000347135	24	4.5	0.530425	1	mle	2	27.9813084112,20.5068493151	0.502182321026,0.363839370876	27.5771270238,10.2259360692	11.4026	0.815545	0.733565	0.0436253	0.00232176	0.0057212
PCHAS_0101000	lysophospholipase, putative	0.000628884	0.000347135	24	21	0.50468	0	mle	1	24.541	0.783855	20.5754	5.52215	0.633335	0.566668	0.11888	0.00401313	0.00855473
PCHAS_1202600	40S ribosomal protein S20e, putative	0.000628884	0.000347135	24	4.5	0.492871	0	burg	1	25.5897	0.41785	3.69748	10.0475	0.680074	0.621906	0.0368767	0.0018957	0.0049569
PCHAS_1034600	conserved Plasmodium protein, unknown function	0.000628884	0.000347135	24	12	0.449982	0	mle	1	26.0348	0.670312	8.48198	8.95194	0.495633	0.40393	0.0733375	0.0231797	0.0344389
PCHAS_0525000	early transcribed membrane protein	0.000628884	0.000347135	24	9	0.419832	0	burg	1	24.7438	0.676318	7.25478	13.0092	0.665785	0.605018	0.0432283	0.0024107	0.00586891
PCHAS_1108000	pre-mRNA-processing ATP-dependent RNA helicase PRP5, putative	0.000628884	0.000347135	24	21	0.398884	0	mle	1	24.95	0.387547	18.9358	8.50896	0.686383	0.629362	0.0371076	0.00169901	0.00457446
PCHAS_0801500	erythrocyte membrane-associated antigen, putative	0.000628884	0.000347135	24	4.5	0.38885	1	burg	1	27.2182	0.598887	1.24168	10.1198	0.507759	0.418261	0.0594791	0.0202757	0.0308029
PCHAS_0212000	mRNA (N6-adenosine)-methyltransferase, putative	0.000628884	0.000347135	24	1.5	0.157886	0	yule-walker	1	27.2182	0.394046	26.9465	6.75638	0.559233	0.479094	0.0597153	0.0110446	0.0187135
PCHAS_0519700	conserved Plasmodium protein, unknown function	0.000755692	0.000424313	24	19.5	2.58367	1	default	1	24	2.08501	17.4555	-0.275227	0.653878	0.590947	-6.66818	0.00292254	0.00674658
PCHAS_1410600	conserved Plasmodium protein, unknown function	0.000755692	0.000424313	24	18	2.02532	0	burg	1	26.2632	2.25046	18.5277	1.84474	0.690204	0.633878	0.976924	0.00158823	0.00436328
PCHAS_1348800	conserved Plasmodium protein, unknown function	0.000755692	0.000424313	24	18	1.94389	0	mle	1	27.7222	1.68285	17.2187	0.591175	0.644027	0.579305	2.48517	0.00341028	0.00756706
PCHAS_0516500	conserved protein, unknown function	0.000755692	0.000424313	24	6	1.4584	0	burg	1	26.4956	2.12706	4.04618	2.11191	0.709483	0.656662	0.808388	0.00111543	0.00341921
PCHAS_1229500	protein kinase, putative	0.000755692	0.000424313	24	22.5	1.19739	0	mle	1	25.1597	2.20198	21.3569	2.9618	0.628389	0.560823	0.639057	0.00432004	0.00904767
PCHAS_1466600	conserved Plasmodium protein, unknown function	0.000755692	0.000424313	24	1.5	1.14207	0	mle	1	27.4679	1.04261	24.2268	4.07382	0.618817	0.549511	0.235	0.00496862	0.0100538
PCHAS_1141000	SNARE associated Golgi protein, putative	0.000755692	0.000424313	24	0	0.907982	0	burg	1	26.973	0.83233	22.7925	5.45482	0.863707	0.838926	0.116955	1.74e-05	0.000285445
PCHAS_0923600	CRAL/TRIO domain-containing protein, putative	0.000755692	0.000424313	24	4.5	0.90106	0	burg	1	27.7222	0.820498	2.34603	9.1461	0.618782	0.54947	0.0837258	0.00497108	0.0100549
PCHAS_0806600	P-type ATPase, putative	0.000755692	0.000424313	24	3	0.871489	0	yule-walker	1	27.2182	1.01802	25.965	1.51266	0.620904	0.551978	0.614388	0.00482079	0.00983411
PCHAS_0731800	PIR protein	0.000755692	0.000424313	24	19.5	0.865009	1	mle	1	25.1597	1.50278	17.9158	1.37257	0.565002	0.485911	0.97707	0.0102726	0.0175925
PCHAS_1139000	conserved Plasmodium protein, unknown function	0.000755692	0.000424313	24	13.5	0.820498	0	yule-walker	1	27.7222	1.34264	10.6299	4.62364	0.582721	0.506853	0.273346	0.00817228	0.0147088
PCHAS_1355100	conserved Plasmodium protein, unknown function	0.000755692	0.000424313	24	22.5	0.751871	0	burg	1	26.4956	0.819898	20.8881	8.38942	0.675226	0.616176	0.0794346	0.0020592	0.00525384
PCHAS_1329800	conserved Plasmodium protein, unknown function	0.000755692	0.000424313	24	10.5	0.646304	0	mle	1	24.1452	0.717552	8.52888	4.97718	0.803979	0.768339	0.121127	0.000128134	0.000844752
PCHAS_1033000	WD repeat-containing protein, putative	0.000755692	0.000424313	24	9	0.524869	0	mle	1	23.3906	0.627348	7.68027	7.12011	0.680159	0.622006	0.0739928	0.00189295	0.0049569
PCHAS_0312800	conserved Plasmodium protein, unknown function	0.000755692	0.000424313	24	0	0.366587	1	default	1	24	0.56774	23.6587	3.10594	0.56293	0.483463	0.177287	0.0105446	0.0180114
PCHAS_1435000	conserved Plasmodium protein, unknown function	0.000755692	0.000424313	24	13.5	0.279634	0	burg	1	27.9813	0.407931	14.1701	5.77356	0.547968	0.465781	0.0718393	0.012689	0.0208485
PCHAS_1131600	splicing factor 3B subunit 5, putative	0.000755692	0.000424313	24	1.5	0.239296	0	burg	1	27.7222	0.447799	0.291674	5.75097	0.486769	0.393454	0.0827458	0.0255107	0.0374058
PCHAS_0906900	pre-mRNA-processing factor 6, putative	0.000755692	0.000424313	24	1.5	0.220372	0	burg	1	27.9813	0.579952	23.8368	8.06898	0.669047	0.608873	0.0613973	0.00228411	0.00565552
PCHAS_1000800	fam-a protein	0.000903847	0.000517122	24	3	2.2099	0	mle	1	26.4956	1.76336	26.3332	3.30552	0.548484	0.46639	0.530107	0.0126096	0.020744
PCHAS_0106800	spindle assembly abnormal protein 6, putative	0.000903847	0.000517122	24	16.5	1.97766	1	mle	1	24.541	1.99859	16.8499	1.61417	0.68768	0.630894	1.05571	0.00166073	0.00449587
PCHAS_0320200	PIR protein	0.000903847	0.000517122	24	19.5	1.55322	0	mle	1	26.7321	1.5154	17.8172	-1.1536	0.57294	0.495292	-1.16283	0.00928305	0.0162902
PCHAS_0731600	PIR protein	0.000903847	0.000517122	24	19.5	1.42632	0	burg	1	20.7917	1.84139	18.2578	-0.203195	0.682802	0.625129	-7.78756	0.00180851	0.00479806
PCHAS_1201000	fam-c protein	0.000903847	0.000517122	24	21	1.26096	1	mle	1	22.1778	1.15091	19.6408	1.7465	0.709788	0.657022	0.534966	0.00110901	0.00340998
PCHAS_1200500	PIR protein	0.000903847	0.000517122	24	18	1.22064	0	burg	1	22.855	1.74567	16.942	-0.970926	0.730964	0.682048	-1.49211	0.000731073	0.00254882
PCHAS_1441200	polyadenylate-binding protein, putative	0.000903847	0.000517122	24	3	1.20787	0	yule-walker	1	27.9813	1.05027	26.3431	12.3962	0.504526	0.41444	0.0911402	0.0210191	0.0317942
PCHAS_1419900	conserved Plasmodium protein, unknown function	0.000903847	0.000517122	24	16.5	1.17505	1	burg	1	27.9813	1.03543	15.9389	2.79977	0.710708	0.65811	0.33189	0.0010898	0.0033647
PCHAS_1338300	phosphodiesterase delta, putative	0.000903847	0.000517122	24	18	1.16245	0	burg	1	23.952	0.847489	18.0456	2.85767	0.706622	0.65328	0.237054	0.00117721	0.00352195
PCHAS_0300200	PIR protein	0.000903847	0.000517122	24	18	1.07027	0	mle	1	25.8103	1.67455	16.2306	-0.952279	0.671763	0.612084	-1.5001	0.00218288	0.00549769
PCHAS_1309700	TRAP-like protein	0.000903847	0.000517122	24	12	0.966707	0	mle	1	26.973	1.16022	10.0834	2.52831	0.600331	0.527664	0.415385	0.00644691	0.0122356
PCHAS_1453700	protein-S-isoprenylcysteine O-methyltransferase, putative	0.000903847	0.000517122	24	4.5	0.960531	0	burg	1	25.8103	1.01932	4.99519	4.63532	0.456051	0.357151	0.218944	0.0351213	0.0490766
PCHAS_0806000	heat shock protein 90, putative	0.000903847	0.000517122	24	4.5	0.834388	0	burg	1	24.95	0.945351	4.63483	12.1505	0.595808	0.522318	0.0715123	0.00685859	0.0128136
PCHAS_1145700	fam-b protein	0.000903847	0.000517122	24	0	0.826929	0	burg	1	25.3729	1.57068	22.9177	4.64628	0.549593	0.467701	0.322174	0.0124402	0.0205553
PCHAS_0919500	translation elongation factor EF-1, subunit alpha, putative	0.000903847	0.000517122	24	4.5	0.814237	0	burg	1	24.95	0.76814	5.56759	8.99112	0.542045	0.45878	0.0781269	0.013631	0.022045
PCHAS_1125100	pyruvate kinase, putative	0.000903847	0.000517122	24	6	0.774549	0	default	1	24	0.848553	5.79865	11.7441	0.658875	0.596853	0.0626969	0.00269788	0.00637912
PCHAS_1448300	amino acid transporter, putative	0.000903847	0.000517122	24	18	0.761953	0	mle	1	24.3415	1.39396	20.0398	3.32127	0.516237	0.42828	0.392434	0.018428	0.0283894
PCHAS_0721600	dynactin subunit 6, putative	0.000903847	0.000517122	24	13.5	0.742506	1	burg	1	27.7222	1.01624	12.0063	2.74295	0.56677	0.488	0.350516	0.0100451	0.0172873
PCHAS_1314100	40S ribosomal protein S5, putative	0.000903847	0.000517122	24	6	0.694622	0	burg	1	25.8103	0.683144	3.19292	11.6676	0.695955	0.640674	0.0509388	0.0014327	0.00404153
PCHAS_1403800	LisH domain-containing protein, putative	0.000903847	0.000517122	24	1.5	0.66606	0	burg	1	26.973	0.799166	24.5044	6.58582	0.606346	0.534773	0.11161	0.00593102	0.0114929
PCHAS_1135200	CUGBP Elav-like family member 1, putative	0.000903847	0.000517122	24	22.5	0.622434	0	burg	1	27.9813	0.624543	21.8707	9.96649	0.885302	0.864448	0.0472266	6.72e-06	0.000175088
PCHAS_0913800	tyrosine--tRNA ligase, putative	0.000903847	0.000517122	24	10.5	0.577034	1	mle	1	27.4679	0.879679	8.06582	5.8724	0.568009	0.489465	0.135196	0.00988808	0.0170673
PCHAS_1317000	serine/threonine protein kinase, putative	0.000903847	0.000517122	24	0	0.546789	0	mle	1	26.2632	0.72329	23.0762	7.73635	0.62858	0.561049	0.0853702	0.00430782	0.00902926
PCHAS_1344500	SNARE protein, putative	0.000903847	0.000517122	24	4.5	0.543196	0	mle	1	25.3729	0.511968	5.08835	6.62838	0.496962	0.4055	0.0753342	0.0228458	0.0340197
PCHAS_0102400	conserved Plasmodium protein, unknown function	0.000903847	0.000517122	24	22.5	0.521775	1	default	1	24	0.746888	21.3348	5.73418	0.684753	0.627435	0.106452	0.00174816	0.00467568
PCHAS_1409500	60S ribosomal protein L24, putative	0.000903847	0.000517122	24	4.5	0.471576	1	mle	2	26.7321428571,23.390625	0.991060832836,0.801092603455	24.6826933859,10.3536932295	10.7942	0.836229	0.763442	0.0459032	0.0013866	0.00395173
PCHAS_1317500	conserved Plasmodium protein, unknown function	0.000903847	0.000517122	24	13.5	0.4567	1	burg	1	25.5897	0.573709	9.95292	7.18197	0.463125	0.365511	0.0823731	0.0326817	0.0462822
PCHAS_1230200	endonuclease III homologue, putative	0.000903847	0.000517122	24	4.5	0.443847	0	burg	1	20.7917	0.825514	4.54623	3.60772	0.598819	0.525877	0.209906	0.00658222	0.0124253
PCHAS_0620600	conserved Plasmodium protein, unknown function	0.000903847	0.000517122	24	9	0.427596	1	mle	1	22.855	0.711335	9.53669	7.23116	0.710452	0.657807	0.0795732	0.00109512	0.00337519
PCHAS_0514200	pre-mRNA-splicing factor ATP-dependent RNA helicase PRP22, putative	0.000903847	0.000517122	24	19.5	0.329478	1	burg	1	27.2182	0.368357	19.416	7.8473	0.613929	0.543734	0.0399071	0.00532933	0.0106036
PCHAS_0832400	conserved Plasmodium protein, unknown function	0.000903847	0.000517122	24	0	0.325876	0	mle	1	27.9813	0.980059	25.3036	3.51027	0.531538	0.446363	0.278382	0.0154422	0.0245814
PCHAS_1402000	fam-a protein	0.00108111	0.000628404	24	1.5	2.42237	1	burg	1	24.541	2.38874	24.3231	1.77362	0.470438	0.374154	1.50574	0.030307	0.0434101
PCHAS_0500200	PIR protein	0.00108111	0.000628404	24	19.5	2.27319	0	mle	1	26.7321	1.94045	18.7996	-0.430199	0.721107	0.670399	-3.61553	0.000891063	0.00292327
PCHAS_1147400	PIR protein	0.00108111	0.000628404	24	19.5	1.63967	0	mle	1	25.5897	1.67743	17.4164	-0.773112	0.77081	0.729139	-1.70533	0.000302746	0.00146196
PCHAS_0727100	conserved Plasmodium protein, unknown function	0.00108111	0.000628404	24	9	1.47838	1	mle	1	21.234	1.03368	8.92508	0.655838	0.459209	0.360883	1.65789	0.0340144	0.0478178
PCHAS_0307800	acyl carrier protein, putative	0.00108111	0.000628404	24	7.5	1.31581	1	mle	1	24.7438	1.20192	6.97251	4.0433	0.477606	0.382626	0.28237	0.0281182	0.0406178
PCHAS_0609700	3',5'-cyclic nucleotide phosphodiesterase, putative	0.00108111	0.000628404	24	16.5	1.28417	0	default	1	24	1.28212	15.7656	2.61226	0.493974	0.40197	0.504018	0.023602	0.0349381
PCHAS_1002100	conserved Plasmodium protein, unknown function	0.00108111	0.000628404	24	13.5	0.909945	0	burg	1	27.9813	1.18375	13.6283	1.68538	0.698219	0.64335	0.618333	0.001375	0.00392293
PCHAS_1025400	liver specific protein 1, putative	0.00108111	0.000628404	24	12	0.891998	0	mle	1	26.2632	1.51079	10.0079	1.19631	0.677694	0.619093	1.0991	0.00197458	0.00509978
PCHAS_1037000	RNA-binding protein 8A, putative	0.00108111	0.000628404	24	3	0.810256	1	default	1	24	0.547693	0.566863	4.62297	0.4706	0.374345	0.130034	0.0302561	0.043349
PCHAS_0723200	trafficking protein particle complex subunit 2-like protein, putative	0.00108111	0.000628404	24	7.5	0.808715	0	burg	1	26.7321	0.874103	5.64718	4.49683	0.516498	0.428588	0.178881	0.0183735	0.0283386
PCHAS_1237400	transcription initiation factor TFIID subunit 10, putative	0.00108111	0.000628404	24	16.5	0.772098	0	burg	1	26.0348	0.662873	15.8108	4.22886	0.646009	0.581647	0.150221	0.00330717	0.00740698
PCHAS_0209600	conserved Plasmodium protein, unknown function	0.00108111	0.000628404	24	15	0.756712	0	yule-walker	1	27.9813	0.939209	12.103	5.11128	0.547214	0.464889	0.176742	0.012806	0.0210078
PCHAS_1366500	nucleoside diphosphate hydrolase, putative	0.00108111	0.000628404	24	15	0.659004	0	burg	1	27.7222	0.770649	14.8933	5.20999	0.540422	0.456862	0.143668	0.0138988	0.0224506
PCHAS_1305700	conserved protein, unknown function	0.00108111	0.000628404	24	7.5	0.536348	0	mle	1	25.3729	0.704829	6.65035	5.644	0.575854	0.498737	0.107469	0.00893993	0.0158147
PCHAS_0616300	drug/metabolite transporter, putative	0.00108111	0.000628404	24	21	0.517925	0	mle	1	23.3906	0.780962	20.2508	5.41783	0.678311	0.619822	0.116793	0.00195389	0.00506126
PCHAS_1040200	ubiquitin-40S ribosomal protein S27a, putative	0.00108111	0.000628404	24	3	0.383404	1	burg	1	26.7321	0.410053	0.42142	10.1281	0.460118	0.361957	0.0487281	0.0337011	0.0474449
PCHAS_0523300	eukaryotic initiation factor 4A-III, putative	0.00108111	0.000628404	24	4.5	0.34432	1	burg	1	20.9371	0.402589	4.88353	7.06458	0.530842	0.44554	0.0600723	0.0155688	0.0247156
PCHAS_1137700	RuvB-like helicase 3, putative	0.00108111	0.000628404	24	9	0.265972	0	mle	1	23.5748	0.601208	8.89403	7.54745	0.694157	0.638549	0.0642535	0.00147993	0.0041369
PCHAS_1451900	PIH1 domain-containing protein, putative	0.00129143	0.000761457	24	21	1.2719	0	burg	1	23.3906	1.13067	20.8679	1.14886	0.49574	0.404056	0.94514	0.0231526	0.0344169
PCHAS_1448900	phenylalanine--tRNA ligase, putative	0.00129143	0.000761457	24	7.5	1.05963	1	mle	1	26.2632	1.33818	6.57777	4.33943	0.644879	0.580312	0.256092	0.00336566	0.00750285
PCHAS_0818900	pre-mRNA-splicing factor ATP-dependent RNA helicase PRP43, putative	0.00129143	0.000761457	24	1.5	0.900065	0	mle	1	26.973	0.870857	24.4401	7.66918	0.462073	0.364268	0.119941	0.0330352	0.0466949
PCHAS_1245600	CPW-WPC family protein	0.00129143	0.000761457	24	16.5	0.852047	0	burg	1	25.1597	1.03804	14.81	4.95748	0.732312	0.683642	0.177775	0.000711145	0.00249922
PCHAS_0727200	glutamyl-tRNA(Gln) amidotransferase subunit A, putative	0.00129143	0.000761457	24	9	0.77921	1	mle	1	27.2182	1.26768	7.43712	4.19528	0.624239	0.555918	0.257248	0.00459216	0.00948914
PCHAS_1368100	N6-adenine-specific methylase, putative	0.00129143	0.000761457	24	12	0.779139	0	yule-walker	1	26.973	1.27446	9.34239	3.78308	0.694648	0.63913	0.285439	0.00146691	0.00410938
PCHAS_1412600	conserved Plasmodium protein, unknown function	0.00129143	0.000761457	24	9	0.776636	1	mle	1	26.7321	1.23594	8.96876	3.74778	0.661305	0.599725	0.277962	0.00259385	0.00619601
PCHAS_0310900	conserved Plasmodium protein, unknown function	0.00129143	0.000761457	24	7.5	0.743712	0	burg	1	22.6818	1.08934	9.84818	3.90114	0.496716	0.405209	0.274181	0.0229073	0.034092
PCHAS_1038500	mitochondrial ribosomal protein L16 precursor, putative	0.00129143	0.000761457	24	12	0.730484	1	default	1	24	1.40447	10.6582	3.13296	0.454693	0.355546	0.489111	0.0356062	0.0496092
PCHAS_1245800	conserved Plasmodium protein, unknown function	0.00129143	0.000761457	24	12	0.577149	0	burg	1	27.2182	0.578025	12.0769	5.20587	0.647472	0.583376	0.133119	0.00323272	0.00728677
PCHAS_1341900	conserved Plasmodium protein, unknown function	0.00129143	0.000761457	24	3	0.553436	1	mle	1	20.094	0.639766	5.48278	6.82246	0.579538	0.50309	0.0874866	0.00852113	0.015212
PCHAS_0708000	conserved Plasmodium protein, unknown function	0.00129143	0.000761457	24	16.5	0.510069	0	burg	1	20.7917	1.20406	16.5526	-0.981568	0.596252	0.522843	-1.29827	0.00681725	0.0127545
PCHAS_0405200	P-loop containing nucleoside triphosphate hydrolase, putative	0.00129143	0.000761457	24	4.5	0.483878	1	burg	1	26.973	0.666056	1.67771	3.79595	0.580514	0.504244	0.16596	0.00841288	0.0150596
PCHAS_0919600	conserved Plasmodium protein, unknown function	0.00129143	0.000761457	24	10.5	0.410697	0	burg	1	24.541	0.655255	8.45113	8.5763	0.523747	0.437155	0.0708963	0.0169087	0.0264988
PCHAS_0715400	conserved Plasmodium protein, unknown function	0.00129143	0.000761457	24	3	0.318093	0	burg	1	25.5897	0.644926	3.4469	4.34576	0.529587	0.444057	0.143882	0.0157993	0.0249985
PCHAS_1119400	DnaJ protein, putative	0.00153915	0.000920094	24	18	2.20199	0	burg	1	25.1597	1.56088	16.4319	0.495763	0.483469	0.389555	3.31337	0.0264258	0.0385114
PCHAS_0213861	PIR protein	0.00153915	0.000920094	24	18	1.61151	0	mle	1	24.95	1.6554	18.1463	-0.512016	0.54749	0.465216	-2.9346	0.012763	0.0209505
PCHAS_1200300	PIR protein	0.00153915	0.000920094	24	19.5	1.50042	0	burg	1	24.1452	1.9214	18.9512	-0.977888	0.589215	0.514527	-1.69416	0.00749685	0.0137216
PCHAS_0800015	PIR protein	0.00153915	0.000920094	24	18	1.46017	0	mle	1	27.4679	1.34068	16.1362	-0.886324	0.569257	0.490941	-1.38433	0.00973191	0.0168531
PCHAS_1334000	conserved Plasmodium protein, unknown function	0.00153915	0.000920094	24	19.5	1.27007	1	mle	2	24.7438016529,21.0845070423	2.89679936182,1.85480109357	16.7135080512,4.06058998684	2.57597	0.781272	0.684059	0.642019	0.00483393	0.0098571
PCHAS_0626500	PIR protein	0.00153915	0.000920094	24	15	1.24484	0	default	1	24	1.16182	14.2143	0.051292	0.551991	0.470535	25.2896	0.0120803	0.0200741
PCHAS_0103700	mitochondrial ribosomal protein L41, putative	0.00153915	0.000920094	24	12	1.12671	1	mle	2	21.2340425532,26.972972973	1.53621464981,2.28593646292	5.60325563826,12.1207930905	3.26939	0.74353	0.629543	0.471261	0.00952235	0.0165852
PCHAS_0810800	apoptosis-related protein, putative	0.00153915	0.000920094	24	6	1.10246	0	mle	1	24.7438	1.03561	5.54756	7.17425	0.733338	0.684854	0.115604	0.00069628	0.00246643
PCHAS_1326700	bax inhibitor 1, putative	0.00153915	0.000920094	24	22.5	1.08814	0	burg	1	22.855	0.978164	21.684	5.37546	0.629077	0.561636	0.15902	0.00427623	0.00897736
PCHAS_0721500	rRNA-processing protein FCF1, putative	0.00153915	0.000920094	24	1.5	0.85488	1	burg	1	26.973	1.0484	22.9788	4.3766	0.534993	0.450446	0.227929	0.0148261	0.0237227
PCHAS_0202300	rRNA biogenesis protein RRP36, putative	0.00153915	0.000920094	24	0	0.806819	1	burg	1	23.2093	0.870278	23.1741	5.61159	0.566465	0.48764	0.150799	0.010084	0.0173373
PCHAS_0409000	50S ribosomal protein L9, apicoplast, putative	0.00153915	0.000920094	24	12	0.77448	0	yule-walker	1	27.7222	1.52223	11.0872	3.28929	0.522588	0.435786	0.471807	0.0171361	0.0267199
PCHAS_1316500	transcription factor with AP2 domain(s), putative	0.00153915	0.000920094	24	16.5	0.734861	1	burg	1	21.5396	0.911683	17.3289	2.39446	0.590888	0.516503	0.364102	0.00733052	0.0135129
PCHAS_1420300	TBC domain protein, putative	0.00153915	0.000920094	24	7.5	0.726278	0	burg	1	26.4956	1.4516	6.4802	4.17824	0.584117	0.508502	0.299439	0.00802304	0.01448
PCHAS_1419800	conserved Plasmodium protein, unknown function	0.00153915	0.000920094	24	18	0.676347	1	mle	1	22.3433	1.46542	17.2003	1.95723	0.635059	0.568706	0.657904	0.00391045	0.00840227
PCHAS_0620400	conserved Plasmodium protein, unknown function	0.00153915	0.000920094	24	12	0.594212	0	burg	1	26.7321	0.444646	10.9048	5.61738	0.503597	0.413342	0.0833777	0.0212368	0.0320686
PCHAS_0900700	60S acidic ribosomal protein P1, putative	0.00153915	0.000920094	24	4.5	0.46004	1	mle	2	27.9813084112,23.5748031496	0.565718900108,0.521517844788	24.9036417026,8.88760722262	10.6401	0.864901	0.804857	0.0390828	0.000598997	0.00222237
PCHAS_1013800	inner membrane complex suture component, putative	0.00153915	0.000920094	24	4.5	0.421745	0	burg	1	26.0348	0.554081	3.07163	4.61258	0.503559	0.413297	0.126659	0.0212457	0.0320728
PCHAS_1425100	DNA/RNA-binding protein Alba 1, putative	0.00153915	0.000920094	24	7.5	0.420845	0	burg	1	23.2093	0.633629	7.60892	12.8643	0.695377	0.639991	0.039527	0.00144776	0.00406874
PCHAS_0305300	PCI domain-containing protein, putative	0.00153915	0.000920094	24	9	0.366323	0	burg	1	24.7438	0.777505	7.51339	6.48017	0.619727	0.550586	0.101059	0.00490372	0.0099685
PCHAS_0415300	formate-nitrite transporter, putative	0.00153915	0.000920094	24	1.5	0.329764	0	burg	1	26.973	0.683031	26.4574	9.08419	0.548888	0.466867	0.0815212	0.0125477	0.0206745
PCHAS_0712000	conserved Plasmodium protein, unknown function	0.00182279	0.00110871	24	19.5	2.98591	0	default	1	24	2.94246	19.7338	2.41246	0.599861	0.527109	1.04808	0.0064887	0.0122928
PCHAS_1323300	conserved Plasmodium protein, unknown function	0.00182279	0.00110871	24	19.5	2.47447	0	burg	1	24.541	2.52875	18.8574	-0.874608	0.645854	0.581464	-2.36173	0.00331513	0.00742167
PCHAS_0723400	small heat shock protein HSP20, putative	0.00182279	0.00110871	24	18	2.11407	0	mle	1	27.4679	1.43333	17.3712	1.83016	0.52993	0.444462	0.835904	0.015736	0.0249209
PCHAS_1347300	conserved Plasmodium protein, unknown function	0.00182279	0.00110871	24	18	1.87287	0	mle	1	23.2093	2.05759	19.5315	0.745637	0.500272	0.409412	2.64551	0.0220311	0.0329746
PCHAS_0200021	PIR protein	0.00182279	0.00110871	24	18	1.32623	0	burg	1	24.7438	1.3755	16.1993	-0.586431	0.580806	0.504589	-2.32128	0.00838075	0.0150174
PCHAS_1335500	conserved Plasmodium protein, unknown function	0.00182279	0.00110871	24	18	1.23707	0	default	1	24	1.76806	18.1004	1.00534	0.512025	0.423303	1.64537	0.0193279	0.0295766
PCHAS_1229400	nucleolar protein 10, putative	0.00182279	0.00110871	24	1.5	1.17393	1	burg	1	21.0845	0.941405	2.09838	5.25434	0.554267	0.473225	0.173562	0.0117465	0.01963
PCHAS_1427500	conserved Plasmodium protein, unknown function	0.00182279	0.00110871	24	12	0.925846	0	burg	1	26.2632	1.72809	9.63902	3.28425	0.599058	0.52616	0.471768	0.00656065	0.0123973
PCHAS_0401000	conserved Plasmodium chabaudi protein, unknown function	0.00182279	0.00110871	24	19.5	0.850976	0	mle	1	26.0348	1.11831	18.5233	5.17587	0.617366	0.547796	0.181502	0.00507355	0.0102142
PCHAS_1143200	secreted ookinete protein, putative	0.00182279	0.00110871	24	7.5	0.777886	1	mle	1	24.95	0.985849	7.09959	3.75813	0.520678	0.433528	0.254958	0.0175166	0.0271764
PCHAS_1406200	conserved Plasmodium protein, unknown function	0.00182279	0.00110871	24	15	0.758798	0	mle	1	24.1452	1.94579	17.0146	-0.453312	0.761133	0.717703	-3.3881	0.000380063	0.00168167
PCHAS_1110000	WD repeat-containing protein, putative	0.00182279	0.00110871	24	18	0.721599	0	default	1	24	0.993816	16.2583	3.21698	0.79818	0.761486	0.24589	0.000150419	0.000924628
PCHAS_0516400	DER1-like protein, putative	0.00182279	0.00110871	24	7.5	0.602797	0	mle	1	23.0308	0.523191	7.17749	7.45588	0.553505	0.472324	0.0635218	0.0118575	0.0197474
PCHAS_1308800	mitochondrial inner membrane protease ATP23, putative	0.00182279	0.00110871	24	3	0.560394	1	burg	1	22.0147	0.590627	2.38417	5.22208	0.622622	0.554008	0.103815	0.00470189	0.00964391
PCHAS_0906600	60S ribosomal protein L36, putative	0.00182279	0.00110871	24	1.5	0.432557	0	yule-walker	1	25.8103	0.436228	25.806	9.85613	0.484713	0.391025	0.055753	0.0260777	0.0380779
PCHAS_1010200	conserved Plasmodium protein, unknown function	0.00182279	0.00110871	24	16.5	0.313907	0	burg	1	22.3433	0.673154	17.9086	5.84362	0.670291	0.610343	0.100877	0.00223729	0.00559164
PCHAS_1333100	conserved oligomeric Golgi complex subunit 6, putative	0.00182279	0.00110871	24	13.5	0.312848	0	burg	1	27.2182	0.589161	10.166	4.55006	0.551858	0.470378	0.127706	0.0121	0.0200971
PCHAS_1421800	conserved Plasmodium protein, unknown function	0.00182279	0.00110871	24	1.5	0.293812	1	burg	1	27.9813	0.559102	26.2664	6.77035	0.628161	0.560554	0.0751917	0.00433463	0.00907461
PCHAS_1118500	conserved Plasmodium protein, unknown function	0.00182279	0.00110871	24	9	0.216458	0	mle	1	25.5897	0.458706	6.15428	6.68398	0.514973	0.426786	0.0627474	0.0186945	0.0287074
PCHAS_1328600	splicing factor 3B subunit 2, putative	0.00182279	0.00110871	24	3	0.115363	0	mle	1	27.2182	0.393322	25.7996	7.54034	0.484204	0.390423	0.0563442	0.0262196	0.0382427
PCHAS_0720700	perforin-like protein 5, putative	0.00216478	0.00133236	24	1.5	2.11062	0	yule-walker	1	27.2182	1.1237	25.0197	2.42377	0.464114	0.366681	0.497851	0.0323517	0.0458519
PCHAS_1216000	conserved Plasmodium protein, unknown function	0.00216478	0.00133236	24	10.5	1.48348	0	mle	1	26.973	1.73531	8.69474	2.96191	0.688992	0.632445	0.497343	0.00162272	0.00441652
PCHAS_1369600	conserved Plasmodium protein, unknown function	0.00216478	0.00133236	24	7.5	1.03908	0	burg	1	26.2632	0.984748	4.26477	3.101	0.677224	0.618538	0.260121	0.00199046	0.00513073
PCHAS_1203500	conserved Plasmodium protein, unknown function	0.00216478	0.00133236	24	16.5	1.02797	0	default	1	24	0.954994	17.1017	3.92088	0.545411	0.462759	0.230757	0.0130889	0.0213783
PCHAS_0105100	conserved Plasmodium protein, unknown function	0.00216478	0.00133236	24	22.5	1.01592	0	default	1	24	1.33961	21.9337	0.799631	0.537839	0.45381	1.5748	0.0143338	0.0230613
PCHAS_0306400	DNA-directed RNA polymerase III subunit RPC10, putative	0.00216478	0.00133236	24	3	0.947981	1	default	1	24	0.900486	3.00285	3.63426	0.500343	0.409496	0.256127	0.022014	0.0329583
PCHAS_1358000	secreted ookinete protein, putative	0.00216478	0.00133236	24	3	0.929744	0	burg	1	27.7222	1.09211	25.5117	3.83347	0.755262	0.710764	0.235397	0.000434366	0.00182088
PCHAS_1345900	GTPase-activating protein, putative	0.00216478	0.00133236	24	18	0.813625	0	default	1	24	1.47614	17.1036	2.83561	0.634263	0.567765	0.481268	0.00395758	0.00847754
PCHAS_1237200	conserved Plasmodium protein, unknown function	0.00216478	0.00133236	24	16.5	0.804954	0	mle	1	27.2182	1.23214	16.226	4.73201	0.570127	0.491968	0.248584	0.00962434	0.0166998
PCHAS_0304200	conserved Plasmodium protein, unknown function	0.00216478	0.00133236	24	18	0.781146	0	burg	1	26.2632	0.8163	17.7513	6.21401	0.60575	0.534069	0.113475	0.00598057	0.0115548
PCHAS_1226100	conserved Plasmodium protein, unknown function	0.00216478	0.00133236	24	22.5	0.648259	0	mle	1	22.6818	0.835053	20.4961	3.57636	0.813168	0.779199	0.176618	9.84e-05	0.000715997
PCHAS_0315200	vacuolar protein sorting-associated protein 45, putative	0.00216478	0.00133236	24	12	0.575809	0	burg	1	27.7222	0.961765	8.42117	5.65186	0.616894	0.547238	0.150215	0.00510805	0.0102649
PCHAS_1412100	cytochrome c2 precursor,putative	0.00216478	0.00133236	24	15	0.529795	0	yule-walker	1	27.7222	0.584116	12.9739	5.03888	0.638301	0.572538	0.103384	0.00372314	0.00808063
PCHAS_1411000	ras-related protein Rab-5B, putative	0.00216478	0.00133236	24	3	0.402105	0	burg	1	25.5897	0.610272	3.03601	6.76681	0.572651	0.494951	0.0949806	0.00931758	0.0163291
PCHAS_0612600	HSP40, subfamily A, putative	0.00216478	0.00133236	24	1.5	0.39094	0	mle	1	27.9813	0.468808	26.7367	10.1508	0.48215	0.387995	0.047634	0.0267993	0.0389694
PCHAS_0819100	conserved Plasmodium protein, unknown function	0.00216478	0.00133236	24	15	0.351727	1	burg	1	27.4679	0.407507	13.8353	4.1792	0.541469	0.458099	0.0951372	0.0137255	0.0221775
PCHAS_1127900	conserved Plasmodium protein, unknown function	0.0025535	0.00159684	24	4.5	2.23516	0	default	1	24	1.47947	3.86081	1.99531	0.518086	0.430466	0.766359	0.0180439	0.0279285
PCHAS_1427600	conserved Plasmodium protein, unknown function	0.0025535	0.00159684	24	19.5	1.75489	0	default	1	24	2.52831	19.2015	0.617121	0.813195	0.77923	3.00957	9.83e-05	0.000715997
PCHAS_1124500	conserved Plasmodium protein, unknown function	0.0025535	0.00159684	24	9	1.43307	1	mle	1	27.7222	1.32366	6.55142	3.2256	0.873727	0.850768	0.295969	1.14e-05	0.000233529
PCHAS_0200015	PIR protein	0.0025535	0.00159684	24	19.5	1.27736	1	mle	1	21.854	1.46891	19.8379	0.031548	0.550094	0.468293	43.3708	0.0123644	0.020462
PCHAS_1466400	coronin, putative	0.0025535	0.00159684	24	21	1.04158	0	mle	1	24.95	1.21461	20.6855	2.57432	0.580454	0.504172	0.409771	0.00841957	0.015064
PCHAS_0821700	ADP-ribosylation factor, putative	0.0025535	0.00159684	24	19.5	1.04081	1	burg	1	24.1452	1.39718	18.6097	0.399336	0.65398	0.591067	2.8599	0.00291781	0.00674438
PCHAS_0728200	mRNA-binding protein PUF2, putative	0.0025535	0.00159684	24	16.5	1.00856	0	burg	1	24.1452	1.64884	16.0208	-0.0637762	0.598232	0.525183	-24.3701	0.00663539	0.0124853
PCHAS_1409000	conserved Plasmodium protein, unknown function	0.0025535	0.00159684	24	10.5	0.983214	0	yule-walker	1	27.9813	0.957285	8.55839	3.63511	0.657887	0.595684	0.223816	0.00274116	0.00644382
PCHAS_0313600	conserved Plasmodium protein, unknown function	0.0025535	0.00159684	24	22.5	0.923589	0	burg	1	24.95	1.41881	21.6605	3.91638	0.517502	0.429775	0.343566	0.0181647	0.0280741
PCHAS_1240500	conserved Plasmodium protein, unknown function	0.0025535	0.00159684	24	18	0.894079	1	mle	1	22.5113	1.50608	19.124	1.75154	0.515031	0.426854	0.814982	0.0186822	0.028697
PCHAS_0808720	tubulin-specific chaperone, putative	0.0025535	0.00159684	24	15	0.824412	0	burg	1	25.5897	1.1181	16.4211	2.91009	0.502784	0.412381	0.375672	0.0214288	0.0322566
PCHAS_1028200	RNA-binding protein Nova-1, putative	0.0025535	0.00159684	24	1.5	0.804657	0	burg	1	27.7222	0.860681	24.7446	3.29547	0.502859	0.41247	0.269627	0.0214111	0.0322392
PCHAS_0931300	FHA domain-containing protein, putative	0.0025535	0.00159684	24	4.5	0.800658	1	burg	1	27.4679	0.680911	1.2189	7.02797	0.790863	0.752838	0.083388	0.000182967	0.00105153
PCHAS_1141400	DIP13 homolog, putative	0.0025535	0.00159684	24	0	0.726617	1	default	1	24	0.997092	23.9825	3.77993	0.486698	0.39337	0.277687	0.0255302	0.0374238
PCHAS_1352400	20 kDa chaperonin, putative	0.0025535	0.00159684	24	7.5	0.691125	0	mle	1	24.541	0.988246	8.16943	6.23319	0.645206	0.580698	0.130744	0.00334867	0.00747447
PCHAS_0412200	conserved Plasmodium protein, unknown function	0.0025535	0.00159684	24	15	0.586224	0	yule-walker	1	27.9813	0.738531	13.6317	3.56073	0.730255	0.68121	0.171421	0.000741733	0.00256896
PCHAS_0901700	conserved Plasmodium protein, unknown function	0.0025535	0.00159684	24	10.5	0.546194	0	burg	1	22.5113	0.946336	10.079	6.16801	0.566585	0.487782	0.141321	0.0100687	0.0173222
PCHAS_0929350	conserved Plasmodium protein, unknown function	0.0025535	0.00159684	24	16.5	0.495127	0	burg	1	21.3857	0.564478	17.4181	1.27221	0.554098	0.473025	0.45545	0.011771	0.0196505
PCHAS_0309000	ATP-dependent RNA helicase UAP56, putative	0.0025535	0.00159684	24	4.5	0.484653	0	burg	1	27.4679	0.411246	3.24707	9.39427	0.527803	0.441949	0.0411039	0.0161316	0.0254477
PCHAS_1458700	SNARE protein, putative	0.0025535	0.00159684	24	13.5	0.461126	1	default	1	24	0.525687	10.5866	5.90404	0.515682	0.427624	0.0874292	0.0185447	0.0285275
PCHAS_1017200	major facilitator superfamily domain-containing protein, putative	0.0025535	0.00159684	24	22.5	0.454887	1	burg	1	21.0845	0.503362	0.800656	4.98888	0.663665	0.602513	0.087969	0.00249602	0.0060375
PCHAS_0829000	phosphatidylserine decarboxylase, putative	0.0025535	0.00159684	24	3	0.393297	0	mle	1	26.7321	0.318365	2.79301	3.9684	0.499284	0.408245	0.08977	0.0222717	0.0332805
PCHAS_1319400	conserved Plasmodium protein, unknown function	0.0025535	0.00159684	24	1.5	0.29605	1	burg	1	22.0147	0.472632	1.43235	6.2075	0.490406	0.397752	0.0806058	0.0245322	0.0361999
PCHAS_1213100	GDP-L-fucose synthase, putative	0.00301023	0.00190879	24	18	2.35	0	burg	1	27.4679	2.57508	19.0241	-0.0578159	0.641552	0.576379	-37.7117	0.00354279	0.0077888
PCHAS_0830900	conserved Plasmodium protein, unknown function	0.00301023	0.00190879	24	18	1.60396	0	mle	1	27.2182	1.76058	17.2765	1.97012	0.683329	0.625753	0.732882	0.00179202	0.00477116
PCHAS_0409100	calcium-dependent protein kinase 3, putative	0.00301023	0.00190879	24	12	1.45311	1	default	1	24	1.00236	10.8379	1.8651	0.768619	0.72655	0.441235	0.000319008	0.00150226
PCHAS_0616900	calcium-dependent protein kinase 4, putative	0.00301023	0.00190879	24	19.5	1.3292	0	burg	1	26.7321	1.67136	18.938	4.04985	0.623332	0.554847	0.355394	0.00465341	0.00958548
PCHAS_0208700	conserved Plasmodium protein, unknown function	0.00301023	0.00190879	24	6	1.30475	0	default	1	24	1.03366	6.36735	2.70378	0.518441	0.430885	0.39402	0.017971	0.0278238
PCHAS_0622000	conserved Plasmodium protein, unknown function	0.00301023	0.00190879	24	19.5	0.958551	0	mle	1	25.1597	1.03417	19.4514	3.73367	0.811078	0.776729	0.203624	0.000104605	0.00074469
PCHAS_0801400	conserved Plasmodium protein, unknown function	0.00301023	0.00190879	24	9	0.944627	1	mle	1	26.2632	1.11503	8.07798	3.03523	0.810175	0.775661	0.279118	0.000107386	0.000756744
PCHAS_1235700	U6 snRNA-associated Sm-like protein LSm2, putative	0.00301023	0.00190879	24	7.5	0.82849	0	mle	1	22.6818	0.8746	8.33291	5.38883	0.546311	0.463822	0.148162	0.012947	0.0211864
PCHAS_0801700	conserved Plasmodium protein, unknown function	0.00301023	0.00190879	24	0	0.694282	1	default	1	24	0.661242	23.3623	6.74323	0.568566	0.490123	0.0971742	0.00981814	0.0169689
PCHAS_0826700	zinc binding protein (Yippee), putative	0.00301023	0.00190879	24	13.5	0.64305	0	burg	1	26.2632	0.566863	11.7162	6.21568	0.53073	0.445408	0.0915386	0.0155893	0.0247406
PCHAS_0613700	ATP-dependent Clp protease proteolytic subunit, putative	0.00301023	0.00190879	24	12	0.631177	0	burg	1	27.7222	0.530361	9.431	4.08914	0.485958	0.392496	0.138287	0.0257331	0.0376886
PCHAS_0608800	conserved Plasmodium protein, unknown function	0.00301023	0.00190879	24	16.5	0.626509	0	mle	1	23.3906	0.949714	19.1188	2.41917	0.725597	0.675706	0.330399	0.000814963	0.00275219
PCHAS_1465600	conserved Plasmodium protein, unknown function	0.00301023	0.00190879	24	16.5	0.608908	1	mle	1	20.7917	0.723379	16.5311	3.5255	0.494908	0.403073	0.209616	0.0233636	0.0346828
PCHAS_0834500	conserved Plasmodium protein, unknown function	0.00301023	0.00190879	24	10.5	0.599541	0	mle	1	27.7222	1.22549	8.88493	2.27194	0.781562	0.741846	0.420328	0.000232435	0.00122489
PCHAS_1337700	conserved Plasmodium protein, unknown function	0.00301023	0.00190879	24	15	0.57666	0	default	1	24	0.664386	15.0166	1.82446	0.545162	0.462465	0.36675	0.0131284	0.0214298
PCHAS_1221900	60S ribosomal protein L34, putative	0.00301023	0.00190879	24	4.5	0.487667	1	mle	2	26.2631578947,23.952	1.10824482292,0.872209361109	24.8707853941,10.7641659921	10.0988	0.773745	0.673187	0.0486745	0.00558667	0.011008
PCHAS_1029200	60S ribosomal protein L10, putative	0.00301023	0.00190879	24	6	0.457688	1	burg	1	26.4956	0.453782	2.19767	10.7757	0.649566	0.585851	0.0374789	0.00312849	0.00711279
PCHAS_1013500	conserved Plasmodium protein, unknown function	0.00301023	0.00190879	24	9	0.438632	1	yule-walker	1	25.5897	0.593887	7.55985	4.13111	0.598819	0.525876	0.122433	0.00658225	0.0124253
PCHAS_1217100	mRNA-capping enzyme subunit beta, putative	0.00301023	0.00190879	24	9	0.373376	1	mle	1	26.2632	0.542948	7.27097	6.1937	0.543625	0.460648	0.0785933	0.0133742	0.02173
PCHAS_0626900	PIR protein	0.00354116	0.00227574	24	19.5	2.22609	0	mle	1	25.5897	2.12088	18.1986	-0.945724	0.657946	0.595755	-1.8347	0.00273854	0.00644052
PCHAS_1408300	tripartite motif protein, putative	0.00354116	0.00227574	24	21	1.98866	0	default	1	24	2.96125	19.6903	0.673482	0.560195	0.480231	3.86808	0.0109126	0.0185318
PCHAS_0525441	Plasmodium exported protein, unknown function	0.00354116	0.00227574	24	19.5	1.33915	1	mle	1	23.952	2.3253	18.81	0.195549	0.662316	0.600919	9.77862	0.00255157	0.00614362
PCHAS_1038700	conserved Plasmodium protein, unknown function	0.00354116	0.00227574	24	13.5	1.27347	1	burg	1	27.2182	1.73919	12.7191	0.773023	0.661562	0.600028	1.98627	0.00258306	0.00618548
PCHAS_1021100	ankyrin, putative	0.00354116	0.00227574	24	21	0.992539	1	burg	1	26.7321	1.06162	21.8673	2.95054	0.666561	0.605936	0.309788	0.00238005	0.00582394
PCHAS_1004500	apical sushi protein, putative	0.00354116	0.00227574	24	21	0.951447	0	mle	1	25.5897	1.89043	20.8621	4.2447	0.672101	0.612483	0.360094	0.00217056	0.00547427
PCHAS_0934700	conserved Plasmodium protein, unknown function	0.00354116	0.00227574	24	1.5	0.929962	0	burg	1	27.4679	0.743282	26.5947	3.76668	0.588559	0.513752	0.186598	0.00756295	0.0138059
PCHAS_0834900	delta tubulin, putative	0.00354116	0.00227574	24	15	0.768279	0	default	1	24	1.28667	14.6975	1.02891	0.554939	0.474018	1.23747	0.0116495	0.0195061
PCHAS_0308500	3' exoribonuclease, putative	0.00354116	0.00227574	24	4.5	0.645086	0	default	1	24	0.648613	7.21364	6.26641	0.537417	0.453311	0.0979398	0.0144059	0.023156
PCHAS_1012500	conserved Plasmodium protein, unknown function	0.00354116	0.00227574	24	13.5	0.595019	0	mle	1	27.9813	1.06715	13.6993	3.32309	0.581247	0.50511	0.303383	0.00833235	0.0149409
PCHAS_0316200	conserved Plasmodium protein, unknown function	0.00354116	0.00227574	24	6	0.575963	0	mle	1	26.7321	0.464165	4.70748	5.33827	0.608067	0.536806	0.0749591	0.00578983	0.0113032
PCHAS_1018400	conserved Plasmodium protein, unknown function	0.00354116	0.00227574	24	10.5	0.547683	1	default	1	24	0.696676	9.9836	4.70306	0.499202	0.408147	0.148969	0.0222919	0.0332985
PCHAS_0815000	conserved Plasmodium protein, unknown function	0.00354116	0.00227574	24	13.5	0.495299	0	burg	1	27.7222	0.602144	10.0523	5.62966	0.571195	0.493231	0.101107	0.0094935	0.0165613
PCHAS_0732000	PIR protein	0.00354116	0.00227574	24	18	0.49326	0	burg	1	23.952	1.21544	18.2413	1.89812	0.608576	0.537408	0.572881	0.00574858	0.0112487
PCHAS_0927000	parasitophorous vacuolar protein 1, putative	0.00354116	0.00227574	24	22.5	0.462653	0	burg	1	22.3433	0.730688	21.2771	9.2857	0.542687	0.45954	0.0740717	0.0135261	0.0219294
PCHAS_1110600	conserved Plasmodium protein, unknown function	0.00354116	0.00227574	24	1.5	0.405305	0	burg	1	27.4679	0.731525	26.3195	2.05558	0.635045	0.568689	0.321843	0.00391126	0.00840227
PCHAS_1005900	conserved Plasmodium protein, unknown function	0.00354116	0.00227574	24	16.5	0.266189	1	mle	2	25.3728813559,22.8549618321	0.920956519684,1.0431188311	11.3647407821,21.8245239693	4.3917	0.782376	0.685654	0.109072	0.00473029	0.00968706
PCHAS_1102700	serine/arginine-rich splicing factor 12, putative	0.00354116	0.00227574	24	3	0.244859	1	burg	1	27.7222	0.406269	0.238232	8.86482	0.517923	0.430273	0.0458212	0.0180776	0.0279641
PCHAS_0212200	conserved Plasmodium protein, unknown function	0.00416433	0.0027063	24	21	2.20712	0	default	1	24	2.54821	19.2262	-0.158646	0.617345	0.547771	-13.494	0.00507508	0.0102142
PCHAS_0600300	PIR protein	0.00416433	0.0027063	24	19.5	1.76085	0	mle	1	27.4679	2.47163	17.9899	0.0493322	0.827342	0.795949	38.3735	6.38e-05	0.000546436
PCHAS_0800055	PIR protein	0.00416433	0.0027063	24	21	1.613	1	mle	1	24.541	1.4522	20.2771	2.95525	0.587968	0.513053	0.434763	0.00762289	0.0138961
PCHAS_0911400	glycerol-3-phosphate dehydrogenase, putative	0.00416433	0.0027063	24	19.5	1.26107	0	burg	1	24.95	1.59314	19.2556	-1.06713	0.570948	0.492939	-1.297	0.00952364	0.0165852
PCHAS_1119420	tRNA Alanine	0.00416433	0.0027063	24	15	1.15192	1	burg	1	27.7222	1.16232	14.0278	-0.645906	0.767342	0.72504	-1.56404	0.000328817	0.00153205
PCHAS_0614541	tRNA Glutamic acid	0.00416433	0.0027063	24	4.5	1.08792	1	mle	2	26.0347826087,20.9370629371	2.05351235413,1.38882906389	25.8050665355,12.3206770716	1.23644	0.662095	0.511915	1.15428	0.0301576	0.0432431
PCHAS_0312000	conserved Plasmodium protein, unknown function	0.00416433	0.0027063	24	12	0.972849	1	mle	2	24.95,20.6482758621	1.60970394284,0.956686499231	11.38203211,4.90984344486	3.28473	0.72665	0.605161	0.326544	0.012464	0.020588
PCHAS_0826200	conserved Plasmodium protein, unknown function	0.00416433	0.0027063	24	0	0.939523	1	burg	1	26.973	1.21785	23.7615	1.30749	0.614926	0.544912	0.857572	0.00525407	0.0104902
PCHAS_0731500	PIR protein	0.00416433	0.0027063	24	22.5	0.846396	0	burg	1	23.5748	1.50393	21.1179	2.62422	0.55622	0.475533	0.574713	0.0114662	0.0192666
PCHAS_0202400	cold-shock protein, putative	0.00416433	0.0027063	24	3	0.79478	1	default	1	24	0.615225	2.6664	3.49112	0.471667	0.375607	0.192869	0.0299221	0.042964
PCHAS_1238400	conserved Plasmodium protein, unknown function	0.00416433	0.0027063	24	9	0.724873	0	mle	1	25.1597	0.734902	6.42738	4.16166	0.784331	0.745118	0.130488	0.000216687	0.00116683
PCHAS_0201000	conserved Plasmodium protein, unknown function	0.00416433	0.0027063	24	13.5	0.576858	0	mle	1	27.9813	1.96425	10.7848	2.39508	0.642745	0.57779	0.735906	0.00347839	0.00768576
PCHAS_0710500	conserved Plasmodium protein, unknown function	0.00416433	0.0027063	24	9	0.533473	0	default	1	24	0.574779	7.80635	6.80244	0.536876	0.452671	0.0763781	0.014499	0.02327
PCHAS_0525421	PIR protein	0.00416433	0.0027063	24	18	0.408285	0	mle	1	22.3433	1.24983	17.0161	-1.17492	0.694195	0.638595	-0.960063	0.00147891	0.00413639
PCHAS_0904700	polyadenylate-binding protein-interacting protein 1, putative	0.00416433	0.0027063	24	4.5	0.338316	1	burg	1	27.9813	0.439246	1.68677	11.0562	0.636585	0.570509	0.0345452	0.00382136	0.00825258
PCHAS_0825200	patatin-like phospholipase, putative	0.00416433	0.0027063	24	21	0.302491	1	mle	1	26.0348	0.380532	21.3865	7.92623	0.667964	0.607594	0.0394188	0.00232551	0.00572242
PCHAS_0114500	PIR protein	0.00485732	0.00321021	24	21	1.95165	0	mle	1	26.973	1.92612	19.9714	0.77774	0.724709	0.674656	1.92912	0.000829583	0.00278344
PCHAS_0419900	PIR protein	0.00485732	0.00321021	24	18	1.2821	0	burg	1	25.8103	1.19347	15.9513	-0.886324	0.535485	0.451027	-1.33689	0.0147401	0.0236066
PCHAS_1457200	conserved Plasmodium protein, unknown function	0.00485732	0.00321021	24	18	1.22057	1	burg	1	23.7619	1.51623	17.9856	2.66403	0.602981	0.530796	0.501069	0.00621526	0.0119033
PCHAS_0725600	RNA-binding protein, putative	0.00485732	0.00321021	24	18	1.09451	0	burg	1	27.7222	0.941702	16.9385	2.70749	0.542782	0.459651	0.327449	0.0135108	0.0219134
PCHAS_0317000	conserved Plasmodium protein, unknown function	0.00485732	0.00321021	24	0	1.00826	0	burg	1	26.7321	1.00435	24.4151	2.69358	0.584127	0.508514	0.348296	0.00802199	0.01448
PCHAS_1371600	PIR protein	0.00485732	0.00321021	24	16.5	0.956548	1	burg	1	26.4956	1.69341	15.7837	-0.201463	0.688996	0.632449	-7.08579	0.00162261	0.00441652
PCHAS_1400700	PIR protein	0.00485732	0.00321021	24	19.5	0.915642	0	burg	1	26.0348	1.7721	19.5459	1.59089	0.643862	0.579109	0.954157	0.00341903	0.00758007
PCHAS_1368200	conserved Plasmodium protein, unknown function	0.00485732	0.00321021	24	19.5	0.900187	0	mle	1	20.7917	1.80748	18.851	0.970892	0.70292	0.648905	1.57888	0.00126127	0.00368846
PCHAS_1203800	ADP/ATP carrier protein, putative	0.00485732	0.00321021	24	6	0.689927	1	default	1	24	0.473882	5.04078	3.9701	0.454648	0.355493	0.123412	0.0356224	0.0496187
PCHAS_1007300	conserved Plasmodium protein, unknown function	0.00485732	0.00321021	24	1.5	0.67797	0	mle	1	27.7222	1.46792	27.4544	-0.781795	0.556486	0.475848	-1.84442	0.0114285	0.0192216
PCHAS_1461100	kinesin, putative	0.00485732	0.00321021	24	0	0.643618	0	mle	1	24.95	0.873534	22.6937	3.25485	0.574689	0.49736	0.252511	0.00907585	0.0159799
PCHAS_0819600	eukaryotic translation initiation factor 3 subunit F, putative	0.00485732	0.00321021	24	6	0.608116	0	burg	1	26.4956	0.720819	5.05191	8.45146	0.631052	0.56397	0.0712853	0.00415251	0.00878069
PCHAS_1206800	eukaryotic translation initiation factor 3 subunit D, putative	0.00485732	0.00321021	24	4.5	0.604827	1	mle	1	27.9813	0.630606	3.30061	8.11753	0.488679	0.395711	0.0756795	0.0249929	0.0367592
PCHAS_0406500	EB1 homolog, putative	0.00485732	0.00321021	24	3	0.602187	0	burg	1	27.2182	0.560273	27.1077	4.29012	0.45956	0.361299	0.138039	0.0338929	0.0476894
PCHAS_0833800	conserved Plasmodium protein, unknown function	0.00485732	0.00321021	24	9	0.546205	0	burg	1	27.4679	0.946876	6.38174	6.34989	0.661821	0.600334	0.122641	0.00257221	0.00617073
PCHAS_0713500	signal recognition particle subunit SRP72, putative	0.00485732	0.00321021	24	10.5	0.533381	0	mle	1	25.1597	0.675744	7.16903	7.06476	0.571261	0.493309	0.0828229	0.0094855	0.0165571
PCHAS_0410000	pre-mRNA splicing factor, putative	0.00485732	0.00321021	24	7.5	0.333443	0	burg	1	24.1452	0.654849	7.21711	7.32258	0.582074	0.506087	0.0780836	0.00824232	0.0148097
PCHAS_1032000	conserved Plasmodium protein, unknown function	0.00485732	0.00321021	24	1.5	0.241617	0	yule-walker	1	27.9813	0.458881	27.1993	5.84069	0.465783	0.368653	0.0815009	0.0318013	0.0452425
PCHAS_1453800	conserved Plasmodium protein, unknown function	0.00566755	0.00379848	24	18	2.74515	0	burg	1	27.9813	2.79	18.7846	1.59676	0.807091	0.772016	1.33625	0.000117339	0.000800674
PCHAS_0320400	PIR protein	0.00566755	0.00379848	24	21	1.91917	0	burg	1	24.3415	1.97413	18.2319	0.0087784	0.571682	0.493806	198.996	0.0094344	0.0164898
PCHAS_0936100	GPI-anchored micronemal antigen, putative	0.00566755	0.00379848	24	0	1.91364	0	default	1	24	2.17938	21.5491	2.47278	0.599233	0.526366	0.77486	0.00654497	0.0123727
PCHAS_0310400	apicoplast beta-ketoacyl-acyl carrier protein synthase III precursor, putative	0.00566755	0.00379848	24	16.5	1.59471	0	burg	1	26.973	1.49348	15.1689	-0.594804	0.481907	0.387709	-2.55149	0.0268683	0.0390481
PCHAS_1026500	inner membrane complex protein 1l, putative	0.00566755	0.00379848	24	12	1.49099	0	burg	1	27.7222	1.41101	8.51222	1.74729	0.578544	0.501915	0.741713	0.00863254	0.0153587
PCHAS_0716900	serine/threonine protein kinase VPS15, putative	0.00566755	0.00379848	24	6	0.879339	0	burg	1	24.95	0.80068	5.44326	5.29455	0.460743	0.362696	0.149364	0.0334872	0.0471816
PCHAS_1353400	conserved Plasmodium protein, unknown function	0.00566755	0.00379848	24	19.5	0.815324	0	burg	1	26.4956	1.22389	19.3	5.18348	0.632686	0.565902	0.196008	0.00405231	0.00861731
PCHAS_1019800	conserved Plasmodium protein, unknown function	0.00566755	0.00379848	24	16.5	0.761484	0	burg	1	21.5396	1.06852	17.4713	2.0476	0.571544	0.493643	0.486566	0.00945113	0.0165081
PCHAS_0503900	conserved Plasmodium protein, unknown function	0.00566755	0.00379848	24	16.5	0.738223	1	mle	1	21.5396	1.15662	16.6269	2.78241	0.464615	0.367272	0.446532	0.0321858	0.0456748
PCHAS_0509400	glutamine--fructose-6-phosphate aminotransferase [isomerizing], putative	0.00566755	0.00379848	24	21	0.692074	0	mle	1	27.4679	0.798314	19.016	5.14159	0.80313	0.767336	0.115767	0.000131216	0.000856659
PCHAS_0705500	apicoplast import protein Tic20, putative	0.00566755	0.00379848	24	13.5	0.683497	1	mle	1	27.9813	1.12893	11.1292	2.84716	0.697138	0.642072	0.344534	0.00140231	0.00398142
PCHAS_1448800	conserved Plasmodium protein, unknown function	0.00566755	0.00379848	24	7.5	0.663976	0	burg	1	26.973	1.00853	4.41732	4.10285	0.602283	0.529971	0.213711	0.00627561	0.0119821
PCHAS_0920200	beige/BEACH domain protein, putative	0.00566755	0.00379848	24	4.5	0.629795	0	burg	1	27.7222	0.562401	1.86932	6.88632	0.67577	0.616819	0.0691443	0.00204031	0.00522338
PCHAS_1346100	RNA-binding protein, putative	0.00566755	0.00379848	24	6	0.602442	0	default	1	24	0.603634	5.39167	8.03591	0.61009	0.539197	0.0668206	0.00562735	0.0110716
PCHAS_1106900	cell differentiation protein, putative	0.00566755	0.00379848	24	22.5	0.601133	0	mle	1	27.4679	0.592235	21.9823	6.06749	0.484289	0.390523	0.0955588	0.026196	0.0382188
PCHAS_0514100	transcription elongation factor SPT4, putative	0.00566755	0.00379848	24	22.5	0.562775	0	mle	1	27.7222	0.685889	21.3634	5.37434	0.55509	0.474197	0.116764	0.0116279	0.0194898
PCHAS_1114500	phosphatidylinositol 3-kinase, putative	0.00566755	0.00379848	24	7.5	0.459037	0	burg	1	26.2632	0.684776	6.0504	7.16444	0.463766	0.366268	0.0922895	0.0324677	0.0460039
PCHAS_1018000	conserved Plasmodium protein, unknown function	0.00566755	0.00379848	24	19.5	0.434835	1	mle	1	25.3729	0.715391	19.0971	5.51764	0.502608	0.412173	0.119542	0.0214706	0.0323102
PCHAS_0212400	dynein heavy chain, putative	0.00566755	0.00379848	24	9	0.337354	0	yule-walker	1	20.7917	0.701074	9.10742	2.45791	0.558547	0.478283	0.292203	0.0111395	0.0188561
PCHAS_0821200	long chain fatty acid elongation enzyme, putative	0.0066091	0.00448354	24	19.5	2.3456	0	burg	1	26.4956	2.45871	18.8496	-1.05862	0.684806	0.627498	-1.87753	0.00174655	0.00467548
PCHAS_1424900	phospholipase, putative	0.0066091	0.00448354	24	18	1.70788	0	default	1	24	1.8974	19.3329	1.74203	0.675615	0.616636	0.877128	0.00204565	0.00523196
PCHAS_0928110	small nucleolar RNA snoR13	0.0066091	0.00448354	24	0	1.42958	1	burg	1	21.854	1.57227	21.7104	1.71558	0.522174	0.435296	0.923562	0.0172181	0.0268001
PCHAS_1323400	conserved Plasmodium protein, unknown function	0.0066091	0.00448354	24	16.5	1.38475	1	mle	1	21.3857	1.4048	17.0218	1.4501	0.543527	0.460532	0.962757	0.01339	0.0217423
PCHAS_0416700	WD repeat-containing protein 66, putative	0.0066091	0.00448354	24	15	1.11219	0	burg	1	23.952	1.33244	14.3405	0.8082	0.549795	0.46794	1.64156	0.0124095	0.0205238
PCHAS_0719800	conserved Plasmodium protein, unknown function	0.0066091	0.00448354	24	9	0.951002	1	mle	2	24.5409836066,20.9370629371	1.2506139777,0.79815959481	10.620828828,3.99427716957	3.94325	0.712138	0.5842	0.193335	0.0154901	0.0246352
PCHAS_1434400	perforin-like protein 2	0.0066091	0.00448354	24	4.5	0.934403	0	burg	1	24.95	1.11357	2.90507	2.55912	0.57887	0.502301	0.411443	0.00859582	0.0153089
PCHAS_0704200	conserved Plasmodium protein, unknown function	0.0066091	0.00448354	24	22.5	0.888778	0	mle	1	23.5748	1.2783	20.8272	2.91612	0.715185	0.663401	0.355716	0.00100022	0.00317954
PCHAS_0101500	conserved Plasmodium protein, unknown function	0.0066091	0.00448354	24	19.5	0.872722	0	mle	1	24.1452	0.902065	19.6884	5.10684	0.57504	0.497774	0.160004	0.00903472	0.0159288
PCHAS_1311500	conserved Plasmodium protein, unknown function	0.0066091	0.00448354	24	4.5	0.821428	0	mle	1	27.2182	0.69654	3.05437	4.40213	0.619763	0.550629	0.139721	0.00490116	0.00996715
PCHAS_1435200	anaphase-promoting complex subunit 10, putative	0.0066091	0.00448354	24	3	0.74226	1	burg	1	22.855	0.598448	0.144781	3.67521	0.503499	0.413227	0.168221	0.0212598	0.0320756
PCHAS_0314400	conserved Plasmodium protein, unknown function	0.0066091	0.00448354	24	0	0.618539	0	burg	1	23.5748	0.562272	0.102831	4.70978	0.456942	0.358204	0.128402	0.0348061	0.0487137
PCHAS_0105900	conserved Plasmodium protein, unknown function	0.0066091	0.00448354	24	4.5	0.594491	0	mle	1	27.4679	0.58633	2.37397	8.64479	0.461682	0.363805	0.069415	0.0331678	0.0468305
PCHAS_0702700	conserved Plasmodium protein, unknown function	0.0066091	0.00448354	24	12	0.568498	0	yule-walker	1	27.2182	1.04657	9.9755	3.55522	0.465194	0.367957	0.322338	0.0319947	0.0454562
PCHAS_0111300	conserved Plasmodium protein, unknown function	0.0066091	0.00448354	24	12	0.560242	0	yule-walker	1	27.7222	1.55562	11.7062	0.530003	0.542662	0.459509	2.88528	0.0135303	0.0219294
PCHAS_1116600	histone H3 variant, putative	0.0066091	0.00448354	24	21	0.549438	1	mle	1	27.7222	0.569787	19.4668	10.0076	0.68877	0.632183	0.046023	0.0016291	0.00443158
PCHAS_1132300	conserved Plasmodium protein, unknown function	0.0066091	0.00448354	24	16.5	0.463646	1	mle	1	21.854	0.959853	16.8351	1.34669	0.491252	0.398753	0.726555	0.0243088	0.0359036
PCHAS_0300800	PIR protein	0.0066091	0.00448354	24	18	0.422228	1	yule-walker	1	21.854	0.936977	17.8083	-1.41249	0.53509	0.450561	-0.661142	0.014809	0.0237026
PCHAS_1241700	conserved Plasmodium protein, unknown function	0.0066091	0.00448354	24	13.5	0.398789	1	burg	1	20.5068	0.323726	13.6014	8.14695	0.459337	0.361035	0.0415167	0.0339701	0.0477852
PCHAS_0709500	conserved Plasmodium protein, unknown function	0.0066091	0.00448354	24	21	0.29619	0	mle	1	26.7321	0.438469	20.6318	6.24852	0.717809	0.666502	0.055983	0.000950569	0.0030643
PCHAS_0411700	ubiquitin-protein ligase, putative	0.0066091	0.00448354	24	7.5	0.27995	0	burg	1	24.95	0.641802	6.44737	7.80149	0.543811	0.460867	0.0736484	0.0133444	0.0217016
PCHAS_0400111	PIR protein	0.00770237	0.00527937	24	19.5	1.54474	0	yule-walker	1	27.2182	1.34327	16.6547	-0.941676	0.571655	0.493774	-1.29228	0.00943766	0.01649
PCHAS_0521300	conserved Plasmodium protein, unknown function	0.00770237	0.00527937	24	12	1.21925	0	burg	1	26.0348	1.30604	10.0196	1.89288	0.48205	0.387877	0.696091	0.0268277	0.0389999
PCHAS_1468700	PIR protein	0.00770237	0.00527937	24	15	1.0371	0	burg	1	24.95	1.50921	16.6342	1.18063	0.582696	0.506823	1.16394	0.00817498	0.0147088
PCHAS_0624620	18S ribosomal RNA	0.00770237	0.00527937	24	21	1.0071	0	mle	1	24.1452	0.802551	19.7205	2.72501	0.613258	0.542941	0.247941	0.00538044	0.0106898
PCHAS_0908900	ubiquinone biosynthesis protein COQ4, putative	0.00770237	0.00527937	24	7.5	0.938914	0	mle	1	24.95	0.98575	8.32634	3.47068	0.566808	0.488046	0.261704	0.0100402	0.0172844
PCHAS_1413400	conserved Plasmodium protein, unknown function	0.00770237	0.00527937	24	16.5	0.868134	1	burg	1	22.0147	1.65034	15.9763	1.34192	0.494161	0.402191	1.2852	0.0235541	0.0348869
PCHAS_0319600	PIR protein	0.00770237	0.00527937	24	18	0.85679	0	burg	1	23.3906	1.45427	17.2803	-1.17317	0.584184	0.508581	-1.12126	0.00801599	0.01448
PCHAS_1453100	conserved Plasmodium protein, unknown function	0.00770237	0.00527937	24	7.5	0.732117	0	mle	1	24.7438	0.905772	5.20978	1.74687	0.654514	0.591698	0.436408	0.00289312	0.00671107
PCHAS_1121600	ferredoxin--NADP reductase, putative	0.00770237	0.00527937	24	6	0.727844	0	burg	1	20.6483	0.906709	5.20687	2.87822	0.538436	0.454516	0.319571	0.0142323	0.0229329
PCHAS_1438300	conserved Plasmodium protein, unknown function	0.00770237	0.00527937	24	18	0.579256	0	mle	1	21.3857	1.00769	17.618	1.80683	0.604052	0.532062	0.519611	0.00612364	0.0117664
PCHAS_0317700	40S ribosomal protein S30, putative	0.00770237	0.00527937	24	6	0.51908	1	mle	2	26.7321428571,23.390625	1.04969931123,0.881419684622	24.479330699,10.2259927211	9.43138	0.745279	0.632069	0.057498	0.00925034	0.0162437
PCHAS_1222900	coatomer subunit epsilon, putative	0.00770237	0.00527937	24	15	0.493326	0	burg	1	27.9813	0.64418	11.8321	5.00885	0.567894	0.489329	0.125577	0.00990258	0.0170867
PCHAS_0820200	nucleosome assembly protein, putative	0.00770237	0.00527937	24	0	0.231601	1	burg	1	27.7222	0.322529	22.8652	10.5421	0.701628	0.647378	0.0265286	0.00129173	0.00374838
PCHAS_0320300	PIR protein	0.00895358	0.00620164	24	19.5	1.44034	0	mle	1	26.2632	1.53801	17.8188	-0.596109	0.551362	0.469791	-2.33754	0.0121739	0.0201913
PCHAS_1338000	conserved Plasmodium protein, unknown function	0.00895358	0.00620164	24	1.5	0.99432	0	mle	1	27.9813	1.30497	26.0188	3.25245	0.707312	0.654096	0.337821	0.00116205	0.00350415
PCHAS_1140200	ferrochelatase, putative	0.00895358	0.00620164	24	12	0.864918	0	burg	2	27.4678899083,20.6482758621	1.1945490247,1.09518106768	14.7408146575,8.46451527873	2.36571	0.801941	0.713915	0.428046	0.00315614	0.007154
PCHAS_0512400	zinc finger, C3HC4 type, putative	0.00895358	0.00620164	24	0	0.791808	0	mle	1	24.1452	0.84135	21.5845	4.00792	0.512627	0.424014	0.200528	0.0191972	0.0293937
PCHAS_0621100	V-type ATPase V0 subunit e, putative	0.00895358	0.00620164	24	22.5	0.681218	0	burg	1	22.855	0.708121	21.9593	4.29515	0.52252	0.435705	0.160927	0.0171497	0.0267258
PCHAS_1303500	PIR protein	0.00895358	0.00620164	24	1.5	0.672264	1	mle	1	27.9813	0.892258	24.085	3.38326	0.506182	0.416397	0.307742	0.0206356	0.0312905
PCHAS_1458200	conserved Plasmodium protein, unknown function	0.00895358	0.00620164	24	10.5	0.578143	0	yule-walker	1	27.7222	1.13507	9.67647	3.82379	0.626614	0.558726	0.261259	0.00443475	0.00922548
PCHAS_0314300	conserved Plasmodium protein, unknown function	0.00895358	0.00620164	24	15	0.551114	0	burg	1	26.7321	0.716985	9.84214	5.11554	0.473547	0.377828	0.147088	0.0293412	0.0422105
PCHAS_1125500	E3 ubiquitin-protein ligase RNF5, putative	0.00895358	0.00620164	24	22.5	0.330266	0	mle	1	25.8103	0.369034	21.7812	6.85643	0.503948	0.413757	0.0517824	0.0211543	0.0319624
PCHAS_0930900	LEM3/CDC50 family protein, putative	0.0103763	0.00726792	24	19.5	1.90258	0	default	1	24	2.64005	19.2122	-0.381254	0.524687	0.438266	-6.32208	0.0167259	0.0262515
PCHAS_1300201	PIR protein	0.0103763	0.00726792	24	19.5	1.27774	1	mle	2	22.6818181818,26.4955752212	1.79032481742,1.50341645303	21.5667609081,11.9945157496	-1.2527	0.697085	0.562456	-0.97346	0.0191698	0.0293603
PCHAS_0601600	PIR protein	0.0103763	0.00726792	24	1.5	1.06662	0	burg	1	26.4956	1.75488	23.2535	3.06828	0.67051	0.610602	0.498251	0.00222913	0.00558165
PCHAS_1019000	conserved Plasmodium protein, unknown function	0.0103763	0.00726792	24	1.5	1.04188	0	mle	1	27.4679	1.27638	26.5119	2.13021	0.522267	0.435406	0.631618	0.0171996	0.0267793
PCHAS_0309900	conserved Plasmodium protein, unknown function	0.0103763	0.00726792	24	7.5	0.935946	1	burg	1	24.1452	0.908144	6.09317	3.00604	0.841296	0.81244	0.22619	4.01e-05	0.000430509
PCHAS_1411400	protein ISD11, putative	0.0103763	0.00726792	24	6	0.893855	0	burg	1	26.2632	0.912246	4.32862	3.27213	0.508916	0.419628	0.263163	0.0200151	0.0305038
PCHAS_1235300	conserved Plasmodium protein, unknown function	0.0103763	0.00726792	24	15	0.75061	1	default	1	24	1.01503	16.3324	4.87076	0.454274	0.355051	0.223626	0.0357569	0.0497796
PCHAS_0504500	conserved Plasmodium protein, unknown function	0.0103763	0.00726792	24	19.5	0.626328	0	mle	1	23.7619	0.885706	19.1105	3.40873	0.627212	0.559433	0.219554	0.0043958	0.00916619
PCHAS_1022600	mitochondrial import inner membrane translocase subunit TIM8, putative	0.0103763	0.00726792	24	7.5	0.586552	0	mle	1	25.3729	0.652897	5.36929	3.25518	0.565559	0.48657	0.187994	0.0102005	0.017515
PCHAS_0836400	phosphatidylinositol N-acetylglucosaminyltransferase subunit P, putative	0.0103763	0.00726792	24	22.5	0.439605	0	mle	1	25.5897	0.643656	20.2528	5.21548	0.508191	0.418771	0.11613	0.0201782	0.0306991
PCHAS_0623500	3-demethylubiquinone-9 3-methyltransferase, putative	0.0103763	0.00726792	24	10.5	0.435217	1	mle	1	27.4679	0.939972	8.68912	3.92312	0.579512	0.503059	0.221867	0.00852408	0.0152121
PCHAS_1315700	conserved Plasmodium protein, unknown function	0.0103763	0.00726792	24	3	0.397345	0	mle	1	27.9813	0.585123	0.854404	4.24443	0.511729	0.422953	0.145614	0.0193925	0.0296582
PCHAS_1317700	conserved Plasmodium protein, unknown function	0.0103763	0.00726792	24	21	0.372936	1	mle	1	27.7222	0.5	21.6517	7.82433	0.738928	0.69146	0.0537064	0.000619702	0.00227392
PCHAS_0115300	PIR protein	0.0119986	0.00849776	24	18	1.47017	0	mle	1	21.3857	1.53642	16.4228	-0.198789	0.530393	0.44501	-7.60146	0.0156509	0.0248084
PCHAS_1342800	beta-hydroxyacyl-ACP dehydratase, putative	0.0119986	0.00849776	24	6	1.05945	0	mle	1	27.9813	1.75602	1.51095	1.27008	0.595096	0.521477	1.24423	0.00692528	0.012897
PCHAS_0728600	memo-like protein	0.0119986	0.00849776	24	7.5	0.910758	0	mle	1	26.2632	0.899349	6.12591	6.74545	0.611286	0.540611	0.113991	0.00553307	0.0109393
PCHAS_1208100	conserved Plasmodium protein, unknown function	0.0119986	0.00849776	24	19.5	0.775205	1	default	1	24	0.898772	18.7677	1.59852	0.702378	0.648265	0.446256	0.00127397	0.00371527
PCHAS_0103800	conserved Plasmodium protein, unknown function	0.0119986	0.00849776	24	13.5	0.576737	0	mle	1	27.9813	0.774688	10.9696	4.9627	0.501736	0.411142	0.156191	0.0216785	0.0325627
PCHAS_0102900	trophozoite exported protein 1, putative	0.0119986	0.00849776	24	0	0.417351	1	burg	1	22.5113	0.618842	0.781169	6.55356	0.554426	0.473412	0.0915347	0.0117236	0.0195989
PCHAS_1306400	Sad1/UNC domain-containing protein, putative	0.0119986	0.00849776	24	1.5	0.411694	1	mle	1	20.2297	0.416899	3.46951	7.51002	0.637908	0.572073	0.0482743	0.00374545	0.00810601
PCHAS_1336100	conserved Plasmodium protein, unknown function	0.0119986	0.00849776	24	0	0.374488	1	default	1	24	0.50363	22.1809	4.56355	0.727252	0.677661	0.0945411	0.000788298	0.00268429
PCHAS_1138600	conserved Plasmodium protein, unknown function	0.0119986	0.00849776	24	13.5	0.360615	1	mle	1	27.9813	0.566006	9.66402	5.36078	0.467015	0.370108	0.112128	0.0314003	0.0446962
PCHAS_1425500	GDP-mannose 4,6-dehydratase, putative	0.0119986	0.00849776	24	13.5	0.326825	0	yule-walker	1	27.7222	1.06637	9.6778	3.08014	0.666213	0.605525	0.339809	0.00239375	0.005852
PCHAS_1126000	acetyl-CoA synthetase, putative	0.0119986	0.00849776	24	22.5	0.318172	1	burg	1	27.9813	0.451918	20.8302	7.7671	0.537361	0.453244	0.0569534	0.0144157	0.0231646
PCHAS_1244100	thioredoxin-like protein, putative	0.0119986	0.00849776	24	10.5	0.292331	0	mle	1	27.4679	0.719683	8.36473	3.87505	0.539691	0.455998	0.173126	0.0140208	0.0226268
PCHAS_1412500	conserved Plasmodium protein, unknown function	0.013874	0.00991299	24	18	1.82596	1	mle	1	27.4679	1.69467	18.8251	2.02227	0.502091	0.411562	0.794437	0.0215935	0.0324674
PCHAS_1401251	fam-c protein	0.013874	0.00991299	24	0	1.48433	0	burg	1	26.0348	2.02677	23.5854	0.683535	0.524965	0.438595	2.90403	0.0166721	0.0261983
PCHAS_0419500	PIR protein	0.013874	0.00991299	24	19.5	1.47331	0	mle	1	25.3729	1.83704	17.23	-1.09847	0.657121	0.59478	-1.39941	0.00277506	0.00649737
PCHAS_1432200	conserved Plasmodium protein, unknown function	0.013874	0.00991299	24	19.5	1.14625	1	yule-walker	1	21.854	1.03169	19.0551	2.08915	0.569125	0.490784	0.455715	0.00974834	0.0168759
PCHAS_1314600	inner membrane complex protein, putative	0.013874	0.00991299	24	9	1.13289	1	burg	2	20.0939597315,27.4678899083	0.933553864058,0.642435547568	9.0671657882,10.3754674696	0.209965	0.872121	0.815285	4.48264	0.000470945	0.00190588
PCHAS_0916900	heat shock factor-binding protein 1, putative	0.013874	0.00991299	24	10.5	0.528671	0	burg	1	27.7222	0.646193	8.66042	2.07538	0.455356	0.35633	0.319952	0.0353687	0.0493698
PCHAS_1119200	cleavage stimulation factor subunit 1, putative	0.013874	0.00991299	24	9	0.412969	0	burg	1	26.7321	0.522508	7.57091	5.89867	0.545122	0.462416	0.0802346	0.0131348	0.0214337
PCHAS_0827700	conserved Plasmodium protein, unknown function	0.015999	0.0115378	24	21	1.76279	1	mle	2	22.1777777778,24.95	2.70027080719,2.3735582954	16.7474099638,2.35541815417	1.20809	0.69952	0.565974	0.966103	0.0185348	0.0285275
PCHAS_1435400	diphthamide biosynthesis protein 3, putative	0.015999	0.0115378	24	3	1.42599	0	burg	1	27.4679	1.01467	0.278393	2.67677	0.48468	0.390985	0.386547	0.0260871	0.0380811
PCHAS_1350500	protein kinase, putative	0.015999	0.0115378	24	18	1.21793	1	burg	1	25.3729	2.22521	18.9751	1.73432	0.473632	0.377929	1.22548	0.0293151	0.0421845
PCHAS_0833000	adenylate kinase-like protein 2, putative	0.015999	0.0115378	24	21	1.05294	1	yule-walker	1	23.5748	0.972123	19.7826	1.15689	0.624638	0.55639	0.705337	0.00456537	0.00944492
PCHAS_1030200	conserved Plasmodium protein, unknown function	0.015999	0.0115378	24	16.5	0.805776	0	mle	1	23.5748	0.764468	17.5791	2.249	0.48482	0.391151	0.350625	0.026048	0.0380558
PCHAS_1115600	TRAP-like protein, putative	0.015999	0.0115378	24	15	0.693888	0	mle	1	27.7222	0.749633	12.5959	1.1408	0.503001	0.412637	0.665926	0.0213775	0.0322115
PCHAS_0524700	conserved rodent malaria protein, unknown function	0.015999	0.0115378	24	22.5	0.636542	0	burg	1	26.4956	1.55006	21.4453	4.31917	0.566543	0.487733	0.333758	0.010074	0.0173257
PCHAS_0206100	conserved Plasmodium protein, unknown function	0.015999	0.0115378	24	10.5	0.482894	0	burg	1	26.2632	0.436809	7.7627	6.57293	0.492539	0.400273	0.0632849	0.0239726	0.0354369
PCHAS_1215300	Rab3 GTPase-activating protein non-catalytic subunit, putative	0.015999	0.0115378	24	4.5	0.433997	1	mle	1	21.854	0.509508	6.57037	7.24012	0.632995	0.566267	0.0637858	0.00403362	0.00858796
PCHAS_1136200	guanylyl cyclase beta, putative	0.015999	0.0115378	24	12	0.401846	0	burg	1	26.4956	0.671062	10.3547	2.89297	0.56781	0.48923	0.218955	0.00991312	0.0170978
PCHAS_1201500	RNA-binding protein, putative	0.015999	0.0115378	24	4.5	0.34518	1	burg	1	27.2182	0.328972	2.63426	8.94747	0.498233	0.407002	0.0372658	0.0225301	0.0336227
PCHAS_1428900	aquaporin, putative	0.015999	0.0115378	24	4.5	0.330654	1	mle	1	25.5897	0.457344	3.61304	5.73293	0.696432	0.641238	0.0675188	0.00142039	0.00401932
PCHAS_1035100	transcription factor with AP2 domain(s), putative	0.015999	0.0115378	24	3	0.300831	0	burg	1	27.9813	0.507987	27.8391	7.63083	0.530535	0.445178	0.0648119	0.0156248	0.0247896
PCHAS_0926600	fam-d protein	0.0183573	0.013399	24	21	1.34661	0	mle	1	27.7222	1.20346	22.6717	1.31934	0.608854	0.537737	0.807505	0.00572616	0.011224
PCHAS_0902400	histone H4, putative	0.0183573	0.013399	24	18	0.921818	0	mle	1	24.7438	1.1109	19.1477	9.06209	0.522755	0.435983	0.110928	0.0171032	0.0266923
PCHAS_1246000	mitochondrial ribosomal protein S16 precursor, putative	0.0183573	0.013399	24	7.5	0.921763	0	mle	1	25.3729	0.743752	6.45964	3.24156	0.608897	0.537788	0.204496	0.00572267	0.0112214
PCHAS_0610300	SNARE protein, putative	0.0183573	0.013399	24	0	0.904366	1	burg	1	20.6483	1.10221	2.65653	2.91305	0.508126	0.418694	0.374951	0.0201928	0.0307092
PCHAS_1105300	conserved Plasmodium protein, unknown function	0.0183573	0.013399	24	15	0.732797	0	mle	1	26.7321	1.11712	11.3623	3.05738	0.473846	0.378181	0.381225	0.0292498	0.0421021
PCHAS_1329100	conserved Plasmodium protein, unknown function	0.0183573	0.013399	24	12	0.590137	0	yule-walker	1	26.4956	0.612662	10.2538	4.02586	0.46574	0.368602	0.175012	0.0318155	0.0452503
PCHAS_0703100	tubulin--tyrosine ligase, putative	0.0183573	0.013399	24	18	0.544332	1	mle	1	22.6818	0.834254	19.424	3.6741	0.58204	0.506047	0.213806	0.00824601	0.0148113
PCHAS_1226500	conserved Plasmodium protein, unknown function	0.0183573	0.013399	24	19.5	0.528371	0	default	1	24	0.977724	19.4699	3.73448	0.585245	0.509835	0.227655	0.00790415	0.0143151
PCHAS_0614000	conserved Plasmodium protein, unknown function	0.0183573	0.013399	24	13.5	0.5249	0	burg	1	26.0348	0.559718	11.0268	5.49471	0.455152	0.356088	0.108824	0.0354418	0.0494194
PCHAS_0909900	conserved Plasmodium protein, unknown function	0.0183573	0.013399	24	21	0.46984	0	mle	1	24.1452	0.843681	20.0256	3.56644	0.789	0.750637	0.176792	0.000192109	0.00107979
PCHAS_1421400	conserved Plasmodium protein, unknown function	0.0183573	0.013399	24	3	0.442001	0	burg	1	27.4679	0.619255	0.175833	5.7458	0.618836	0.549533	0.0977632	0.00496725	0.0100538
PCHAS_0411000	E3 ubiquitin-protein ligase, putative	0.0183573	0.013399	24	7.5	0.438787	1	burg	1	24.3415	0.684163	5.62808	6.6852	0.640314	0.574916	0.0859262	0.0036106	0.00790158
PCHAS_0211500	signal recognition particle subunit SRP9, putative	0.0183573	0.013399	24	6	0.374653	0	burg	1	23.2093	0.499666	7.6069	5.35906	0.462417	0.364674	0.0917781	0.0329194	0.0465562
PCHAS_0713200	conserved Plasmodium protein, unknown function	0.0183573	0.013399	24	22.5	0.329286	0	mle	1	25.5897	0.597113	21.3789	5.02549	0.515855	0.427829	0.111077	0.0185082	0.0284962
PCHAS_0924000	conserved Plasmodium protein, unknown function	0.0183573	0.013399	24	4.5	0.241149	1	mle	1	27.9813	0.348631	27.3673	8.06157	0.523121	0.436415	0.042545	0.0170313	0.0266165
PCHAS_0401100	PIR protein	0.0210252	0.0155261	24	21	1.69161	1	mle	2	23.0307692308,26.7321428571	2.18084829034,1.5484117559	18.0347989975,0.781918202311	0.453181	0.705364	0.574414	3.17954	0.0170748	0.0266638
PCHAS_0320100	PIR protein	0.0210252	0.0155261	24	21	1.32023	0	burg	1	24.541	1.32602	18.7413	-1.45576	0.533051	0.448152	-0.822565	0.0151698	0.0242211
PCHAS_0308800	conserved Plasmodium protein, unknown function	0.0210252	0.0155261	24	21	1.04295	0	default	1	24	0.995049	20.3427	1.90304	0.478247	0.383383	0.566258	0.0279291	0.0403779
PCHAS_0900041	PIR protein	0.0210252	0.0155261	24	16.5	0.962465	0	mle	1	23.952	1.74518	17.5121	-0.761961	0.716854	0.665373	-1.92485	0.000968397	0.00309929
PCHAS_0816800	conserved Plasmodium protein, unknown function	0.0210252	0.0155261	24	6	0.960916	0	mle	1	25.5897	0.769601	5.58243	3.91738	0.469135	0.372614	0.190148	0.0307195	0.0439052
PCHAS_0723800	phosphopantothenoylcysteine decarboxylase, putative	0.0210252	0.0155261	24	6	0.651153	1	default	1	24	0.609663	7.30242	5.25072	0.467388	0.370549	0.113858	0.0312796	0.0445364
PCHAS_0802700	phosphopantetheine adenylyltransferase, putative	0.0210252	0.0155261	24	10.5	0.628133	1	mle	1	25.8103	0.779573	8.14513	4.15447	0.521912	0.434987	0.174671	0.01727	0.026865
PCHAS_1220400	glutaredoxin-like protein	0.0210252	0.0155261	24	12	0.562698	0	yule-walker	1	27.2182	1.01011	9.53805	3.55846	0.611103	0.540395	0.253529	0.00554738	0.0109536
PCHAS_0706100	mitochondrial large subunit ribosomal protein, putative	0.0210252	0.0155261	24	6	0.522563	0	burg	1	25.3729	0.473229	4.71044	5.7369	0.456627	0.357832	0.0824501	0.034917	0.04883
PCHAS_1437900	conserved Plasmodium protein, unknown function	0.0210252	0.0155261	24	0	0.485651	0	burg	1	25.5897	0.854756	21.2924	2.2553	0.553696	0.472549	0.352295	0.0118296	0.0197198
PCHAS_1443000	haloacid dehalogenase-like hydrolase, putative	0.0210252	0.0155261	24	13.5	0.474736	1	default	1	24	1.59548	11.8315	-0.193614	0.607601	0.536255	-7.81641	0.00582781	0.0113467
PCHAS_0507400	dynein heavy chain, putative	0.0210252	0.0155261	24	9	0.470839	0	mle	1	23.952	0.615117	7.55298	3.74483	0.684538	0.627182	0.150206	0.00175471	0.00468845
PCHAS_1219700	heat shock protein 90, putative	0.0210252	0.0155261	24	1.5	0.453797	1	mle	1	27.7222	0.531483	25.3365	8.74782	0.457996	0.35945	0.0652271	0.034436	0.0482856
PCHAS_1423300	conserved Plasmodium protein, unknown function	0.0210252	0.0155261	24	18	0.31258	1	mle	1	23.3906	0.63944	18.8483	3.47995	0.588296	0.51344	0.159651	0.00758963	0.0138498
PCHAS_1447600	protein transport protein SEC13, putative	0.0210252	0.0155261	24	1.5	0.188373	0	mle	1	27.9813	0.474488	23.8904	9.90666	0.598441	0.52543	0.0453532	0.00661642	0.0124674
PCHAS_MIT02700	unspecified product	0.0240623	0.0179518	24	21	1.8504	0	mle	1	27.2182	2.18745	19.3821	2.47554	0.498698	0.407552	1.0307	0.0224154	0.033464
PCHAS_0627100	PIR protein	0.0240623	0.0179518	24	21	1.79582	1	mle	1	27.7222	2.00202	19.6996	-1.23871	0.62258	0.553958	-1.38517	0.00470478	0.00964608
PCHAS_0815100	conserved Plasmodium protein, unknown function	0.0240623	0.0179518	24	21	1.23992	0	mle	1	26.973	2.0148	20.732	2.07273	0.50978	0.420649	0.950908	0.0198221	0.0302375
PCHAS_0306100	pantothenate transporter, putative	0.0240623	0.0179518	24	0	0.968863	0	mle	1	25.3729	1.55125	21.7302	2.93977	0.584606	0.50908	0.467309	0.0079713	0.0144064
PCHAS_0900740	tRNA Glycine	0.0240623	0.0179518	24	21	0.839863	0	mle	1	26.7321	1.15729	18.5979	-1.51455	0.524755	0.438347	-0.701464	0.0167127	0.0262386
PCHAS_1302900	lysophospholipase, putative	0.0240623	0.0179518	24	3	0.835999	1	burg	1	27.9813	0.965938	23.4447	2.26151	0.486573	0.393223	0.447672	0.0255643	0.0374634
PCHAS_0807500	conserved Plasmodium protein, unknown function	0.0240623	0.0179518	24	12	0.824013	0	mle	1	27.9813	1.16664	13.3136	1.01912	0.582504	0.506595	1.09878	0.00819577	0.0147361
PCHAS_0714800	ankyrin-repeat protein, putative	0.0240623	0.0179518	24	18	0.754115	1	mle	1	21.0845	1.59938	16.7175	-0.376312	0.697087	0.642011	-3.63221	0.00140363	0.00398301
PCHAS_0822500	conserved Plasmodium protein, unknown function	0.0240623	0.0179518	24	7.5	0.681707	0	mle	1	26.4956	0.794987	5.71343	4.43958	0.619328	0.550115	0.15019	0.00493207	0.0100165
PCHAS_1234300	conserved Plasmodium protein, unknown function	0.0240623	0.0179518	24	13.5	0.647662	0	burg	1	21.6957	1.16629	13.2458	1.38187	0.609474	0.538469	0.792052	0.00567644	0.011164
PCHAS_1023900	conserved Plasmodium protein, unknown function	0.0240623	0.0179518	24	18	0.504739	1	burg	1	20.2297	1.29225	17.1666	0.576051	0.489492	0.396673	2.3251	0.024775	0.0365101
PCHAS_1127100	N-acetyltransferase, putative	0.0240623	0.0179518	24	12	0.485958	0	default	1	24	1.00455	10.9193	1.78499	0.572722	0.495035	0.529856	0.00930911	0.0163251
PCHAS_0722400	protein kinase c inhibitor-like protein, putative	0.0240623	0.0179518	24	7.5	0.405655	0	mle	1	24.3415	0.541807	7.76437	8.76782	0.65812	0.59596	0.0526792	0.00273089	0.00642828
PCHAS_0417700	ubiquitin specific protease, putative	0.0240623	0.0179518	24	1.5	0.260313	0	burg	1	27.4679	0.389263	24.3185	9.34326	0.516346	0.428409	0.0413502	0.0184052	0.0283625
PCHAS_0935900	folate transporter 1, putative	0.0275166	0.020712	24	21	1.8871	0	default	1	24	2.35739	20.353	0.35556	0.642534	0.57754	5.4856	0.00348972	0.0077066
PCHAS_0900005	PIR protein	0.0275166	0.020712	24	21	1.08646	0	mle	1	26.7321	1.39285	17.9035	-1.38659	0.725233	0.675275	-0.795551	0.000820929	0.00276208
PCHAS_1341600	conserved Plasmodium protein, unknown function	0.0275166	0.020712	24	0	0.657004	1	default	1	24	0.701472	0.290556	3.90168	0.531086	0.445829	0.183976	0.0155243	0.0246615
PCHAS_0511100	biotin--acetyl-CoA-carboxylase, putative	0.0275166	0.020712	24	6	0.629573	1	yule-walker	1	20.2297	1.23227	7.05911	0.442689	0.507834	0.418349	2.87992	0.0202589	0.0307863
PCHAS_0411800	conserved Plasmodium protein, unknown function	0.0275166	0.020712	24	13.5	0.621208	0	burg	1	27.7222	1.45687	9.88773	2.92209	0.457032	0.358311	0.515376	0.0347741	0.0486949
PCHAS_1319200	aminomethyltransferase, putative	0.0275166	0.020712	24	10.5	0.620527	1	burg	1	25.5897	0.71884	9.51129	3.74983	0.519877	0.432582	0.196055	0.0176782	0.0274028
PCHAS_1117400	trafficking protein particle complex subunit 6A, putative	0.0275166	0.020712	24	10.5	0.564173	0	burg	1	25.1597	0.792482	9.83144	4.89677	0.571054	0.493063	0.148271	0.00951078	0.0165848
PCHAS_1327100	kelch domain-containing protein, putative	0.0275166	0.020712	24	22.5	0.546004	0	mle	1	24.3415	1.30184	21.201	0.288964	0.623243	0.554742	3.86892	0.00465947	0.00958548
PCHAS_0825100	RNA-binding protein, putative	0.0275166	0.020712	24	1.5	0.451701	1	burg	1	26.4956	0.598831	24.1728	8.31789	0.454124	0.354874	0.0787884	0.0358109	0.0498416
PCHAS_1314300	conserved Plasmodium protein, unknown function	0.0275166	0.020712	24	0	0.201411	0	burg	1	27.4679	0.350498	22.3862	7.59897	0.732972	0.684421	0.0372238	0.000701561	0.00247546
PCHAS_1204700	conserved Plasmodium protein, unknown function	0.0313867	0.0238458	24	22.5	2.31087	0	default	1	24	2.48597	20.7886	0.453207	0.559893	0.479874	4.98893	0.0109539	0.0185839
PCHAS_1206200	RING zinc finger protein, putative	0.0313867	0.0238458	24	18	2.04736	0	mle	1	26.7321	1.89536	18.7558	2.59416	0.575279	0.498057	0.657169	0.00900675	0.0158955
PCHAS_0608000	blood stage antigen 41-3 precursor, putative	0.0313867	0.0238458	24	22.5	0.682343	1	mle	1	24.3415	0.79655	20.9682	3.92768	0.455188	0.356131	0.203502	0.0354289	0.0494145
PCHAS_1219000	CPW-WPC family protein	0.0313867	0.0238458	24	18	0.591395	0	mle	1	21.5396	0.702987	19.0842	2.03466	0.544468	0.461644	0.339432	0.0132389	0.0215501
PCHAS_1438600	inner membrane complex protein 1h, putative	0.0313867	0.0238458	24	19.5	0.586294	1	default	1	24	0.77336	20.2732	4.44896	0.595954	0.522491	0.150384	0.00684498	0.0127972
PCHAS_0904500	nucleic acid binding protein, putative	0.0313867	0.0238458	24	6	0.562126	1	yule-walker	1	25.1597	0.812595	4.70281	1.66481	0.587536	0.512543	0.446094	0.00766695	0.0139667
PCHAS_1364800	conserved Plasmodium protein, unknown function	0.0313867	0.0238458	24	22.5	0.456451	0	burg	1	24.95	0.67896	20.7019	4.22667	0.553662	0.472509	0.143308	0.0118346	0.0197218
PCHAS_1021900	DnaJ protein, putative	0.0313867	0.0238458	24	3	0.414754	0	yule-walker	1	20.2297	0.627323	5.73825	3.32616	0.470223	0.3739	0.201204	0.0303747	0.0434833
PCHAS_0523800	BSD-domain protein, putative	0.0313867	0.0238458	24	16.5	0.357854	1	yule-walker	2	26.4955752212,21.5395683453	0.514767785853,0.733485114038	10.0168430503,18.6782646661	2.66126	0.652135	0.497528	0.259567	0.0339822	0.0477895
PCHAS_0404300	conserved Plasmodium protein, unknown function	0.0313867	0.0238458	24	3	0.312886	0	default	1	24	0.301048	1.49661	4.52871	0.459191	0.360862	0.0727861	0.0340205	0.0478178
PCHAS_0923900	conserved Plasmodium protein, unknown function	0.0357914	0.0273963	24	18	1.49781	0	mle	1	25.3729	1.64095	19.9516	3.0137	0.481351	0.387052	0.526421	0.0270273	0.039225
PCHAS_0700200	PIR protein	0.0357914	0.0273963	24	19.5	0.813384	0	mle	1	25.3729	1.32131	18.0982	2.05334	0.594049	0.52024	0.553605	0.00702433	0.0130629
PCHAS_1138400	conserved Plasmodium protein, unknown function	0.0357914	0.0273963	24	18	0.745504	0	default	1	24	0.811457	19.393	2.18638	0.489386	0.396547	0.352805	0.0248035	0.0365419
PCHAS_1340300	conserved Plasmodium protein, unknown function	0.0357914	0.0273963	24	16.5	0.688636	0	default	1	24	1.35075	17.2635	-0.641933	0.564807	0.48568	-1.93003	0.010298	0.0176245
PCHAS_1368600	conserved Plasmodium protein, unknown function	0.0357914	0.0273963	24	18	0.489513	0	burg	1	27.2182	0.693014	17.3623	5.54689	0.52181	0.434866	0.117055	0.0172903	0.0268886
PCHAS_1341700	splicing factor 1, putative	0.0357914	0.0273963	24	21	0.417704	1	burg	1	27.9813	0.503703	21.7301	9.72244	0.674115	0.614863	0.0453764	0.00209824	0.00532884
PCHAS_1145000	conserved Plasmodium protein, unknown function	0.0357914	0.0273963	24	21	0.400584	0	burg	1	23.7619	0.583577	21.1633	7.09107	0.480686	0.386266	0.0807869	0.0272184	0.039448
PCHAS_1332000	YL1 nuclear protein, putative	0.0357914	0.0273963	24	10.5	0.212685	0	burg	1	22.5113	0.516076	10.2809	7.09825	0.523555	0.436928	0.0697156	0.0169462	0.0265418
PCHAS_1446100	conserved Plasmodium protein, unknown function	0.0406918	0.0314103	24	19.5	1.37815	0	mle	1	24.7438	1.87866	19.9869	3.17398	0.572482	0.494752	0.516506	0.00933785	0.0163537
PCHAS_MIT01900	unspecified product	0.0406918	0.0314103	24	16.5	0.942488	0	burg	1	26.7321	1.65038	14.8808	-0.112839	0.796633	0.759657	-11.7159	0.000156871	0.000951856
[truncated: 19 more rows]

## Sheet: Wild_parasites
Rhythmic genes in P. chabaudi wild-type parasites
[truncated: 4,259 more rows]

## Sheet: SR10_parasites
Rhythmic genes in P. chabaudi sr10KO parasites
[truncated: 3,850 more rows]
