# Supplementary material for: Malaria parasites regulate intra-erythrocytic development duration via serpentine receptor 10 to coordinate with host rhythms
Source: Nat Commun. 2020 Jun 2;11:2763. doi: 10.1038/s41467-020-16593-y (PMC7265539; doi:10.1038/s41467-020-16593-y)
Supplement: Supplementary file 9 — Supplementary Data 5 [file 41467_2020_16593_MOESM9_ESM.xlsx]

## Sheet: GO_analysis_gene_loss_Phasewise
Gene ontology analysis of genes in each 2 hr phase cluster
Number	GOBPID	Pvalue	OddsRatio	ExpCount	Count	Size	Term	Phase	Gene ID
1	GO:0006518	1.14e-11	9.60971	6.19684	25	258	peptide metabolic process	Phase_0_2	PCHAS_135900,PCHAS_135910,PCHAS_041150,PCHAS_062080,PCHAS_111700,PCHAS_120310,PCHAS_110640,PCHAS_080790,PCHAS_102030,PCHAS_101390,PCHAS_104020,PCHAS_113460,PCHAS_123240,PCHAS_070620,PCHAS_122990,PCHAS_110310,PCHAS_021050,PCHAS_142530,PCHAS_135130,PCHAS_072690,PCHAS_051100,PCHAS_136880,PCHAS_123230,PCHAS_050370,PCHAS_135080
2	GO:0006412	6.15e-11	8.90402	6.05272	24	252	translation	Phase_0_2	PCHAS_135900,PCHAS_135910,PCHAS_041150,PCHAS_062080,PCHAS_111700,PCHAS_120310,PCHAS_110640,PCHAS_080790,PCHAS_102030,PCHAS_101390,PCHAS_104020,PCHAS_113460,PCHAS_123240,PCHAS_070620,PCHAS_122990,PCHAS_110310,PCHAS_021050,PCHAS_142530,PCHAS_135130,PCHAS_072690,PCHAS_051100,PCHAS_136880,PCHAS_123230,PCHAS_050370
3	GO:0043604	1.23e-10	8.55434	6.24487	24	260	amide biosynthetic process	Phase_0_2	PCHAS_135900,PCHAS_135910,PCHAS_041150,PCHAS_062080,PCHAS_111700,PCHAS_120310,PCHAS_110640,PCHAS_080790,PCHAS_102030,PCHAS_101390,PCHAS_104020,PCHAS_113460,PCHAS_123240,PCHAS_070620,PCHAS_122990,PCHAS_110310,PCHAS_021050,PCHAS_142530,PCHAS_135130,PCHAS_072690,PCHAS_051100,PCHAS_136880,PCHAS_123230,PCHAS_050370
4	GO:0009059	1.73e-09	7.19071	9.89572	28	412	macromolecule biosynthetic process	Phase_0_2	PCHAS_135900,PCHAS_135910,PCHAS_041150,PCHAS_062080,PCHAS_111700,PCHAS_120310,PCHAS_020170,PCHAS_110640,PCHAS_080790,PCHAS_102030,PCHAS_101390,PCHAS_104020,PCHAS_113460,PCHAS_123240,PCHAS_070620,PCHAS_122990,PCHAS_110310,PCHAS_021050,PCHAS_143140,PCHAS_060700,PCHAS_142530,PCHAS_135130,PCHAS_136040,PCHAS_072690,PCHAS_051100,PCHAS_136880,PCHAS_123230,PCHAS_050370
5	GO:1901566	8.58e-09	6.64303	7.58992	24	316	organonitrogen compound biosynthetic process	Phase_0_2	PCHAS_135900,PCHAS_135910,PCHAS_041150,PCHAS_062080,PCHAS_111700,PCHAS_120310,PCHAS_110640,PCHAS_080790,PCHAS_102030,PCHAS_101390,PCHAS_104020,PCHAS_113460,PCHAS_123240,PCHAS_070620,PCHAS_122990,PCHAS_110310,PCHAS_021050,PCHAS_142530,PCHAS_135130,PCHAS_072690,PCHAS_051100,PCHAS_136880,PCHAS_123230,PCHAS_050370
6	GO:0044249	9.84e-08	5.75	12.5378	29	522	cellular biosynthetic process	Phase_0_2	PCHAS_135900,PCHAS_135910,PCHAS_041150,PCHAS_062080,PCHAS_111700,PCHAS_120310,PCHAS_020170,PCHAS_110640,PCHAS_080790,PCHAS_102030,PCHAS_101390,PCHAS_104020,PCHAS_113460,PCHAS_123240,PCHAS_070620,PCHAS_122990,PCHAS_110310,PCHAS_021050,PCHAS_143140,PCHAS_060700,PCHAS_142530,PCHAS_135130,PCHAS_136040,PCHAS_072690,PCHAS_134280,PCHAS_051100,PCHAS_136880,PCHAS_123230,PCHAS_050370
7	GO:0034641	5.29e-07	5.82037	17.3896	33	724	cellular nitrogen compound metabolic process	Phase_0_2	PCHAS_135900,PCHAS_135910,PCHAS_041150,PCHAS_131670,PCHAS_062080,PCHAS_111700,PCHAS_120310,PCHAS_020170,PCHAS_110640,PCHAS_080790,PCHAS_102030,PCHAS_101390,PCHAS_104020,PCHAS_113460,PCHAS_123240,PCHAS_103700,PCHAS_070620,PCHAS_122990,PCHAS_092050,PCHAS_110310,PCHAS_021050,PCHAS_143140,PCHAS_060700,PCHAS_142530,PCHAS_135130,PCHAS_136040,PCHAS_072690,PCHAS_051100,PCHAS_136880,PCHAS_123230,PCHAS_040…
8	GO:0019538	1.17e-05	4.14143	14.3632	28	598	protein metabolic process	Phase_0_2	PCHAS_135900,PCHAS_135910,PCHAS_041150,PCHAS_103210,PCHAS_062080,PCHAS_111700,PCHAS_120310,PCHAS_143520,PCHAS_110640,PCHAS_080790,PCHAS_102030,PCHAS_101390,PCHAS_104020,PCHAS_124250,PCHAS_113460,PCHAS_123240,PCHAS_070620,PCHAS_122990,PCHAS_110310,PCHAS_021050,PCHAS_142530,PCHAS_135130,PCHAS_072690,PCHAS_051100,PCHAS_136880,PCHAS_123230,PCHAS_050370,PCHAS_135080
9	GO:0044260	3.17e-05	4.38026	20.1998	33	841	cellular macromolecule metabolic process	Phase_0_2	PCHAS_135900,PCHAS_135910,PCHAS_041150,PCHAS_062080,PCHAS_111700,PCHAS_120310,PCHAS_143520,PCHAS_020170,PCHAS_110640,PCHAS_080790,PCHAS_102030,PCHAS_101390,PCHAS_104020,PCHAS_124250,PCHAS_113460,PCHAS_123240,PCHAS_103700,PCHAS_070620,PCHAS_122990,PCHAS_092050,PCHAS_110310,PCHAS_021050,PCHAS_143140,PCHAS_060700,PCHAS_142530,PCHAS_135130,PCHAS_136040,PCHAS_072690,PCHAS_051100,PCHAS_136880,PCHAS_123…
10	GO:0071704	0.000128138	6.24253	27.7176	38	1154	organic substance metabolic process	Phase_0_2	PCHAS_135900,PCHAS_135910,PCHAS_041150,PCHAS_103210,PCHAS_131670,PCHAS_062080,PCHAS_111700,PCHAS_120310,PCHAS_143520,PCHAS_020170,PCHAS_110640,PCHAS_080790,PCHAS_102030,PCHAS_101390,PCHAS_104020,PCHAS_124250,PCHAS_113460,PCHAS_123240,PCHAS_103700,PCHAS_070620,PCHAS_122990,PCHAS_092050,PCHAS_110310,PCHAS_021050,PCHAS_143140,PCHAS_060700,PCHAS_142530,PCHAS_135130,PCHAS_136040,PCHAS_072690,PCHAS_134…
11	GO:0009987	0.00151891	9.80568	33.0978	40	1378	cellular process	Phase_0_2	PCHAS_135900,PCHAS_135910,PCHAS_041150,PCHAS_131670,PCHAS_062080,PCHAS_111700,PCHAS_120310,PCHAS_143520,PCHAS_011260,PCHAS_020170,PCHAS_110640,PCHAS_080790,PCHAS_102030,PCHAS_101390,PCHAS_104020,PCHAS_124250,PCHAS_113460,PCHAS_123240,PCHAS_103700,PCHAS_070620,PCHAS_101720,PCHAS_122990,PCHAS_092050,PCHAS_110310,PCHAS_021050,PCHAS_143140,PCHAS_060700,PCHAS_142530,PCHAS_135130,PCHAS_136040,PCHAS_072…
12	GO:0031145	0.0240187	Inf	0.0240187	1	1	anaphase-promoting complex-dependent proteasomal ubiquitin-dependent protein catabolic process	Phase_0_2	PCHAS_143520
13	GO:0033044	0.0240187	Inf	0.0240187	1	1	regulation of chromosome organization	Phase_0_2	PCHAS_143520
14	GO:0033047	0.0240187	Inf	0.0240187	1	1	regulation of mitotic sister chromatid segregation	Phase_0_2	PCHAS_143520
15	GO:0051306	0.0240187	Inf	0.0240187	1	1	mitotic sister chromatid separation	Phase_0_2	PCHAS_143520
16	GO:0001676	0.0240187	Inf	0.0240187	1	1	long-chain fatty acid metabolic process	Phase_0_2	PCHAS_124030
17	GO:0044784	0.0240187	Inf	0.0240187	1	1	metaphase/anaphase transition of cell cycle	Phase_0_2	PCHAS_143520
18	GO:1901987	0.0240187	Inf	0.0240187	1	1	regulation of cell cycle phase transition	Phase_0_2	PCHAS_143520
19	GO:0044772	0.0240187	Inf	0.0240187	1	1	mitotic cell cycle phase transition	Phase_0_2	PCHAS_143520
20	GO:0051983	0.0240187	Inf	0.0240187	1	1	regulation of chromosome segregation	Phase_0_2	PCHAS_143520
21	GO:0000028	0.0240187	Inf	0.0240187	1	1	ribosomal small subunit assembly	Phase_0_2	PCHAS_051100
22	GO:0007346	0.0240187	Inf	0.0240187	1	1	regulation of mitotic cell cycle	Phase_0_2	PCHAS_143520
23	GO:0051783	0.0240187	Inf	0.0240187	1	1	regulation of nuclear division	Phase_0_2	PCHAS_143520
24	GO:0030071	0.0240187	Inf	0.0240187	1	1	regulation of mitotic metaphase/anaphase transition	Phase_0_2	PCHAS_143520
25	GO:0044238	0.0287043	3.78817	6.13075	10	523	primary metabolic process	Phase_0_2	PCHAS_135900,PCHAS_135910,PCHAS_041150,PCHAS_103210,PCHAS_131670,PCHAS_062080,PCHAS_111700,PCHAS_120310,PCHAS_143520,PCHAS_020170,PCHAS_110640,PCHAS_080790,PCHAS_102030,PCHAS_101390,PCHAS_104020,PCHAS_124250,PCHAS_113460,PCHAS_123240,PCHAS_103700,PCHAS_070620,PCHAS_122990,PCHAS_092050,PCHAS_110310,PCHAS_021050,PCHAS_143140,PCHAS_060700,PCHAS_142530,PCHAS_135130,PCHAS_136040,PCHAS_072690,PCHAS_134…
26	GO:0010467	0.0334916	3.08586	2.59381	6	222	gene expression	Phase_0_2	PCHAS_135900,PCHAS_135910,PCHAS_041150,PCHAS_062080,PCHAS_111700,PCHAS_120310,PCHAS_020170,PCHAS_110640,PCHAS_080790,PCHAS_102030,PCHAS_101390,PCHAS_104020,PCHAS_113460,PCHAS_123240,PCHAS_103700,PCHAS_070620,PCHAS_122990,PCHAS_110310,PCHAS_021050,PCHAS_143140,PCHAS_060700,PCHAS_142530,PCHAS_135130,PCHAS_136040,PCHAS_072690,PCHAS_051100,PCHAS_136880,PCHAS_123230,PCHAS_050370,PCHAS_135080
	GOBPID	Pvalue	OddsRatio	ExpCount	Count	Size	Term	Phase	Gene ID
1	GO:0009059	0.000403448	4.03967	6.5167	15	412	macromolecule biosynthetic process	Phase_2_4	PCHAS_070760,PCHAS_102920,PCHAS_092230,PCHAS_133390,PCHAS_051200,PCHAS_020240,PCHAS_030640,PCHAS_131410,PCHAS_102270,PCHAS_120680,PCHAS_114010,PCHAS_120260,PCHAS_072430,PCHAS_133650,PCHAS_140870
2	GO:0006518	0.00104288	3.98861	4.08084	11	258	peptide metabolic process	Phase_2_4	PCHAS_070760,PCHAS_102920,PCHAS_092230,PCHAS_133390,PCHAS_051200,PCHAS_131410,PCHAS_120680,PCHAS_120260,PCHAS_072430,PCHAS_133650,PCHAS_140870
3	GO:0006807	0.00108838	3.8188	11.6889	20	739	nitrogen compound metabolic process	Phase_2_4	PCHAS_070760,PCHAS_102920,PCHAS_092230,PCHAS_133390,PCHAS_051200,PCHAS_020240,PCHAS_113060,PCHAS_131180,PCHAS_030640,PCHAS_131410,PCHAS_102270,PCHAS_120680,PCHAS_114010,PCHAS_081020,PCHAS_145790,PCHAS_102770,PCHAS_120260,PCHAS_072430,PCHAS_133650,PCHAS_140870
4	GO:0043604	0.00111515	3.95105	4.11248	11	260	amide biosynthetic process	Phase_2_4	PCHAS_070760,PCHAS_102920,PCHAS_092230,PCHAS_133390,PCHAS_051200,PCHAS_131410,PCHAS_120680,PCHAS_120260,PCHAS_072430,PCHAS_133650,PCHAS_140870
5	GO:1901566	0.00159487	3.62105	4.99824	12	316	organonitrogen compound biosynthetic process	Phase_2_4	PCHAS_070760,PCHAS_102920,PCHAS_092230,PCHAS_133390,PCHAS_051200,PCHAS_113060,PCHAS_131410,PCHAS_120680,PCHAS_120260,PCHAS_072430,PCHAS_133650,PCHAS_140870
6	GO:0006412	0.00233714	3.7474	3.81232	10	250	translation	Phase_2_4	PCHAS_070760,PCHAS_102920,PCHAS_092230,PCHAS_133390,PCHAS_051200,PCHAS_131410,PCHAS_120680,PCHAS_120260,PCHAS_072430,PCHAS_133650,PCHAS_140870
7	GO:0009058	0.00429396	3.31774	6.56738	13	464	biosynthetic process	Phase_2_4	PCHAS_070760,PCHAS_102920,PCHAS_092230,PCHAS_133390,PCHAS_051200,PCHAS_020240,PCHAS_113060,PCHAS_082900,PCHAS_030640,PCHAS_131410,PCHAS_102270,PCHAS_120680,PCHAS_114010,PCHAS_120260,PCHAS_072430,PCHAS_133650,PCHAS_140870
8	GO:0010467	0.00586381	4.42791	2.44124	7	222	gene expression	Phase_2_4	PCHAS_070760,PCHAS_102920,PCHAS_092230,PCHAS_133390,PCHAS_051200,PCHAS_020240,PCHAS_030640,PCHAS_131410,PCHAS_102270,PCHAS_120680,PCHAS_114010,PCHAS_081020,PCHAS_145790,PCHAS_102770,PCHAS_120260,PCHAS_072430,PCHAS_133650,PCHAS_140870
9	GO:0001731	0.0100301	16.72	0.158172	2	10	formation of translation preinitiation complex	Phase_2_4	PCHAS_120680,PCHAS_072430
10	GO:0006446	0.0100301	16.72	0.158172	2	10	regulation of translational initiation	Phase_2_4	PCHAS_120680,PCHAS_072430
11	GO:0002191	0.0158172	Inf	0.0158172	1	1	cap-dependent translational initiation	Phase_2_4	PCHAS_120680
12	GO:0044238	0.0207907	3.04781	17.7311	23	1121	primary metabolic process	Phase_2_4	PCHAS_070760,PCHAS_102920,PCHAS_092230,PCHAS_130880,PCHAS_133390,PCHAS_051200,PCHAS_020240,PCHAS_113060,PCHAS_082900,PCHAS_145130,PCHAS_131180,PCHAS_030640,PCHAS_131410,PCHAS_102270,PCHAS_120680,PCHAS_114010,PCHAS_081020,PCHAS_145790,PCHAS_102770,PCHAS_120260,PCHAS_072430,PCHAS_133650,PCHAS_140870
13	GO:0044271	0.0312857	3.4876	1.87975	5	170	cellular nitrogen compound biosynthetic process	Phase_2_4	PCHAS_070760,PCHAS_102920,PCHAS_092230,PCHAS_133390,PCHAS_051200,PCHAS_020240,PCHAS_113060,PCHAS_030640,PCHAS_131410,PCHAS_102270,PCHAS_120680,PCHAS_114010,PCHAS_120260,PCHAS_072430,PCHAS_133650,PCHAS_140870
14	GO:0002181	0.0313934	64.5769	0.0316344	1	2	cytoplasmic translation	Phase_2_4	PCHAS_120680
15	GO:0006359	0.0313934	64.5769	0.0316344	1	2	regulation of transcription from RNA polymerase III promoter	Phase_2_4	PCHAS_102270
16	GO:0046033	0.0313934	64.5769	0.0316344	1	2	AMP metabolic process	Phase_2_4	PCHAS_113060
17	GO:0044208	0.0313934	64.5769	0.0316344	1	2	'de novo' AMP biosynthetic process	Phase_2_4	PCHAS_113060
18	GO:0010608	0.0315484	8.32	0.28471	2	18	posttranscriptional regulation of gene expression	Phase_2_4	PCHAS_120680,PCHAS_072430
19	GO:0034248	0.0315484	8.32	0.28471	2	18	regulation of cellular amide metabolic process	Phase_2_4	PCHAS_120680,PCHAS_072430
20	GO:0071704	0.0333872	2.79111	18.2531	23	1154	organic substance metabolic process	Phase_2_4	PCHAS_070760,PCHAS_102920,PCHAS_092230,PCHAS_130880,PCHAS_133390,PCHAS_051200,PCHAS_020240,PCHAS_113060,PCHAS_082900,PCHAS_145130,PCHAS_131180,PCHAS_030640,PCHAS_131410,PCHAS_102270,PCHAS_120680,PCHAS_114010,PCHAS_081020,PCHAS_145790,PCHAS_102770,PCHAS_120260,PCHAS_072430,PCHAS_133650,PCHAS_140870
21	GO:2000112	0.0358992	3.62055	1.2812	4	81	regulation of cellular macromolecule biosynthetic process	Phase_2_4	PCHAS_020240,PCHAS_102270,PCHAS_120680,PCHAS_072430
22	GO:0009889	0.0373337	3.57191	1.29701	4	82	regulation of biosynthetic process	Phase_2_4	PCHAS_020240,PCHAS_102270,PCHAS_120680,PCHAS_072430
23	GO:0009451	0.0443674	4.25	0.806678	3	51	RNA modification	Phase_2_4	PCHAS_081020,PCHAS_145790,PCHAS_102770
24	GO:0031167	0.046732	32.2692	0.0474517	1	3	rRNA methylation	Phase_2_4	PCHAS_102770
25	GO:0071826	0.0497048	6.32	0.363796	2	23	ribonucleoprotein complex subunit organization	Phase_2_4	PCHAS_120680,PCHAS_072430
	GOBPID	Pvalue	OddsRatio	ExpCount	Count	Size	Term	Phase	Gene ID
1	GO:0006413	0.00788638	5.90786	0.817223	4	45	translational initiation	Phase_4_6	PCHAS_061620,PCHAS_052330,PCHAS_081960,PCHAS_060710
2	GO:0046133	0.0181605	Inf	0.0181605	1	1	pyrimidine ribonucleoside catabolic process	Phase_4_6	PCHAS_060530
3	GO:0046087	0.0181605	Inf	0.0181605	1	1	cytidine metabolic process	Phase_4_6	PCHAS_060530
4	GO:0006481	0.0181605	Inf	0.0181605	1	1	C-terminal protein methylation	Phase_4_6	PCHAS_145370
5	GO:0043687	0.0181605	Inf	0.0181605	1	1	post-translational protein modification	Phase_4_6	PCHAS_145370
6	GO:0006285	0.0181605	Inf	0.0181605	1	1	base-excision repair, AP site formation	Phase_4_6	PCHAS_123020
7	GO:0072529	0.0181605	Inf	0.0181605	1	1	pyrimidine-containing compound catabolic process	Phase_4_6	PCHAS_060530
8	GO:0009972	0.0181605	Inf	0.0181605	1	1	cytidine deamination	Phase_4_6	PCHAS_060530
9	GO:0006436	0.0360017	55.8333	0.036321	1	2	tryptophanyl-tRNA aminoacylation	Phase_4_6	PCHAS_146690
10	GO:0009164	0.0360017	55.8333	0.036321	1	2	nucleoside catabolic process	Phase_4_6	PCHAS_060530
11	GO:1901564	0.049105	2.05395	6.62859	11	365	organonitrogen compound metabolic process	Phase_4_6	PCHAS_061620,PCHAS_070610,PCHAS_146690,PCHAS_052330,PCHAS_083210,PCHAS_081960,PCHAS_060530,PCHAS_091950,PCHAS_112510,PCHAS_060710,PCHAS_130740
	GOBPID	Pvalue	OddsRatio	ExpCount	Count	Size	Term	Phase	Gene ID
1	GO:0043436	0.000241115	6.12379	1.79262	8	102	oxoacid metabolic process	Phase_6_8	PCHAS_135230,PCHAS_112120,PCHAS_144890,PCHAS_132970,PCHAS_030780,PCHAS_041010,PCHAS_140860,PCHAS_135120
2	GO:0043039	0.000266074	10.98	0.615114	5	35	tRNA aminoacylation	Phase_6_8	PCHAS_135230,PCHAS_112120,PCHAS_144890,PCHAS_041010,PCHAS_135120
3	GO:0006520	0.000450493	7.51389	1.05448	6	60	cellular amino acid metabolic process	Phase_6_8	PCHAS_135230,PCHAS_112120,PCHAS_144890,PCHAS_041010,PCHAS_140860,PCHAS_135120
4	GO:0044281	0.00216807	3.90103	3.07557	9	175	small molecule metabolic process	Phase_6_8	PCHAS_135230,PCHAS_112120,PCHAS_144890,PCHAS_141230,PCHAS_132970,PCHAS_030780,PCHAS_041010,PCHAS_140860,PCHAS_135120
5	GO:0006450	0.00428846	29.875	0.105448	2	6	regulation of translational fidelity	Phase_6_8	PCHAS_135230,PCHAS_112120
6	GO:0006886	0.0101804	5.45485	0.878735	4	50	intracellular protein transport	Phase_6_8	PCHAS_101100,PCHAS_101340,PCHAS_021150,PCHAS_011240
7	GO:0044763	0.0104924	2.51472	9.49033	16	540	single-organism cellular process	Phase_6_8	PCHAS_135230,PCHAS_111450,PCHAS_141850,PCHAS_112120,PCHAS_144890,PCHAS_141230,PCHAS_132970,PCHAS_030780,PCHAS_041010,PCHAS_101100,PCHAS_082080,PCHAS_050740,PCHAS_021150,PCHAS_140860,PCHAS_135120,PCHAS_101500
8	GO:0070727	0.0160277	4.71408	1.00176	4	57	cellular macromolecule localization	Phase_6_8	PCHAS_101100,PCHAS_101340,PCHAS_021150,PCHAS_011240
9	GO:0036092	0.0175747	Inf	0.0175747	1	1	phosphatidylinositol-3-phosphate biosynthetic process	Phase_6_8	PCHAS_111450
10	GO:0098507	0.0175747	Inf	0.0175747	1	1	polynucleotide 5' dephosphorylation	Phase_6_8	PCHAS_121710
11	GO:0030838	0.0175747	Inf	0.0175747	1	1	positive regulation of actin filament polymerization	Phase_6_8	PCHAS_101500
12	GO:0010638	0.0175747	Inf	0.0175747	1	1	positive regulation of organelle organization	Phase_6_8	PCHAS_101500
13	GO:0006425	0.0175747	Inf	0.0175747	1	1	glutaminyl-tRNA aminoacylation	Phase_6_8	PCHAS_135120
14	GO:0006428	0.0175747	Inf	0.0175747	1	1	isoleucyl-tRNA aminoacylation	Phase_6_8	PCHAS_135230
15	GO:0018279	0.0175747	Inf	0.0175747	1	1	protein N-linked glycosylation via asparagine	Phase_6_8	PCHAS_082080
16	GO:0031334	0.0175747	Inf	0.0175747	1	1	positive regulation of protein complex assembly	Phase_6_8	PCHAS_101500
17	GO:0019915	0.0175747	Inf	0.0175747	1	1	lipid storage	Phase_6_8	PCHAS_020870
18	GO:0034314	0.0175747	Inf	0.0175747	1	1	Arp2/3 complex-mediated actin nucleation	Phase_6_8	PCHAS_101500
19	GO:0034660	0.0198912	3.65517	1.61687	5	92	ncRNA metabolic process	Phase_6_8	PCHAS_135230,PCHAS_112120,PCHAS_144890,PCHAS_041010,PCHAS_135120
20	GO:0045184	0.0317394	3.75524	1.23023	4	70	establishment of protein localization	Phase_6_8	PCHAS_101100,PCHAS_101340,PCHAS_021150,PCHAS_011240
21	GO:0003341	0.0348506	57.7931	0.0351494	1	2	cilium movement	Phase_6_8	PCHAS_050740
22	GO:0006438	0.0348506	57.7931	0.0351494	1	2	valyl-tRNA aminoacylation	Phase_6_8	PCHAS_041010
23	GO:0006417	0.0383763	7.41518	0.316344	2	18	regulation of translation	Phase_6_8	PCHAS_135230,PCHAS_112120
24	GO:0051649	0.0395848	3.47996	1.3181	4	75	establishment of localization in cell	Phase_6_8	PCHAS_101100,PCHAS_101340,PCHAS_021150,PCHAS_011240
	GOBPID	Pvalue	OddsRatio	ExpCount	Count	Size	Term	Phase	Gene ID
1	GO:0016070	0.0164435	2.37267	6.35091	12	293	RNA metabolic process	Phase_8_10	PCHAS_091380,PCHAS_123570,PCHAS_091690,PCHAS_081520,PCHAS_113770,PCHAS_103610,PCHAS_130440,PCHAS_136810,PCHAS_052180,PCHAS_010320,PCHAS_112000,PCHAS_031090
2	GO:0006437	0.0216755	Inf	0.0216755	1	1	tyrosyl-tRNA aminoacylation	Phase_8_10	PCHAS_091380
3	GO:0032259	0.0242079	3.41824	1.69069	5	78	methylation	Phase_8_10	PCHAS_062350,PCHAS_145360,PCHAS_103610,PCHAS_136810,PCHAS_131920
4	GO:0034470	0.0324938	3.69811	1.2355	4	57	ncRNA processing	Phase_8_10	PCHAS_103610,PCHAS_052180,PCHAS_010320,PCHAS_112000
5	GO:0043039	0.0381035	4.51654	0.758641	3	35	tRNA aminoacylation	Phase_8_10	PCHAS_091380,PCHAS_081520,PCHAS_010320
6	GO:1901661	0.0428935	46.3611	0.0433509	1	2	quinone metabolic process	Phase_8_10	PCHAS_090890
7	GO:0006574	0.0428935	46.3611	0.0433509	1	2	valine catabolic process	Phase_8_10	PCHAS_145670
8	GO:0006420	0.0428935	46.3611	0.0433509	1	2	arginyl-tRNA aminoacylation	Phase_8_10	PCHAS_081520
9	GO:0042181	0.0428935	46.3611	0.0433509	1	2	ketone biosynthetic process	Phase_8_10	PCHAS_090890
10	GO:0009081	0.0428935	46.3611	0.0433509	1	2	branched-chain amino acid metabolic process	Phase_8_10	PCHAS_145670
11	GO:0006744	0.0428935	46.3611	0.0433509	1	2	ubiquinone biosynthetic process	Phase_8_10	PCHAS_090890
	GOBPID	Pvalue	OddsRatio	ExpCount	Count	Size	Term	Phase	Gene ID
1	GO:0006890	0.000173755	Inf	0.0269479	2	2	retrograde vesicle-mediated transport, Golgi to ER	Phase_10_12	PCHAS_122290,PCHAS_093230
2	GO:0016192	0.000524555	9.46759	0.714118	5	53	vesicle-mediated transport	Phase_10_12	PCHAS_140360,PCHAS_133310,PCHAS_145870,PCHAS_122290,PCHAS_093230
3	GO:1902582	0.0114212	7.50455	0.485062	3	36	single-organism intracellular transport	Phase_10_12	PCHAS_133310,PCHAS_122290,PCHAS_093230
4	GO:0006182	0.0134739	Inf	0.0134739	1	1	cGMP biosynthetic process	Phase_10_12	PCHAS_113620
5	GO:0000045	0.0134739	Inf	0.0134739	1	1	autophagosome assembly	Phase_10_12	PCHAS_133780
6	GO:0043486	0.0134739	Inf	0.0134739	1	1	histone exchange	Phase_10_12	PCHAS_133200
7	GO:0061025	0.0134739	Inf	0.0134739	1	1	membrane fusion	Phase_10_12	PCHAS_145870
8	GO:0034654	0.0157029	3.53172	2.14236	6	159	nucleobase-containing compound biosynthetic process	Phase_10_12	PCHAS_010500,PCHAS_103890,PCHAS_133200,PCHAS_113620,PCHAS_100270,PCHAS_146590
9	GO:0051649	0.0161237	4.7828	1.01054	4	75	establishment of localization in cell	Phase_10_12	PCHAS_133310,PCHAS_145870,PCHAS_122290,PCHAS_093230
10	GO:0006164	0.0258441	9.33894	0.256005	2	19	purine nucleotide biosynthetic process	Phase_10_12	PCHAS_010500,PCHAS_113620
11	GO:0006183	0.0267741	76.5	0.0269479	1	2	GTP biosynthetic process	Phase_10_12	PCHAS_010500
12	GO:0006228	0.0267741	76.5	0.0269479	1	2	UTP biosynthetic process	Phase_10_12	PCHAS_010500
13	GO:0006891	0.0267741	76.5	0.0269479	1	2	intra-Golgi vesicle-mediated transport	Phase_10_12	PCHAS_133310
14	GO:0009260	0.0312249	8.34586	0.282953	2	21	ribonucleotide biosynthetic process	Phase_10_12	PCHAS_010500,PCHAS_113620
15	GO:0051179	0.0350597	2.68432	3.27417	7	243	localization	Phase_10_12	PCHAS_140360,PCHAS_133310,PCHAS_145870,PCHAS_103780,PCHAS_030940,PCHAS_122290,PCHAS_093230
16	GO:0043248	0.0399027	38.2273	0.0404218	1	3	proteasome assembly	Phase_10_12	PCHAS_114480
17	GO:0006338	0.0399027	38.2273	0.0404218	1	3	chromatin remodeling	Phase_10_12	PCHAS_133200
18	GO:0009148	0.0399027	38.2273	0.0404218	1	3	pyrimidine nucleoside triphosphate biosynthetic process	Phase_10_12	PCHAS_010500
19	GO:0006241	0.0399027	38.2273	0.0404218	1	3	CTP biosynthetic process	Phase_10_12	PCHAS_010500
20	GO:0009208	0.0399027	38.2273	0.0404218	1	3	pyrimidine ribonucleoside triphosphate metabolic process	Phase_10_12	PCHAS_010500
21	GO:0006351	0.0455753	3.37055	1.38781	4	103	transcription, DNA-templated	Phase_10_12	PCHAS_103890,PCHAS_133200,PCHAS_100270,PCHAS_146590
22	GO:0022607	0.0462326	4.20517	0.82191	3	61	cellular component assembly	Phase_10_12	PCHAS_113710,PCHAS_133780,PCHAS_114480
	GOBPID	Pvalue	OddsRatio	ExpCount	Count	Size	Term	Phase	Gene ID
1	GO:0051726	0.000779371	75.1556	0.0451084	2	7	regulation of cell cycle	Phase_12_14	PCHAS_140510,PCHAS_121350
2	GO:0033015	0.00644405	Inf	0.00644405	1	1	tetrapyrrole catabolic process	Phase_12_14	PCHAS_121100
3	GO:0051187	0.00644405	Inf	0.00644405	1	1	cofactor catabolic process	Phase_12_14	PCHAS_121100
4	GO:0006788	0.00644405	Inf	0.00644405	1	1	heme oxidation	Phase_12_14	PCHAS_121100
5	GO:0000079	0.0128503	169.5	0.0128881	1	2	regulation of cyclin-dependent protein serine/threonine kinase activity	Phase_12_14	PCHAS_140510
6	GO:0042440	0.0255504	56.4333	0.0257762	1	4	pigment metabolic process	Phase_12_14	PCHAS_121100
7	GO:0009405	0.0255504	56.4333	0.0257762	1	4	pathogenesis	Phase_12_14	PCHAS_070250
8	GO:0045859	0.0443221	28.1667	0.0451084	1	7	regulation of protein kinase activity	Phase_12_14	PCHAS_140510
9	GO:0006778	0.0443221	28.1667	0.0451084	1	7	porphyrin-containing compound metabolic process	Phase_12_14	PCHAS_121100
	GOBPID	Pvalue	OddsRatio	ExpCount	Count	Size	Term	Phase	Gene ID
1	GO:0006621	0.0151778	141.083	0.0152314	1	2	protein retention in ER lumen	Phase_14_16	PCHAS_135000
2	GO:0072595	0.0151778	141.083	0.0152314	1	2	maintenance of protein localization in organelle	Phase_14_16	PCHAS_135000
3	GO:0019236	0.0151778	141.083	0.0152314	1	2	response to pheromone	Phase_14_16	PCHAS_052340
4	GO:0043248	0.0226867	70.5	0.0228471	1	3	proteasome assembly	Phase_14_16	PCHAS_092860
5	GO:0000245	0.0226867	70.5	0.0228471	1	3	spliceosomal complex assembly	Phase_14_16	PCHAS_141730
6	GO:0016043	0.0254529	4.4764	1.19566	4	157	cellular component organization	Phase_14_16	PCHAS_083490,PCHAS_092860,PCHAS_136350,PCHAS_141730
7	GO:0007017	0.0291558	8.87701	0.274165	2	36	microtubule-based process	Phase_14_16	PCHAS_083490,PCHAS_136350
8	GO:0051651	0.0301428	46.9722	0.0304628	1	4	maintenance of location in cell	Phase_14_16	PCHAS_135000
9	GO:0045185	0.0301428	46.9722	0.0304628	1	4	maintenance of protein location	Phase_14_16	PCHAS_135000
10	GO:0051220	0.0301428	46.9722	0.0304628	1	4	cytoplasmic sequestering of protein	Phase_14_16	PCHAS_135000
11	GO:0007186	0.0301428	46.9722	0.0304628	1	4	G-protein coupled receptor signaling pathway	Phase_14_16	PCHAS_052340
12	GO:0034622	0.0423029	7.15152	0.335091	2	44	cellular macromolecular complex assembly	Phase_14_16	PCHAS_092860,PCHAS_141730
	GOBPID	Pvalue	OddsRatio	ExpCount	Count	Size	Term	Phase	Gene ID
1	GO:0070727	0.0035876	13.0397	0.333919	3	57	cellular macromolecule localization	Phase_16_18	PCHAS_050390,PCHAS_030420,PCHAS_101020
2	GO:0031204	0.00585823	Inf	0.00585823	1	1	posttranslational protein targeting to membrane, translocation	Phase_16_18	PCHAS_030420
3	GO:0008104	0.00753562	9.81489	0.433509	3	74	protein localization	Phase_16_18	PCHAS_050390,PCHAS_030420,PCHAS_101020
4	GO:0032065	0.0116856	188.444	0.0117165	1	2	cortical protein anchoring	Phase_16_18	PCHAS_050390
5	GO:0032507	0.0232481	62.7407	0.0234329	1	4	maintenance of protein location in cell	Phase_16_18	PCHAS_050390
6	GO:0071806	0.0289836	47.0278	0.0292912	1	5	protein transmembrane transport	Phase_16_18	PCHAS_030420
7	GO:0051235	0.0289836	47.0278	0.0292912	1	5	maintenance of location	Phase_16_18	PCHAS_050390
8	GO:0006886	0.0325686	8.58854	0.292912	2	50	intracellular protein transport	Phase_16_18	PCHAS_030420,PCHAS_101020
9	GO:0006612	0.0403637	31.3148	0.0410076	1	7	protein targeting to membrane	Phase_16_18	PCHAS_030420
10	GO:0046854	0.0403637	31.3148	0.0410076	1	7	phosphatidylinositol phosphorylation	Phase_16_18	PCHAS_092750
11	GO:0045047	0.0403637	31.3148	0.0410076	1	7	protein targeting to ER	Phase_16_18	PCHAS_030420
	GOBPID	Pvalue	OddsRatio	ExpCount	Count	Size	Term	Phase	Gene ID
1	GO:0006468	0.00155151	7.53752	0.917399	5	87	protein phosphorylation	Phase_18_20	PCHAS_061690,PCHAS_135050,PCHAS_123090,PCHAS_080250,PCHAS_145570
2	GO:0060271	0.0105448	Inf	0.0105448	1	1	cilium morphogenesis	Phase_18_20	PCHAS_093600
3	GO:0032990	0.0105448	Inf	0.0105448	1	1	cell part morphogenesis	Phase_18_20	PCHAS_093600
4	GO:0048646	0.0105448	Inf	0.0105448	1	1	anatomical structure formation involved in morphogenesis	Phase_18_20	PCHAS_093600
5	GO:0044782	0.0105448	Inf	0.0105448	1	1	cilium organization	Phase_18_20	PCHAS_093600
6	GO:0035082	0.0105448	Inf	0.0105448	1	1	axoneme assembly	Phase_18_20	PCHAS_093600
7	GO:0036159	0.0105448	Inf	0.0105448	1	1	inner dynein arm assembly	Phase_18_20	PCHAS_093600
8	GO:0006796	0.0116241	3.66291	2.71002	7	257	phosphate-containing compound metabolic process	Phase_18_20	PCHAS_061690,PCHAS_135050,PCHAS_091140,PCHAS_123090,PCHAS_080250,PCHAS_083300,PCHAS_145570
9	GO:0003341	0.0209846	99.2941	0.0210896	1	2	cilium movement	Phase_18_20	PCHAS_093600
10	GO:0046168	0.0209846	99.2941	0.0210896	1	2	glycerol-3-phosphate catabolic process	Phase_18_20	PCHAS_091140
11	GO:0036211	0.023955	3.32127	2.39367	6	227	protein modification process	Phase_18_20	PCHAS_061690,PCHAS_135050,PCHAS_123090,PCHAS_070310,PCHAS_080250,PCHAS_145570
12	GO:0070271	0.0293937	8.67188	0.274165	2	26	protein complex biogenesis	Phase_18_20	PCHAS_093600,PCHAS_090240
13	GO:0007034	0.0415527	33.0588	0.0421793	1	4	vacuolar transport	Phase_18_20	PCHAS_072370
14	GO:0006333	0.0415527	33.0588	0.0421793	1	4	chromatin assembly or disassembly	Phase_18_20	PCHAS_090240
15	GO:0006334	0.0415527	33.0588	0.0421793	1	4	nucleosome assembly	Phase_18_20	PCHAS_090240
16	GO:0000902	0.0415527	33.0588	0.0421793	1	4	cell morphogenesis	Phase_18_20	PCHAS_093600
	GOBPID	Pvalue	OddsRatio	ExpCount	Count	Size	Term	Phase	Gene ID
1	GO:0006402	0.0040352	28.2521	0.100176	2	9	mRNA catabolic process	Phase_20_22	PCHAS_051600,PCHAS_110690
2	GO:0016071	0.00856834	8.57143	0.440518	3	44	mRNA metabolic process	Phase_20_22	PCHAS_121550,PCHAS_051600,PCHAS_134170,PCHAS_110690,PCHAS_062170
3	GO:0000290	0.0111306	Inf	0.0111306	1	1	deadenylation-dependent decapping of nuclear-transcribed mRNA	Phase_20_22	PCHAS_051600
4	GO:0034655	0.0161549	12.2941	0.200351	2	18	nucleobase-containing compound catabolic process	Phase_20_22	PCHAS_051600,PCHAS_110690
5	GO:0000398	0.0398623	7.23747	0.322789	2	29	mRNA splicing, via spliceosome	Phase_20_22	PCHAS_121550,PCHAS_062170
6	GO:0000375	0.0398623	7.23747	0.322789	2	29	RNA splicing, via transesterification reactions	Phase_20_22	PCHAS_121550,PCHAS_062170
7	GO:0050790	0.042429	6.97479	0.333919	2	30	regulation of catalytic activity	Phase_20_22	PCHAS_051600,PCHAS_144000
8	GO:0006470	0.042429	6.97479	0.333919	2	30	protein dephosphorylation	Phase_20_22	PCHAS_140960,PCHAS_100860
9	GO:0006662	0.0438226	31.2037	0.0445226	1	4	glycerol ether metabolic process	Phase_20_22	PCHAS_136260
	GOBPID	Pvalue	OddsRatio	ExpCount	Count	Size	Term	Phase	Gene ID
1	GO:0006397	0.00305828	5.95029	1.03281	5	41	mRNA processing	Phase_22_24	PCHAS_100760,PCHAS_090690,PCHAS_142660,PCHAS_072660,PCHAS_112150
2	GO:0000377	0.00524653	6.7241	0.730521	4	29	RNA splicing, via transesterification reactions with bulged adenosine as nucleophile	Phase_22_24	PCHAS_100760,PCHAS_090690,PCHAS_142660,PCHAS_072660
3	GO:0006888	0.00872147	20.2439	0.151142	2	6	ER to Golgi vesicle-mediated transport	Phase_22_24	PCHAS_113670,PCHAS_071730
4	GO:0008380	0.00934799	5.58632	0.856473	4	34	RNA splicing	Phase_22_24	PCHAS_100760,PCHAS_090690,PCHAS_142660,PCHAS_072660
5	GO:0044085	0.0113768	3.24764	2.54423	7	101	cellular component biogenesis	Phase_22_24	PCHAS_100760,PCHAS_082020,PCHAS_020230,PCHAS_132150,PCHAS_142660,PCHAS_136130,PCHAS_110540
6	GO:0016070	0.0232727	2.1419	7.38079	13	293	RNA metabolic process	Phase_22_24	PCHAS_101670,PCHAS_020130,PCHAS_100760,PCHAS_020230,PCHAS_136080,PCHAS_090690,PCHAS_120660,PCHAS_142660,PCHAS_072660,PCHAS_112150,PCHAS_021200,PCHAS_102600,PCHAS_103510
7	GO:0045292	0.024619	Inf	0.024619	1	1	mRNA cis splicing, via spliceosome	Phase_22_24	PCHAS_142660,PCHAS_072660
8	GO:0000395	0.0251904	Inf	0.0251904	1	1	mRNA 5'-splice site recognition	Phase_22_24	PCHAS_142660
9	GO:0000244	0.0251904	Inf	0.0251904	1	1	spliceosomal tri-snRNP complex assembly	Phase_22_24	PCHAS_100760
10	GO:0065003	0.0324906	3.69003	1.23433	4	49	macromolecular complex assembly	Phase_22_24	PCHAS_100760,PCHAS_082020,PCHAS_142660,PCHAS_136130
11	GO:0006352	0.0405535	7.33038	0.327475	2	13	DNA-templated transcription, initiation	Phase_22_24	PCHAS_101670,PCHAS_020130
12	GO:0000469	0.0497606	39.5952	0.0503808	1	2	cleavage involved in rRNA processing	Phase_22_24	PCHAS_020230
13	GO:0006621	0.0497606	39.5952	0.0503808	1	2	protein retention in ER lumen	Phase_22_24	PCHAS_112970
14	GO:0051260	0.0497606	39.5952	0.0503808	1	2	protein homooligomerization	Phase_22_24	PCHAS_136130
15	GO:0072595	0.0497606	39.5952	0.0503808	1	2	maintenance of protein localization in organelle	Phase_22_24	PCHAS_112970
