# Supplementary material for: Malaria parasites regulate intra-erythrocytic development duration via serpentine receptor 10 to coordinate with host rhythms
Source: Nat Commun. 2020 Jun 2;11:2763. doi: 10.1038/s41467-020-16593-y (PMC7265539; doi:10.1038/s41467-020-16593-y)
Supplement: Supplementary file 10 — Supplementary Data 6 [file 41467_2020_16593_MOESM10_ESM.xls]

## Sheet: DE_Genes_D2ZT16.5
Gene_ID	baseMean	log2FoldChange	lfcSE	stat	pvalue	padj
PCHAS_1100300	3612.03	-7.37775	0.239015	-30.8673	3.28e-209	1.62e-205
PCHAS_0702100	1393.39	-5.99494	0.23715	-25.2791	5.42e-141	8.91e-138
PCHAS_1433600	213.469	-5.43654	0.344483	-15.7817	4.16e-56	1.71e-53
PCHAS_1000500	443.209	-5.00228	0.34044	-14.6936	7.09e-49	2.5e-46
PCHAS_0302050	165.113	-4.8712	0.364665	-13.358	1.06e-40	2.76e-38
PCHAS_0601300	109.601	-4.82249	0.380854	-12.6623	9.57e-37	2.25e-34
PCHAS_0401000	197.516	-4.5789	0.299291	-15.2992	7.74e-53	2.94e-50
PCHAS_0601200	67.048	-3.76038	0.378301	-9.94017	2.78e-23	4.58e-21
PCHAS_0700100	56.9228	-3.68612	0.390559	-9.43805	3.8e-21	5.2e-19
PCHAS_1400851	14.4772	-3.44766	0.553393	-6.23004	4.66e-10	1.69e-08
PCHAS_0732100	455.722	-3.42892	0.52504	-6.53078	6.54e-11	2.78e-09
PCHAS_1100400	11.7767	-3.22915	0.558933	-5.77735	7.59e-09	2.28e-07
PCHAS_0600600	24.4582	-3.19197	0.48302	-6.60836	3.89e-11	1.71e-09
PCHAS_0700200	28.6385	-3.0861	0.457192	-6.75011	1.48e-11	6.94e-10
PCHAS_0732200	57.6101	-3.04936	0.401422	-7.59639	3.04e-14	2.15e-12
PCHAS_0600500	11.2643	-2.92273	0.551915	-5.29561	1.19e-07	2.95e-06
PCHAS_1100200	55.0903	-2.89665	0.35599	-8.1369	4.06e-16	3.64e-14
PCHAS_0302700	93.6586	-2.7527	0.290082	-9.48937	2.32e-21	3.28e-19
PCHAS_0702000	98.3435	-2.7247	0.308679	-8.82698	1.08e-18	1.13e-16
PCHAS_1371900	12.3382	-2.63994	0.537821	-4.90859	9.17e-07	1.92e-05
PCHAS_0320400	12.3152	-2.56182	0.538105	-4.7608	1.93e-06	3.73e-05
PCHAS_1041000	367.323	-2.48571	0.306407	-8.11243	4.96e-16	4.37e-14
PCHAS_0900035	14.9791	-2.45136	0.520642	-4.70834	2.5e-06	4.74e-05
PCHAS_0500700	16.2091	-2.4184	0.500029	-4.83653	1.32e-06	2.61e-05
PCHAS_1041300	106.337	-2.40549	0.304014	-7.91243	2.52e-15	2.04e-13
PCHAS_0525441	12.6623	-2.33368	0.520342	-4.4849	7.29e-06	0.000116058
PCHAS_0500800	117.831	-2.29178	0.297673	-7.699	1.37e-14	1.01e-12
PCHAS_1300101	28.3469	-2.2579	0.441305	-5.1164	3.11e-07	7.24e-06
PCHAS_0419500	6.74077	-2.23393	0.572457	-3.90235	9.53e-05	0.00113488
PCHAS_1041100	26.8302	-2.16768	0.413134	-5.24691	1.55e-07	3.78e-06
PCHAS_1371500	47.0127	-2.10505	0.354273	-5.9419	2.82e-09	9.08e-08
PCHAS_0732000	22.6637	-2.09299	0.473407	-4.42112	9.82e-06	0.000149843
PCHAS_0800025	25.6933	-2.08135	0.432742	-4.80968	1.51e-06	2.96e-05
PCHAS_0200005	52.1576	-2.06923	0.339222	-6.09995	1.06e-09	3.58e-08
PCHAS_0600200	5.94626	-2.0645	0.577163	-3.57698	0.000347581	0.00326527
PCHAS_1400700	40.5697	-2.05035	0.361125	-5.67767	1.37e-08	3.89e-07
PCHAS_1400300	8.23293	-2.02568	0.56515	-3.58433	0.000337947	0.00319915
PCHAS_0701500	155.957	-2.00098	0.282089	-7.09345	1.31e-12	7.59e-11
PCHAS_0601400	11.3453	-1.9144	0.521652	-3.66987	0.000242672	0.00243759
PCHAS_0302000	16.067	-1.89806	0.473057	-4.01234	6.01e-05	0.000746894
PCHAS_0500200	8.86162	-1.88476	0.541079	-3.48333	0.00049521	0.00437702
PCHAS_0700400	47.0102	-1.87886	0.346323	-5.42516	5.79e-08	1.49e-06
PCHAS_0100500	42.1876	-1.87011	0.42583	-4.39168	1.12e-05	0.000168612
PCHAS_0113400	18.2468	-1.84895	0.504395	-3.66567	0.000246693	0.002453
PCHAS_0926200	5.37371	-1.84838	0.580384	-3.18475	0.00144878	0.0102223
PCHAS_0600800	6.69857	-1.82184	0.561802	-3.24285	0.0011834	0.00866348
PCHAS_0302100	27.7762	-1.81266	0.426342	-4.25166	2.12e-05	0.000297474
PCHAS_1371700	8.52391	-1.79544	0.561182	-3.1994	0.00137715	0.00977284
PCHAS_1042500	4.54569	-1.79261	0.581349	-3.08354	0.00204556	0.0135056
PCHAS_MIT01700	8.41576	-1.78757	0.5527	-3.23426	0.0012196	0.00886126
PCHAS_0409900	16.1522	-1.7752	0.556239	-3.19144	0.00141567	0.010003
PCHAS_0627400	42.3985	-1.76102	0.360052	-4.89102	1e-06	2.04e-05
PCHAS_0213841	8.02203	-1.71233	0.549351	-3.11701	0.00182694	0.0123431
PCHAS_0900001	14.5582	-1.70889	0.480927	-3.55334	0.000380375	0.00355979
PCHAS_0100200	4.47336	-1.60416	0.581504	-2.75865	0.00580413	0.0306816
PCHAS_0401100	9.50821	-1.59987	0.536402	-2.9826	0.0028581	0.0175763
PCHAS_1041400	19.2889	-1.5912	0.452822	-3.51396	0.000441481	0.00398789
PCHAS_1147200	4.88007	-1.58579	0.577526	-2.74584	0.00603571	0.031401
PCHAS_1247500	19.0213	-1.56549	0.460445	-3.39995	0.00067398	0.00560074
PCHAS_0525100	132.128	-1.56476	0.277339	-5.64204	1.68e-08	4.66e-07
PCHAS_0401200	5.33136	-1.56092	0.574896	-2.71514	0.00662487	0.0338433
PCHAS_1400200	10.5146	-1.52395	0.522033	-2.91926	0.00350858	0.0207985
PCHAS_0320300	3.2398	-1.51343	0.569372	-2.65807	0.00785904	0.0386448
PCHAS_1201000	6.90678	-1.43311	0.560393	-2.55734	0.0105477	0.0487091
PCHAS_0600700	10.1001	-1.37566	0.526579	-2.61244	0.00898985	0.0430465
PCHAS_0938321	855.363	-1.37238	0.304792	-4.50269	6.71e-06	0.000108502
PCHAS_1400800	14.5861	-1.3373	0.481729	-2.77604	0.00550255	0.0295537
PCHAS_1200300	11.7884	-1.33287	0.518572	-2.57026	0.0101621	0.0473272
PCHAS_0936200	147.646	-1.25739	0.358502	-3.50735	0.000452598	0.00407338
PCHAS_0625400	104.99	-1.25584	0.299894	-4.18761	2.82e-05	0.000377822
PCHAS_1000700	16.5861	-1.24407	0.464489	-2.67835	0.00739858	0.0367132
PCHAS_1001000	204.726	-1.24386	0.231496	-5.37311	7.74e-08	1.96e-06
PCHAS_0115400	40.0021	-1.21896	0.358993	-3.3955	0.000685045	0.00566886
PCHAS_1210300	23.0532	-1.212	0.403239	-3.00566	0.00265001	0.0165441
PCHAS_0701300	13.8049	-1.20984	0.472826	-2.55875	0.010505	0.0485996
PCHAS_0508400	32.5865	-1.20866	0.365923	-3.30305	0.000956403	0.00741664
PCHAS_0420700	39.9691	-1.20125	0.3412	-3.52067	0.000430464	0.00391706
PCHAS_0514000	2664.18	-1.19343	0.183502	-6.50364	7.84e-11	3.28e-09
PCHAS_0902600	28.7466	-1.19	0.389367	-3.05623	0.00224137	0.0144503
PCHAS_0917200	173.289	-1.17872	0.254691	-4.62802	3.69e-06	6.6e-05
PCHAS_0908000	62.0166	-1.14956	0.326482	-3.52105	0.000429847	0.00391706
PCHAS_1131900	534.059	-1.14443	0.193891	-5.90246	3.58e-09	1.15e-07
PCHAS_1116400	39.1923	-1.12431	0.37182	-3.0238	0.0024962	0.0158039
PCHAS_1325500	182.269	-1.11029	0.223779	-4.96153	6.99e-07	1.49e-05
PCHAS_1028500	63.7536	-1.10689	0.301883	-3.66661	0.000245788	0.002453
PCHAS_0725300	53.1112	-1.09829	0.336107	-3.26768	0.00108432	0.00812745
PCHAS_0109200	295.961	-1.09459	0.216922	-5.04603	4.51e-07	1.01e-05
PCHAS_0114500	28.0297	-1.0784	0.38957	-2.76818	0.00563704	0.0300959
PCHAS_0930200	44.1587	-1.05994	0.341164	-3.10685	0.00189094	0.0127232
PCHAS_1404700	25.5197	-1.0519	0.39936	-2.63397	0.00843936	0.0409271
PCHAS_1367000	145.353	-1.04499	0.230852	-4.52665	5.99e-06	9.88e-05
PCHAS_1219100	78.1736	-1.04376	0.27021	-3.86277	0.00011211	0.00129795
PCHAS_0922600	246.717	-1.03268	0.206794	-4.99377	5.92e-07	1.3e-05
PCHAS_0926900	7472.85	-1.03135	0.227209	-4.53921	5.65e-06	9.35e-05
PCHAS_1207800	1081.45	-1.029	0.167856	-6.13026	8.77e-10	3e-08
PCHAS_1316400	441.19	-1.0083	0.226361	-4.45439	8.41e-06	0.000131725
PCHAS_1370700	3562.27	-1.00721	0.209056	-4.81786	1.45e-06	2.85e-05
PCHAS_1345300	62.3252	-1.00433	0.332388	-3.02156	0.00251473	0.0158805
PCHAS_1032800	39.4618	1.00072	0.344887	2.90157	0.00371293	0.0217743
PCHAS_1341300	44.2901	1.00114	0.344107	2.90938	0.00362147	0.0213649
PCHAS_0420400	26.0012	1.00205	0.37251	2.69001	0.00714505	0.0358124
PCHAS_0503900	28.2835	1.00273	0.374824	2.6752	0.00746858	0.036983
PCHAS_0607200	57.9132	1.00574	0.354429	2.83762	0.00454506	0.0257097
PCHAS_0827200	574.22	1.01049	0.176426	5.72754	1.02e-08	2.99e-07
PCHAS_0624500	55.4841	1.01096	0.319072	3.16843	0.00153267	0.0107222
PCHAS_1454500	71.5581	1.01366	0.294735	3.43921	0.000583419	0.00501293
PCHAS_0420500	28.5146	1.01742	0.377767	2.69326	0.00707581	0.035556
PCHAS_1005000	32.2931	1.01821	0.365024	2.78944	0.00527999	0.028762
PCHAS_0200035	56.8085	1.0185	0.29858	3.41115	0.000646904	0.00541686
PCHAS_0925100	228.474	1.02328	0.196267	5.21374	1.85e-07	4.41e-06
PCHAS_1442600	88.862	1.02349	0.281857	3.63124	0.000282064	0.00272239
PCHAS_0823600	64.07	1.04077	0.31056	3.35127	0.00080441	0.00646148
PCHAS_0111800	198.799	1.041	0.221831	4.69278	2.7e-06	5.05e-05
PCHAS_0114300	63.8799	1.04358	0.280537	3.71993	0.00019928	0.00207791
PCHAS_0837500	452.955	1.045	0.314753	3.32005	0.00090001	0.00706254
PCHAS_1021800	57.0198	1.04824	0.304937	3.43755	0.000586999	0.00503492
PCHAS_0607000	147.616	1.05175	0.214372	4.9062	9.29e-07	1.93e-05
PCHAS_1361700	43.458	1.05281	0.311941	3.37504	0.000738039	0.00604652
PCHAS_1337300	39.9924	1.05648	0.359491	2.93882	0.00329468	0.0196486
PCHAS_0823000	22.0519	1.05904	0.397608	2.66354	0.00773231	0.0381358
PCHAS_0819900	46.4053	1.06239	0.317079	3.35056	0.000806494	0.00646769
PCHAS_0409200	248.355	1.06352	0.207494	5.12555	2.97e-07	6.97e-06
PCHAS_0910400	25.3286	1.0646	0.382788	2.78117	0.00541638	0.0293556
PCHAS_0814600	34.2067	1.06555	0.379859	2.80513	0.0050297	0.027655
PCHAS_1114000	31.2575	1.06595	0.395008	2.69855	0.00696424	0.0351203
PCHAS_1120200	363.548	1.06623	0.202178	5.27372	1.34e-07	3.31e-06
PCHAS_1424500	121.852	1.06657	0.280549	3.80173	0.000143691	0.00159254
PCHAS_0500500	61.686	1.06828	0.338122	3.15945	0.00158067	0.0109339
PCHAS_1217200	686.068	1.07111	0.211823	5.05661	4.27e-07	9.66e-06
PCHAS_0731700	1070.23	1.07283	0.238227	4.50338	6.69e-06	0.000108502
PCHAS_0103100	25.4703	1.07395	0.417305	2.57353	0.0100668	0.0470611
PCHAS_0804900	55.8788	1.0817	0.289301	3.73902	0.000184739	0.00195522
PCHAS_0317600	24.446	1.08176	0.392346	2.75716	0.00583058	0.0307885
PCHAS_1326100	25.1423	1.08801	0.391966	2.77578	0.00550686	0.0295537
PCHAS_0728100	29.5336	1.08931	0.398953	2.73041	0.00632552	0.0325652
PCHAS_1313100	177.601	1.09175	0.258708	4.22	2.44e-05	0.000334689
PCHAS_0414300	114.339	1.10254	0.286456	3.84891	0.000118646	0.0013452
PCHAS_0830700	74.2232	1.10391	0.323576	3.41158	0.000645878	0.00541686
PCHAS_0722000	252.044	1.10485	0.239104	4.6208	3.82e-06	6.78e-05
PCHAS_1105600	22.2873	1.10676	0.39417	2.80784	0.00498755	0.0275578
PCHAS_1316500	37.9174	1.10855	0.355488	3.1184	0.00181838	0.012319
PCHAS_1313400	52.175	1.11242	0.318286	3.49501	0.000474038	0.00422235
PCHAS_0835700	25.8243	1.11356	0.405089	2.74893	0.00597896	0.0312707
PCHAS_1214300	111.086	1.11439	0.25309	4.40314	1.07e-05	0.000160924
PCHAS_0914400	73.0466	1.11579	0.279881	3.98665	6.7e-05	0.000824191
PCHAS_0602100	102.319	1.11713	0.302725	3.69025	0.000224029	0.00226606
PCHAS_0512900	282.306	1.12071	0.182244	6.14947	7.77e-10	2.72e-08
PCHAS_1202700	146.644	1.12321	0.221495	5.07103	3.96e-07	8.99e-06
PCHAS_0919000	35.5059	1.12356	0.339608	3.30841	0.00093828	0.00733375
PCHAS_1011100	47.5701	1.12667	0.303658	3.71033	0.000206989	0.00213571
PCHAS_1461100	22.2892	1.13039	0.442288	2.55577	0.0105953	0.0488375
PCHAS_0935300	30.4118	1.13756	0.409549	2.77758	0.00547646	0.0295444
PCHAS_1035900	137.69	1.13857	0.229991	4.95048	7.4e-07	1.56e-05
PCHAS_1339200	53.7907	1.1402	0.292506	3.89803	9.7e-05	0.00115252
PCHAS_1030500	33.2132	1.14147	0.352151	3.24142	0.00118937	0.00867745
PCHAS_0513200	22.2244	1.14602	0.405901	2.8234	0.00475176	0.0266563
PCHAS_1019200	49.8398	1.1462	0.323163	3.5468	0.000389934	0.00362459
PCHAS_1331900	657.539	1.14668	0.206792	5.54509	2.94e-08	7.96e-07
PCHAS_1401500	171.722	1.14837	0.273211	4.20325	2.63e-05	0.000356494
PCHAS_1236200	233.92	1.14988	0.210931	5.45145	5e-08	1.3e-06
PCHAS_0625000	749.384	1.15064	0.185481	6.20352	5.52e-10	1.97e-08
PCHAS_1405000	25.8685	1.15203	0.372361	3.09384	0.00197582	0.0132042
PCHAS_0703600	31.934	1.15407	0.354276	3.25754	0.00112383	0.00833495
PCHAS_1204400	20.5102	1.15761	0.402788	2.87398	0.00405329	0.0233811
PCHAS_0507500	32.3503	1.1632	0.370515	3.13942	0.0016928	0.0115957
PCHAS_1223100	85.3184	1.16368	0.2632	4.42129	9.81e-06	0.000149843
PCHAS_1242700	398.445	1.16852	0.304039	3.84333	0.000121378	0.00136988
PCHAS_1138100	46.3002	1.1772	0.357044	3.29708	0.000976959	0.00751694
PCHAS_1307000	281.772	1.17843	0.218285	5.39858	6.72e-08	1.71e-06
PCHAS_0306200	50.8696	1.1808	0.307111	3.84486	0.000120624	0.00136448
PCHAS_1419000	60.8273	1.18519	0.290257	4.08322	4.44e-05	0.00056751
PCHAS_1303100	37.1082	1.18591	0.336058	3.52887	0.000417337	0.00384012
PCHAS_1124400	104.937	1.18814	0.283108	4.19678	2.71e-05	0.000364827
PCHAS_0704900	35.7792	1.18896	0.36627	3.24613	0.00116987	0.00858598
PCHAS_0415600	109.265	1.19217	0.28122	4.23928	2.24e-05	0.000308918
PCHAS_1226500	88.7992	1.19394	0.296609	4.0253	5.69e-05	0.000712283
PCHAS_1468000	563.54	1.19426	0.254731	4.6883	2.75e-06	5.13e-05
PCHAS_1109000	77.4028	1.19723	0.292241	4.0967	4.19e-05	0.000538251
PCHAS_1324100	138.902	1.19913	0.240047	4.99539	5.87e-07	1.29e-05
PCHAS_1033100	89.3238	1.20049	0.268973	4.46323	8.07e-06	0.000126809
PCHAS_1231000	176.956	1.20354	0.212778	5.65631	1.55e-08	4.31e-07
PCHAS_0821500	21.5099	1.20656	0.408186	2.9559	0.00311756	0.018751
PCHAS_0729100	12.7527	1.20809	0.469709	2.572	0.0101112	0.0471749
PCHAS_1438300	26.4584	1.20868	0.418944	2.88506	0.0039134	0.0227337
PCHAS_0938300	41.3976	1.20974	0.359986	3.36053	0.000777938	0.00630847
PCHAS_0200051	299.443	1.21332	0.227317	5.33756	9.42e-08	2.37e-06
PCHAS_0509200	107.074	1.21812	0.249078	4.89051	1.01e-06	2.04e-05
PCHAS_0935400	12.2872	1.21902	0.477133	2.55488	0.0106225	0.048917
PCHAS_0927300	41.4741	1.21907	0.380935	3.20022	0.00137324	0.00975911
PCHAS_1114800	27.6401	1.22292	0.413265	2.95916	0.0030848	0.0186449
PCHAS_1230600	20.5951	1.22417	0.454536	2.69323	0.00707644	0.035556
PCHAS_1100100	25.3371	1.22504	0.424149	2.88823	0.00387411	0.0225553
PCHAS_0105700	20.2844	1.22665	0.410102	2.99108	0.0027799	0.0172459
PCHAS_0916700	71.7905	1.23204	0.292888	4.20653	2.59e-05	0.000352328
PCHAS_0900055	125.556	1.23401	0.279152	4.42058	9.84e-06	0.000149843
PCHAS_0410400	71.4774	1.23426	0.268206	4.60192	4.19e-06	7.27e-05
PCHAS_1418200	36.6779	1.23467	0.342622	3.6036	0.000313843	0.00299852
PCHAS_1226000	13.7732	1.24002	0.481643	2.57455	0.010037	0.0469661
PCHAS_1247600	17.7681	1.24016	0.44672	2.77615	0.00550069	0.0295537
PCHAS_1326000	158.483	1.241	0.21676	5.72524	1.03e-08	3.01e-07
PCHAS_1459600	36.6861	1.24319	0.35053	3.5466	0.000390238	0.00362459
PCHAS_0504800	14.3953	1.24424	0.482297	2.57982	0.00988525	0.0464236
PCHAS_1124300	34.9983	1.24532	0.37663	3.30649	0.000944734	0.00736087
PCHAS_0925300	14.1201	1.24564	0.459119	2.71312	0.00666536	0.0339253
PCHAS_1041600	38.7438	1.24612	0.351422	3.54593	0.00039123	0.00362697
PCHAS_0803200	22.5974	1.24635	0.397128	3.13841	0.00169867	0.0116197
PCHAS_1237500	40.9958	1.24966	0.342607	3.64749	0.000264819	0.0025812
PCHAS_0510400	19.606	1.25593	0.450281	2.78922	0.00528352	0.028762
PCHAS_0720600	11.823	1.26469	0.495876	2.55042	0.0107595	0.0493085
PCHAS_0211900	53.419	1.27004	0.342358	3.70967	0.000207533	0.00213686
PCHAS_1246800	35.9946	1.27148	0.341518	3.72304	0.00019684	0.00206556
PCHAS_0521600	20.7977	1.27228	0.412358	3.08539	0.00203287	0.013476
PCHAS_1438700	11.3114	1.27707	0.484751	2.63449	0.00842638	0.0409044
PCHAS_1211900	51.7992	1.28016	0.344565	3.7153	0.000202962	0.00210296
PCHAS_1465600	110.944	1.28551	0.351683	3.65532	0.000256864	0.00252361
PCHAS_1467600	84.7286	1.2865	0.285288	4.50949	6.5e-06	0.000105774
PCHAS_0934700	20.1668	1.28693	0.430911	2.98652	0.00282168	0.0173739
PCHAS_0812900	20.9841	1.2871	0.399105	3.22497	0.00125985	0.00911085
PCHAS_1318900	68.0992	1.2893	0.282738	4.56007	5.11e-06	8.49e-05
PCHAS_0504300	57.9334	1.2897	0.30139	4.27917	1.88e-05	0.00026663
PCHAS_0625200	817.037	1.28982	0.200826	6.42259	1.34e-10	5.42e-09
PCHAS_1457500	132.685	1.2938	0.282145	4.58557	4.53e-06	7.78e-05
PCHAS_1029700	17.2877	1.29406	0.458651	2.82146	0.00478059	0.026702
PCHAS_1240500	23.727	1.29761	0.404414	3.20863	0.00133371	0.00950554
PCHAS_0400700	13.5082	1.30031	0.467681	2.78034	0.00543027	0.0293986
PCHAS_0822000	123.265	1.3005	0.266802	4.87442	1.09e-06	2.19e-05
PCHAS_1027400	211.53	1.30068	0.208016	6.25278	4.03e-10	1.48e-08
PCHAS_0511300	135.448	1.30738	0.281467	4.64489	3.4e-06	6.12e-05
PCHAS_1113000	77.8837	1.30869	0.28325	4.62025	3.83e-06	6.78e-05
PCHAS_1303200	439.854	1.31686	0.284739	4.62478	3.75e-06	6.68e-05
PCHAS_0615900	13.1707	1.31799	0.47079	2.79952	0.00511783	0.0280348
PCHAS_1347600	72.5314	1.31831	0.264699	4.98042	6.34e-07	1.37e-05
PCHAS_0615500	204.476	1.32198	0.247964	5.33132	9.75e-08	2.44e-06
PCHAS_1451600	62.0385	1.32618	0.348282	3.80778	0.000140219	0.00156461
PCHAS_0202000	17.1383	1.32703	0.441423	3.00626	0.00264482	0.0165441
PCHAS_0512100	49.3234	1.33051	0.345039	3.85611	0.000115205	0.00132445
PCHAS_0715600	27.492	1.33216	0.365958	3.6402	0.000272421	0.00263965
PCHAS_0728700	12.7807	1.34132	0.505827	2.65174	0.00800774	0.0392196
PCHAS_0503000	65.0512	1.3424	0.367155	3.65622	0.000255967	0.00251982
PCHAS_1133500	61.6254	1.34351	0.277205	4.84661	1.26e-06	2.5e-05
PCHAS_1105700	11.8679	1.34679	0.481122	2.79927	0.0051219	0.0280348
PCHAS_1350900	41.1805	1.34811	0.336078	4.0113	6.04e-05	0.000748307
PCHAS_1143000	18.7744	1.35314	0.413121	3.27541	0.00105509	0.00793244
PCHAS_1226900	16.5184	1.35324	0.464997	2.91021	0.00361183	0.0213336
PCHAS_0513500	26.2072	1.35735	0.382115	3.55221	0.000382003	0.00356826
PCHAS_1457100	102.531	1.35837	0.319501	4.25154	2.12e-05	0.000297474
PCHAS_1142800	37.5336	1.37249	0.35131	3.90676	9.35e-05	0.00111929
PCHAS_1433700	102.249	1.37579	0.241597	5.69459	1.24e-08	3.57e-07
PCHAS_1404900	46.9735	1.38248	0.322831	4.28236	1.85e-05	0.000264354
PCHAS_1461800	114.269	1.38571	0.283901	4.88095	1.06e-06	2.13e-05
PCHAS_0820400	20.1781	1.38899	0.432696	3.2101	0.00132691	0.00948449
PCHAS_1127200	86.4854	1.39289	0.271002	5.13976	2.75e-07	6.52e-06
PCHAS_0817100	24.6971	1.39896	0.410759	3.40579	0.00065972	0.00549618
PCHAS_0502100	14.9013	1.40242	0.486721	2.88136	0.00395957	0.0229209
PCHAS_1214400	31.5742	1.40522	0.359733	3.90628	9.37e-05	0.00111929
PCHAS_0403600	134.516	1.40667	0.282211	4.98446	6.21e-07	1.35e-05
PCHAS_1243800	28.2112	1.41129	0.416291	3.39016	0.000698528	0.0057611
PCHAS_0931600	182.29	1.41129	0.24426	5.77782	7.57e-09	2.28e-07
PCHAS_1303000	10.7092	1.41371	0.498207	2.83759	0.0045456	0.0257097
PCHAS_1004300	29.3242	1.41862	0.412944	3.43539	0.00059171	0.00504027
PCHAS_0610900	84.3324	1.42389	0.278296	5.11645	3.11e-07	7.24e-06
PCHAS_1122700	27.4065	1.42619	0.383559	3.7183	0.000200571	0.00208695
PCHAS_1300501	669.274	1.42926	0.20758	6.88536	5.76e-12	3.06e-10
PCHAS_1323100	11.1185	1.42954	0.522052	2.73832	0.00617546	0.0319931
PCHAS_0821700	13.8621	1.43096	0.492844	2.90348	0.00369039	0.0216678
PCHAS_0610500	8.51841	1.43191	0.544842	2.62812	0.00858592	0.0415155
PCHAS_1313500	133.319	1.4337	0.225724	6.35159	2.13e-10	8.28e-09
PCHAS_1459700	76.7507	1.43963	0.294264	4.89229	9.97e-07	2.04e-05
PCHAS_0410300	222.764	1.44046	0.294878	4.88494	1.03e-06	2.09e-05
PCHAS_0101400	13147.8	1.44319	0.153451	9.40484	5.21e-21	6.76e-19
PCHAS_1467700	18.6398	1.4461	0.44897	3.22093	0.00127775	0.00922677
PCHAS_1007800	30.6658	1.44956	0.370272	3.91484	9.05e-05	0.0010882
PCHAS_0110400	13.2312	1.45264	0.503886	2.88287	0.00394067	0.0228652
PCHAS_1233200	4.7864	1.45784	0.571931	2.54898	0.0108038	0.0494291
PCHAS_1302050	18.7235	1.4594	0.484224	3.0139	0.00257915	0.0161837
PCHAS_1344700	884.464	1.47159	0.253661	5.8014	6.58e-09	2.01e-07
PCHAS_1338300	46.9068	1.47332	0.398365	3.69841	0.000216956	0.00221537
PCHAS_0608400	96.6764	1.4779	0.272903	5.41548	6.11e-08	1.56e-06
PCHAS_1211600	125.318	1.47912	0.251703	5.87648	4.19e-09	1.33e-07
PCHAS_0829200	11.481	1.48091	0.534056	2.77295	0.005555	0.0297796
PCHAS_1215100	36.0064	1.48132	0.391575	3.78297	0.000154966	0.00168718
PCHAS_0800600	405.673	1.48164	0.32797	4.51761	6.25e-06	0.000102136
PCHAS_0207700	37.8571	1.48207	0.364608	4.06483	4.81e-05	0.000607864
PCHAS_1364700	523.32	1.4843	0.236792	6.26834	3.65e-10	1.36e-08
PCHAS_1037300	39.893	1.4858	0.337092	4.40771	1.04e-05	0.000158052
PCHAS_0106400	19.0888	1.48813	0.441776	3.36852	0.000755726	0.00616522
PCHAS_1347100	182.133	1.4919	0.203479	7.33199	2.27e-13	1.42e-11
PCHAS_0826000	11.4371	1.49353	0.493245	3.02796	0.00246208	0.0156684
PCHAS_1340800	7.69716	1.5038	0.536917	2.8008	0.00509753	0.0279655
PCHAS_0926600	16.0599	1.50595	0.466248	3.22994	0.00123816	0.00897827
PCHAS_0607600	16.2074	1.50782	0.464346	3.2472	0.00116547	0.00857923
PCHAS_1450200	185.421	1.51817	0.309616	4.9034	9.42e-07	1.95e-05
PCHAS_0507400	33.0269	1.52136	0.409339	3.71661	0.000201911	0.00209647
PCHAS_1328700	9.8791	1.52211	0.516815	2.94518	0.00322767	0.0193425
PCHAS_1018900	104.739	1.52466	0.237363	6.42333	1.33e-10	5.42e-09
PCHAS_1327100	12.7917	1.52805	0.49664	3.07676	0.00209261	0.0137124
PCHAS_0626000	92.3497	1.53048	0.256591	5.96465	2.45e-09	8.06e-08
PCHAS_1209300	62.8088	1.53167	0.281676	5.43769	5.4e-08	1.39e-06
PCHAS_0318300	4291	1.53179	0.200499	7.63991	2.17e-14	1.58e-12
PCHAS_1112600	2125.06	1.53725	0.248949	6.17496	6.62e-10	2.35e-08
PCHAS_1449900	13.5021	1.53796	0.483194	3.1829	0.00145808	0.0102732
PCHAS_1360300	393.876	1.54104	0.231153	6.66674	2.62e-11	1.19e-09
PCHAS_0512600	46.0511	1.54187	0.314509	4.90248	9.46e-07	1.95e-05
PCHAS_1334500	26.0991	1.54273	0.374445	4.12005	3.79e-05	0.000495537
PCHAS_0900065	199.282	1.54542	0.219127	7.05261	1.76e-12	9.62e-11
PCHAS_1006500	15.0255	1.5455	0.480564	3.216	0.00129991	0.00935932
PCHAS_1441900	20.7751	1.54818	0.425734	3.63649	0.000276382	0.00267277
PCHAS_0418100	65.128	1.54859	0.310659	4.98486	6.2e-07	1.35e-05
PCHAS_0701200	31.4627	1.55417	0.365736	4.24943	2.14e-05	0.000299432
PCHAS_1103800	41.0876	1.56203	0.341463	4.57453	4.77e-06	8.01e-05
PCHAS_0318900	142.971	1.56505	0.238686	6.55693	5.49e-11	2.38e-09
PCHAS_1431100	23.306	1.56609	0.416419	3.76086	0.000169328	0.00183142
PCHAS_1402800	28.6424	1.57577	0.368853	4.27208	1.94e-05	0.000274458
PCHAS_1337400	13.2329	1.57797	0.47741	3.30528	0.000948816	0.00738101
PCHAS_0800200	11.0607	1.58242	0.493052	3.20944	0.00132995	0.00949251
PCHAS_0704200	36.9861	1.58381	0.338527	4.67854	2.89e-06	5.34e-05
PCHAS_0925500	13.5132	1.58935	0.483233	3.28899	0.00100546	0.00764087
PCHAS_1039600	14.4035	1.58982	0.476625	3.33558	0.000851205	0.00673859
PCHAS_0602500	23.5448	1.60087	0.476671	3.35844	0.000783834	0.00632712
PCHAS_1101900	619.617	1.6009	0.183986	8.70119	3.28e-18	3.37e-16
PCHAS_1247200	50.4451	1.60162	0.338081	4.73739	2.16e-06	4.15e-05
PCHAS_0314800	126.177	1.60722	0.248075	6.47877	9.25e-11	3.83e-09
PCHAS_0611200	50.0414	1.61217	0.309002	5.21735	1.82e-07	4.35e-06
PCHAS_1364300	32.8064	1.61772	0.38518	4.19991	2.67e-05	0.000360813
PCHAS_1347400	11.587	1.62065	0.518391	3.1263	0.00177021	0.0120257
PCHAS_1226100	43.8287	1.62266	0.358705	4.52365	6.08e-06	9.96e-05
PCHAS_1235900	20.0872	1.62768	0.421624	3.86049	0.000113158	0.00130701
PCHAS_1331300	20.6216	1.62972	0.419007	3.88947	0.000100463	0.00117676
PCHAS_0501200	391.768	1.63157	0.241218	6.76389	1.34e-11	6.5e-10
PCHAS_0601800	66.3591	1.63801	0.342386	4.78412	1.72e-06	3.33e-05
PCHAS_0105100	14.1108	1.6396	0.471555	3.477	0.000507065	0.00445783
PCHAS_1316000	16.2714	1.64298	0.501293	3.27749	0.00104735	0.00789043
PCHAS_1219000	24.8055	1.64374	0.405434	4.05428	5.03e-05	0.000634344
PCHAS_1037200	58.0446	1.64441	0.300805	5.46669	4.59e-08	1.22e-06
PCHAS_0113600	39.9995	1.64447	0.449526	3.65823	0.00025396	0.00251008
PCHAS_0605100	36.032	1.65089	0.3537	4.66748	3.05e-06	5.57e-05
PCHAS_0503500	6.93275	1.65211	0.551046	2.99814	0.00271635	0.0168941
PCHAS_0937900	3282.26	1.65326	0.207996	7.94851	1.89e-15	1.55e-13
PCHAS_1411200	30.606	1.65882	0.380522	4.35932	1.3e-05	0.000193462
PCHAS_0213881	33.5371	1.65982	0.36241	4.57994	4.65e-06	7.91e-05
PCHAS_0308300	8.08436	1.67408	0.536967	3.11767	0.00182289	0.0123326
PCHAS_1333800	23.206	1.67903	0.424053	3.95948	7.51e-05	0.000914709
PCHAS_1120500	8.96967	1.6814	0.532942	3.15494	0.00160531	0.0110888
PCHAS_1026800	37.4558	1.68182	0.364123	4.61884	3.86e-06	6.8e-05
PCHAS_1136900	14.4154	1.69511	0.473527	3.57976	0.000343909	0.00324313
PCHAS_0114400	55.4838	1.6959	0.370273	4.58013	4.65e-06	7.91e-05
PCHAS_1127700	92.8668	1.69695	0.262069	6.47521	9.47e-11	3.89e-09
PCHAS_1428500	29.0235	1.69826	0.379671	4.47298	7.71e-06	0.000121935
PCHAS_0721300	140.822	1.70206	0.276967	6.14535	7.98e-10	2.77e-08
PCHAS_1134400	113.403	1.70584	0.249601	6.83428	8.24e-12	4.11e-10
PCHAS_1447400	15.8842	1.70658	0.463177	3.6845	0.000229148	0.00231116
PCHAS_0823400	248.35	1.70707	0.200954	8.49484	1.98e-17	1.96e-15
PCHAS_1113800	54.9227	1.70934	0.295618	5.78227	7.37e-09	2.24e-07
PCHAS_1011200	124.418	1.71293	0.253593	6.75463	1.43e-11	6.86e-10
PCHAS_1123500	55.8437	1.71356	0.31338	5.468	4.55e-08	1.22e-06
PCHAS_1345000	92.8798	1.72016	0.269476	6.38334	1.73e-10	6.89e-09
PCHAS_0608000	74.873	1.72269	0.298476	5.77163	7.85e-09	2.35e-07
PCHAS_1248200	5.55475	1.7513	0.570514	3.06968	0.00214285	0.0139795
PCHAS_1350400	150.093	1.76076	0.239696	7.3458	2.05e-13	1.31e-11
PCHAS_1248000	3.56902	1.76279	0.581583	3.03102	0.00243729	0.0155508
PCHAS_1243900	18.8592	1.76892	0.471206	3.75404	0.000174009	0.00186568
PCHAS_1218700	37.904	1.77043	0.353632	5.00641	5.55e-07	1.23e-05
PCHAS_0308200	25.2983	1.77705	0.407915	4.35641	1.32e-05	0.000195232
PCHAS_1131800	55.5378	1.77771	0.3394	5.23781	1.62e-07	3.93e-06
PCHAS_1314700	10.3428	1.7795	0.51392	3.4626	0.000534984	0.00464532
PCHAS_1300401	3.81858	1.7802	0.581612	3.06081	0.00220737	0.0142826
PCHAS_0929300	29.9741	1.78555	0.426915	4.18244	2.88e-05	0.000384419
PCHAS_0513700	327.197	1.78571	0.248527	7.18519	6.71e-13	3.99e-11
PCHAS_1228900	184.398	1.78725	0.235016	7.60479	2.85e-14	2.04e-12
PCHAS_0213600	101.742	1.7902	0.293726	6.09478	1.1e-09	3.68e-08
PCHAS_0911700	44.2501	1.79155	0.320863	5.58353	2.36e-08	6.46e-07
PCHAS_0403400	28.114	1.79453	0.437611	4.10075	4.12e-05	0.000531686
PCHAS_1416300	61.9814	1.79683	0.329509	5.45305	4.95e-08	1.3e-06
PCHAS_1302000	20.3176	1.79696	0.423342	4.24469	2.19e-05	0.000304108
PCHAS_1134800	85.4423	1.79935	0.259833	6.92501	4.36e-12	2.36e-10
PCHAS_1209600	4.21667	1.80026	0.581071	3.09817	0.00194717	0.0130305
PCHAS_0836800	54.3445	1.80197	0.329888	5.46237	4.7e-08	1.25e-06
PCHAS_1321900	64.9642	1.81352	0.332827	5.44885	5.07e-08	1.32e-06
PCHAS_0614100	154.195	1.82443	0.248517	7.34127	2.12e-13	1.34e-11
PCHAS_0502750	15.3658	1.83152	0.47546	3.8521	0.000117108	0.0013339
PCHAS_0303800	80.9083	1.83664	0.308773	5.9482	2.71e-09	8.86e-08
PCHAS_1231900	67.5721	1.83739	0.300294	6.11862	9.44e-10	3.21e-08
PCHAS_0829800	14.4265	1.838	0.484896	3.79051	0.000150339	0.00164406
PCHAS_1368200	20.8529	1.84438	0.461172	3.99933	6.35e-05	0.000785201
PCHAS_1004900	39.3326	1.8456	0.350268	5.26911	1.37e-07	3.38e-06
PCHAS_1339600	23.3354	1.84787	0.417947	4.42132	9.81e-06	0.000149843
PCHAS_1447200	34.636	1.8489	0.361582	5.11337	3.16e-07	7.29e-06
PCHAS_1119700	59.1923	1.84972	0.311064	5.94642	2.74e-09	8.89e-08
PCHAS_0114100	324.738	1.86563	0.206779	9.02231	1.84e-19	2.02e-17
PCHAS_1456200	9.56667	1.86669	0.517191	3.60929	0.000307036	0.00294611
PCHAS_0800100	254.568	1.87713	0.203915	9.20545	3.4e-20	4e-18
PCHAS_1358500	5.23734	1.87777	0.572518	3.27985	0.00103862	0.00784454
PCHAS_1437200	28.4781	1.87847	0.425373	4.41605	1.01e-05	0.000152546
PCHAS_0905300	51.2072	1.89146	0.33359	5.67001	1.43e-08	4.05e-07
PCHAS_1464300	45.7517	1.89494	0.32355	5.85671	4.72e-09	1.47e-07
PCHAS_1439700	28.3268	1.89567	0.378016	5.01479	5.31e-07	1.18e-05
PCHAS_1302200	8.80544	1.90739	0.531931	3.58578	0.000336068	0.00318748
PCHAS_0900900	73.1801	1.91342	0.315895	6.05713	1.39e-09	4.62e-08
PCHAS_0301000	189.303	1.92097	0.256205	7.49778	6.49e-14	4.33e-12
PCHAS_1128500	37.3298	1.92566	0.401128	4.8006	1.58e-06	3.08e-05
PCHAS_1020800	46.0385	1.93867	0.347133	5.58479	2.34e-08	6.45e-07
PCHAS_1359500	84.2169	1.94	0.287273	6.75315	1.45e-11	6.86e-10
PCHAS_0202900	186.644	1.94658	0.290041	6.71138	1.93e-11	8.97e-10
PCHAS_1232900	35.7978	1.94787	0.392393	4.96409	6.9e-07	1.48e-05
PCHAS_1401100	73.3738	1.94907	0.308983	6.30801	2.83e-10	1.06e-08
PCHAS_1447900	59.1324	1.94908	0.317304	6.14263	8.12e-10	2.8e-08
PCHAS_0922500	46.5865	1.94918	0.351494	5.54542	2.93e-08	7.96e-07
PCHAS_1424700	73.4263	1.95003	0.292639	6.66359	2.67e-11	1.21e-09
PCHAS_0212400	18.0406	1.95403	0.469234	4.1643	3.12e-05	0.000415176
PCHAS_0933200	46.5506	1.95595	0.336296	5.81614	6.02e-09	1.87e-07
PCHAS_1241200	6.24777	1.95883	0.563753	3.47463	0.000511566	0.00447348
PCHAS_1016200	92.8109	1.96986	0.314347	6.26652	3.69e-10	1.37e-08
PCHAS_0615600	54.7027	1.97021	0.311226	6.33049	2.44e-10	9.42e-09
PCHAS_0419400	135.374	1.98442	0.310821	6.38446	1.72e-10	6.89e-09
PCHAS_0504500	80.6061	1.99458	0.291143	6.85088	7.34e-12	3.77e-10
PCHAS_0515100	622.722	1.99613	0.270663	7.37496	1.64e-13	1.07e-11
PCHAS_1434200	29.5562	2.0022	0.397841	5.03268	4.84e-07	1.08e-05
PCHAS_1142900	25.5076	2.00281	0.404417	4.95233	7.33e-07	1.55e-05
PCHAS_0923700	3.90458	2.00339	0.58161	3.44456	0.00057199	0.00493786
PCHAS_1234200	52.9503	2.00457	0.402838	4.97612	6.49e-07	1.4e-05
PCHAS_1431800	59.6938	2.0062	0.342071	5.86486	4.5e-09	1.41e-07
PCHAS_1454000	67.7751	2.00773	0.291969	6.87652	6.13e-12	3.2e-10
PCHAS_1357100	95.4097	2.0133	0.27227	7.39452	1.42e-13	9.33e-12
PCHAS_0517700	72.9163	2.01469	0.305604	6.59248	4.33e-11	1.89e-09
PCHAS_0934500	89.1312	2.0163	0.295266	6.82874	8.57e-12	4.22e-10
PCHAS_1100750	7.85498	2.02132	0.54452	3.71211	0.000205536	0.00212517
PCHAS_1041900	31.5203	2.02275	0.433305	4.66819	3.04e-06	5.57e-05
PCHAS_0708300	57.2475	2.02386	0.337018	6.00519	1.91e-09	6.33e-08
PCHAS_1346900	29.6451	2.02891	0.401869	5.04868	4.45e-07	1e-05
PCHAS_0831000	72.7617	2.02939	0.287113	7.06825	1.57e-12	8.89e-11
PCHAS_1447000	77.5491	2.03369	0.287004	7.0859	1.38e-12	7.92e-11
PCHAS_1451300	140.6	2.03688	0.311225	6.54472	5.96e-11	2.56e-09
PCHAS_0933300	19.7073	2.04383	0.43119	4.73998	2.14e-06	4.12e-05
PCHAS_1421100	47.5795	2.04536	0.321989	6.35228	2.12e-10	8.28e-09
PCHAS_0823500	37.5661	2.04591	0.361249	5.66343	1.48e-08	4.16e-07
PCHAS_0838100	74.9895	2.06328	0.302361	6.8239	8.86e-12	4.33e-10
PCHAS_0700800	17.6909	2.07383	0.46189	4.48987	7.13e-06	0.000114868
PCHAS_1463000	54.2338	2.08872	0.314997	6.63093	3.34e-11	1.48e-09
PCHAS_0410600	82.2631	2.09298	0.328894	6.36368	1.97e-10	7.77e-09
PCHAS_0906300	75.827	2.09575	0.306451	6.8388	7.99e-12	4.02e-10
PCHAS_1204900	73.0102	2.11083	0.316457	6.67019	2.55e-11	1.18e-09
PCHAS_1339300	37.1461	2.1161	0.370113	5.71743	1.08e-08	3.14e-07
PCHAS_1119900	138.45	2.12313	0.229192	9.26355	1.98e-20	2.38e-18
PCHAS_1320500	127.409	2.12506	0.263149	8.07549	6.72e-16	5.82e-14
PCHAS_0723100	108.455	2.12871	0.251719	8.4567	2.75e-17	2.66e-15
PCHAS_0729900	53.7717	2.13132	0.371329	5.7397	9.48e-09	2.8e-07
PCHAS_1463600	90.8764	2.13471	0.294363	7.25194	4.11e-13	2.53e-11
PCHAS_1339500	68.2212	2.13909	0.310507	6.88902	5.62e-12	3.01e-10
PCHAS_0113000	50.1654	2.13911	0.321082	6.66219	2.7e-11	1.21e-09
PCHAS_1358400	37.0836	2.14323	0.376459	5.69312	1.25e-08	3.58e-07
PCHAS_0114700	113.418	2.14372	0.297503	7.20572	5.77e-13	3.52e-11
PCHAS_1438600	127.613	2.15267	0.267059	8.06064	7.59e-16	6.45e-14
PCHAS_0503600	134.983	2.15437	0.26845	8.02521	1.01e-15	8.47e-14
PCHAS_1211500	955.075	2.15879	0.174811	12.3493	4.92e-35	1.1e-32
PCHAS_1416600	18.5296	2.16517	0.470013	4.60661	4.09e-06	7.13e-05
PCHAS_1114600	77.7486	2.16979	0.286201	7.58135	3.42e-14	2.38e-12
PCHAS_0811000	197.189	2.17221	0.278884	7.78893	6.76e-15	5.13e-13
PCHAS_1318600	155.838	2.19795	0.262695	8.36693	5.91e-17	5.5e-15
PCHAS_1303900	325.908	2.2073	0.235432	9.37552	6.88e-21	8.7e-19
PCHAS_1128300	38.5608	2.20758	0.355728	6.2058	5.44e-10	1.96e-08
PCHAS_1209400	190.485	2.21929	0.263921	8.4089	4.14e-17	3.93e-15
PCHAS_1454100	65.5529	2.22405	0.352229	6.31422	2.72e-10	1.04e-08
PCHAS_1453400	22.8054	2.23298	0.437091	5.10873	3.24e-07	7.44e-06
PCHAS_0600400	107.164	2.23499	0.288836	7.73791	1.01e-14	7.55e-13
PCHAS_1001500	1510.21	2.23551	0.166548	13.4226	4.46e-41	1.22e-38
PCHAS_1423300	66.4277	2.23642	0.325259	6.87582	6.16e-12	3.2e-10
PCHAS_0709200	113.765	2.23679	0.257946	8.67157	4.26e-18	4.29e-16
PCHAS_1247900	35.836	2.25367	0.429923	5.24203	1.59e-07	3.86e-06
PCHAS_1467250	38.8166	2.25728	0.388329	5.81281	6.14e-09	1.89e-07
PCHAS_0610400	131.468	2.26488	0.256456	8.83148	1.03e-18	1.11e-16
PCHAS_1321800	19.7288	2.26778	0.447093	5.07228	3.93e-07	8.98e-06
PCHAS_0200061	98.1287	2.26949	0.29097	7.79975	6.2e-15	4.78e-13
PCHAS_1342700	73.5896	2.27917	0.316865	7.19289	6.34e-13	3.82e-11
PCHAS_1145600	407.9	2.2835	0.250257	9.12462	7.2e-20	8.26e-18
PCHAS_0716400	89.179	2.29327	0.302567	7.57937	3.47e-14	2.38e-12
PCHAS_0703100	109.357	2.29334	0.324972	7.05702	1.7e-12	9.53e-11
PCHAS_1041500	152.435	2.29822	0.245431	9.36402	7.68e-21	9.46e-19
PCHAS_0418500	70.9777	2.3016	0.293431	7.84375	4.37e-15	3.48e-13
PCHAS_1008800	13.5437	2.30291	0.503306	4.57556	4.75e-06	8.01e-05
PCHAS_0933100	47.379	2.31156	0.354821	6.51472	7.28e-11	3.07e-09
PCHAS_1333700	32.0241	2.32606	0.405059	5.74253	9.33e-09	2.77e-07
PCHAS_0616800	10.7792	2.34257	0.510206	4.59142	4.4e-06	7.59e-05
PCHAS_1036000	218.524	2.35664	0.24357	9.67542	3.84e-22	5.73e-20
PCHAS_1330600	91.6614	2.36894	0.346313	6.84046	7.89e-12	4.01e-10
PCHAS_1302500	689.19	2.37545	0.237255	10.0122	1.35e-23	2.37e-21
PCHAS_1432200	31.6501	2.38339	0.381701	6.24413	4.26e-10	1.56e-08
PCHAS_1200900	133.85	2.40657	0.320811	7.50152	6.31e-14	4.26e-12
PCHAS_1322800	345.552	2.40906	0.242167	9.94795	2.57e-23	4.38e-21
PCHAS_0203400	786.11	2.426	0.241871	10.0301	1.12e-23	2.05e-21
PCHAS_0925600	27.2083	2.44175	0.39644	6.15919	7.31e-10	2.58e-08
PCHAS_1465300	143.871	2.44204	0.294683	8.287	1.16e-16	1.06e-14
PCHAS_0925700	13.7256	2.44618	0.499272	4.8995	9.61e-07	1.97e-05
PCHAS_1339400	80.3403	2.46684	0.315114	7.82841	4.94e-15	3.87e-13
PCHAS_1144900	346.977	2.48053	0.242107	10.2456	1.24e-24	2.35e-22
PCHAS_0830000	41.0947	2.48482	0.349702	7.10552	1.2e-12	7.04e-11
PCHAS_0515000	952.654	2.53574	0.213183	11.8947	1.26e-32	2.59e-30
PCHAS_0624100	137.679	2.57312	0.272791	9.43259	4e-21	5.33e-19
PCHAS_0111400	10.28	2.58592	0.546131	4.73498	2.19e-06	4.18e-05
PCHAS_0114200	832.017	2.5951	0.187327	13.8533	1.21e-43	3.74e-41
PCHAS_0836500	621.265	2.60237	0.242571	10.7283	7.5e-27	1.48e-24
PCHAS_1400600	116.129	2.63818	0.272042	9.6977	3.08e-22	4.75e-20
PCHAS_1302100	267.934	2.78437	0.286408	9.72167	2.44e-22	3.88e-20
PCHAS_0401700	177.515	2.87062	0.239954	11.9632	5.54e-33	1.19e-30
PCHAS_0836900	1038.04	2.90299	0.202747	14.3183	1.68e-46	5.53e-44
PCHAS_1401800	616.502	2.90625	0.302665	9.60221	7.82e-22	1.14e-19
PCHAS_1301500	810.26	2.93376	0.178935	16.3957	2.05e-60	9.21e-58
PCHAS_0300700	55.196	3.00682	0.331248	9.07723	1.11e-19	1.25e-17
PCHAS_0837900	29.7289	3.0385	0.430834	7.0526	1.76e-12	9.62e-11
PCHAS_0625800	560.528	3.16345	0.179395	17.634	1.35e-69	7.4e-67
PCHAS_0838000	17.1179	3.23469	0.512682	6.30935	2.8e-10	1.06e-08
PCHAS_0937500	3407.93	3.38373	0.150712	22.4516	1.23e-111	8.69e-109
PCHAS_1301900	236.898	4.14433	0.304048	13.6305	2.64e-42	7.65e-40
PCHAS_0626300	101.114	4.43319	0.338808	13.0847	4.03e-39	9.93e-37
PCHAS_0301600	946.336	4.53219	0.188017	24.1053	2.2e-128	2.17e-125
PCHAS_0626200	194.013	4.66003	0.267509	17.4201	5.81e-68	2.87e-65
PCHAS_0301700	2717.55	4.70542	0.193253	24.3485	6.02e-131	7.42e-128
PCHAS_1302300	464.286	5.46026	0.289591	18.8551	2.67e-79	1.65e-76
PCHAS_0301900	511.094	7.22175	0.320935	22.5022	3.95e-112	3.24e-109
PCHAS_0301800	1477.89	8.6615	0.301449	28.7329	1.48e-181	3.65e-178

## Sheet: DE_GenesD2ZT22.5
Gene_ID	baseMean	log2FoldChange	lfcSE	stat	pvalue	padj
PCHAS_0700100	2096.21	-6.89351	0.261828	-26.3284	9.08e-153	4.35e-149
PCHAS_0900035	340.622	-5.88871	0.356373	-16.524	2.47e-61	2.95e-58
PCHAS_0100500	705.226	-5.02455	0.298285	-16.8448	1.15e-63	1.83e-60
PCHAS_0800045	192.805	-4.90359	0.342683	-14.3094	1.91e-46	1.53e-43
PCHAS_0732200	700.8	-4.8129	0.283369	-16.9846	1.07e-64	2.56e-61
PCHAS_1100300	49.9253	-4.15822	0.393196	-10.5754	3.87e-26	1.16e-23
PCHAS_0701500	2318.07	-3.96704	0.288671	-13.7424	5.66e-43	3.87e-40
PCHAS_0302050	26.7315	-3.95778	0.486922	-8.12815	4.36e-16	6.33e-14
PCHAS_0525100	2994.9	-3.93501	0.251684	-15.6347	4.22e-55	4.05e-52
PCHAS_1248600	121.335	-3.89751	0.337629	-11.5438	7.94e-31	2.54e-28
PCHAS_1041000	1547.76	-3.8048	0.29107	-13.0718	4.77e-39	2.86e-36
PCHAS_1433600	25.6256	-3.70686	0.450233	-8.23319	1.82e-16	2.73e-14
PCHAS_1145900	62.5757	-3.69047	0.381142	-9.68268	3.57e-22	7.78e-20
PCHAS_0401000	22.6025	-3.62914	0.47585	-7.62664	2.41e-14	3.04e-12
PCHAS_0900031	29.1607	-3.62197	0.474347	-7.63569	2.25e-14	2.91e-12
PCHAS_1302600	265.831	-3.58508	0.276575	-12.9624	2e-38	1.06e-35
PCHAS_0420600	120.124	-3.50124	0.297364	-11.7743	5.3e-32	1.95e-29
PCHAS_1041300	522.41	-3.48474	0.297811	-11.7012	1.26e-31	4.3e-29
PCHAS_1041100	41.6809	-3.45973	0.402548	-8.59459	8.36e-18	1.38e-15
PCHAS_0601200	9.89182	-3.41837	0.553533	-6.17554	6.59e-10	5.18e-08
PCHAS_1041400	243.823	-3.36764	0.27108	-12.423	1.96e-35	7.83e-33
PCHAS_0702100	18.5045	-3.3514	0.493769	-6.78738	1.14e-11	1.05e-09
PCHAS_0401500	33.2547	-3.315	0.410615	-8.07325	6.84e-16	9.65e-14
PCHAS_0702000	281.133	-3.29516	0.314756	-10.4689	1.2e-25	3.38e-23
PCHAS_0926200	48.3551	-3.28555	0.35913	-9.14864	5.77e-20	1.06e-17
PCHAS_0401200	75.0104	-3.22375	0.347994	-9.26382	1.97e-20	3.78e-18
PCHAS_0113400	263.343	-3.20018	0.247789	-12.9149	3.71e-38	1.78e-35
PCHAS_1400800	128.409	-3.17038	0.337368	-9.39739	5.59e-21	1.17e-18
PCHAS_0837300	367.462	-3.01438	0.24095	-12.5104	6.55e-36	2.85e-33
PCHAS_1145700	86.6799	-2.99162	0.297265	-10.0638	7.99e-24	1.91e-21
PCHAS_0601600	37.5113	-2.96505	0.389425	-7.61392	2.66e-14	3.27e-12
PCHAS_0113700	31.2512	-2.87347	0.403318	-7.12459	1.04e-12	1.09e-10
PCHAS_1248500	5.77116	-2.8559	0.579541	-4.92786	8.31e-07	3.29e-05
PCHAS_0113800	181.499	-2.85031	0.277265	-10.2801	8.67e-25	2.19e-22
PCHAS_1400100	26.6917	-2.83408	0.42577	-6.65636	2.81e-11	2.54e-09
PCHAS_0113900	106.048	-2.82352	0.302388	-9.33741	9.87e-21	1.97e-18
PCHAS_1201100	34.1435	-2.7535	0.421825	-6.52761	6.68e-11	5.93e-09
PCHAS_1100500	9.93716	-2.73511	0.532195	-5.1393	2.76e-07	1.34e-05
PCHAS_1005400	16.1318	-2.73054	0.48503	-5.62963	1.81e-08	1.1e-06
PCHAS_MIT02600	16.7546	-2.63277	0.531457	-4.95387	7.28e-07	2.98e-05
PCHAS_1405120	5.70983	-2.62563	0.577493	-4.5466	5.45e-06	0.00016031
PCHAS_0500300	13.6197	-2.56566	0.499461	-5.13685	2.79e-07	1.34e-05
PCHAS_1468800	241.99	-2.51267	0.277106	-9.06756	1.22e-19	2.16e-17
PCHAS_1000700	201.053	-2.50325	0.252902	-9.89812	4.24e-23	9.68e-21
PCHAS_0608500	16.8193	-2.46588	0.488118	-5.05182	4.38e-07	2.04e-05
PCHAS_0525451	52.7336	-2.46146	0.359896	-6.83936	7.95e-12	7.63e-10
PCHAS_0701100	9.88094	-2.36757	0.530363	-4.46405	8.04e-06	0.000214155
PCHAS_0800001	11.9327	-2.3067	0.515479	-4.47488	7.65e-06	0.000208211
PCHAS_0902600	17.7362	-2.28318	0.458162	-4.98334	6.25e-07	2.6e-05
PCHAS_0627400	98.5256	-2.23912	0.303263	-7.38344	1.54e-13	1.72e-11
PCHAS_0319100	3.63599	-2.23688	0.584148	-3.8293	0.000128506	0.0017498
PCHAS_0601700	180.268	-2.23121	0.278705	-8.00564	1.19e-15	1.63e-13
PCHAS_1312800	16.0965	-2.19059	0.487883	-4.48999	7.12e-06	0.000198484
PCHAS_1146000	27.3606	-2.14686	0.428076	-5.01514	5.3e-07	2.31e-05
PCHAS_1371100	36.5222	-2.12727	0.409183	-5.19883	2.01e-07	1.03e-05
PCHAS_1006100	24.5306	-2.06527	0.413701	-4.99219	5.97e-07	2.51e-05
PCHAS_0302000	4.83969	-2.06361	0.580682	-3.55377	0.000379746	0.00414606
PCHAS_1361400	19.6594	-2.06106	0.44206	-4.6624	3.13e-06	0.000100537
PCHAS_1400700	3.1612	-2.04766	0.582135	-3.51749	0.000435643	0.00455903
PCHAS_1127600	5.01922	-2.02918	0.577282	-3.51506	0.000439657	0.00457965
PCHAS_0837651	10.1712	-2.00844	0.529816	-3.79082	0.000150153	0.00197174
PCHAS_0601900	22.1583	-1.98613	0.417113	-4.76161	1.92e-06	6.58e-05
PCHAS_1371000	135.654	-1.97532	0.280958	-7.03067	2.06e-12	2.05e-10
PCHAS_0319300	27.0108	-1.95088	0.422376	-4.61881	3.86e-06	0.000119343
PCHAS_0601300	2.84963	-1.93885	0.57998	-3.34296	0.000828904	0.00733014
PCHAS_0100400	3.50846	-1.88794	0.584491	-3.23006	0.00123764	0.00993101
PCHAS_1370300	46.3724	-1.87965	0.400202	-4.69675	2.64e-06	8.8e-05
PCHAS_0114000	2446.68	-1.87865	0.253552	-7.40933	1.27e-13	1.45e-11
PCHAS_1302400	8.49257	-1.8718	0.532133	-3.51755	0.000435547	0.00455903
PCHAS_1229000	387.744	-1.85432	0.244221	-7.59281	3.13e-14	3.75e-12
PCHAS_1100600	59.4711	-1.8525	0.324767	-5.70409	1.17e-08	7.68e-07
PCHAS_0300100	28.4337	-1.84526	0.408834	-4.51347	6.38e-06	0.000183035
PCHAS_1348400	542.206	-1.84217	0.29734	-6.19549	5.81e-10	4.64e-08
PCHAS_0511200	24.7618	-1.83246	0.424979	-4.31187	1.62e-05	0.000363053
PCHAS_1467225	8.73946	-1.8026	0.535036	-3.36912	0.000754088	0.00684606
PCHAS_1248100	18.5025	-1.79326	0.449987	-3.98515	6.74e-05	0.00106678
PCHAS_1032500	9.5986	-1.78383	0.530659	-3.36154	0.000775093	0.00695696
PCHAS_1401200	35.4128	-1.78084	0.353556	-5.03693	4.73e-07	2.14e-05
PCHAS_0900061	13.7872	-1.7782	0.468435	-3.79604	0.000147026	0.00194132
PCHAS_0415800	61.37	-1.76934	0.333951	-5.2982	1.17e-07	6.44e-06
PCHAS_1401800	10568.5	-1.74316	0.287739	-6.05811	1.38e-09	1e-07
PCHAS_0319000	18.47	-1.72975	0.444832	-3.88856	0.000100843	0.00146024
PCHAS_0701400	6.02367	-1.72429	0.567653	-3.03758	0.00238486	0.0158979
PCHAS_1218800	33.7037	-1.69942	0.391805	-4.33741	1.44e-05	0.000341081
PCHAS_0624620	5.52808	-1.6966	0.576234	-2.94429	0.003237	0.0200451
PCHAS_0800300	34.2776	-1.68154	0.377434	-4.45518	8.38e-06	0.000220749
PCHAS_1467900	22.4924	-1.67974	0.412523	-4.07187	4.66e-05	0.000792671
PCHAS_1237600	50.8934	-1.6705	0.335968	-4.97219	6.62e-07	2.74e-05
PCHAS_1000800	40.4549	-1.6517	0.391664	-4.21714	2.47e-05	0.000495016
PCHAS_0807800	183.354	-1.65024	0.26506	-6.2259	4.79e-10	3.89e-08
PCHAS_0200055	14.7062	-1.63821	0.454283	-3.60615	0.000310779	0.00348029
PCHAS_1348350	210.522	-1.63415	0.314982	-5.18809	2.12e-07	1.08e-05
PCHAS_0700200	2.20409	-1.62646	0.568403	-2.86145	0.00421704	0.02477
PCHAS_1459850	18.0937	-1.62098	0.432199	-3.75054	0.000176457	0.00223745
PCHAS_1405200	25.8002	-1.60245	0.390679	-4.10171	4.1e-05	0.000717328
PCHAS_0418000	19.7509	-1.59879	0.437737	-3.65239	0.000259807	0.00304771
PCHAS_0514300	34.9523	-1.59843	0.364593	-4.38415	1.16e-05	0.000287678
PCHAS_1419500	48.149	-1.59702	0.341373	-4.67821	2.89e-06	9.5e-05
PCHAS_1146400	3.25646	-1.57251	0.584297	-2.69129	0.00711761	0.035986
PCHAS_0907500	17.753	-1.54293	0.434333	-3.5524	0.000381732	0.00415828
PCHAS_1217000	46.2027	-1.54181	0.335587	-4.59437	4.34e-06	0.000132514
PCHAS_1313300	14.9315	-1.52408	0.470476	-3.23945	0.00119759	0.00966335
PCHAS_0400800	20.9233	-1.52178	0.449969	-3.38196	0.000719698	0.00659562
PCHAS_1212500	7.96724	-1.50949	0.531841	-2.83824	0.00453634	0.026133
PCHAS_1246300	3657.21	-1.49866	0.580886	-2.57996	0.00988118	0.0461154
PCHAS_0625600	38.1903	-1.49811	0.339924	-4.40719	1.05e-05	0.000265572
PCHAS_1402000	28.9935	-1.49572	0.433411	-3.45103	0.000558443	0.00544156
PCHAS_0420700	3.31653	-1.4927	0.584482	-2.55389	0.0106528	0.0480327
PCHAS_1401850	7.57303	-1.49089	0.53572	-2.78297	0.00538641	0.0295728
PCHAS_0601500	38.8571	-1.47911	0.358075	-4.13072	3.62e-05	0.000646758
PCHAS_0511900	123.603	-1.453	0.26448	-5.49378	3.93e-08	2.3e-06
PCHAS_1041700	9.71959	-1.45102	0.510409	-2.84286	0.00447101	0.0258811
PCHAS_0406300	1419.67	-1.43841	0.316176	-4.54941	5.38e-06	0.000159167
PCHAS_0501100	7.41518	-1.42724	0.549519	-2.59725	0.00939727	0.044551
PCHAS_0731500	23.9995	-1.4244	0.421875	-3.37637	0.000734497	0.0067056
PCHAS_0511500	1719.24	-1.41526	0.244053	-5.79896	6.67e-09	4.5e-07
PCHAS_0512100	65.2929	-1.41128	0.330976	-4.26399	2.01e-05	0.00042776
PCHAS_0730700	924.901	-1.40912	0.21853	-6.44816	1.13e-10	9.87e-09
PCHAS_1147100	8.26298	-1.40297	0.528789	-2.65317	0.00797394	0.0394255
PCHAS_0818000	123.574	-1.4012	0.29174	-4.8029	1.56e-06	5.51e-05
PCHAS_0607700	27.9025	-1.39758	0.424801	-3.28996	0.00100201	0.00842569
PCHAS_1302100	4496.61	-1.38647	0.298009	-4.65245	3.28e-06	0.000104811
PCHAS_0827400	57.5777	-1.3838	0.33111	-4.17927	2.92e-05	0.00055844
PCHAS_0919100	1357.09	-1.37882	0.228118	-6.04433	1.5e-09	1.07e-07
PCHAS_1459200	1170.05	-1.3678	0.2739	-4.99378	5.92e-07	2.51e-05
PCHAS_1009600	17.1897	-1.35918	0.438025	-3.10298	0.00191583	0.0136872
PCHAS_0706000	106.366	-1.35722	0.305082	-4.44871	8.64e-06	0.000225034
PCHAS_1203100	3651.41	-1.35466	0.300476	-4.50837	6.53e-06	0.000183176
PCHAS_0504300	541.733	-1.35391	0.259022	-5.22698	1.72e-07	9.07e-06
PCHAS_0731700	11108	-1.34776	0.307191	-4.38737	1.15e-05	0.000284919
PCHAS_1308400	195.439	-1.34146	0.265781	-5.04725	4.48e-07	2.07e-05
PCHAS_1330600	2142.14	-1.32977	0.308912	-4.30469	1.67e-05	0.000372703
PCHAS_1452700	28.1909	-1.32415	0.404009	-3.27753	0.00104719	0.00871383
PCHAS_0108800	1191.21	-1.31974	0.20577	-6.41366	1.42e-10	1.19e-08
PCHAS_0900065	1885	-1.31322	0.193351	-6.79186	1.11e-11	1.04e-09
PCHAS_0938300	558.064	-1.30782	0.347292	-3.76577	0.000166039	0.00213932
PCHAS_1201200	4323.78	-1.29492	0.218707	-5.92081	3.2e-09	2.23e-07
PCHAS_0932900	475.869	-1.28929	0.211527	-6.09516	1.09e-09	8.45e-08
PCHAS_1009400	2874.84	-1.2825	0.277501	-4.62159	3.81e-06	0.000118523
PCHAS_1235400	3028.41	-1.28125	0.267255	-4.79412	1.63e-06	5.67e-05
PCHAS_1037100	616.496	-1.27632	0.225099	-5.67006	1.43e-08	9.12e-07
PCHAS_0500100	236.751	-1.27007	0.271034	-4.68604	2.79e-06	9.21e-05
PCHAS_0602300	556.893	-1.26921	0.292842	-4.33411	1.46e-05	0.000342173
PCHAS_1011200	1086.74	-1.26594	0.220574	-5.73929	9.51e-09	6.33e-07
PCHAS_1147000	106.849	-1.25902	0.332109	-3.79098	0.000150052	0.00197174
PCHAS_1037200	536.485	-1.25777	0.21632	-5.81439	6.09e-09	4.17e-07
PCHAS_0203500	268.351	-1.25041	0.276483	-4.52254	6.11e-06	0.000176423
PCHAS_0916100	2628.53	-1.24443	0.205036	-6.06931	1.28e-09	9.48e-08
PCHAS_0302500	69.4954	-1.23757	0.383658	-3.22571	0.00125661	0.0099717
PCHAS_0517200	119.5	-1.23693	0.362782	-3.40957	0.000650663	0.00611496
PCHAS_1359100	3181.32	-1.23198	0.303705	-4.05651	4.98e-05	0.000831852
PCHAS_1145600	4866.38	-1.22614	0.230557	-5.31817	1.05e-07	5.91e-06
PCHAS_0713900	66.1749	-1.2256	0.29828	-4.10889	3.98e-05	0.000698005
PCHAS_0900055	1879.01	-1.2147	0.296654	-4.09468	4.23e-05	0.000731492
PCHAS_0600100	407.624	-1.21436	0.314302	-3.86367	0.000111698	0.00156999
PCHAS_1202000	120.902	-1.21246	0.277372	-4.37123	1.24e-05	0.00030059
PCHAS_0101500	67.5043	-1.20717	0.299736	-4.02744	5.64e-05	0.000928751
PCHAS_1035200	13751.1	-1.20075	0.287432	-4.17751	2.95e-05	0.000560559
PCHAS_1308800	70.5139	-1.19845	0.28048	-4.27286	1.93e-05	0.000418446
PCHAS_1370900	47.2661	-1.19451	0.342843	-3.48413	0.000493737	0.00500314
PCHAS_1215500	249.861	-1.19204	0.266853	-4.46703	7.93e-06	0.00021357
PCHAS_1419700	66.5435	-1.18771	0.295261	-4.02259	5.76e-05	0.000938403
PCHAS_0731300	22.7972	-1.18686	0.411971	-2.88092	0.00396512	0.0235792
PCHAS_0210500	1218.34	-1.18661	0.285956	-4.14965	3.33e-05	0.000609163
PCHAS_0406200	3587.55	-1.18446	0.27417	-4.32018	1.56e-05	0.000355
PCHAS_1302000	204.295	-1.18383	0.279725	-4.23212	2.31e-05	0.000472161
PCHAS_0403900	1069.81	-1.17724	0.283269	-4.15592	3.24e-05	0.000604222
PCHAS_1240400	205.988	-1.17683	0.290104	-4.05657	4.98e-05	0.000831852
PCHAS_1126500	6409.28	-1.17613	0.262716	-4.4768	7.58e-06	0.000207523
PCHAS_0937400	169.927	-1.16955	0.272637	-4.28978	1.79e-05	0.000391427
PCHAS_1134600	1980.3	-1.16591	0.299506	-3.89279	9.91e-05	0.00143932
PCHAS_1358000	31.4914	-1.16293	0.378437	-3.07298	0.0021193	0.0145527
PCHAS_0800500	2382.21	-1.16123	0.336213	-3.45386	0.000552618	0.00541582
PCHAS_1020500	1546.11	-1.15908	0.225146	-5.14813	2.63e-07	1.31e-05
PCHAS_1354400	19.4149	-1.15721	0.424122	-2.72849	0.00636245	0.0333281
PCHAS_1409500	2462.31	-1.15071	0.290006	-3.96788	7.25e-05	0.00112478
PCHAS_0411500	1672.69	-1.1503	0.264	-4.35718	1.32e-05	0.000318926
PCHAS_1467250	341.964	-1.14797	0.226573	-5.06668	4.05e-07	1.91e-05
PCHAS_1121300	122.849	-1.14575	0.297861	-3.8466	0.000119767	0.00165909
PCHAS_0207200	4466.43	-1.13928	0.208475	-5.46483	4.63e-08	2.64e-06
PCHAS_0402000	1082.53	-1.13921	0.201346	-5.65799	1.53e-08	9.66e-07
PCHAS_1040200	1244.21	-1.13667	0.26608	-4.2719	1.94e-05	0.000418446
PCHAS_1136700	2106.4	-1.13664	0.267951	-4.24197	2.22e-05	0.000460719
PCHAS_1370500	194.086	-1.13612	0.286058	-3.97165	7.14e-05	0.00111075
PCHAS_0724100	713.437	-1.1361	0.229462	-4.95114	7.38e-07	2.98e-05
PCHAS_1442500	374.76	-1.13559	0.264295	-4.29669	1.73e-05	0.000381167
PCHAS_1425300	1938.96	-1.13558	0.26619	-4.26606	1.99e-05	0.000427619
PCHAS_0200041	13555.4	-1.13334	0.277062	-4.09056	4.3e-05	0.000736647
PCHAS_0906600	1030.16	-1.1308	0.285651	-3.9587	7.54e-05	0.001154
PCHAS_0201500	889.72	-1.13034	0.228808	-4.94013	7.81e-07	3.12e-05
PCHAS_0511800	30.4112	-1.13032	0.355809	-3.17676	0.00148932	0.0113576
PCHAS_1303200	6697.69	-1.12991	0.315894	-3.57687	0.000347727	0.00384022
PCHAS_1011100	418.395	-1.12461	0.224178	-5.01657	5.26e-07	2.31e-05
PCHAS_1425400	2226.56	-1.12409	0.265857	-4.22816	2.36e-05	0.000478501
PCHAS_0726900	4035.55	-1.12156	0.268031	-4.18445	2.86e-05	0.000552473
PCHAS_0806000	6355.94	-1.12075	0.268388	-4.17587	2.97e-05	0.000562366
PCHAS_0625200	6310.75	-1.12064	0.254409	-4.40487	1.06e-05	0.000266803
PCHAS_0620800	3585.28	-1.1189	0.291014	-3.84485	0.000120628	0.00166619
PCHAS_1227700	1164.12	-1.11868	0.223947	-4.99527	5.88e-07	2.51e-05
PCHAS_1247600	119.744	-1.11669	0.280818	-3.97656	6.99e-05	0.00109933
PCHAS_0704300	222.66	-1.11575	0.262886	-4.24425	2.19e-05	0.000459054
PCHAS_1454500	509.009	-1.11255	0.220522	-5.04506	4.53e-07	2.07e-05
PCHAS_0804300	1250.7	-1.1111	0.25155	-4.41702	1e-05	0.000257872
PCHAS_1467800	2641.7	-1.11108	0.26955	-4.12197	3.76e-05	0.000666845
PCHAS_1229500	19.023	-1.10946	0.432933	-2.56265	0.0103876	0.0476402
PCHAS_1104100	31.1654	-1.10803	0.365831	-3.0288	0.00245525	0.0162094
PCHAS_1441200	8958.36	-1.10715	0.303337	-3.64992	0.000262324	0.00305331
PCHAS_0605000	559.854	-1.10512	0.32279	-3.42365	0.000617857	0.00587577
PCHAS_0713300	715.837	-1.10435	0.213274	-5.17809	2.24e-07	1.13e-05
PCHAS_1028800	514.557	-1.10135	0.228905	-4.8114	1.5e-06	5.46e-05
PCHAS_1116300	1055.13	-1.10132	0.298165	-3.69367	0.000221042	0.0027096
PCHAS_0823100	175.014	-1.0998	0.246438	-4.46281	8.09e-06	0.000214209
PCHAS_0317900	1545.36	-1.0992	0.209919	-5.23633	1.64e-07	8.78e-06
PCHAS_1034700	3669.02	-1.09907	0.255453	-4.30244	1.69e-05	0.000373124
PCHAS_1430500	4718.43	-1.09784	0.195824	-5.60624	2.07e-08	1.24e-06
PCHAS_0936800	32.8448	-1.09591	0.367271	-2.98394	0.00284563	0.018065
PCHAS_0114700	1652.71	-1.09476	0.261449	-4.1873	2.82e-05	0.000550021
PCHAS_0923800	315.062	-1.09427	0.221042	-4.9505	7.4e-07	2.98e-05
PCHAS_1331900	5349.28	-1.09249	0.235023	-4.64844	3.34e-06	0.000105462
PCHAS_0932600	39872	-1.0888	0.224049	-4.85967	1.18e-06	4.44e-05
PCHAS_1333900	2803.44	-1.08872	0.307198	-3.54403	0.000394057	0.00426347
PCHAS_1418100	2759.67	-1.08363	0.228561	-4.74112	2.13e-06	7.17e-05
PCHAS_1101900	6606.68	-1.08338	0.203902	-5.31324	1.08e-07	6e-06
PCHAS_0706200	1111.72	-1.08256	0.30625	-3.53489	0.000407946	0.00434508
PCHAS_1010400	48.8114	-1.08198	0.33748	-3.20606	0.00134568	0.0104784
PCHAS_0701900	2595.73	-1.07908	0.210044	-5.1374	2.79e-07	1.34e-05
PCHAS_1434800	530.273	-1.07838	0.212879	-5.06567	4.07e-07	1.91e-05
PCHAS_1232200	749.055	-1.0777	0.214525	-5.02368	5.07e-07	2.25e-05
PCHAS_0114200	11536.3	-1.07457	0.206407	-5.20606	1.93e-07	1e-05
PCHAS_1370100	5715.36	-1.07249	0.290675	-3.68966	0.000224555	0.00272479
PCHAS_1458400	2278.89	-1.06811	0.23692	-4.50829	6.54e-06	0.000183176
PCHAS_1370800	351.713	-1.06696	0.274625	-3.88514	0.00010227	0.0014684
PCHAS_0613600	36.6356	-1.06301	0.349888	-3.03816	0.0023803	0.0158897
PCHAS_1416800	260.551	-1.05647	0.223668	-4.72336	2.32e-06	7.78e-05
PCHAS_0717400	52.508	-1.05608	0.305357	-3.45851	0.000543174	0.00536575
PCHAS_1323800	4559.51	-1.05605	0.31168	-3.38825	0.000703401	0.00648527
PCHAS_1357200	142.824	-1.04803	0.242024	-4.33027	1.49e-05	0.000346502
PCHAS_0624700	715.332	-1.04143	0.319551	-3.25905	0.00111785	0.00925366
PCHAS_0722000	1343.77	-1.04098	0.283625	-3.67028	0.00024228	0.00288868
PCHAS_1240200	905.652	-1.03989	0.280095	-3.71264	0.000205107	0.00254684
PCHAS_1232400	1539.6	-1.03946	0.258025	-4.02851	5.61e-05	0.000927722
PCHAS_0602100	913.307	-1.03935	0.259853	-3.99975	6.34e-05	0.00100971
PCHAS_1031400	1747.03	-1.03488	0.264463	-3.91314	9.11e-05	0.00134355
PCHAS_0711600	35.2217	-1.03391	0.343815	-3.00716	0.00263697	0.0170296
PCHAS_1332900	406.538	-1.03373	0.260909	-3.96204	7.43e-05	0.00114521
PCHAS_1219700	868.79	-1.03309	0.206118	-5.01213	5.38e-07	2.32e-05
PCHAS_0524900	1288.1	-1.03232	0.211652	-4.87744	1.07e-06	4.12e-05
PCHAS_0802600	1852.17	-1.03145	0.200456	-5.14554	2.67e-07	1.32e-05
PCHAS_0200001	216.421	-1.0308	0.293479	-3.51236	0.00044415	0.00458733
PCHAS_0309200	1327.12	-1.02949	0.309527	-3.326	0.000881017	0.00767766
PCHAS_1204500	159.133	-1.02259	0.241147	-4.24052	2.23e-05	0.000460719
PCHAS_1468100	818.101	-1.02252	0.228039	-4.48397	7.33e-06	0.000202988
PCHAS_1425000	445.724	-1.01889	0.230776	-4.41507	1.01e-05	0.000258637
PCHAS_0513700	2936.42	-1.0188	0.280975	-3.62593	0.000287919	0.00327013
PCHAS_0503700	1162.69	-1.01634	0.293958	-3.45745	0.000545315	0.00536693
PCHAS_1036800	1545.78	-1.01277	0.19238	-5.26441	1.41e-07	7.66e-06
PCHAS_1026000	564.148	-1.01256	0.274301	-3.69141	0.000223018	0.00272273
PCHAS_1202600	1390.74	-1.01172	0.309118	-3.27292	0.00106441	0.00884181
PCHAS_1363900	369.521	-1.01165	0.226572	-4.46505	8.01e-06	0.000214155
PCHAS_1246700	3528.96	-1.00993	0.254099	-3.97453	7.05e-05	0.00110096
PCHAS_1356500	1262.32	-1.00653	0.245965	-4.09217	4.27e-05	0.00073443
PCHAS_0523000	2605.99	-1.0063	0.232826	-4.32214	1.55e-05	0.000355
PCHAS_0612600	2020.95	-1.00615	0.206276	-4.87771	1.07e-06	4.12e-05
PCHAS_1350400	1589.88	-1.00566	0.228356	-4.4039	1.06e-05	0.000266803
PCHAS_1206900	1162.57	-1.00488	0.242965	-4.13592	3.54e-05	0.000639266
PCHAS_0113600	541.94	-1.00477	0.269785	-3.72435	0.000195823	0.0024506
PCHAS_0200061	916.338	-1.00476	0.267782	-3.75215	0.000175325	0.00223391
PCHAS_0509300	1980.15	-1.00428	0.206305	-4.86791	1.13e-06	4.29e-05
PCHAS_1443700	1909.26	-1.00158	0.270878	-3.69753	0.000217708	0.00268245
PCHAS_0923600	770.806	-1.00127	0.333076	-3.00614	0.00264585	0.0170306
PCHAS_0710200	215.263	-1.00034	0.310473	-3.222	0.00127299	0.0100379
PCHAS_1124000	48.232	1.00963	0.3321	3.04015	0.0023646	0.0158069
PCHAS_1015400	27.2498	1.00966	0.383786	2.63078	0.00851889	0.0413688
PCHAS_1027600	45.2432	1.01735	0.351694	2.89272	0.00381919	0.0228532
PCHAS_1103900	33.6961	1.01784	0.364348	2.79359	0.00521265	0.0287837
PCHAS_0707100	51.6972	1.01912	0.349784	2.91356	0.00357336	0.0215979
PCHAS_1225600	90.9078	1.02051	0.280807	3.6342	0.00027884	0.00319732
PCHAS_0912300	73.9799	1.02417	0.306573	3.34071	0.000835639	0.007364
PCHAS_1411600	52.706	1.02432	0.329479	3.10892	0.00187774	0.0134932
PCHAS_1466000	32.6816	1.02655	0.381126	2.69346	0.00707141	0.035828
PCHAS_0813100	37.73	1.03	0.35158	2.92964	0.00339353	0.0207588
PCHAS_1452000	98.9711	1.03157	0.32469	3.1771	0.00148757	0.0113576
PCHAS_0723100	36.7486	1.03197	0.39106	2.63891	0.00831733	0.0406371
PCHAS_1137200	21.8596	1.03262	0.405741	2.54502	0.0109273	0.0489023
PCHAS_0315100	23.977	1.03349	0.404474	2.55515	0.0106142	0.0479489
PCHAS_0702900	34.4424	1.0344	0.380393	2.71929	0.00654219	0.0339643
PCHAS_1306500	91.5116	1.03785	0.285818	3.63117	0.000282143	0.00322748
PCHAS_1033900	34.1216	1.05117	0.372785	2.81978	0.00480571	0.0271625
PCHAS_1222900	41.6913	1.05442	0.3417	3.08581	0.00202996	0.0141419
PCHAS_0522700	33.0706	1.0559	0.370939	2.84656	0.00441948	0.0256911
PCHAS_1440200	57.9314	1.05606	0.310969	3.39603	0.000683699	0.00637118
PCHAS_1015800	29.112	1.05774	0.406299	2.60335	0.00923177	0.0439403
PCHAS_0419000	28.9772	1.06243	0.38405	2.76639	0.00566814	0.0304567
PCHAS_1345700	34.5615	1.0675	0.366851	2.90989	0.00361553	0.0217978
PCHAS_0614900	30.482	1.07106	0.402196	2.66302	0.00774419	0.0387452
PCHAS_1457400	30.4062	1.07198	0.394721	2.71579	0.00661188	0.0341495
PCHAS_1456000	98.3025	1.07678	0.280428	3.83979	0.000123141	0.00169115
PCHAS_1355900	31.3102	1.07888	0.379215	2.84503	0.00444078	0.0257684
PCHAS_1226500	23.6648	1.08935	0.415439	2.62217	0.00873724	0.0421304
PCHAS_0110700	90.6373	1.08951	0.2839	3.83765	0.00012422	0.0017011
PCHAS_1346500	58.255	1.09087	0.332362	3.28218	0.00103006	0.00861619
PCHAS_1464500	35.9852	1.09874	0.359162	3.05918	0.00221943	0.0151265
PCHAS_1121600	18.7599	1.10747	0.436604	2.53655	0.0111952	0.0497626
PCHAS_1464100	66.7122	1.11003	0.302234	3.67277	0.000239939	0.0028679
PCHAS_0828100	22.3266	1.11209	0.411627	2.70169	0.00689882	0.0352021
PCHAS_0507500	21.7337	1.1145	0.418096	2.66566	0.00768375	0.038483
PCHAS_1217600	46.854	1.11517	0.337443	3.30476	0.000950585	0.00813599
PCHAS_0307300	158.204	1.11548	0.291509	3.82658	0.000129936	0.00175928
PCHAS_0206500	37.6908	1.11549	0.353482	3.15572	0.00160101	0.0119901
PCHAS_1358700	38.1343	1.11714	0.39931	2.79769	0.00514699	0.0285858
PCHAS_1346800	31.1182	1.12622	0.394213	2.85687	0.00427838	0.0250688
PCHAS_1108900	46.8786	1.12686	0.323642	3.48181	0.000498038	0.00502547
PCHAS_1358600	64.6373	1.13012	0.319387	3.53842	0.000402533	0.00433263
PCHAS_0203800	80.1638	1.13044	0.307448	3.67685	0.000236135	0.00284371
PCHAS_1360900	36.795	1.13179	0.370485	3.05489	0.00225144	0.0152417
PCHAS_0507200	46.0199	1.13522	0.342893	3.31071	0.000930583	0.00802155
PCHAS_0908000	22.5459	1.13555	0.438812	2.58779	0.00965948	0.0453948
PCHAS_0803800	36.5958	1.13697	0.350233	3.24632	0.00116905	0.0095132
PCHAS_0407000	42.5567	1.13756	0.346503	3.28296	0.00102724	0.00861619
PCHAS_1210700	19.5259	1.14059	0.439501	2.5952	0.00945363	0.0446857
PCHAS_1100750	45.3995	1.14302	0.35572	3.21326	0.00131239	0.0102615
PCHAS_0719000	75.2376	1.14335	0.307498	3.71825	0.000200605	0.00250391
PCHAS_0106900	44.7987	1.14851	0.372125	3.08634	0.00202634	0.0141372
PCHAS_0802400	48.3543	1.15099	0.335629	3.42936	0.000605001	0.00578587
PCHAS_0725100	42.8654	1.16015	0.385359	3.01056	0.00260766	0.016924
PCHAS_0417400	34.6258	1.16057	0.373295	3.10899	0.00187725	0.0134932
PCHAS_0624100	42.9303	1.16813	0.355975	3.28148	0.00103264	0.00862275
PCHAS_1036200	69.3044	1.16844	0.320847	3.64173	0.000270812	0.00313527
PCHAS_0819500	25.9695	1.17483	0.390603	3.00774	0.00263197	0.0170243
PCHAS_1137300	53.5563	1.18026	0.326886	3.61062	0.000305468	0.00343688
PCHAS_1009900	19.1886	1.18941	0.425099	2.79795	0.00514277	0.0285858
PCHAS_0611900	47.7611	1.19109	0.355863	3.34705	0.000816773	0.00727526
PCHAS_1127900	26.4922	1.19593	0.423566	2.82348	0.00475047	0.0269206
PCHAS_1335100	16.6081	1.19616	0.457718	2.61332	0.00896669	0.0428327
PCHAS_0523500	21.6573	1.20155	0.411435	2.92039	0.00349589	0.021345
PCHAS_0833300	59.3852	1.20438	0.311705	3.86384	0.000111616	0.00156999
PCHAS_1424100	42.5098	1.20845	0.356432	3.39041	0.000697884	0.00646994
PCHAS_1228800	58.5657	1.2137	0.321178	3.77889	0.000157527	0.00204615
PCHAS_1445600	21.7868	1.2188	0.430628	2.83029	0.00465053	0.0266627
PCHAS_0714500	26.6239	1.2198	0.389074	3.13515	0.00171767	0.0126658
PCHAS_0108900	16.2561	1.22058	0.459993	2.65349	0.00796653	0.0394255
PCHAS_0303500	42.4347	1.2214	0.370279	3.29859	0.000971703	0.00825775
PCHAS_1233700	45.1601	1.22205	0.340749	3.58637	0.000335311	0.00371166
PCHAS_1030100	23.835	1.2227	0.412408	2.96478	0.003029	0.0189124
PCHAS_0708300	18.5297	1.22902	0.447561	2.74604	0.00603202	0.0318759
PCHAS_1040400	41.2052	1.23355	0.365323	3.37661	0.000733862	0.0067056
PCHAS_0520000	12.1222	1.23802	0.483577	2.56012	0.0104635	0.0476402
PCHAS_1109400	82.8	1.24141	0.318703	3.8952	9.81e-05	0.00142939
PCHAS_1340500	16.2014	1.24152	0.4512	2.7516	0.00593052	0.0314784
PCHAS_1202200	15.1964	1.24396	0.468896	2.65296	0.00797888	0.0394255
PCHAS_1319700	14.8115	1.2451	0.461075	2.70043	0.00692504	0.0352543
PCHAS_1016200	25.99	1.25029	0.406778	3.07364	0.00211465	0.0145416
PCHAS_1356400	82.0292	1.25055	0.292694	4.27254	1.93e-05	0.000418446
PCHAS_0718900	22.7848	1.25148	0.429359	2.91476	0.00355967	0.0215695
PCHAS_0828200	17.3114	1.25341	0.471294	2.6595	0.00782564	0.0390273
PCHAS_1402500	946.055	1.25491	0.206766	6.06923	1.29e-09	9.48e-08
PCHAS_1247900	59.5485	1.25508	0.364766	3.44077	0.000580065	0.00560534
PCHAS_1123800	21.6117	1.25881	0.44585	2.8234	0.00475169	0.0269206
PCHAS_1310200	20.7478	1.25906	0.450608	2.79413	0.00520402	0.0287692
PCHAS_0626300	18.8369	1.26278	0.443583	2.84677	0.0044165	0.0256911
PCHAS_0625300	76.3234	1.26504	0.28803	4.39203	1.12e-05	0.000280333
PCHAS_1137500	21.3466	1.26563	0.425348	2.97551	0.00292501	0.0183502
PCHAS_0703800	15.4115	1.26663	0.458891	2.76019	0.00577686	0.0308335
PCHAS_0403200	39.6762	1.26987	0.396255	3.20468	0.0013521	0.0104876
PCHAS_1423300	27.4649	1.2736	0.453171	2.81042	0.00494766	0.0277683
PCHAS_1107900	18.8861	1.27481	0.43517	2.92946	0.00339555	0.0207588
PCHAS_0808300	28.7395	1.27517	0.406232	3.13901	0.00169518	0.0125774
PCHAS_1353600	306.8	1.27586	0.317763	4.01515	5.94e-05	0.000965244
PCHAS_0809300	15.9263	1.27632	0.457927	2.78718	0.00531695	0.029225
PCHAS_1133000	33.7373	1.27641	0.363209	3.51426	0.000440979	0.00457965
PCHAS_0307400	13.4866	1.27725	0.477525	2.67472	0.00747913	0.0376154
PCHAS_0933200	25.512	1.29081	0.457451	2.82175	0.00477617	0.0270274
PCHAS_1103500	19.8052	1.29307	0.426162	3.03422	0.00241158	0.0159871
PCHAS_1319500	11.5308	1.29401	0.507325	2.55065	0.0107522	0.0484353
PCHAS_0937000	16.3804	1.29462	0.466339	2.77614	0.00550091	0.030022
PCHAS_1346400	15.8452	1.2953	0.490559	2.64046	0.00827935	0.0405341
PCHAS_0403300	14.4413	1.29681	0.468346	2.76891	0.00562446	0.0303338
PCHAS_0110200	24.4605	1.29698	0.409464	3.16752	0.00153747	0.0116232
PCHAS_0418500	17.3972	1.29922	0.456449	2.84637	0.00442211	0.0256911
PCHAS_1402600	301.602	1.30088	0.230294	5.64881	1.62e-08	9.93e-07
PCHAS_1442800	10.1834	1.30314	0.509294	2.55871	0.0105061	0.0476402
PCHAS_0830500	486.387	1.30493	0.238249	5.47716	4.32e-08	2.5e-06
PCHAS_1404800	12.3504	1.30763	0.483447	2.70482	0.00683423	0.0350336
PCHAS_1439000	11.6675	1.3077	0.49479	2.64293	0.00821922	0.0403221
PCHAS_1204800	13.206	1.31004	0.496241	2.63992	0.00829255	0.0405573
PCHAS_0901000	22.2718	1.31584	0.424556	3.09933	0.00193961	0.0138136
PCHAS_1213000	31.9532	1.31617	0.400956	3.28257	0.00102865	0.00861619
PCHAS_1017500	103.388	1.31696	0.308811	4.2646	2e-05	0.00042776
PCHAS_1449100	24.4196	1.31763	0.42212	3.12146	0.00179954	0.0131281
PCHAS_1241200	15.0245	1.32202	0.479457	2.75733	0.00582748	0.0309918
PCHAS_1006900	19.8849	1.32235	0.442149	2.99073	0.00278312	0.0176916
PCHAS_0605600	18.1048	1.32478	0.445209	2.97564	0.0029238	0.0183502
PCHAS_0614100	60.0215	1.32496	0.372128	3.56049	0.000370167	0.00405998
PCHAS_0919900	13.4922	1.32628	0.491171	2.70025	0.00692877	0.0352543
PCHAS_0918900	12.3804	1.32654	0.508003	2.61127	0.00902056	0.0429777
PCHAS_1348200	53.4149	1.33128	0.334806	3.97627	7e-05	0.00109933
PCHAS_0930500	8.64406	1.33149	0.524874	2.53679	0.0111875	0.0497626
PCHAS_1119500	31.7851	1.33233	0.378763	3.51759	0.00043549	0.00455903
PCHAS_0835500	16.2369	1.33804	0.463977	2.88385	0.00392846	0.0234389
PCHAS_0515200	9.82958	1.34562	0.521874	2.57844	0.00992484	0.0461842
PCHAS_1016900	14.1179	1.34802	0.46561	2.89516	0.00378962	0.0227046
PCHAS_1120900	17.5861	1.35079	0.442076	3.05555	0.00224646	0.0152417
PCHAS_0709200	36.3567	1.35222	0.396557	3.40991	0.000649838	0.00611496
PCHAS_0821400	9.78256	1.35291	0.516576	2.619	0.00881882	0.0423109
PCHAS_0107300	60.684	1.36349	0.333201	4.09209	4.28e-05	0.00073443
PCHAS_0524500	543.792	1.36501	0.212387	6.427	1.3e-10	1.11e-08
PCHAS_0418600	16.6682	1.36553	0.462717	2.95111	0.00316633	0.0196583
PCHAS_0518400	12.8231	1.36846	0.490594	2.78939	0.00528073	0.0290592
PCHAS_1303900	107.808	1.37129	0.331051	4.14225	3.44e-05	0.000626764
PCHAS_0501400	20.4625	1.37512	0.425928	3.22852	0.00124431	0.00993101
PCHAS_1138100	11.2991	1.37539	0.506438	2.71581	0.00661138	0.0341495
PCHAS_1429200	7.42051	1.37539	0.542617	2.53474	0.0112532	0.0498951
PCHAS_0306200	20.5736	1.3755	0.446509	3.08057	0.00206604	0.0143307
PCHAS_1325600	36.5045	1.37625	0.377076	3.64979	0.000262458	0.00305331
PCHAS_1322800	100.383	1.37725	0.286452	4.80796	1.52e-06	5.46e-05
PCHAS_1103800	14.5947	1.3898	0.462898	3.00239	0.00267866	0.0171872
PCHAS_1138300	11.0421	1.39174	0.526046	2.64565	0.0081533	0.0400927
PCHAS_1306100	16.0142	1.39351	0.45615	3.05494	0.00225102	0.0152417
PCHAS_0103200	8.03517	1.39461	0.548481	2.54268	0.0110005	0.0491385
PCHAS_0725000	16.2441	1.39569	0.457989	3.04743	0.00230806	0.0155155
PCHAS_1240800	9.66315	1.39938	0.519003	2.6963	0.00701154	0.0355622
PCHAS_1438300	7.62016	1.40071	0.549762	2.54784	0.0108392	0.0486444
PCHAS_0724500	13.6558	1.40122	0.48063	2.91538	0.00355259	0.0215695
PCHAS_1144100	9.25619	1.4036	0.524451	2.67632	0.00744348	0.0374754
PCHAS_0303000	16.1135	1.40556	0.473541	2.9682	0.00299549	0.0187433
PCHAS_0912800	13.914	1.40875	0.521216	2.70282	0.00687542	0.0351696
PCHAS_1011900	8.90926	1.40879	0.537702	2.62002	0.00879249	0.0422864
PCHAS_0311800	14.1584	1.41055	0.493169	2.86016	0.00423422	0.0248404
PCHAS_1109200	7.76588	1.41211	0.538484	2.62238	0.00873186	0.0421304
PCHAS_1411700	12.3235	1.41334	0.485667	2.91009	0.00361319	0.0217978
PCHAS_1438700	7.97343	1.4149	0.536514	2.63721	0.00835906	0.0407578
PCHAS_1307100	25.5739	1.42052	0.436538	3.25405	0.00113773	0.00937457
PCHAS_0812300	12.3663	1.42119	0.504097	2.81928	0.0048131	0.0271722
PCHAS_0614800	6.95892	1.42356	0.558382	2.54943	0.01079	0.0484997
PCHAS_1417500	95.0943	1.42854	0.297135	4.80771	1.53e-06	5.46e-05
PCHAS_1459600	63.3522	1.42889	0.312514	4.57224	4.83e-06	0.000144551
PCHAS_1442900	18.069	1.43339	0.44901	3.19234	0.00141128	0.0108925
PCHAS_1204600	6.17077	1.43378	0.559721	2.56159	0.0104194	0.0476402
PCHAS_1346200	42.254	1.43453	0.380436	3.77076	0.000162752	0.00210262
PCHAS_1439300	82.2337	1.43762	0.299732	4.79636	1.62e-06	5.65e-05
PCHAS_0503900	10.4467	1.4426	0.52109	2.76844	0.0056326	0.0303338
PCHAS_0618200	9.67277	1.44304	0.526592	2.74034	0.00613759	0.0322914
PCHAS_1033300	29.0544	1.44529	0.418153	3.45638	0.000547487	0.00537726
PCHAS_1227200	19.1236	1.44847	0.458284	3.16064	0.0015742	0.0118448
PCHAS_1432200	10.0687	1.44947	0.521591	2.77893	0.00545378	0.0298401
PCHAS_0209700	69.3482	1.45023	0.295667	4.90495	9.34e-07	3.67e-05
PCHAS_1321600	6.48282	1.45092	0.55381	2.61988	0.00879607	0.0422864
PCHAS_1342700	23.8315	1.45637	0.423797	3.43648	0.000589331	0.00567202
PCHAS_1102200	5.52677	1.45647	0.569075	2.55937	0.0104862	0.0476402
PCHAS_0519600	111.453	1.45874	0.312188	4.67262	2.97e-06	9.7e-05
PCHAS_0709400	7.80705	1.45985	0.565515	2.58146	0.00983846	0.0459607
PCHAS_1335200	7.44683	1.46054	0.558117	2.6169	0.00887313	0.0424864
PCHAS_1034400	41.3293	1.46167	0.377772	3.86919	0.000109195	0.00154844
PCHAS_0107100	11.5977	1.4628	0.503411	2.90578	0.00366339	0.0220309
PCHAS_1427500	5.24568	1.4664	0.573251	2.55805	0.0105261	0.0476858
PCHAS_1014800	21.1782	1.46652	0.432368	3.39183	0.000694279	0.00644899
PCHAS_1316500	11.3506	1.46731	0.530006	2.76848	0.00563192	0.0303338
PCHAS_0308100	6.4899	1.46846	0.56196	2.61311	0.00897226	0.0428327
PCHAS_0610400	51.0202	1.47044	0.355671	4.13425	3.56e-05	0.000639266
PCHAS_1414200	8.21775	1.47154	0.54291	2.71047	0.00671876	0.0345897
PCHAS_0200900	6.8615	1.47287	0.558696	2.63626	0.00838265	0.0408313
PCHAS_1415500	12.6746	1.47423	0.486362	3.03115	0.00243626	0.0161284
PCHAS_1210200	6.78228	1.47665	0.552706	2.67167	0.0075475	0.0378798
PCHAS_0826600	2.44744	1.47843	0.573241	2.57907	0.00990666	0.0461842
PCHAS_0408900	10.8718	1.47888	0.507512	2.91398	0.00356856	0.0215961
PCHAS_1359300	4.4833	1.48262	0.582471	2.5454	0.0109152	0.0488938
PCHAS_1465500	7.32286	1.48357	0.54688	2.71279	0.00667194	0.0343856
PCHAS_1221700	17.5543	1.48563	0.460432	3.2266	0.00125272	0.00995738
PCHAS_0904100	16.2268	1.49256	0.462937	3.22411	0.00126366	0.0100011
PCHAS_1209200	19.2783	1.49432	0.451977	3.30618	0.000945782	0.00810936
PCHAS_1304100	4.15927	1.49489	0.581455	2.57095	0.010142	0.0469669
PCHAS_0503800	9.1451	1.49875	0.530004	2.8278	0.00468684	0.0267429
PCHAS_1438800	3.63069	1.4989	0.584487	2.56447	0.0103333	0.0474782
PCHAS_0210000	8.22998	1.4993	0.541941	2.76654	0.00566542	0.0304567
PCHAS_0703000	18.3386	1.50067	0.448419	3.34658	0.000818145	0.00727526
PCHAS_0104800	3.32632	1.50138	0.584396	2.56912	0.0101957	0.0471242
PCHAS_0923400	11.8299	1.51154	0.506883	2.98204	0.00286339	0.0181058
PCHAS_0709000	19.967	1.5187	0.470509	3.22779	0.00124752	0.00993253
PCHAS_1432900	7.19573	1.51902	0.55254	2.74917	0.00597472	0.031608
PCHAS_1025600	22.5682	1.52051	0.437338	3.47675	0.000507533	0.0050998
PCHAS_1214800	7.40576	1.52435	0.550553	2.76876	0.00562699	0.0303338
PCHAS_1023800	12.5793	1.52481	0.492717	3.09471	0.00197008	0.0138658
PCHAS_0710100	28.01	1.52698	0.408424	3.73872	0.000184958	0.00233906
PCHAS_0318000	8.03116	1.53105	0.537697	2.84742	0.0044075	0.0256911
PCHAS_1040600	6.95838	1.53107	0.554087	2.76323	0.00572322	0.0306283
PCHAS_0605100	12.3433	1.53159	0.493596	3.10293	0.00191614	0.0136872
PCHAS_1245600	24.7715	1.54371	0.436787	3.53424	0.000408957	0.00434619
PCHAS_1364600	11.2201	1.54517	0.526866	2.93275	0.0033597	0.020707
PCHAS_1101300	23.2604	1.54675	0.424898	3.64029	0.000272333	0.00313969
PCHAS_1008800	6.43052	1.55049	0.572937	2.70621	0.00680554	0.0349614
PCHAS_0210800	8.01609	1.55926	0.538505	2.89553	0.00378513	0.0227046
PCHAS_1465900	9.66318	1.55962	0.51739	3.0144	0.00257487	0.016791
PCHAS_0833500	33.4361	1.56295	0.398154	3.9255	8.66e-05	0.00129637
PCHAS_0836700	17.6128	1.56796	0.46523	3.37029	0.000750898	0.00684231
PCHAS_1449400	2.62873	1.56888	0.577268	2.71777	0.00657235	0.0340187
PCHAS_0515000	310.09	1.5731	0.261744	6.01006	1.85e-09	1.31e-07
PCHAS_0518300	10.1122	1.57415	0.537154	2.93055	0.00338368	0.0207588
PCHAS_1103400	3.62555	1.57891	0.584468	2.70145	0.00690382	0.0352021
PCHAS_1357900	12.0393	1.58283	0.502181	3.15191	0.00162207	0.01211
PCHAS_1037500	10.2308	1.58287	0.518751	3.05132	0.00227837	0.0153806
PCHAS_1128100	13.9674	1.58653	0.487726	3.25291	0.00114232	0.00939128
PCHAS_1447000	27.7044	1.58864	0.425339	3.73499	0.000187721	0.00236776
PCHAS_1323100	6.04934	1.59037	0.565115	2.81423	0.00488936	0.0274917
PCHAS_0819400	101.685	1.59203	0.287602	5.53552	3.1e-08	1.84e-06
PCHAS_1113100	16.3838	1.59215	0.462164	3.44499	0.000571079	0.00554085
PCHAS_0904600	14.443	1.59256	0.48306	3.29683	0.000977842	0.00828056
PCHAS_0909000	5.93498	1.59269	0.569441	2.79694	0.00515896	0.0286
PCHAS_1427150	12.3652	1.59343	0.493496	3.22887	0.00124281	0.00993101
PCHAS_0831000	20.7001	1.59356	0.450708	3.53568	0.000406733	0.00434508
PCHAS_0309800	13.6541	1.59548	0.481827	3.31131	0.000928612	0.00801952
PCHAS_1107600	4.73045	1.59593	0.580386	2.74977	0.00596368	0.0315844
PCHAS_0103500	10.1908	1.59863	0.519156	3.07928	0.00207502	0.0143308
PCHAS_0411200	24.4697	1.60006	0.452249	3.53801	0.000403161	0.00433263
PCHAS_0204400	12.4343	1.60368	0.499894	3.20804	0.00133641	0.0104323
PCHAS_1323200	11.2315	1.60741	0.508672	3.16002	0.00157759	0.0118517
PCHAS_1445400	18.1959	1.60769	0.446627	3.59963	0.000318673	0.00355582
PCHAS_1321800	4.47803	1.61382	0.581958	2.77309	0.00555264	0.0300721
PCHAS_0829200	6.74482	1.61404	0.567934	2.84194	0.00448394	0.0258934
PCHAS_0727500	34.2648	1.62075	0.380216	4.26272	2.02e-05	0.000428311
PCHAS_1017700	3.72099	1.62129	0.584485	2.77389	0.0055391	0.0300667
PCHAS_0600400	10.9617	1.62134	0.516674	3.13804	0.00170083	0.012583
PCHAS_0509600	46.4063	1.62205	0.337301	4.80889	1.52e-06	5.46e-05
PCHAS_0724900	2.98382	1.62564	0.578735	2.80895	0.00497035	0.0278304
PCHAS_1432400	10.2888	1.62612	0.521376	3.11889	0.00181532	0.0132231
PCHAS_1460900	4.9118	1.62909	0.581011	2.80388	0.00504915	0.0282058
PCHAS_1145400	282.339	1.6316	0.268661	6.07309	1.25e-09	9.48e-08
PCHAS_1214500	2.83362	1.64343	0.579477	2.83606	0.0045674	0.0262804
PCHAS_1142200	18.987	1.64835	0.448089	3.67862	0.000234499	0.00283112
PCHAS_0503500	2.9317	1.65595	0.579936	2.85541	0.00429816	0.0251539
PCHAS_1404700	3.16263	1.66564	0.579824	2.87266	0.00407029	0.0240816
PCHAS_0407200	10.1214	1.66851	0.540549	3.0867	0.0020239	0.0141372
PCHAS_0306600	38.7539	1.6744	0.371238	4.51031	6.47e-06	0.000183176
PCHAS_0410700	37.573	1.68657	0.38758	4.35155	1.35e-05	0.000325587
PCHAS_1207400	17.97	1.68838	0.463825	3.64013	0.000272504	0.00313969
PCHAS_1111500	7.48165	1.68922	0.566447	2.98214	0.00286242	0.0181058
PCHAS_1410400	5.50947	1.69129	0.573095	2.95116	0.00316583	0.0196583
PCHAS_1414100	9.93945	1.69316	0.520348	3.2539	0.00113833	0.00937457
PCHAS_0202900	70.7848	1.71111	0.403469	4.241	2.23e-05	0.000460719
PCHAS_1321100	11.4071	1.72062	0.506437	3.3975	0.000680035	0.00635362
PCHAS_0112300	14.935	1.72123	0.496912	3.46385	0.000532507	0.00528428
PCHAS_0707000	8.33525	1.72184	0.552602	3.11588	0.00183399	0.0132784
PCHAS_0302800	117.364	1.72202	0.271719	6.33751	2.34e-10	1.93e-08
PCHAS_1418000	8.97111	1.72257	0.556827	3.09355	0.00197777	0.0138995
PCHAS_1302200	13.4914	1.72395	0.489678	3.52058	0.000430598	0.00455598
PCHAS_1406600	8.55591	1.72565	0.53635	3.2174	0.00129356	0.0101308
PCHAS_0714600	3.19619	1.735	0.581638	2.98295	0.00285487	0.0180997
PCHAS_0617000	8.10764	1.73754	0.557304	3.11776	0.00182229	0.0132538
PCHAS_0807200	4.21662	1.7499	0.583471	2.99913	0.00270754	0.0173261
PCHAS_1302300	2965.97	1.75238	0.244624	7.16355	7.86e-13	8.37e-11
PCHAS_1239700	3.32409	1.75306	0.581846	3.01293	0.00258742	0.0168499
PCHAS_1425900	14.777	1.75664	0.489516	3.58851	0.000332568	0.0036941
PCHAS_0917200	6.4212	1.76329	0.569258	3.09752	0.00195147	0.013816
PCHAS_0725700	9.31156	1.76606	0.55089	3.20584	0.00134669	0.0104784
PCHAS_1410300	16.9762	1.77342	0.460819	3.84841	0.000118889	0.0016517
PCHAS_1362700	7.47309	1.77362	0.572918	3.09577	0.001963	0.0138567
PCHAS_1128500	13.1042	1.77535	0.504559	3.51862	0.000433793	0.00455903
PCHAS_1112800	11.5798	1.78004	0.525451	3.38765	0.00070495	0.00648527
PCHAS_0925700	68.1469	1.78079	0.313928	5.67259	1.41e-08	9.11e-07
PCHAS_0723500	4.51337	1.78428	0.583316	3.05886	0.0022218	0.0151265
PCHAS_1312300	10.2583	1.78848	0.521588	3.42892	0.00060599	0.00578587
PCHAS_0200500	3.29927	1.79751	0.582689	3.08485	0.00203654	0.0141564
PCHAS_1314700	3.34892	1.80102	0.582749	3.09056	0.00199776	0.0140194
PCHAS_0200600	16.9021	1.80345	0.466308	3.86751	0.000109953	0.00155458
PCHAS_1441700	8.70386	1.80795	0.551131	3.28043	0.00103648	0.00863973
PCHAS_1007000	8.5066	1.81021	0.543272	3.33205	0.000862089	0.00752639
PCHAS_0912600	10.3336	1.82455	0.52306	3.48823	0.000486223	0.00493743
PCHAS_0211300	5.85418	1.82567	0.575617	3.17168	0.0015156	0.0114941
PCHAS_1018100	17.7128	1.83356	0.481832	3.8054	0.000141574	0.00188489
PCHAS_1021400	14.8076	1.85132	0.486208	3.80768	0.000140275	0.0018833
PCHAS_1012400	9.41375	1.8557	0.534466	3.47205	0.000516492	0.00515739
PCHAS_0703100	38.4496	1.85883	0.408456	4.55086	5.34e-06	0.000159053
PCHAS_1112900	5.34972	1.86119	0.576191	3.23015	0.00123724	0.00993101
PCHAS_0301000	5.95372	1.88683	0.571343	3.30245	0.000958455	0.00816925
PCHAS_0304900	15.871	1.89028	0.479581	3.94152	8.1e-05	0.00123199
PCHAS_0315400	70.6284	1.90536	0.336983	5.65416	1.57e-08	9.75e-07
PCHAS_0917300	19.6538	1.90953	0.455694	4.19038	2.78e-05	0.000544806
PCHAS_0110100	6.89063	1.91515	0.562879	3.40241	0.000667934	0.00626499
PCHAS_1405100	12.6745	1.91636	0.502513	3.81354	0.000136988	0.00184953
PCHAS_1342600	4.50866	1.93784	0.583807	3.31932	0.000902369	0.00784946
PCHAS_0926600	19.2562	1.94909	0.44536	4.37645	1.21e-05	0.00029499
PCHAS_1120000	4.02315	1.96655	0.584335	3.36545	0.000764189	0.00692393
PCHAS_0300700	12.91	1.96778	0.51667	3.80858	0.000139764	0.00188172
PCHAS_0204000	13.361	1.97062	0.508807	3.87303	0.000107492	0.00153337
PCHAS_0820900	11.0837	2.04439	0.533621	3.83118	0.000127532	0.00174149
PCHAS_1144200	7.9798	2.04602	0.556561	3.67619	0.000236746	0.00284389
PCHAS_1300501	14.1053	2.05545	0.491351	4.18326	2.87e-05	0.00055313
PCHAS_0818400	4.53597	2.07801	0.584472	3.55536	0.000377457	0.00413049
PCHAS_1301900	473.997	2.11839	0.280313	7.55722	4.12e-14	4.81e-12
PCHAS_0204800	6.34011	2.12937	0.576887	3.69114	0.000223249	0.00272273
PCHAS_1010300	15.2195	2.13124	0.481454	4.42667	9.57e-06	0.000247938
PCHAS_1433800	10.5935	2.19629	0.535564	4.10089	4.12e-05	0.000717328
PCHAS_1433700	101.139	2.27661	0.291799	7.80198	6.09e-15	8.11e-13
PCHAS_0712500	9.03684	2.32523	0.559758	4.15399	3.27e-05	0.000604625
PCHAS_0838000	8.13028	2.3914	0.575656	4.15422	3.26e-05	0.000604625
PCHAS_1041900	145.491	2.46479	0.34235	7.19961	6.04e-13	6.58e-11
PCHAS_0716100	20.7677	2.47538	0.472837	5.23518	1.65e-07	8.78e-06
PCHAS_0626200	9.6999	2.80729	0.558797	5.02381	5.07e-07	2.25e-05
PCHAS_0836900	79.6544	3.19869	0.354024	9.03524	1.64e-19	2.8e-17
PCHAS_1248200	26.2428	3.28411	0.469134	7.00038	2.55e-12	2.5e-10
PCHAS_0301700	97.8149	3.62565	0.351488	10.3151	6.02e-25	1.6e-22
PCHAS_0301900	22.1206	3.63641	0.512863	7.09042	1.34e-12	1.36e-10
PCHAS_0301600	29.2707	4.20159	0.510208	8.23504	1.79e-16	2.73e-14
PCHAS_0301800	29.0016	4.38775	0.522822	8.39243	4.76e-17	7.61e-15

## Sheet: DE_GenesD3ZT4.5
Gene_ID	baseMean	log2FoldChange	lfcSE	stat	pvalue	padj
PCHAS_1100300	206.55	-5.83449	0.372922	-15.6453	3.58e-55	4.32e-52
PCHAS_0700100	392.402	-5.20763	0.28584	-18.2187	3.67e-74	1.77e-70
PCHAS_0900035	103.802	-5.03193	0.398847	-12.6162	1.72e-36	6.93e-34
PCHAS_0302050	48.0316	-4.72839	0.448534	-10.5419	5.54e-26	1.49e-23
PCHAS_0732200	94.3354	-4.30434	0.33926	-12.6874	6.94e-37	3.05e-34
PCHAS_1433600	53.7569	-3.73841	0.372533	-10.0351	1.07e-23	2.07e-21
PCHAS_0601200	15.7283	-3.52353	0.497485	-7.08269	1.41e-12	1.39e-10
PCHAS_1041000	1129.32	-3.38181	0.19195	-17.6182	1.79e-69	4.32e-66
PCHAS_1041300	157.348	-3.34564	0.31265	-10.7009	1.01e-26	2.87e-24
PCHAS_1145900	20.1662	-3.22202	0.477155	-6.75257	1.45e-11	1.3e-09
PCHAS_0800045	52.1365	-3.15131	0.376574	-8.36837	5.84e-17	8.07e-15
PCHAS_0100500	31.9884	-3.09984	0.419514	-7.38913	1.48e-13	1.62e-11
PCHAS_0701500	496.156	-3.09593	0.220455	-14.0434	8.46e-45	5.84e-42
PCHAS_0525100	1032.89	-3.05	0.189132	-16.1263	1.67e-58	2.69e-55
PCHAS_0401000	22.2325	-2.90228	0.440937	-6.58208	4.64e-11	3.93e-09
PCHAS_0926200	9.91881	-2.7513	0.509231	-5.40286	6.56e-08	3.69e-06
PCHAS_1400800	45.7295	-2.71074	0.356289	-7.60826	2.78e-14	3.2e-12
PCHAS_0702000	86.5019	-2.59963	0.288022	-9.0258	1.78e-19	3.08e-17
PCHAS_0401500	9.69877	-2.52096	0.506447	-4.97773	6.43e-07	2.68e-05
PCHAS_1041400	39.8625	-2.47852	0.371892	-6.66463	2.65e-11	2.29e-09
PCHAS_1400851	9.57814	-2.47728	0.508408	-4.87262	1.1e-06	4.26e-05
PCHAS_0113400	89.0498	-2.44754	0.278831	-8.77784	1.67e-18	2.52e-16
PCHAS_1302600	39.7718	-2.44045	0.356222	-6.85093	7.34e-12	6.82e-10
PCHAS_0420600	30.8911	-2.43545	0.378959	-6.42669	1.3e-10	1.05e-08
PCHAS_0601700	73.6434	-2.09196	0.307187	-6.81008	9.75e-12	8.9e-10
PCHAS_0627400	42.7751	-2.03223	0.336665	-6.03636	1.58e-09	1.14e-07
PCHAS_1201100	15.3224	-2.02332	0.457936	-4.41835	9.95e-06	0.000293156
PCHAS_1468800	49.1131	-1.99482	0.307499	-6.48726	8.74e-11	7.29e-09
PCHAS_1100400	4.49601	-1.98186	0.525645	-3.77033	0.00016303	0.0030546
PCHAS_MIT02600	15.1231	-1.95897	0.500939	-3.9106	9.21e-05	0.00188582
PCHAS_0113800	13.5491	-1.94265	0.452629	-4.29192	1.77e-05	0.000478361
PCHAS_1100600	19.2667	-1.87282	0.414574	-4.51747	6.26e-06	0.000196446
PCHAS_0800300	30.7971	-1.83974	0.412293	-4.46222	8.11e-06	0.000248168
PCHAS_0500300	3.62614	-1.79016	0.523677	-3.41844	0.000629808	0.00900737
PCHAS_0521421	22.9351	-1.654	0.454636	-3.63808	0.000274676	0.00469181
PCHAS_1041100	23.9056	-1.64687	0.393427	-4.18596	2.84e-05	0.000703952
PCHAS_0401200	10.0936	-1.63163	0.497413	-3.28022	0.00103725	0.0129563
PCHAS_0900031	6.40757	-1.62268	0.514669	-3.15285	0.00161682	0.0180919
PCHAS_1000700	38.8083	-1.60832	0.35173	-4.57259	4.82e-06	0.000153204
PCHAS_1248600	8.50289	-1.60471	0.491788	-3.26301	0.00110235	0.0134905
PCHAS_0601900	8.06313	-1.57252	0.503123	-3.12551	0.00177496	0.0195448
PCHAS_0801300	22.1016	-1.55202	0.383809	-4.04373	5.26e-05	0.00117192
PCHAS_0501100	2.92952	-1.55132	0.517259	-2.99912	0.00270763	0.0267116
PCHAS_1025110	356.833	-1.54961	0.524952	-2.9519	0.00315824	0.0297601
PCHAS_1411300	62.1107	-1.53411	0.275501	-5.56843	2.57e-08	1.55e-06
PCHAS_0837300	74.814	-1.51668	0.29419	-5.15543	2.53e-07	1.15e-05
PCHAS_1100500	3.50383	-1.51067	0.525024	-2.87734	0.00401039	0.034495
PCHAS_MIT01100	3.87914	-1.50329	0.522048	-2.8796	0.00398176	0.0343941
PCHAS_0525451	7.69711	-1.46474	0.503783	-2.90748	0.00364348	0.0326764
PCHAS_1465200	47.9554	-1.42452	0.328591	-4.33525	1.46e-05	0.000409187
PCHAS_0700400	9.0304	-1.41905	0.485918	-2.92035	0.00349644	0.0317107
PCHAS_0113700	7.95257	-1.40877	0.50549	-2.78693	0.00532096	0.0423748
PCHAS_1302900	6.1549	-1.40791	0.511284	-2.75367	0.00589308	0.0456525
PCHAS_0407550	9.4008	-1.40187	0.511357	-2.74147	0.00611651	0.0470067
PCHAS_0300100	9.58052	-1.39614	0.483719	-2.88626	0.00389849	0.0340168
PCHAS_1145700	18.2345	-1.36549	0.41313	-3.30523	0.00094899	0.0122658
PCHAS_0103700	14.0797	-1.35027	0.437715	-3.08482	0.00203677	0.0217827
PCHAS_0401600	44.9039	-1.28581	0.3302	-3.89402	9.86e-05	0.00199424
PCHAS_0302700	15.4152	-1.26871	0.43252	-2.9333	0.00335374	0.03088
PCHAS_1240900	19.4392	-1.25812	0.408985	-3.07621	0.00209653	0.0220798
PCHAS_0609300	50.211	-1.22685	0.299186	-4.10062	4.12e-05	0.000962239
PCHAS_0827500	84.292	-1.22049	0.297981	-4.09588	4.21e-05	0.000977433
PCHAS_1355000	42.1716	-1.20555	0.339061	-3.55557	0.000377155	0.00609754
PCHAS_0702400	43.9525	-1.19484	0.345446	-3.45883	0.00054252	0.00806936
PCHAS_0114600	80.3977	-1.16816	0.264548	-4.41567	1.01e-05	0.000295016
PCHAS_0314400	42.0335	-1.16252	0.324472	-3.5828	0.000339926	0.0056082
PCHAS_1123400	290.646	-1.14749	0.19797	-5.79632	6.78e-09	4.58e-07
PCHAS_1455400	207.255	-1.14037	0.218656	-5.21536	1.83e-07	8.87e-06
PCHAS_0114000	284.851	-1.12612	0.204483	-5.50715	3.65e-08	2.1e-06
PCHAS_0814300	74.3352	-1.12125	0.2882	-3.89054	0.000100021	0.00200623
PCHAS_0514100	54.2732	-1.11708	0.317805	-3.51499	0.000439771	0.00689479
PCHAS_1341900	196.066	-1.11218	0.224241	-4.95975	7.06e-07	2.88e-05
PCHAS_1141000	59.1495	-1.07998	0.288131	-3.74823	0.000178086	0.00328576
PCHAS_0410900	41.6957	-1.07501	0.36543	-2.94178	0.00326333	0.0303364
PCHAS_0210000	36.0643	-1.0669	0.390128	-2.73475	0.00624284	0.0478392
PCHAS_0312300	48.5563	-1.05738	0.300871	-3.51441	0.00044073	0.00689479
PCHAS_1368700	56.2431	-1.02158	0.32151	-3.17744	0.00148583	0.0169651
PCHAS_1401200	27.4126	-1.02125	0.354674	-2.87939	0.00398443	0.0343941
PCHAS_1321500	34.2289	-1.01153	0.359791	-2.81143	0.00493223	0.0401328
PCHAS_1145500	49.8758	1.00688	0.329395	3.05674	0.00223758	0.0231121
PCHAS_1004300	27.0525	1.0089	0.363718	2.77386	0.00553963	0.0437558
PCHAS_0109600	50.5564	1.01637	0.300688	3.38016	0.000724426	0.0101504
PCHAS_1010400	50.4536	1.01851	0.329623	3.08993	0.00200203	0.0214585
PCHAS_1217500	28.3472	1.02347	0.35512	2.88204	0.00395107	0.0343515
PCHAS_0209100	26.0833	1.03024	0.354996	2.90212	0.00370649	0.0330593
PCHAS_1359500	44.6548	1.0318	0.2985	3.45662	0.000546987	0.00808604
PCHAS_1311600	87.092	1.04156	0.265477	3.92337	8.73e-05	0.00182724
PCHAS_0304300	22.6439	1.04185	0.378696	2.75115	0.0059387	0.0458589
PCHAS_0937100	31.1215	1.04598	0.34182	3.06001	0.00221326	0.0229098
PCHAS_0911800	38.8701	1.04608	0.378083	2.7668	0.00566095	0.0443924
PCHAS_0716400	28.0011	1.0469	0.35565	2.94362	0.00324397	0.0302145
PCHAS_0406900	56.2322	1.04786	0.311767	3.36103	0.000776536	0.0106039
PCHAS_1331600	21.7501	1.05203	0.374047	2.81257	0.00491473	0.0401315
PCHAS_1348000	32.9212	1.05253	0.323975	3.24879	0.00115896	0.0140017
PCHAS_0200035	77.3518	1.05523	0.288516	3.65745	0.000254736	0.00445172
PCHAS_1345000	129.979	1.05833	0.348163	3.03974	0.00236784	0.0239961
PCHAS_1131800	38.3886	1.06664	0.316262	3.37264	0.000744507	0.0103418
PCHAS_0613900	27.2297	1.0709	0.38702	2.76705	0.00565664	0.0443924
PCHAS_0908800	44.8934	1.07307	0.300463	3.5714	0.000355077	0.00581845
PCHAS_0200061	20.7905	1.07358	0.377058	2.84726	0.00440978	0.0371035
PCHAS_0616900	30.5226	1.07865	0.361763	2.98165	0.00286701	0.0277183
PCHAS_0815400	26.2803	1.08835	0.35203	3.09163	0.00199061	0.0214384
PCHAS_1330000	16.8726	1.09384	0.400849	2.72881	0.00635639	0.0486183
PCHAS_0707100	32.6672	1.09625	0.372896	2.93983	0.00328394	0.0303529
PCHAS_1020900	32.8023	1.09686	0.33229	3.30092	0.000963698	0.0123897
PCHAS_1370700	20.1026	1.10012	0.385938	2.85051	0.00436498	0.0368872
PCHAS_0307400	34.7299	1.10148	0.355535	3.09809	0.00194772	0.021158
PCHAS_0830700	23.1218	1.10259	0.374919	2.94087	0.00327297	0.0303423
PCHAS_1417400	74.291	1.11272	0.257442	4.32221	1.54e-05	0.000428972
PCHAS_0837800	27.0565	1.11462	0.371843	2.99755	0.00272163	0.0267951
PCHAS_1028100	19.1844	1.11595	0.393258	2.8377	0.004544	0.0378067
PCHAS_0826500	32.7697	1.1253	0.323335	3.48031	0.000500837	0.00758949
PCHAS_1100750	54.5765	1.12606	0.288667	3.90089	9.58e-05	0.00195479
PCHAS_0924200	40.9213	1.12822	0.322824	3.49485	0.000474324	0.00725595
PCHAS_0314800	45.1313	1.13071	0.401034	2.81948	0.00481019	0.039411
PCHAS_0923100	41.4104	1.14376	0.312751	3.65709	0.000255095	0.00445172
PCHAS_0515100	243.261	1.14675	0.232123	4.94025	7.8e-07	3.14e-05
PCHAS_0415800	34.3918	1.15507	0.324115	3.56378	0.000365548	0.0059698
PCHAS_1441100	58.2761	1.15716	0.302669	3.82319	0.000131738	0.00255753
PCHAS_0316300	31.243	1.1582	0.351939	3.2909	0.000998661	0.0126707
PCHAS_0522900	608.492	1.16185	0.278045	4.17863	2.93e-05	0.000719642
PCHAS_0303500	57.6921	1.18216	0.314293	3.76134	0.000169005	0.00314219
PCHAS_1404400	21.7759	1.18949	0.388097	3.06493	0.00217721	0.0226337
PCHAS_0806200	25.9542	1.18982	0.35658	3.33675	0.000847641	0.0112569
PCHAS_1240400	86.1967	1.19047	0.247105	4.81766	1.45e-06	5.4e-05
PCHAS_0507400	55.2778	1.191	0.373068	3.19246	0.00141069	0.0162751
PCHAS_0916700	22.6643	1.196	0.432884	2.76286	0.00572979	0.044746
PCHAS_1360300	57.0529	1.20733	0.307902	3.92116	8.81e-05	0.00183619
PCHAS_0821500	15.2769	1.2091	0.435408	2.77695	0.00548724	0.0434841
PCHAS_1447900	33.8387	1.2112	0.370838	3.26611	0.00109038	0.0134337
PCHAS_1424700	22.1073	1.21259	0.38758	3.12862	0.0017563	0.0193835
PCHAS_0717000	27.6071	1.21639	0.353012	3.44576	0.000569463	0.00829152
PCHAS_0826900	13.3633	1.21808	0.43063	2.82861	0.00467502	0.0384992
PCHAS_0911700	14.833	1.21826	0.433845	2.80805	0.00498432	0.0403588
PCHAS_1430600	41.7533	1.22072	0.328348	3.71776	0.000200998	0.00363904
PCHAS_0303800	25.1224	1.22314	0.395809	3.09023	0.00200002	0.0214585
PCHAS_0512100	24.2686	1.22533	0.367425	3.33491	0.000853267	0.0112835
PCHAS_1351600	88.0263	1.22841	0.252825	4.85875	1.18e-06	4.5e-05
PCHAS_0503600	89.0463	1.23152	0.272807	4.51426	6.35e-06	0.000198159
PCHAS_1451100	17.5052	1.23322	0.415811	2.9658	0.00301892	0.0287839
PCHAS_1330200	14.0827	1.23446	0.425867	2.8987	0.0037471	0.0331142
PCHAS_0505500	18.1848	1.23539	0.393644	3.13834	0.0016991	0.0189687
PCHAS_0837200	14.0864	1.23573	0.425275	2.90572	0.00366411	0.0328006
PCHAS_1437200	15.8096	1.23574	0.426043	2.9005	0.00372562	0.0330593
PCHAS_0419000	20.3279	1.23723	0.404234	3.06067	0.00220843	0.0229089
PCHAS_0706000	48.5052	1.23774	0.30259	4.09048	4.3e-05	0.000995678
PCHAS_1109000	18.1242	1.24544	0.409666	3.04013	0.00236479	0.0239961
PCHAS_1364300	18.7563	1.25053	0.433532	2.88452	0.00392014	0.0341441
PCHAS_1434400	41.6616	1.25817	0.368355	3.41565	0.000636297	0.00907333
PCHAS_1114600	31.1409	1.26302	0.357662	3.53133	0.000413471	0.00659644
PCHAS_1357600	14.3754	1.26502	0.431437	2.9321	0.00336674	0.0309029
PCHAS_1465300	152.604	1.27508	0.273169	4.66772	3.05e-06	0.00010224
PCHAS_0418600	27.9194	1.27856	0.379188	3.37185	0.000746656	0.0103419
PCHAS_1468000	88.0521	1.28356	0.325175	3.94729	7.9e-05	0.00168317
PCHAS_0728100	16.0022	1.2859	0.427968	3.00467	0.00265868	0.0263753
PCHAS_1339600	9.5534	1.28742	0.47306	2.72147	0.00649914	0.0494143
PCHAS_1223100	38.9606	1.28829	0.327424	3.93462	8.33e-05	0.00175901
PCHAS_0819300	27.6974	1.2911	0.38338	3.36767	0.000758051	0.0104698
PCHAS_1310100	16.501	1.29405	0.412426	3.13764	0.00170313	0.0189699
PCHAS_1344300	18.3746	1.29601	0.396205	3.27107	0.00107143	0.0133144
PCHAS_1220600	29.8388	1.30022	0.361524	3.59651	0.000322518	0.00543224
PCHAS_0522200	10.5143	1.30232	0.466384	2.79238	0.00523217	0.0420837
PCHAS_0815700	27.4897	1.30252	0.377769	3.44793	0.000564908	0.00827504
PCHAS_0524100	49.4317	1.30674	0.338456	3.86088	0.000112979	0.00223827
PCHAS_1128500	13.4478	1.30817	0.450892	2.9013	0.00371622	0.0330593
PCHAS_1348900	12.1622	1.30831	0.452232	2.893	0.0038158	0.0334159
PCHAS_1039700	13.3978	1.31468	0.445679	2.94984	0.00317942	0.0298035
PCHAS_0910000	25.6847	1.31527	0.387419	3.39496	0.000686393	0.00967354
PCHAS_1339500	19.0956	1.32703	0.402564	3.29645	0.000979165	0.0124889
PCHAS_0936000	10.1422	1.32865	0.474824	2.79819	0.00513897	0.041403
PCHAS_0923500	18.8324	1.3313	0.390913	3.40562	0.000660145	0.00935818
PCHAS_1436600	20.1806	1.33743	0.414349	3.22777	0.00124757	0.0147452
PCHAS_0928500	36.094	1.34067	0.346824	3.86555	0.000110839	0.00220492
PCHAS_0919900	28.4175	1.34191	0.383046	3.50326	0.0004596	0.00709811
PCHAS_1343500	88.7842	1.34838	0.257674	5.2329	1.67e-07	8.15e-06
PCHAS_1432800	19.0137	1.3508	0.402348	3.3573	0.000787073	0.0107009
PCHAS_0702500	36.337	1.35309	0.329467	4.10691	4.01e-05	0.000940958
PCHAS_1204900	30.4889	1.35541	0.339705	3.98996	6.61e-05	0.00143896
PCHAS_1334100	52.5116	1.35749	0.31697	4.2827	1.85e-05	0.000487727
PCHAS_0624100	50.676	1.36063	0.315579	4.31152	1.62e-05	0.000445321
PCHAS_0605100	12.0466	1.3629	0.466293	2.92285	0.00346844	0.0315159
PCHAS_1108200	73.1901	1.36427	0.317705	4.29413	1.75e-05	0.000476293
PCHAS_1219000	12.6767	1.36468	0.452062	3.0188	0.00253781	0.0255047
PCHAS_1429500	8.63069	1.36516	0.48566	2.81093	0.00493981	0.0401328
PCHAS_1339400	33.4984	1.36916	0.388118	3.5277	0.000419193	0.00666572
PCHAS_0921900	35.5528	1.37241	0.335854	4.08632	4.38e-05	0.000999358
PCHAS_1201900	6.17923	1.37764	0.506784	2.71841	0.00655973	0.0497013
PCHAS_1113000	52.4119	1.38028	0.331248	4.16691	3.09e-05	0.000753817
PCHAS_0112700	18.9479	1.38262	0.420498	3.28806	0.00100879	0.0126991
PCHAS_1109300	11.8356	1.38322	0.461903	2.99461	0.00274792	0.0269989
PCHAS_1205200	7.37528	1.38482	0.500665	2.76597	0.00567533	0.0443924
PCHAS_1421100	20.8222	1.38485	0.412531	3.35695	0.000788071	0.0107009
PCHAS_1315300	11.876	1.38575	0.449832	3.08059	0.00206589	0.0219077
PCHAS_1229000	134.324	1.38715	0.264702	5.24042	1.6e-07	7.9e-06
PCHAS_0625300	36.6406	1.38797	0.341018	4.07009	4.7e-05	0.0010566
PCHAS_1456500	12.7977	1.3892	0.450647	3.08268	0.00205144	0.0218911
PCHAS_1415400	8.67819	1.3927	0.478116	2.91289	0.00358102	0.0321759
PCHAS_0936700	5.91108	1.39487	0.513316	2.71738	0.00658012	0.0497013
PCHAS_1003800	7.20365	1.39518	0.513582	2.71656	0.00659644	0.049746
PCHAS_0622500	9.48834	1.39944	0.471565	2.96765	0.00300082	0.0286679
PCHAS_1340300	2.35059	1.40077	0.503558	2.78175	0.0054067	0.0429163
PCHAS_0502600	47.6161	1.40606	0.318177	4.41912	9.91e-06	0.000293156
PCHAS_0824800	9.17599	1.40655	0.48498	2.90022	0.00372903	0.0330593
PCHAS_0502750	6.59628	1.40814	0.505496	2.78566	0.00534185	0.0424712
PCHAS_1421200	7.20789	1.40849	0.504849	2.78992	0.00527214	0.0422799
PCHAS_0811000	72.6923	1.40916	0.261453	5.38973	7.06e-08	3.88e-06
PCHAS_0820600	18.6448	1.40921	0.408235	3.45197	0.000556509	0.00820172
PCHAS_1128300	19.6074	1.41315	0.423863	3.33399	0.000856105	0.0112835
PCHAS_0925900	13.1847	1.41715	0.436292	3.24817	0.0011615	0.0140017
PCHAS_0902000	9.05285	1.41757	0.489992	2.89304	0.00381535	0.0334159
PCHAS_0521400	2.67948	1.41789	0.518492	2.73465	0.00624462	0.0478392
PCHAS_1244300	45.1342	1.4204	0.303046	4.68707	2.77e-06	9.37e-05
PCHAS_1358700	27.3631	1.42146	0.394453	3.60361	0.000313825	0.00532292
PCHAS_0607400	20.0948	1.42521	0.406476	3.50625	0.000454473	0.00708684
PCHAS_0309300	39.8869	1.42595	0.330941	4.30878	1.64e-05	0.000448332
PCHAS_0704600	8.07328	1.42933	0.482935	2.95968	0.00307957	0.0291895
PCHAS_1128600	19.5846	1.42974	0.417582	3.42386	0.000617373	0.00887308
PCHAS_1323500	36.7314	1.43101	0.356825	4.0104	6.06e-05	0.0013319
PCHAS_1457400	33.1586	1.43474	0.341223	4.20472	2.61e-05	0.000654738
PCHAS_0517700	31.5224	1.43668	0.362825	3.9597	7.5e-05	0.00160516
PCHAS_1002700	12.4848	1.44372	0.442237	3.26459	0.00109621	0.0134495
PCHAS_1416600	8.92993	1.4463	0.496469	2.91317	0.00357778	0.0321759
PCHAS_0906300	32.8768	1.45225	0.332074	4.37328	1.22e-05	0.000354277
PCHAS_0410600	22.2248	1.45913	0.388046	3.7602	0.000169777	0.00314445
PCHAS_1228800	58.7172	1.45992	0.317596	4.59677	4.29e-06	0.000141102
PCHAS_1316200	12.1378	1.46316	0.443856	3.29647	0.000979081	0.0124889
PCHAS_0929300	7.98034	1.46776	0.491546	2.98601	0.00282645	0.0275714
PCHAS_1119900	58.7475	1.46968	0.320048	4.59206	4.39e-06	0.000143355
PCHAS_1325700	10.4892	1.47002	0.483482	3.04048	0.00236204	0.0239961
PCHAS_0720400	7.08895	1.47012	0.499397	2.94379	0.00324219	0.0302145
PCHAS_1427600	2.35315	1.47526	0.508494	2.90124	0.00371695	0.0330593
PCHAS_1234200	15.9982	1.4762	0.480449	3.07254	0.00212243	0.0222075
PCHAS_1232900	18.6098	1.48452	0.404676	3.66843	0.000244047	0.00432134
PCHAS_0611200	27.3851	1.48681	0.359344	4.13759	3.51e-05	0.000844099
PCHAS_1416500	2.75603	1.48693	0.519628	2.86152	0.0042161	0.0358814
PCHAS_0924800	11.5098	1.48767	0.469911	3.16585	0.00154631	0.0175056
PCHAS_1115300	16.2571	1.49083	0.41914	3.55689	0.00037527	0.00608743
PCHAS_0803400	49.4854	1.49365	0.315971	4.72717	2.28e-06	7.81e-05
PCHAS_1467700	14.2918	1.49879	0.441834	3.39221	0.000693325	0.00974283
PCHAS_1405200	15.0337	1.50071	0.438376	3.42333	0.000618583	0.00887308
PCHAS_1438300	6.97718	1.50306	0.507748	2.96025	0.00307393	0.0291895
PCHAS_1137300	88.2989	1.50452	0.284722	5.28416	1.26e-07	6.43e-06
PCHAS_1108500	4.26111	1.50542	0.525744	2.86342	0.00419101	0.0357308
PCHAS_1024500	2.88773	1.50611	0.519706	2.898	0.00375551	0.033128
PCHAS_0108900	14.1749	1.50739	0.451539	3.33835	0.000842786	0.0112232
PCHAS_0836700	69.6023	1.5082	0.279344	5.39906	6.7e-08	3.72e-06
PCHAS_0934500	35.0664	1.51081	0.35544	4.25053	2.13e-05	0.000545452
PCHAS_1146000	11.3171	1.51143	0.464759	3.25207	0.00114566	0.0139149
PCHAS_0403000	9.75287	1.51316	0.482594	3.13547	0.00171581	0.0190672
PCHAS_0410300	43.1412	1.51378	0.386278	3.9189	8.9e-05	0.00184554
PCHAS_0926600	9.80849	1.51394	0.466931	3.24232	0.00118561	0.0142287
PCHAS_0932400	5.06803	1.5191	0.523865	2.8998	0.00373405	0.0330593
PCHAS_1147000	53.5048	1.51978	0.297325	5.11153	3.2e-07	1.38e-05
PCHAS_1242200	51.2822	1.52222	0.36393	4.18274	2.88e-05	0.000710356
PCHAS_1439700	11.7275	1.52293	0.452438	3.36605	0.000762516	0.0105014
PCHAS_0812600	2.46043	1.52451	0.510927	2.98381	0.00284683	0.0275783
PCHAS_0302400	7.36101	1.52487	0.496699	3.07	0.00214057	0.0223007
PCHAS_0515000	342.256	1.52572	0.317977	4.7982	1.6e-06	5.88e-05
PCHAS_1461800	19.5294	1.5274	0.400657	3.81223	0.000137718	0.00265231
PCHAS_1018100	19.2894	1.53616	0.400473	3.83588	0.000125116	0.00244862
PCHAS_1105700	7.05119	1.53711	0.511755	3.0036	0.00266808	0.0263753
PCHAS_0911500	3.17956	1.54808	0.520059	2.97674	0.00291329	0.0280535
PCHAS_0205900	6.8608	1.55137	0.504588	3.07452	0.00210839	0.0221083
PCHAS_1033900	12.4397	1.55206	0.485948	3.19388	0.00140377	0.016234
PCHAS_0501200	34.5251	1.55324	0.373593	4.15758	3.22e-05	0.000777383
PCHAS_1020800	9.90474	1.55375	0.487339	3.18824	0.00143144	0.016436
PCHAS_0614900	29.9403	1.55589	0.345026	4.5095	6.5e-06	0.000201359
PCHAS_0912300	9.64763	1.55834	0.481273	3.23795	0.00120394	0.01437
PCHAS_1032900	18.9531	1.55887	0.393623	3.96031	7.49e-05	0.00160516
PCHAS_0727500	50.2914	1.55965	0.303525	5.13846	2.77e-07	1.24e-05
PCHAS_0403400	11.1184	1.56092	0.494575	3.15609	0.001599	0.0179757
PCHAS_0418500	16.4666	1.56291	0.427933	3.65222	0.000259978	0.00448834
PCHAS_0314600	11.2731	1.56409	0.463519	3.37438	0.000739829	0.0103064
PCHAS_0726000	7.12677	1.56924	0.506915	3.09567	0.00196372	0.0212839
PCHAS_1353600	150.661	1.57864	0.496895	3.17701	0.00148804	0.0169651
PCHAS_0910600	8.2982	1.57983	0.489929	3.22462	0.00126142	0.0148724
PCHAS_1132600	19.557	1.57989	0.446132	3.5413	0.000398153	0.00637309
PCHAS_1463000	22.4925	1.58047	0.390495	4.04735	5.18e-05	0.00115926
PCHAS_0722200	25.3791	1.5812	0.36593	4.32104	1.55e-05	0.000428972
PCHAS_0101100	6.32064	1.58146	0.506721	3.12098	0.00180251	0.0197581
PCHAS_0519400	8.59331	1.58469	0.490556	3.23039	0.0012362	0.0146466
PCHAS_0418100	31.274	1.58741	0.358501	4.42792	9.51e-06	0.000283918
PCHAS_0709200	29.5268	1.59003	0.356461	4.4606	8.17e-06	0.000248481
PCHAS_1318600	65.8074	1.59729	0.312933	5.10426	3.32e-07	1.42e-05
PCHAS_0825800	15.7835	1.59917	0.446265	3.58346	0.000339068	0.0056082
PCHAS_0705000	26.3603	1.60113	0.392549	4.07881	4.53e-05	0.00102734
PCHAS_1037400	39.558	1.60114	0.321844	4.97488	6.53e-07	2.7e-05
PCHAS_1113700	4.09537	1.60216	0.525836	3.04687	0.00231234	0.023582
PCHAS_1308400	87.7151	1.61017	0.264439	6.08901	1.14e-09	8.32e-08
PCHAS_0610400	37.4036	1.61344	0.377332	4.27593	1.9e-05	0.000500055
PCHAS_1323400	7.16101	1.61521	0.505598	3.19465	0.00140003	0.0162296
PCHAS_1025700	43.6333	1.62041	0.306419	5.28821	1.24e-07	6.35e-06
PCHAS_0316900	7.13659	1.62442	0.504525	3.2197	0.00128325	0.015093
PCHAS_0702300	8.00794	1.62535	0.493453	3.29384	0.000988292	0.0125721
PCHAS_0826000	7.51797	1.62867	0.51055	3.19002	0.00142262	0.0163737
PCHAS_0206000	15.3548	1.63098	0.427339	3.8166	0.000135303	0.00261622
PCHAS_0723100	35.6356	1.6312	0.344962	4.72865	2.26e-06	7.8e-05
PCHAS_1358400	11.5728	1.63244	0.45366	3.59838	0.000320206	0.00541215
PCHAS_1247900	26.2795	1.63498	0.374164	4.3697	1.24e-05	0.000358002
PCHAS_0623800	37.3049	1.63583	0.356944	4.58288	4.59e-06	0.00014879
PCHAS_1201800	13.6981	1.64191	0.446804	3.67479	0.00023805	0.00423063
PCHAS_0728300	11.0747	1.64407	0.457603	3.59278	0.000327168	0.00545355
PCHAS_1016200	38.6991	1.64486	0.340615	4.82908	1.37e-06	5.18e-05
PCHAS_1418700	15.3252	1.64497	0.450801	3.649	0.00026326	0.00452883
PCHAS_1370900	12.7144	1.64716	0.445224	3.69962	0.000215925	0.00388023
PCHAS_1361900	6.25261	1.6571	0.508744	3.25723	0.00112506	0.0137019
PCHAS_1301700	7.61179	1.65732	0.495515	3.34465	0.000823866	0.0110983
PCHAS_1460600	12.5842	1.66063	0.449683	3.69288	0.000221731	0.0039698
PCHAS_0608500	6.4212	1.66128	0.524589	3.16682	0.00154116	0.0174882
PCHAS_0307300	49.3077	1.66269	0.312001	5.32914	9.87e-08	5.3e-06
PCHAS_1109400	67.3641	1.66386	0.278741	5.9692	2.38e-09	1.67e-07
PCHAS_1214900	41.3807	1.66392	0.321755	5.1714	2.32e-07	1.1e-05
PCHAS_1138400	9.69123	1.66696	0.48916	3.40781	0.000654875	0.00931078
PCHAS_0710100	21.9223	1.67171	0.450241	3.71291	0.000204891	0.00369567
PCHAS_1363400	9.22628	1.67889	0.479113	3.50416	0.000458054	0.00709811
PCHAS_1225000	19.0152	1.67963	0.408866	4.10802	3.99e-05	0.000940958
PCHAS_1321900	19.1753	1.68669	0.412458	4.08937	4.33e-05	0.000995701
PCHAS_1342700	33.0669	1.69002	0.403243	4.19108	2.78e-05	0.000691787
PCHAS_0623000	19.5115	1.69349	0.395298	4.28407	1.84e-05	0.000487727
PCHAS_1431100	6.89725	1.6961	0.51249	3.30953	0.000934514	0.0121688
PCHAS_0617000	10.4202	1.69646	0.476465	3.56051	0.00037014	0.00602443
PCHAS_0802100	20.8403	1.70229	0.398613	4.27055	1.95e-05	0.000509507
PCHAS_1456200	5.12236	1.70253	0.52567	3.23877	0.00120045	0.0143638
PCHAS_0614100	58.0689	1.70279	0.349687	4.86946	1.12e-06	4.29e-05
PCHAS_0112800	17.5966	1.70476	0.417023	4.08793	4.35e-05	0.000997134
PCHAS_1364200	6.80811	1.7058	0.507233	3.36295	0.000771147	0.0105601
PCHAS_1008800	7.49907	1.70659	0.50712	3.36525	0.000764733	0.010502
PCHAS_0202900	72.8806	1.70717	0.355827	4.79775	1.6e-06	5.88e-05
PCHAS_0712000	7.83093	1.71329	0.512266	3.34453	0.000824221	0.0110983
PCHAS_1466400	7.90385	1.7185	0.49087	3.50092	0.000463648	0.00713782
PCHAS_1114900	71.5855	1.73243	0.282257	6.13778	8.37e-10	6.32e-08
PCHAS_1226500	29.0247	1.73863	0.405949	4.28289	1.84e-05	0.000487727
PCHAS_1448200	6.71783	1.73904	0.51203	3.39636	0.000682877	0.00965213
PCHAS_1416300	19.7557	1.74275	0.418513	4.16414	3.13e-05	0.000759167
PCHAS_0914100	10.614	1.75004	0.46944	3.72793	0.000193058	0.003535
PCHAS_1355900	26.72	1.75719	0.39663	4.43031	9.41e-06	0.000282533
PCHAS_1212700	19.4821	1.76008	0.438588	4.01306	5.99e-05	0.00132299
PCHAS_0111100	43.1107	1.76025	0.334922	5.25569	1.47e-07	7.43e-06
PCHAS_1118000	26.0508	1.76043	0.358739	4.90726	9.24e-07	3.63e-05
PCHAS_1432200	11.6156	1.76477	0.478657	3.68691	0.000226994	0.00404903
PCHAS_0611900	43.8998	1.76735	0.307781	5.74225	9.34e-09	6.17e-07
PCHAS_1010100	27.7446	1.771	0.371999	4.76076	1.93e-06	6.91e-05
PCHAS_0703800	19.1121	1.77456	0.414247	4.28381	1.84e-05	0.000487727
PCHAS_0812900	7.06687	1.77477	0.509845	3.481	0.000499537	0.00758949
PCHAS_1433700	205.16	1.77486	0.198232	8.95343	3.45e-19	5.74e-17
PCHAS_1115600	4.2915	1.77491	0.525919	3.37488	0.000738486	0.0103064
PCHAS_1465600	42.6529	1.77852	0.338944	5.24723	1.54e-07	7.69e-06
PCHAS_0725100	42.7558	1.78467	0.336713	5.30027	1.16e-07	6.08e-06
PCHAS_1467100	19.9129	1.79345	0.422665	4.24319	2.2e-05	0.000557713
PCHAS_1447000	22.066	1.79816	0.390465	4.60517	4.12e-06	0.000136452
PCHAS_0417500	15.9341	1.81014	0.469137	3.85845	0.000114106	0.00225139
PCHAS_1334000	13.8913	1.81381	0.454557	3.99028	6.6e-05	0.00143896
PCHAS_1124800	8.55676	1.8247	0.501904	3.63556	0.000277379	0.00472131
PCHAS_1368200	6.85127	1.83325	0.517186	3.54467	0.000393108	0.00631324
PCHAS_0834900	5.3486	1.83501	0.520634	3.52457	0.000424168	0.00672271
PCHAS_0501400	22.9997	1.83538	0.373485	4.9142	8.91e-07	3.53e-05
PCHAS_1416400	12.4181	1.84127	0.451939	4.07415	4.62e-05	0.0010432
PCHAS_0900900	28.3915	1.8471	0.3725	4.95865	7.1e-07	2.88e-05
PCHAS_1010500	23.6609	1.84864	0.42597	4.33983	1.43e-05	0.000403104
PCHAS_1231900	26.2113	1.85178	0.404226	4.58104	4.63e-06	0.000149102
PCHAS_0714900	29.7633	1.85776	0.377672	4.91898	8.7e-07	3.48e-05
PCHAS_1003000	11.2415	1.85976	0.49046	3.79187	0.000149514	0.00285673
PCHAS_0406800	4.67711	1.86539	0.525235	3.55153	0.000382992	0.00617127
PCHAS_1029000	34.697	1.86743	0.365227	5.11306	3.17e-07	1.38e-05
PCHAS_0106900	31.8489	1.86855	0.381218	4.90153	9.51e-07	3.71e-05
PCHAS_0503400	19.9367	1.87273	0.430275	4.35241	1.35e-05	0.000382886
PCHAS_1438600	52.0589	1.88678	0.341738	5.52113	3.37e-08	1.99e-06
PCHAS_1345100	7.65847	1.88773	0.500333	3.77294	0.000161332	0.00304187
PCHAS_0708300	26.6827	1.89025	0.405508	4.66144	3.14e-06	0.000104682
PCHAS_1135400	8.35633	1.89043	0.505551	3.73934	0.000184505	0.00339125
PCHAS_1423300	28.2182	1.89559	0.403414	4.69887	2.62e-06	8.91e-05
PCHAS_0800700	48.4668	1.89828	0.305905	6.20544	5.45e-10	4.25e-08
PCHAS_0902600	7.42265	1.90361	0.502329	3.78958	0.000150905	0.00287195
PCHAS_0501700	5.95244	1.90557	0.520067	3.66409	0.000248223	0.00437924
PCHAS_0105200	25.9973	1.92125	0.398332	4.82323	1.41e-06	5.29e-05
PCHAS_1131100	56.0459	1.93002	0.299857	6.43648	1.22e-10	1e-08
PCHAS_1320500	45.3262	1.93637	0.36208	5.34792	8.9e-08	4.83e-06
PCHAS_0831000	22.5949	1.9371	0.42352	4.5738	4.79e-06	0.000153204
PCHAS_0522500	5.79207	1.95265	0.524336	3.72405	0.000196053	0.0035763
PCHAS_1036000	78.8674	1.95548	0.283721	6.89225	5.49e-12	5.31e-10
PCHAS_1305800	13.1658	1.97246	0.450252	4.38079	1.18e-05	0.000344342
PCHAS_1036200	33.8685	1.9749	0.355674	5.55255	2.82e-08	1.68e-06
PCHAS_0821900	10.9287	1.9858	0.481125	4.12741	3.67e-05	0.000877954
PCHAS_1452500	72.9238	1.98901	0.27892	7.13112	9.96e-13	1e-10
PCHAS_1145300	162.628	1.99791	0.244437	8.17354	2.99e-16	3.91e-14
PCHAS_0300700	14.7316	2.00055	0.449121	4.45436	8.41e-06	0.00025422
PCHAS_0519600	33.2156	2.00113	0.387225	5.16788	2.37e-07	1.11e-05
PCHAS_0711600	23.5326	2.01203	0.38025	5.29134	1.21e-07	6.31e-06
PCHAS_1357100	39.5187	2.03153	0.350556	5.79516	6.83e-09	4.58e-07
PCHAS_1303900	125.973	2.03222	0.259832	7.82129	5.23e-15	6.32e-13
PCHAS_0403600	31.0558	2.03318	0.363681	5.59057	2.26e-08	1.38e-06
PCHAS_1248200	5.00941	2.0349	0.522995	3.89086	9.99e-05	0.00200623
PCHAS_0306600	27.3431	2.03842	0.391177	5.211	1.88e-07	8.99e-06
PCHAS_0925700	34.6516	2.03943	0.349145	5.8412	5.18e-09	3.58e-07
PCHAS_0626200	5.64569	2.03976	0.518764	3.93197	8.43e-05	0.00177075
PCHAS_0917300	13.6304	2.04186	0.455787	4.47985	7.47e-06	0.000229981
PCHAS_1136900	6.79586	2.0568	0.509865	4.03401	5.48e-05	0.0012159
PCHAS_0111400	8.08699	2.06865	0.502147	4.11962	3.79e-05	0.000903679
PCHAS_0808300	14.9296	2.07743	0.435138	4.77419	1.8e-06	6.51e-05
PCHAS_0933200	22.8806	2.08909	0.404371	5.16626	2.39e-07	1.11e-05
PCHAS_1137400	56.5962	2.09671	0.30537	6.86613	6.6e-12	6.25e-10
PCHAS_0504500	32.0432	2.09971	0.369372	5.68453	1.31e-08	8.24e-07
PCHAS_0837900	83.8506	2.11585	0.284586	7.43481	1.05e-13	1.18e-11
PCHAS_1302200	6.84701	2.12184	0.515634	4.11502	3.87e-05	0.000917399
PCHAS_0615000	14.9572	2.12967	0.449404	4.73888	2.15e-06	7.58e-05
PCHAS_0416900	283.943	2.1375	0.213803	9.99754	1.56e-23	2.9e-21
PCHAS_1439600	59.3024	2.14852	0.318407	6.74771	1.5e-11	1.32e-09
PCHAS_0600400	23.0337	2.15866	0.391759	5.51017	3.58e-08	2.09e-06
PCHAS_1338300	17.3715	2.16071	0.431765	5.00436	5.6e-07	2.36e-05
PCHAS_1461600	298.642	2.16369	0.206164	10.495	9.1e-26	2.32e-23
PCHAS_0833300	65.5026	2.16892	0.297868	7.2815	3.3e-13	3.55e-11
PCHAS_0812300	14.9322	2.19394	0.463383	4.73461	2.19e-06	7.69e-05
PCHAS_1327100	6.86487	2.19453	0.515827	4.25439	2.1e-05	0.000538985
PCHAS_1339300	13.16	2.19742	0.464395	4.73178	2.23e-06	7.74e-05
PCHAS_1322800	117.912	2.20687	0.303216	7.2782	3.38e-13	3.56e-11
PCHAS_1417500	98.2882	2.23793	0.253873	8.81518	1.19e-18	1.86e-16
PCHAS_1342100	28.264	2.24398	0.364655	6.15372	7.57e-10	5.81e-08
PCHAS_0703100	36.7243	2.25268	0.395904	5.68997	1.27e-08	8.19e-07
PCHAS_0301000	14.9657	2.27665	0.445395	5.11153	3.2e-07	1.38e-05
PCHAS_1433400	25.7624	2.28406	0.40542	5.6338	1.76e-08	1.09e-06
PCHAS_0933100	15.4201	2.33544	0.45846	5.09409	3.5e-07	1.49e-05
PCHAS_1145400	391.597	2.34897	0.256203	9.16841	4.8e-20	8.59e-18
PCHAS_1102800	65.392	2.35061	0.295352	7.95867	1.74e-15	2.21e-13
PCHAS_0519300	32.2538	2.46202	0.39471	6.23753	4.45e-10	3.52e-08
PCHAS_1101100	7.55851	2.46322	0.515585	4.77753	1.77e-06	6.45e-05
PCHAS_1368400	14.4975	2.46375	0.464568	5.30331	1.14e-07	6.04e-06
PCHAS_0831300	152.596	2.46936	0.291844	8.46123	2.65e-17	3.76e-15
PCHAS_0624800	310.645	2.4696	0.244263	10.1104	4.97e-24	1e-21
PCHAS_1225600	59.3486	2.51452	0.317714	7.91441	2.48e-15	3.08e-13
PCHAS_0830500	444.07	2.51743	0.198256	12.6979	6.08e-37	2.94e-34
PCHAS_1240500	10.6019	2.51816	0.490745	5.1313	2.88e-07	1.28e-05
PCHAS_0626300	17.9125	2.58298	0.454329	5.68525	1.31e-08	8.24e-07
PCHAS_1402800	19.4768	2.59196	0.432899	5.98744	2.13e-09	1.52e-07
PCHAS_1402600	228.667	2.66622	0.212748	12.5323	4.97e-36	1.85e-33
PCHAS_0836900	124.534	2.73728	0.261808	10.4553	1.39e-25	3.35e-23
PCHAS_1445500	124.084	2.7373	0.248136	11.0314	2.7e-28	8.14e-26
PCHAS_1300501	10.9086	2.76004	0.501782	5.50048	3.79e-08	2.15e-06
PCHAS_1456000	70.9737	2.76206	0.315023	8.76781	1.82e-18	2.67e-16
PCHAS_0307200	73.096	2.77253	0.314167	8.82502	1.09e-18	1.76e-16
PCHAS_0836600	14.0123	2.85732	0.46629	6.12777	8.91e-10	6.63e-08
PCHAS_1041900	96.8468	2.87529	0.27915	10.3001	7.04e-25	1.48e-22
PCHAS_1302300	782.821	2.94275	0.195633	15.0422	3.88e-51	3.76e-48
PCHAS_0524500	458.676	2.95392	0.240501	12.2824	1.13e-34	3.89e-32
PCHAS_1402500	714.093	2.95395	0.219469	13.4596	2.71e-41	1.63e-38
PCHAS_0838000	9.77468	2.97872	0.518917	5.74027	9.45e-09	6.17e-07
PCHAS_1201300	345.415	2.98683	0.249752	11.9592	5.81e-33	1.87e-30
PCHAS_0519500	21.4737	3.07756	0.42973	7.16163	7.97e-13	8.2e-11
PCHAS_1301900	193.32	3.14105	0.234752	13.3802	7.89e-41	4.24e-38
PCHAS_1370300	29.3899	3.336	0.435222	7.66505	1.79e-14	2.11e-12
PCHAS_0301800	18.7789	4.06288	0.487453	8.33491	7.76e-17	1.04e-14
PCHAS_0301600	47.4539	4.23222	0.406876	10.4018	2.43e-25	5.35e-23
PCHAS_0301900	34.9951	4.64256	0.444478	10.445	1.55e-25	3.56e-23
PCHAS_0301700	158.827	4.70828	0.317568	14.8261	9.94e-50	8.01e-47

## Sheet: DE_GenesD3ZT10.5
Gene_ID	baseMean	log2FoldChange	lfcSE	stat	pvalue	padj
PCHAS_0301900	317.311	6.99239	0.400754	17.4481	3.56e-68	8.81e-65
PCHAS_0301800	81.9234	5.95435	0.492268	12.0957	1.11e-33	1.38e-30
PCHAS_0301600	250.79	4.76893	0.321251	14.8449	7.51e-50	1.24e-46
PCHAS_0301700	1606.98	3.87325	0.410462	9.43631	3.86e-21	1.91e-18
PCHAS_0831300	373.339	3.46957	0.369097	9.40016	5.45e-21	2.45e-18
PCHAS_1302300	381.302	3.38935	0.286743	11.8202	3.07e-32	3.04e-29
PCHAS_0519300	47.5623	3.32147	0.406747	8.16595	3.19e-16	9.88e-14
PCHAS_1301900	184.994	3.26528	0.367797	8.87794	6.81e-19	2.81e-16
PCHAS_0837900	48.5476	3.21176	0.393318	8.1658	3.19e-16	9.88e-14
PCHAS_0300700	41.617	3.20118	0.404821	7.90764	2.62e-15	7.21e-13
PCHAS_0626300	78.2479	3.09592	0.391121	7.91551	2.46e-15	7.17e-13
PCHAS_0519500	33.3967	3.0307	0.496706	6.10161	1.05e-09	1.68e-07
PCHAS_0501200	25.0006	2.92802	0.488184	5.99777	2e-09	2.91e-07
PCHAS_1041900	55.1093	2.88104	0.378523	7.61128	2.71e-14	6.72e-12
PCHAS_0307200	185.699	2.85617	0.388381	7.35404	1.92e-13	4.33e-11
PCHAS_0112800	25.1357	2.7154	0.501295	5.41677	6.07e-08	6.26e-06
PCHAS_1353600	531.908	2.61084	0.312923	8.34341	7.22e-17	2.55e-14
PCHAS_0626200	10.0972	2.55611	0.555492	4.60153	4.19e-06	0.000253172
PCHAS_0838000	10.0728	2.53081	0.538377	4.70081	2.59e-06	0.000166586
PCHAS_0200061	11.0602	2.47579	0.52378	4.72678	2.28e-06	0.000150549
PCHAS_1300501	43.1741	2.42246	0.375973	6.44316	1.17e-10	2e-08
PCHAS_1016200	61.6086	2.31659	0.402064	5.76175	8.32e-09	1.03e-06
PCHAS_1339400	69.8389	2.29922	0.427533	5.37787	7.54e-08	7.46e-06
PCHAS_0937500	533.388	2.29221	0.352094	6.51021	7.5e-11	1.33e-08
PCHAS_0922700	16.6374	2.28294	0.515856	4.42553	9.62e-06	0.000490951
PCHAS_0519400	8.38182	2.27298	0.553356	4.10762	4e-05	0.00163534
PCHAS_0930800	12.966	2.26657	0.51985	4.36003	1.3e-05	0.000624958
PCHAS_1036200	72.0979	2.26086	0.38775	5.83071	5.52e-09	7.19e-07
PCHAS_0836900	335.81	2.24845	0.29805	7.54385	4.56e-14	1.08e-11
PCHAS_1114600	55.2981	2.24142	0.426164	5.25951	1.44e-07	1.3e-05
PCHAS_0519600	112.679	2.21722	0.390458	5.6785	1.36e-08	1.64e-06
PCHAS_0831000	40.5532	2.20306	0.414076	5.32043	1.04e-07	9.67e-06
PCHAS_0703700	12.2255	2.20054	0.551395	3.99087	6.58e-05	0.00244882
PCHAS_1201300	1329.88	2.17602	0.366279	5.94087	2.84e-09	3.9e-07
PCHAS_1322800	247.322	2.16714	0.359195	6.03332	1.61e-09	2.48e-07
PCHAS_1360300	106.302	2.15582	0.35925	6.00089	1.96e-09	2.91e-07
PCHAS_1427700	12.5197	2.15027	0.510826	4.2094	2.56e-05	0.00112166
PCHAS_0703100	87.3578	2.148	0.397264	5.40699	6.41e-08	6.47e-06
PCHAS_1461800	37.9424	2.08527	0.388819	5.36309	8.18e-08	7.79e-06
PCHAS_1342700	65.7769	2.07092	0.414884	4.99155	5.99e-07	4.71e-05
PCHAS_1221500	10.74	2.06081	0.529423	3.89256	9.92e-05	0.00345771
PCHAS_0723100	76.6899	2.05847	0.356984	5.76628	8.1e-09	1.03e-06
PCHAS_1343500	143.21	2.0546	0.349466	5.87927	4.12e-09	5.51e-07
PCHAS_1445500	496.462	2.05171	0.311943	6.57719	4.79e-11	8.79e-09
PCHAS_0301000	36.1777	2.04465	0.399367	5.11973	3.06e-07	2.52e-05
PCHAS_1247900	25.2079	2.042	0.438066	4.66141	3.14e-06	0.00019432
PCHAS_0205900	15.6201	2.03396	0.508256	4.00183	6.29e-05	0.00239328
PCHAS_0503400	43.0632	2.03154	0.385796	5.26583	1.4e-07	1.28e-05
PCHAS_0314800	83.376	2.02133	0.369923	5.4642	4.65e-08	4.9e-06
PCHAS_1320500	94.1141	2.01272	0.384306	5.23729	1.63e-07	1.44e-05
PCHAS_1416300	48.1857	1.96038	0.385839	5.08082	3.76e-07	3.05e-05
PCHAS_0202900	156.803	1.95307	0.392131	4.98065	6.34e-07	4.83e-05
PCHAS_0712000	11.1406	1.94075	0.527659	3.67804	0.000235031	0.00724084
PCHAS_0909600	5.93874	1.94043	0.574944	3.37499	0.000738193	0.0185451
PCHAS_1438600	91.827	1.93974	0.345603	5.61261	1.99e-08	2.34e-06
PCHAS_0823500	30.311	1.9268	0.429288	4.48835	7.18e-06	0.000385888
PCHAS_1132600	41.1778	1.92573	0.460372	4.18298	2.88e-05	0.00124926
PCHAS_1119900	104.153	1.92421	0.351533	5.47376	4.41e-08	4.74e-06
PCHAS_0709200	82.3435	1.91924	0.388804	4.93628	7.96e-07	5.88e-05
PCHAS_1303900	253.808	1.91483	0.346167	5.53152	3.17e-08	3.57e-06
PCHAS_0625300	129.349	1.91023	0.425061	4.49401	6.99e-06	0.00038442
PCHAS_0916700	57.0897	1.86628	0.385804	4.83738	1.32e-06	9.17e-05
PCHAS_0808300	47.083	1.82396	0.411884	4.42832	9.5e-06	0.000489678
PCHAS_1439600	108.732	1.82329	0.361997	5.03675	4.74e-07	3.78e-05
PCHAS_0802100	41.173	1.81552	0.488323	3.71787	0.000200906	0.00629422
PCHAS_0825800	33.5154	1.80086	0.464902	3.87364	0.000107221	0.00371151
PCHAS_0403600	57.769	1.79969	0.371009	4.8508	1.23e-06	8.7e-05
PCHAS_1421100	42.7406	1.79179	0.383462	4.67266	2.97e-06	0.000188689
PCHAS_0837100	95.83	1.79075	0.347741	5.14967	2.61e-07	2.19e-05
PCHAS_0113500	10.1093	1.78365	0.520745	3.42519	0.000614369	0.0161762
PCHAS_1357100	85.8696	1.7765	0.415704	4.27347	1.92e-05	0.000873975
PCHAS_0401700	39.748	1.7707	0.373102	4.74589	2.08e-06	0.000138861
PCHAS_1419000	32.2917	1.7668	0.468748	3.76919	0.00016378	0.00536894
PCHAS_0524100	77.1048	1.7652	0.32848	5.37383	7.71e-08	7.48e-06
PCHAS_0806600	6.91465	1.75636	0.559486	3.13924	0.00169389	0.0348139
PCHAS_0610400	88.9514	1.75477	0.383069	4.58081	4.63e-06	0.000276239
PCHAS_0837200	36.4787	1.75249	0.392818	4.46133	8.15e-06	0.000424418
PCHAS_0623000	34.1923	1.74666	0.423907	4.12039	3.78e-05	0.00157335
PCHAS_1036000	157.148	1.74561	0.357817	4.87849	1.07e-06	7.78e-05
PCHAS_0707100	107.504	1.74216	0.387912	4.49111	7.09e-06	0.000385405
PCHAS_1041500	17.8008	1.73917	0.504133	3.44983	0.00056093	0.0150087
PCHAS_1359500	58.7663	1.73316	0.392468	4.41606	1.01e-05	0.000507714
PCHAS_1361900	9.06331	1.73132	0.530042	3.26638	0.00108932	0.0247662
PCHAS_0110400	6.48062	1.72853	0.557809	3.09878	0.00194316	0.0381692
PCHAS_0410600	56.8146	1.72484	0.349404	4.93651	7.95e-07	5.88e-05
PCHAS_0103300	13.2764	1.72062	0.511465	3.36411	0.000767919	0.019006
PCHAS_1358700	64.6146	1.7192	0.430371	3.99468	6.48e-05	0.00242928
PCHAS_1434400	33.619	1.71626	0.4155	4.13059	3.62e-05	0.00153084
PCHAS_1100750	46.3906	1.71304	0.391308	4.37774	1.2e-05	0.000593579
PCHAS_1302200	7.63718	1.71045	0.548719	3.11718	0.00182593	0.0362986
PCHAS_1136900	16.8531	1.70773	0.491949	3.47136	0.000517829	0.0140838
PCHAS_0519000	10.3377	1.7065	0.511809	3.33425	0.000855305	0.0203233
PCHAS_1439700	18.1936	1.70594	0.507888	3.3589	0.000782547	0.0191763
PCHAS_1204900	57.1807	1.70512	0.45081	3.78234	0.000155359	0.00519614
PCHAS_0600400	37.1092	1.70455	0.377981	4.50962	6.49e-06	0.000369416
PCHAS_1447900	55.6848	1.701	0.389911	4.36254	1.29e-05	0.000624958
PCHAS_1318600	126.791	1.69545	0.375079	4.52025	6.18e-06	0.000356492
PCHAS_1107400	8.0879	1.69389	0.547884	3.09169	0.00199022	0.0386337
PCHAS_1322300	41.5115	1.69072	0.362418	4.66512	3.08e-06	0.000193264
PCHAS_0112700	44.7933	1.68493	0.387217	4.35137	1.35e-05	0.000637792
PCHAS_0515000	699.349	1.68275	0.405706	4.14772	3.36e-05	0.00144539
PCHAS_1365000	31.6699	1.67789	0.420606	3.98922	6.63e-05	0.00244882
PCHAS_0912300	16.5593	1.67717	0.505905	3.31519	0.000915803	0.0212827
PCHAS_0933600	24.574	1.67517	0.460837	3.63505	0.000277925	0.00823789
PCHAS_0906300	54.5862	1.67097	0.34313	4.86979	1.12e-06	8.01e-05
PCHAS_0721300	93.7858	1.6693	0.372095	4.48621	7.25e-06	0.000385888
PCHAS_1001500	258.368	1.65877	0.360201	4.60513	4.12e-06	0.000251903
PCHAS_1039600	37.0834	1.65578	0.440938	3.75514	0.000173244	0.00556855
PCHAS_1345100	24.067	1.65444	0.412143	4.01424	5.96e-05	0.00232446
PCHAS_1447000	58.6857	1.64367	0.36367	4.51967	6.19e-06	0.000356492
PCHAS_1462800	10.8302	1.64226	0.51976	3.15965	0.00157961	0.0329021
PCHAS_0624100	102.066	1.64151	0.402454	4.07876	4.53e-05	0.00182212
PCHAS_1231900	57.7822	1.64	0.4002	4.09794	4.17e-05	0.0016913
PCHAS_1459850	30.2357	1.63764	0.486052	3.36927	0.000753681	0.0187473
PCHAS_1466200	10.9515	1.6348	0.535351	3.05369	0.00226044	0.042421
PCHAS_1038300	11.7282	1.62902	0.526312	3.09515	0.0019671	0.0384868
PCHAS_1327100	9.02536	1.62081	0.530912	3.05289	0.00226652	0.042421
PCHAS_1424700	40.0167	1.61356	0.377533	4.27395	1.92e-05	0.000873975
PCHAS_0517700	60.4088	1.60919	0.41846	3.84551	0.0001203	0.0041068
PCHAS_1345000	22.0755	1.60844	0.482067	3.33655	0.000848261	0.0203233
PCHAS_1240500	22.374	1.60155	0.435496	3.67752	0.00023551	0.00724084
PCHAS_1366100	13.8632	1.59421	0.513973	3.10173	0.00192394	0.0379421
PCHAS_1353700	126.881	1.59392	0.330905	4.81685	1.46e-06	0.000100269
PCHAS_0717000	23.0638	1.58974	0.468659	3.39209	0.000693607	0.0176216
PCHAS_1114800	29.9052	1.58653	0.4554	3.48381	0.000494334	0.0135191
PCHAS_1114900	135.157	1.58555	0.305808	5.1848	2.16e-07	1.85e-05
PCHAS_0403400	20.6155	1.58474	0.47542	3.33334	0.000858096	0.0203233
PCHAS_0900065	40.2923	1.56745	0.3907	4.01191	6.02e-05	0.00232921
PCHAS_1465300	264.543	1.56512	0.343683	4.55396	5.26e-06	0.000310228
PCHAS_0811000	139.15	1.56345	0.346875	4.50725	6.57e-06	0.000369416
PCHAS_1450200	119.884	1.56024	0.383406	4.06942	4.71e-05	0.00188138
PCHAS_1321900	44.4186	1.56008	0.348531	4.47615	7.6e-06	0.000400213
PCHAS_1339500	44.1239	1.5583	0.417093	3.7361	0.000186899	0.00593046
PCHAS_1032900	27.7824	1.55824	0.438914	3.55021	0.000384922	0.0109504
PCHAS_1316500	23.334	1.55172	0.428595	3.62048	0.000294061	0.00861304
PCHAS_0605100	28.8887	1.55153	0.440116	3.52527	0.000423057	0.0118985
PCHAS_1438300	16.1853	1.54992	0.515419	3.00711	0.00263743	0.0461317
PCHAS_0212400	31.2724	1.54531	0.402918	3.8353	0.000125413	0.00425201
PCHAS_1333800	28.9948	1.54229	0.451053	3.41931	0.00062781	0.0164427
PCHAS_1451300	238.854	1.54023	0.36508	4.21888	2.46e-05	0.00108511
PCHAS_1451600	42.5584	1.53764	0.382703	4.01785	5.87e-05	0.00230735
PCHAS_0911700	32.4128	1.53264	0.421286	3.638	0.000274763	0.00819325
PCHAS_0933200	43.886	1.53072	0.436998	3.5028	0.00046039	0.012803
PCHAS_0414300	38.7465	1.52681	0.388099	3.93407	8.35e-05	0.00295301
PCHAS_0919000	79.0186	1.51669	0.352381	4.30413	1.68e-05	0.000775545
PCHAS_0830700	46.3418	1.50984	0.346664	4.35535	1.33e-05	0.000632337
PCHAS_0704200	29.0153	1.50776	0.438193	3.44085	0.000579881	0.0153498
PCHAS_1130900	29.7095	1.50748	0.442333	3.40801	0.000654374	0.0170482
PCHAS_1433400	34.6885	1.50678	0.405071	3.7198	0.000199383	0.00628628
PCHAS_0418500	40.7376	1.49885	0.451136	3.32238	0.000892534	0.0208398
PCHAS_1364300	35.318	1.4892	0.410836	3.62479	0.000289194	0.00852089
PCHAS_1131800	66.5993	1.48391	0.379713	3.90799	9.31e-05	0.00326729
PCHAS_1411100	20.8713	1.48309	0.491181	3.01944	0.00253243	0.0459176
PCHAS_1123500	42.9529	1.47844	0.359067	4.11744	3.83e-05	0.00158032
PCHAS_1457100	71.2135	1.46878	0.334603	4.3896	1.14e-05	0.000567795
PCHAS_0608000	53.6313	1.46834	0.366782	4.0033	6.25e-05	0.00239328
PCHAS_1105700	13.2107	1.46334	0.487866	2.99947	0.00270447	0.0466875
PCHAS_0924500	22.3116	1.4563	0.452459	3.21864	0.001288	0.0282106
PCHAS_0111100	104.527	1.45246	0.366183	3.9665	7.29e-05	0.00265468
PCHAS_1339300	20.243	1.44859	0.479682	3.01989	0.00252868	0.0459176
PCHAS_1439500	89.4008	1.43716	0.402921	3.56685	0.000361295	0.0103977
PCHAS_0905300	36.9105	1.43408	0.401736	3.56971	0.000357377	0.0103451
PCHAS_1246600	63.7103	1.42297	0.379938	3.74527	0.000180203	0.00575488
PCHAS_1434200	51.6396	1.40583	0.364973	3.85188	0.000117213	0.00402919
PCHAS_0925700	33.403	1.39661	0.382302	3.65316	0.000259029	0.00777088
PCHAS_1020900	58.6325	1.39638	0.39391	3.54491	0.000392748	0.0111091
PCHAS_1016600	30.1948	1.39049	0.446684	3.11291	0.00185253	0.03668
PCHAS_1337400	20.4401	1.38164	0.457856	3.01763	0.00254756	0.0460234
PCHAS_1212700	35.8867	1.37819	0.419654	3.28412	0.00102303	0.0234444
PCHAS_0815700	56.7609	1.37738	0.406056	3.39209	0.000693625	0.0176216
PCHAS_1141400	21.0717	1.37473	0.449713	3.0569	0.0022364	0.0422526
PCHAS_0411300	28.2418	1.36828	0.425787	3.21352	0.00131117	0.0284662
PCHAS_0515100	416.987	1.3639	0.330521	4.12653	3.68e-05	0.00154492
PCHAS_0716400	62.0397	1.36137	0.362032	3.76035	0.000169673	0.00548942
PCHAS_0106900	118.31	1.36063	0.361804	3.76069	0.000169445	0.00548942
PCHAS_1463000	47.4857	1.35219	0.390528	3.46247	0.000535232	0.0144776
PCHAS_1324100	117.069	1.34988	0.32636	4.13616	3.53e-05	0.00150701
PCHAS_1103800	29.2368	1.34775	0.421993	3.19376	0.00140431	0.0299626
PCHAS_0819300	82.4336	1.34549	0.395847	3.39901	0.000676305	0.0175273
PCHAS_1350900	39.8306	1.34159	0.402978	3.3292	0.000870951	0.0204323
PCHAS_0207700	35.0507	1.33791	0.435697	3.07074	0.00213527	0.0404965
PCHAS_0502600	93.242	1.33399	0.363714	3.66769	0.00024475	0.00738726
PCHAS_0307300	211.369	1.31485	0.3323	3.95681	7.6e-05	0.00272452
PCHAS_1338300	27.5558	1.30744	0.409721	3.19104	0.0014176	0.0301163
PCHAS_1202700	58.7279	1.29675	0.327695	3.95718	7.58e-05	0.00272452
PCHAS_0837000	25.6579	1.28445	0.394489	3.25598	0.00113003	0.0253106
PCHAS_0705000	47.6695	1.27937	0.383771	3.33369	0.000857022	0.0203233
PCHAS_0900900	52.1967	1.27304	0.363658	3.50065	0.000464123	0.0128347
PCHAS_0934500	94.0227	1.26613	0.392597	3.22501	0.00125968	0.027713
PCHAS_0804800	30.8214	1.26595	0.409194	3.09376	0.00197636	0.0385157
PCHAS_0419400	42.395	1.25545	0.400567	3.13418	0.00172335	0.0351053
PCHAS_1113000	101.731	1.24922	0.406099	3.07614	0.00209702	0.0399449
PCHAS_1223100	58.6253	1.24616	0.385695	3.23095	0.00123381	0.0275107
PCHAS_1400600	244.964	1.24401	0.404426	3.07598	0.00209812	0.0399449
PCHAS_0714900	53.9086	1.24107	0.371549	3.34024	0.000837048	0.0203107
PCHAS_0507400	72.3498	1.22918	0.371216	3.31122	0.000928891	0.021486
PCHAS_0729900	36.5472	1.22575	0.397185	3.08609	0.00202808	0.0390623
PCHAS_0926900	135.215	1.22007	0.340577	3.58236	0.000340508	0.0099148
PCHAS_0418100	55.9258	1.21286	0.357555	3.39208	0.000693631	0.0176216
PCHAS_0410300	95.939	1.20564	0.400419	3.01095	0.00260435	0.0461317
PCHAS_1033900	34.4686	1.20396	0.383835	3.13666	0.00170882	0.0349532
PCHAS_0307100	384.815	1.20145	0.360288	3.3347	0.000853923	0.0203233
PCHAS_1370700	50.7703	1.17753	0.391107	3.01075	0.002606	0.0461317
PCHAS_1357000	48.3487	1.16608	0.364156	3.20215	0.00136408	0.0293574
PCHAS_1106200	132.749	1.15382	0.373687	3.08766	0.00201741	0.0390085
PCHAS_1351600	152.197	1.15127	0.382453	3.01022	0.00261058	0.0461317
PCHAS_1347100	98.384	1.1259	0.375324	2.9998	0.00270153	0.0466875
PCHAS_1108200	152.534	1.10932	0.351273	3.15799	0.00158861	0.0329021
PCHAS_1307100	67.4144	1.09617	0.362415	3.02462	0.00248948	0.045472
PCHAS_0625800	279.046	1.07731	0.345581	3.11738	0.00182464	0.0362986
PCHAS_0213100	200.546	1.05801	0.33916	3.1195	0.00181159	0.0362986
PCHAS_0525400	70.0836	1.03771	0.331632	3.1291	0.00175341	0.035426
PCHAS_1134400	102.863	1.03674	0.336417	3.08172	0.00205806	0.0394861
PCHAS_0417000	83.0567	1.03479	0.345554	2.99459	0.00274815	0.0472338
PCHAS_1015800	122.444	-1.01917	0.303357	-3.35963	0.000780468	0.0191763
PCHAS_0318200	186.745	-1.04135	0.34531	-3.0157	0.00256385	0.0461317
PCHAS_1369100	161.306	-1.06408	0.349033	-3.04866	0.00229863	0.0427752
PCHAS_0930000	209.892	-1.11767	0.374358	-2.98555	0.00283067	0.0483165
PCHAS_1351100	98.0023	-1.12383	0.373384	-3.00986	0.00261371	0.0461317
PCHAS_1133200	178.549	-1.12929	0.372014	-3.03562	0.0024004	0.044171
PCHAS_1232000	293.645	-1.1704	0.350186	-3.34221	0.00083114	0.0202667
PCHAS_0513000	102.655	-1.19596	0.375714	-3.18316	0.00145676	0.0308161
PCHAS_1203900	46.1313	-1.20122	0.380327	-3.15838	0.00158648	0.0329021
PCHAS_1231400	58.3949	-1.21079	0.378628	-3.19783	0.00138466	0.0296714
PCHAS_0837300	38.8857	-1.24334	0.38548	-3.22542	0.00125787	0.027713
PCHAS_0924800	522.409	-1.25494	0.412653	-3.04115	0.00235679	0.0436932
PCHAS_0312000	27.2766	-1.26892	0.421077	-3.0135	0.00258249	0.0461317
PCHAS_1116300	2028.8	-1.28532	0.410676	-3.12977	0.00174945	0.035426
PCHAS_0805400	62.7438	-1.3001	0.350033	-3.71421	0.000203841	0.00634599
PCHAS_1222700	229.044	-1.31317	0.418333	-3.13905	0.00169498	0.0348139
PCHAS_0832500	353.11	-1.31338	0.436626	-3.00803	0.00262945	0.0461317
PCHAS_0801700	67.3762	-1.32901	0.362241	-3.66885	0.00024364	0.00738726
PCHAS_1238800	22.0263	-1.37433	0.458233	-2.9992	0.00270693	0.0466875
PCHAS_1009800	28.9367	-1.37856	0.453603	-3.03913	0.00237266	0.0438233
PCHAS_1460200	107.384	-1.38144	0.456294	-3.02753	0.00246558	0.0452023
PCHAS_1126800	64.8038	-1.40414	0.424484	-3.30787	0.000940098	0.0216441
PCHAS_0933400	102.718	-1.40699	0.431177	-3.26312	0.00110191	0.0247931
PCHAS_1215700	76.8943	-1.40709	0.43756	-3.21576	0.00130101	0.02837
PCHAS_1202400	24.8384	-1.4118	0.444431	-3.17664	0.00148992	0.0313834
PCHAS_0825300	116.375	-1.45819	0.44668	-3.2645	0.00109658	0.0247858
PCHAS_1210300	19.2544	-1.47899	0.458527	-3.22552	0.00125742	0.027713
PCHAS_0510300	482.655	-1.5382	0.461845	-3.33055	0.00086674	0.0204303
PCHAS_1321600	25.1432	-1.54076	0.514942	-2.99211	0.00277057	0.0474545
PCHAS_0107400	16.7771	-1.5843	0.506751	-3.12639	0.00176965	0.0356088
PCHAS_1434000	77.1938	-1.63322	0.473787	-3.44716	0.000566515	0.0150766
PCHAS_1041400	14.1072	-1.67646	0.496928	-3.37364	0.000741803	0.0185451
PCHAS_1467550	16.3238	-1.68642	0.497197	-3.39187	0.000694185	0.0176216
PCHAS_1145700	26.7301	-1.70057	0.484872	-3.50726	0.00045275	0.0126616
PCHAS_1127600	5.43764	-1.722	0.572492	-3.0079	0.00263061	0.0461317
PCHAS_0601700	24.0026	-1.7301	0.433098	-3.99471	6.48e-05	0.00242928
PCHAS_0302700	67.7889	-1.76954	0.369377	-4.79061	1.66e-06	0.000112751
PCHAS_0627400	28.9342	-1.77274	0.482827	-3.67158	0.00024106	0.00736573
PCHAS_0601300	4.69959	-1.81403	0.573577	-3.16267	0.00156329	0.0327894
PCHAS_0420600	29.8126	-1.81461	0.460935	-3.9368	8.26e-05	0.00294069
PCHAS_0926200	10.3372	-1.84177	0.526466	-3.49837	0.000468112	0.0128731
PCHAS_1100500	7.25163	-1.84519	0.575383	-3.20689	0.00134179	0.0290037
PCHAS_0601100	7.41469	-1.89043	0.56019	-3.37462	0.000739185	0.0185451
PCHAS_0732200	11.408	-1.91761	0.538109	-3.56361	0.000365786	0.0104661
PCHAS_1465200	19.5653	-1.93078	0.510975	-3.77863	0.000157696	0.0052389
PCHAS_0800300	30.3392	-1.93666	0.448925	-4.31399	1.6e-05	0.000748745
PCHAS_0419700	6.68702	-1.95781	0.56698	-3.45305	0.000554295	0.0149117
PCHAS_1400800	17.7801	-2.02561	0.510308	-3.96938	7.21e-05	0.00264219
PCHAS_0400600	11.3215	-2.03497	0.536404	-3.79373	0.0001484	0.00499716
PCHAS_1201100	9.09597	-2.09433	0.555015	-3.77347	0.00016099	0.00531267
PCHAS_0113400	19.1633	-2.10598	0.496301	-4.24336	2.2e-05	0.000981971
PCHAS_0800025	12.8696	-2.18702	0.540496	-4.04633	5.2e-05	0.00206027
PCHAS_1042000	13.5693	-2.2228	0.509783	-4.36029	1.3e-05	0.000624958
PCHAS_0600800	22.1353	-2.23152	0.495694	-4.50181	6.74e-06	0.000374745
PCHAS_0701500	191.911	-2.26532	0.341647	-6.6306	3.34e-11	6.37e-09
PCHAS_0600900	9.09813	-2.36548	0.554481	-4.26611	1.99e-05	0.000895105
PCHAS_0401000	23.6043	-2.37612	0.476795	-4.98353	6.24e-07	4.83e-05
PCHAS_1302600	24.3728	-2.3877	0.507652	-4.70342	2.56e-06	0.000166586
PCHAS_1145900	24.6903	-2.38772	0.456904	-5.22588	1.73e-07	1.51e-05
PCHAS_1041000	817.332	-2.49812	0.364874	-6.84651	7.57e-12	1.63e-09
PCHAS_1041300	73.7996	-2.53269	0.377718	-6.70524	2.01e-11	4.15e-09
PCHAS_0702000	44.7258	-2.77359	0.418102	-6.63376	3.27e-11	6.37e-09
PCHAS_0525100	339.957	-2.85415	0.270181	-10.5638	4.38e-26	2.41e-23
PCHAS_0800045	27.4374	-2.93692	0.463531	-6.33598	2.36e-10	3.89e-08
PCHAS_0600700	17.6754	-2.95997	0.527685	-5.60935	2.03e-08	2.34e-06
PCHAS_1100400	12.8518	-3.00368	0.54837	-5.47746	4.31e-08	4.74e-06
PCHAS_1400851	15.3403	-3.23336	0.540146	-5.98609	2.15e-09	3.04e-07
PCHAS_1433600	66.0134	-3.77745	0.428052	-8.82475	1.1e-18	4.18e-16
PCHAS_0900035	30.5444	-3.86789	0.504945	-7.66003	1.86e-14	4.84e-12
PCHAS_0601200	89.1544	-4.7919	0.444487	-10.7807	4.24e-27	2.63e-24
PCHAS_0700100	100.892	-4.87493	0.430538	-11.3229	1.01e-29	8.34e-27
PCHAS_0302050	94.2572	-5.29784	0.485953	-10.902	1.13e-27	7.98e-25
PCHAS_1100300	1274.93	-6.58498	0.323071	-20.3824	2.39e-92	1.19e-88
