# Supplementary material for: Malaria parasites regulate intra-erythrocytic development duration via serpentine receptor 10 to coordinate with host rhythms
Source: Nat Commun. 2020 Jun 2;11:2763. doi: 10.1038/s41467-020-16593-y (PMC7265539; doi:10.1038/s41467-020-16593-y)
Supplement: Supplementary file 11 — Supplementary Data 7 [file 41467_2020_16593_MOESM11_ESM.xlsx]

## Sheet: WT_D3ZT22.5 vs WT_D3ZT1.5
Gene Name	Gene ID	Exon ID	groupID	featureID	exonBaseMean	dispersion	stat	pvalue	padj	KOEarly	KOLate	log2fold_KOLate_KOEarly	genomicData.seqnames	genomicData.start	genomicData.end	genomicData.width	genomicData.strand	countData.PchKO_D3T0530_rep1	countData.PchKO_D3T0530_rep2	countData.PchKO_D3T0830_rep1	countData.PchKO_D3T0830_rep2	transcripts
PCHAS_1451300	PCHAS_1451300	XLOC_005203:E003	XLOC_005203	E003	6.78943	0.0363933	10.7395	0.00104873	1	4.64655	2.29623	-2.16893	PCHAS_14_v3	1893062	1893171	110	*	11	7	6	1	TCONS_00005206
PCHAS_1430400	PCHAS_1430400	XLOC_005101:E002	XLOC_005101	E002	3.63713	0.0552321	7.94864	0.00481235	1	1.25264	3.52321	3.0743	PCHAS_14_v3	1118179	1118326	148	*	1	0	17	4	TCONS_00005104
PCHAS_0408900	PCHAS_0408900	XLOC_000690:E001	XLOC_000690	E001	5.09499	0.103728	7.77277	0.00530395	1	3.95561	3.66566	-0.237928	PCHAS_04_v3	324051	328069	4019	*	9	2	25	1	TCONS_00000690
ASP	PCHAS_1004500	XLOC_002669:E001	XLOC_002669	E001	6.83091	0.089255	7.73813	0.00540668	1	3.4717	4.68272	0.944862	PCHAS_10_v3	212490	214003	1514	*	13	1	16	6	TCONS_00002671
PCHAS_0616400	PCHAS_0616400	XLOC_001084:E013	XLOC_001084	E013	4.28011	0.0496445	7.27365	0.00699734	1	4.13168	1.97801	-2.23469	PCHAS_06_v3	615542	615598	57	*	13	2	3	2	TCONS_00001084
PCHAS_0703400	PCHAS_0703400	XLOC_001470:E001	XLOC_001470	E001	0.745227	0.336363	7.08375	0.00777859	1	2.90834	0.0138144	-15.5065	PCHAS_07_v3	150092	150201	110	*	1	1	0	0	TCONS_00001470
PCHAS_0703400	PCHAS_0703400	XLOC_001470:E002	XLOC_001470	E002	0.745227	0.336363	7.08375	0.00777859	1	2.90834	0.013813	-15.5068	PCHAS_07_v3	150367	150503	137	*	1	1	0	0	TCONS_00001470
LSM7	PCHAS_0609400	XLOC_001046:E004	XLOC_001046	E004	10.5459	0.0297574	6.98631	0.00821354	1	5.84826	3.884	-1.33727	PCHAS_06_v3	370684	370752	69	*	18	5	23	6	TCONS_00001046
PCHAS_0923000	PCHAS_0923000	XLOC_002342:E004	XLOC_002342	E004	1.79171	0.153095	6.95215	0.00837188	1	0.0439972	3.19356	12.4485	PCHAS_09_v3	878293	878370	78	*	0	0	15	1	TCONS_00002344
PCHAS_1112700	PCHAS_1112700	XLOC_003194:E001	XLOC_003194	E001	2.5692	0.0882606	6.34723	0.0117564	1	3.45492	1.49357	-2.50073	PCHAS_11_v3	460026	460268	243	*	8	2	3	0	TCONS_00003196
PCHAS_1430400	PCHAS_1430400	XLOC_005101:E004	XLOC_005101	E004	6.76609	0.0456043	6.00382	0.0142749	1	4.73679	3.2095	-1.2233	PCHAS_14_v3	1118736	1118819	84	*	13	3	13	4	TCONS_00005104
PCHAS_0623800	PCHAS_0623800	XLOC_001266:E005	XLOC_001266	E005	7.98286	0.0965336	5.99352	0.0143585	1	3.98614	5.43644	1.00734	PCHAS_06_v3	867712	872332	4621	*	19	0	33	5	TCONS_00001266
PCHAS_1357100	PCHAS_1357100	XLOC_004507:E006	XLOC_004507	E006	1.45153	0.12786	5.88577	0.0152637	1	0.0347275	2.68434	12.605	PCHAS_13_v3	2073920	2074018	99	*	0	0	5	2	TCONS_00004510
PCHAS_1349100	PCHAS_1349100	XLOC_004103:E002	XLOC_004103	E002	20.1067	0.0277441	5.82873	0.0157665	1	6.80227	5.02153	-1.0459	PCHAS_13_v3	1846394	1846463	70	*	37	17	25	5	TCONS_00004106
RNA8	PCHAS_MIT03600	XLOC_005345:E003	XLOC_005345	E003	67.6264	0.088985	5.77517	0.0162541	1	10.546	9.42532	-0.493552	PCHAS_MIT_v3	5839	5911	73	*	182	40	167	8	TCONS_00005369
PCHAS_1450500	PCHAS_1450500	XLOC_004842:E001	XLOC_004842	E001	82.033	0.0232607	5.72313	0.0167429	1	11.1232	10.3752	-0.320813	PCHAS_14_v3	1848425	1861825	13401	*	118	36	245	45	TCONS_00004845
RNA8	PCHAS_MIT03600	XLOC_005345:E001	XLOC_005345	E001	1.33193	0.132992	5.58266	0.0181392	1	0.954327	2.97344	3.34547	PCHAS_MIT_v3	5756	5837	82	*	1	0	8	1	TCONS_00005368
PCHAS_1450500	PCHAS_1450500	XLOC_004842:E003	XLOC_004842	E003	6.96187	0.0357949	5.58169	0.0181492	1	2.68146	4.49243	1.59652	PCHAS_14_v3	1862208	1862245	38	*	4	1	26	7	TCONS_00004845
PCHAS_1217500	PCHAS_1217500	XLOC_003448:E001	XLOC_003448	E001	12.025	0.0827016	5.54749	0.0185072	1	4.77424	5.98984	0.760951	PCHAS_12_v3	617959	622533	4575	*	27	4	33	6	TCONS_00003450
PCHAS_1447900	PCHAS_1447900	XLOC_004831:E008	XLOC_004831	E008	6.4927	0.08386	5.5017	0.0189979	1	3.75642	3.47109	-0.245026	PCHAS_14_v3	1748711	1750596	1886	*	11	3	7	5	TCONS_00004834
HAD1	PCHAS_0517300	XLOC_000813:E002	XLOC_000813	E002	25.2515	0.041446	5.46003	0.0194563	1	6.796	7.39616	0.311927	PCHAS_05_v3	626073	627038	966	*	44	9	65	16	TCONS_00000813
PCHAS_0605500	PCHAS_0605500	XLOC_001027:E001	XLOC_001027	E001	16.8453	0.0302717	5.29337	0.0214067	1	5.2472	6.30941	0.631321	PCHAS_06_v3	200258	201741	1484	*	14	7	65	10	TCONS_00001027
PCHAS_0505100	PCHAS_0505100	XLOC_000766:E011	XLOC_000766	E011	0.853676	0.225547	5.2758	0.0216238	1	0.0147351	2.31444	14.6354	PCHAS_05_v3	201093	201404	312	*	0	0	4	1	TCONS_00000766
PCHAS_1370300	PCHAS_1370300	XLOC_004218:E002	XLOC_004218	E002	13.4154	0.0988702	5.26668	0.0217374	1	5.0531	4.93444	-0.0782539	PCHAS_13_v3	2563115	2566081	2967	*	31	11	17	2	TCONS_00004221
PCHAS_0806100	PCHAS_0806100	XLOC_001864:E001	XLOC_001864	E001	35.6029	0.0205648	5.22944	0.0222077	1	8.47898	7.16463	-0.647661	PCHAS_08_v3	322163	322654	492	*	39	28	89	11	TCONS_00001864
PCHAS_0100100	PCHAS_0100100	XLOC_000001:E001	XLOC_000001	E001	3.19584	0.0735348	5.17574	0.0229044	1	1.78564	3.65	2.14734	PCHAS_01_v3	1745	1845	101	*	4	0	7	4	TCONS_00000001
PCHAS_1340100	PCHAS_1340100	XLOC_004058:E001	XLOC_004058	E001	3.12548	0.0640948	5.07541	0.0242675	1	1.21485	3.1529	2.82252	PCHAS_13_v3	1507795	1507996	202	*	1	0	11	4	TCONS_00004061
PCHAS_1244300	PCHAS_1244300	XLOC_003570:E002	XLOC_003570	E002	1.79355	0.276844	5.06373	0.0244316	1	0.0259897	2.86357	13.6361	PCHAS_12_v3	1600860	1600916	57	*	0	0	3	3	TCONS_00003572
PCHAS_1311200	PCHAS_1311200	XLOC_004284:E005	XLOC_004284	E005	5.04851	0.0845328	5.05741	0.0245209	1	3.42991	3.24281	-0.172222	PCHAS_13_v3	454839	468823	13985	*	13	2	6	3	TCONS_00004287
PCHAS_0927400	PCHAS_0927400	XLOC_002152:E001	XLOC_002152	E001	4.34988	0.0687413	4.85041	0.0276396	1	2.34717	3.22522	0.957719	PCHAS_09_v3	1001494	1003029	1536	*	3	1	9	5	TCONS_00002154
PCHAS_1435800	PCHAS_1435800	XLOC_005127:E003	XLOC_005127	E003	40.3215	0.0246268	4.83655	0.0278626	1	8.41448	9.36646	0.439996	PCHAS_14_v3	1261272	1267171	5900	*	97	13	152	12	TCONS_00005130
PCHAS_1033200	PCHAS_1033200	XLOC_002824:E006	XLOC_002824	E006	1.39495	0.23513	4.82839	0.0279948	1	1.83762	1.01912	-1.72065	PCHAS_10_v3	1285519	1285674	156	*	2	1	0	1	TCONS_00002826
PCHAS_0608400	PCHAS_0608400	XLOC_001039:E001	XLOC_001039	E001	1.36625	0.158889	4.81991	0.0281329	1	0.0499687	2.3888	11.2061	PCHAS_06_v3	312164	312359	196	*	0	0	4	2	TCONS_00001039
HAD1	PCHAS_0517300	XLOC_000813:E001	XLOC_000813	E001	2.5692	0.0718648	4.81732	0.0281752	1	3.29106	1.57445	-2.19712	PCHAS_05_v3	625876	625947	72	*	8	2	3	0	TCONS_00000813
PCHAS_1246800	PCHAS_1246800	XLOC_003585:E002	XLOC_003585	E002	22.6448	0.062331	4.69542	0.0302431	1	6.75051	6.83072	0.042785	PCHAS_12_v3	1703279	1703992	714	*	53	9	44	12	TCONS_00003587
PCHAS_0420500	PCHAS_0420500	XLOC_000739:E004	XLOC_000739	E004	2.92325	0.123443	4.68061	0.0305049	1	2.0992	4.0912	2.02783	PCHAS_04_v3	790160	790229	70	*	7	0	11	2	TCONS_00000739
PCHAS_0203100	PCHAS_0203100	XLOC_000259:E007	XLOC_000259	E007	2.23279	0.06888	4.57721	0.0323999	1	3.43336	1.66148	-2.1696	PCHAS_02_v3	147368	147423	56	*	5	1	5	1	TCONS_00000259
PCHAS_1231100	PCHAS_1231100	XLOC_003509:E001	XLOC_003509	E001	1.5368	0.137931	4.56688	0.0325959	1	0.0654584	2.44116	10.4916	PCHAS_12_v3	1145776	1145803	28	*	0	0	6	2	TCONS_00003511
NMT	PCHAS_1030600	XLOC_002583:E001	XLOC_002583	E001	1.68682	0.114119	4.52286	0.0334448	1	3.11746	1.37406	-2.42926	PCHAS_10_v3	1175754	1175768	15	*	6	1	3	0	TCONS_00002585
CCT2	PCHAS_0406100	XLOC_000676:E001	XLOC_000676	E001	106.968	0.122017	4.51794	0.0335411	1	10.9245	12.1146	0.499627	PCHAS_04_v3	229137	230735	1599	*	131	24	566	51	TCONS_00000676
PCHAS_1205800	PCHAS_1205800	XLOC_003387:E005	XLOC_003387	E005	5.35643	0.050356	4.41363	0.0356529	1	2.83931	4.61623	1.51191	PCHAS_12_v3	195578	195715	138	*	6	1	28	3	TCONS_00003389
PCHAS_0813800	PCHAS_0813800	XLOC_001690:E001	XLOC_001690	E001	3.31359	0.0532616	4.32913	0.0374654	1	1.93192	3.66663	1.92971	PCHAS_08_v3	623375	623455	81	*	3	0	16	3	TCONS_00001690
PCHAS_0727000	PCHAS_0727000	XLOC_001587:E005	XLOC_001587	E005	7.72549	0.0290878	4.25474	0.0391408	1	4.95648	3.38561	-1.20776	PCHAS_07_v3	955293	955370	78	*	13	5	16	3	TCONS_00001587
CEP76	PCHAS_0103300	XLOC_000091:E003	XLOC_000091	E003	2.13465	0.13356	4.24928	0.039267	1	0.0204369	2.48042	13.8981	PCHAS_01_v3	124063	124153	91	*	0	0	7	3	TCONS_00000091
PCHAS_0623900	PCHAS_0623900	XLOC_001267:E002	XLOC_001267	E002	4.6446	0.0442093	4.23844	0.0395185	1	2.49987	4.13214	1.53991	PCHAS_06_v3	874864	874974	111	*	4	0	30	3	TCONS_00001267
PCHAS_1445900	PCHAS_1445900	XLOC_004819:E014	XLOC_004819	E014	2.3052	0.07419	4.19675	0.0405015	1	0.033608	2.55805	12.555	PCHAS_14_v3	1676175	1676195	21	*	0	0	9	3	TCONS_00004822
CCT2	PCHAS_0406100	XLOC_000676:E002	XLOC_000676	E002	4.80865	0.149576	4.19582	0.0405237	1	4.33443	2.79413	-1.35783	PCHAS_04_v3	230936	230938	3	*	8	4	15	0	TCONS_00000676
PCHAS_0807800	PCHAS_0807800	XLOC_001874:E001	XLOC_001874	E001	1.79355	0.504932	4.19229	0.0406081	1	0.0485605	3.06265	12.0361	PCHAS_08_v3	393743	393824	82	*	0	0	3	3	TCONS_00001874
PCHAS_0927400	PCHAS_0927400	XLOC_002152:E003	XLOC_002152	E003	0.88238	0.207878	4.15622	0.0414819	1	2.08064	0.0340866	-11.8997	PCHAS_09_v3	1003393	1003467	75	*	2	1	0	0	TCONS_00002154
PCHAS_1205800	PCHAS_1205800	XLOC_003387:E004	XLOC_003387	E004	3.929	0.0541397	4.15319	0.0415562	1	2.39134	4.0865	1.63726	PCHAS_12_v3	195467	195468	2	*	5	0	20	3	TCONS_00003389
ASP	PCHAS_1004500	XLOC_002669:E002	XLOC_002669	E002	1.4568	0.16709	4.15061	0.0416195	1	2.87476	0.987694	-3.14358	PCHAS_10_v3	214081	214509	429	*	10	0	1	0	TCONS_00002671
RAB5b	PCHAS_1411000	XLOC_005009:E004	XLOC_005009	E004	15.943	0.0206225	4.10188	0.0428355	1	5.51114	6.73322	0.698515	PCHAS_14_v3	422631	422754	124	*	24	2	80	9	TCONS_00005012
COX6B	PCHAS_0829100	XLOC_001778:E002	XLOC_001778	E002	3.55278	0.0691478	4.08387	0.0432945	1	1.31006	2.99722	2.44873	PCHAS_08_v3	1129953	1130056	104	*	1	0	10	5	TCONS_00001778
RhopH2	PCHAS_0830500	XLOC_001787:E004	XLOC_001787	E004	3.00119	0.059439	4.07916	0.0434152	1	2.02259	3.63992	1.77166	PCHAS_08_v3	1165474	1165542	69	*	5	1	8	2	TCONS_00001787
PCHAS_1445900	PCHAS_1445900	XLOC_004819:E003	XLOC_004819	E003	3.1598	0.151153	4.0615	0.0438716	1	0.0336085	2.81424	12.8418	PCHAS_14_v3	1673590	1673677	88	*	0	0	7	5	TCONS_00004822
PI4K	PCHAS_1109100	XLOC_002918:E001	XLOC_002918	E001	25.4537	0.0313355	4.05286	0.0440967	1	7.49854	6.72114	-0.403709	PCHAS_11_v3	318209	322195	3987	*	37	6	88	18	TCONS_00002920
RAMA	PCHAS_0804800	XLOC_001640:E004	XLOC_001640	E004	1.0761	0.154565	4.03049	0.044685	1	0.929575	2.54961	2.95847	PCHAS_08_v3	279054	279101	48	*	1	0	5	1	TCONS_00001640
PCHAS_1339300	PCHAS_1339300	XLOC_004421:E003	XLOC_004421	E003	1.56551	0.130911	4.01885	0.0449944	1	2.29901	1.32027	-1.63003	PCHAS_13_v3	1480429	1480626	198	*	2	1	2	1	TCONS_00004424
PCHAS_1246800	PCHAS_1246800	XLOC_003585:E001	XLOC_003585	E001	1.15669	0.16664	3.9833	0.0459534	1	2.2066	0.0426422	-11.4276	PCHAS_12_v3	1703027	1703107	81	*	4	1	0	0	TCONS_00003587
PCHAS_0605500	PCHAS_0605500	XLOC_001027:E003	XLOC_001027	E003	4.42393	0.0486223	3.97508	0.0461783	1	4.03382	2.64217	-1.29795	PCHAS_06_v3	202153	202465	313	*	9	3	10	1	TCONS_00001027
PCHAS_1453300	PCHAS_1453300	XLOC_004856:E001	XLOC_004856	E001	1.19478	0.209529	3.96116	0.0465617	1	0.0480234	2.57338	11.543	PCHAS_14_v3	1966105	1966180	76	*	0	0	8	1	TCONS_00004859
PCHAS_1029800	PCHAS_1029800	XLOC_002578:E008	XLOC_002578	E008	5.17544	0.154182	3.9562	0.0466989	1	3.4229	3.62865	0.180454	PCHAS_10_v3	1153332	1155533	2202	*	14	1	7	4	TCONS_00002580
LRR13	PCHAS_1445000	XLOC_005174:E002	XLOC_005174	E002	1.68418	0.250295	3.94822	0.046921	1	1.75746	2.01883	0.408327	PCHAS_14_v3	1633737	1634169	433	*	1	1	5	1	TCONS_00005177
PCHAS_0905500	PCHAS_0905500	XLOC_002048:E001	XLOC_002048	E001	4.24579	0.167676	3.94262	0.0470773	1	3.28511	3.10753	-0.169785	PCHAS_09_v3	277805	280071	2267	*	14	2	7	1	TCONS_00002050
PCHAS_1357100	PCHAS_1357100	XLOC_004507:E008	XLOC_004507	E008	1.67395	0.0910297	3.8967	0.048381	1	0.985638	2.8226	3.09432	PCHAS_13_v3	2074211	2074342	132	*	1	0	6	2	TCONS_00004510
PCHAS_0622100	PCHAS_0622100	XLOC_001258:E011	XLOC_001258	E011	0.88238	0.200122	3.88061	0.0488467	1	1.96363	0.0278092	-12.316	PCHAS_06_v3	815247	815299	53	*	2	1	0	0	TCONS_00001258
NAB2	PCHAS_1121500	XLOC_003240:E012	XLOC_003240	E012	21.3382	0.0282958	3.86871	0.0491943	1	6.13108	7.73641	0.848449	PCHAS_11_v3	761088	761270	183	*	40	6	83	10	TCONS_00003242
PCHAS_0806100	PCHAS_0806100	XLOC_001864:E004	XLOC_001864	E004	6.06654	0.0361816	3.8678	0.049221	1	2.61023	4.20703	1.46752	PCHAS_08_v3	323286	323406	121	*	3	2	22	5	TCONS_00001864
PCHAS_0619700	PCHAS_0619700	XLOC_001100:E006	XLOC_001100	E006	3.65553	0.0704327	3.86722	0.049238	1	3.81355	2.23201	-1.62509	PCHAS_06_v3	745478	745523	46	*	9	3	7	0	TCONS_00001100
		XLOC_004056+XLOC_004423:E011	XLOC_004056+XLOC_004423	E011	48.2817	0.0142146	3.86427	0.0493248	1	9.74447	8.98703	-0.342132	PCHAS_13_v3	1499961	1500565	605	*	133	16	136	17	TCONS_00004426
DHHC10	PCHAS_0512100	XLOC_000791:E010	XLOC_000791	E010	5.06071	0.0433287	3.84932	0.0497662	1	3.86083	2.39488	-1.45413	PCHAS_05_v3	474251	474316	66	*	11	5	6	0	TCONS_00000791
PCHAS_1326700	PCHAS_1326700	XLOC_004362:E004	XLOC_004362	E004	9.0624	0.0637702	3.84238	0.0499725	1	5.83245	4.79847	-0.652574	PCHAS_13_v3	1026129	1026574	446	*	30	0	46	2	TCONS_00004365

## Sheet: SR10KO D2ZT1.5 vs WT_D3ZT1.5
Gene Name	Gene ID	Exon ID	groupID	featureID	exonBaseMean	dispersion	stat	pvalue	padj	KOEarly	KOLate	log2fold_KOLate_KOEarly	genomicData.seqnames	genomicData.start	genomicData.end	genomicData.width	genomicData.strand	countData.PchKO_D3T0530_rep1	countData.PchKO_D3T0530_rep2	countData.PchKO_D3T0830_rep1	countData.PchKO_D3T0830_rep2	transcripts
PCHAS_0937500	PCHAS_0937500	XLOC_002422:E003	XLOC_002422	E003	239.106	0.00556056	111.943	3.67711e-26	1.24139e-22	13.9369	16.253	0.828371	PCHAS_09_v3	1379014	1379123	110	*	159	43	1675	177	TCONS_00002424
PCHAS_1314100	PCHAS_1314100	XLOC_003920:E004	XLOC_003920	E004	107.178	0.0104093	83.2422	7.25931e-20	1.22537e-16	9.82549	14.0529	1.62047	PCHAS_13_v3	574078	574224	147	*	64	34	538	97	TCONS_00003923
RPL23	PCHAS_1343200	XLOC_004438:E004	XLOC_004438	E004	28.2203	0.012946	74.7307	5.39517e-18	6.07136e-15	9.90787	4.5145	-2.7528	PCHAS_13_v3	1604348	1604372	25	*	55	17	46	2	TCONS_00004441
PCHAS_0937500	PCHAS_0937500	XLOC_002422:E005	XLOC_002422	E005	3650.51	0.0127964	66.612	3.30561e-16	2.78993e-13	28.8161	24.0134	-1.62534	PCHAS_09_v3	1379456	1380485	1030	*	6208	1437	10066	1337	TCONS_00002424
PCHAS_0922300	PCHAS_0922300	XLOC_002338:E001	XLOC_002338	E001	536.583	0.0063481	58.5177	2.01468e-14	1.36031e-11	19.6833	17.7771	-0.6588	PCHAS_09_v3	851214	851480	267	*	755	135	2210	302	TCONS_00002340
PCHAS_0922300	PCHAS_0922300	XLOC_002338:E002	XLOC_002338	E002	165.871	0.0064749	57.7837	2.92591e-14	1.64631e-11	12.0409	14.9134	1.05661	PCHAS_09_v3	851666	851869	204	*	99	26	1106	145	TCONS_00002340
PCHAS_0101400	PCHAS_0101400	XLOC_000009:E002	XLOC_000009	E002	9627.55	0.029557	42.1362	8.51341e-11	3.76759e-08	31.8892	28.5691	-1.12062	PCHAS_01_v3	56148	57248	1101	*	16706	4777	19194	3044	TCONS_00000009
PCHAS_0806100	PCHAS_0806100	XLOC_001864:E001	XLOC_001864	E001	29.9303	0.0363379	41.9701	9.26807e-11	3.76759e-08	8.68616	6.67607	-0.951696	PCHAS_08_v3	322163	322654	492	*	47	13	89	11	TCONS_00001864
PCHAS_0101400	PCHAS_0101400	XLOC_000009:E001	XLOC_000009	E001	159.03	0.0298158	41.8129	1.00439e-10	3.76759e-08	11.7503	15.4752	1.368	PCHAS_01_v3	55833	55952	120	*	132	35	1031	103	TCONS_00000009
PCHAS_0114200	PCHAS_0114200	XLOC_000152:E004	XLOC_000152	E004	65.8314	0.0179449	40.6378	1.83228e-10	6.18577e-08	7.91032	12.8527	2.01316	PCHAS_01_v3	526715	526784	70	*	46	12	499	41	TCONS_00000152
PCHAS_1303600	PCHAS_1303600	XLOC_003869:E005	XLOC_003869	E005	21.0507	0.0200494	38.1751	6.46717e-10	1.98483e-07	4.40227	7.69074	1.8617	PCHAS_13_v3	125279	125512	234	*	5	5	130	23	TCONS_00003871
PGM1	PCHAS_0916200	XLOC_002106:E002	XLOC_002106	E002	91.8716	0.0127784	37.3032	1.01118e-09	2.8448e-07	11.7704	10.1988	-0.618376	PCHAS_09_v3	628361	628442	82	*	127	60	175	33	TCONS_00002108
UBP1	PCHAS_0207200	XLOC_000282:E002	XLOC_000282	E002	131.685	0.00732154	34.6581	3.92999e-09	1.02059e-06	13.7393	11.6748	-0.771876	PCHAS_02_v3	283946	286595	2650	*	188	86	379	23	TCONS_00000282
PCHAS_1202600	PCHAS_1202600	XLOC_003606:E001	XLOC_003606	E001	266.338	0.00651896	32.9178	9.61391e-09	2.31833e-06	16.6735	15.2007	-0.520962	PCHAS_12_v3	92169	92425	257	*	344	38	1332	176	TCONS_00003608
PCHAS_1202600	PCHAS_1202600	XLOC_003606:E002	XLOC_003606	E002	84.5129	0.00675784	32.3424	1.29261e-08	2.90923e-06	9.43372	12.0786	1.0517	PCHAS_12_v3	92903	93002	100	*	46	8	592	80	TCONS_00003608
UBC13	PCHAS_1242300	XLOC_003817:E001	XLOC_003817	E001	44.072	0.0142941	31.5272	1.96665e-08	4.14963e-06	7.18451	10.9798	1.64416	PCHAS_12_v3	1542553	1542771	219	*	29	13	313	25	TCONS_00003819
PCHAS_0200041	PCHAS_0200041	XLOC_000158:E001	XLOC_000158	E001	83.8268	0.0170974	31.0992	2.45169e-08	4.86876e-06	8.26937	12.5017	1.71787	PCHAS_02_v3	34149	34249	101	*	38	5	542	96	TCONS_00000158
PCHAS_0937500	PCHAS_0937500	XLOC_002422:E002	XLOC_002422	E002	295.937	0.0343973	29.0153	7.18086e-08	1.34681e-05	14.2529	17.1463	1.02709	PCHAS_09_v3	1378689	1378919	231	*	177	50	2397	187	TCONS_00002424
PCHAS_0810500	PCHAS_0810500	XLOC_001888:E005	XLOC_001888	E005	16.7093	0.0319085	28.6254	8.78234e-08	1.56048e-05	6.42168	5.7729	-0.35751	PCHAS_08_v3	500713	502043	1331	*	26	7	54	6	TCONS_00001888
PCHAS_1302500	PCHAS_1302500	XLOC_003863:E003	XLOC_003863	E003	18.8014	0.0134035	27.7085	1.41043e-07	2.38081e-05	4.31872	6.93652	1.55481	PCHAS_13_v3	86112	86181	70	*	5	3	124	21	TCONS_00003865
PCHAS_0114000	PCHAS_0114000	XLOC_000150:E001	XLOC_000150	E001	41.2597	0.0108195	24.7735	6.44787e-07	0.000103657	10.8546	7.55342	-1.41631	PCHAS_01_v3	516640	516747	108	*	76	4	173	19	TCONS_00000150
HSP90	PCHAS_0806000	XLOC_001650:E002	XLOC_001650	E002	265.092	0.00635448	24.5994	7.05752e-07	0.000104719	13.8282	15.4981	0.600785	PCHAS_08_v3	320313	321119	807	*	78	53	1714	281	TCONS_00001650
HSP90	PCHAS_0806000	XLOC_001650:E001	XLOC_001650	E001	230.978	0.00636619	24.5785	7.13428e-07	0.000104719	15.7452	14.1137	-0.584631	PCHAS_08_v3	318012	319370	1359	*	125	85	1285	182	TCONS_00001650
PCHAS_0833900	PCHAS_0833900	XLOC_001994:E001	XLOC_001994	E001	14.6624	0.0187715	23.9989	9.63922e-07	0.000135592	3.83357	7.41149	2.15803	PCHAS_08_v3	1275636	1275752	117	*	9	2	79	16	TCONS_00001996
PCHAS_0110600	PCHAS_0110600	XLOC_000129:E003	XLOC_000129	E003	19.1822	0.0174919	23.694	1.12932e-06	0.000152503	7.955	4.31149	-2.05012	PCHAS_01_v3	400611	400613	3	*	36	9	31	6	TCONS_00000129
PCHAS_0114200	PCHAS_0114200	XLOC_000152:E002	XLOC_000152	E002	156.595	0.0326018	23.5073	1.24441e-06	0.000158514	11.2911	15.7947	1.65865	PCHAS_01_v3	526128	526349	222	*	117	40	1078	93	TCONS_00000152
CCT2	PCHAS_0406100	XLOC_000676:E001	XLOC_000676	E001	117.531	0.0196646	23.4716	1.26773e-06	0.000158514	12.0723	13.1609	0.40759	PCHAS_04_v3	229137	230735	1599	*	132	48	566	51	TCONS_00000676
ALBA2	PCHAS_1363800	XLOC_004182:E001	XLOC_004182	E001	32.8432	0.0129805	22.9707	1.64492e-06	0.000198331	6.81176	8.8824	0.967732	PCHAS_13_v3	2323155	2323396	242	*	21	9	176	29	TCONS_00004185
PCHAS_0114200	PCHAS_0114200	XLOC_000152:E003	XLOC_000152	E003	89.3501	0.0479119	22.8054	1.79265e-06	0.000208689	8.53112	14.0419	2.16907	PCHAS_01_v3	526453	526562	110	*	59	14	756	49	TCONS_00000152
CCT2	PCHAS_0406100	XLOC_000676:E002	XLOC_000676	E002	10.8788	0.0265459	21.1516	4.24348e-06	0.000477532	6.1262	3.03227	-2.21118	PCHAS_04_v3	230936	230938	3	*	22	7	15	0	TCONS_00000676
FNT	PCHAS_0415300	XLOC_000718:E002	XLOC_000718	E002	34.9926	0.00953111	21.0229	4.53832e-06	0.000494238	7.30691	9.3356	0.915409	PCHAS_04_v3	544423	544529	107	*	31	7	203	26	TCONS_00000718
RACK	PCHAS_0934100	XLOC_002405:E001	XLOC_002405	E001	637.325	0.0171638	20.9218	4.78416e-06	0.000504729	18.344	20.3069	0.676176	PCHAS_09_v3	1249317	1250158	842	*	688	117	3797	385	TCONS_00002407
RACK	PCHAS_0934100	XLOC_002405:E002	XLOC_002405	E002	266.376	0.0172305	20.8502	4.96631e-06	0.000508069	16.7294	14.5893	-0.759717	PCHAS_09_v3	1250731	1250857	127	*	478	69	827	116	TCONS_00002407
GAPDH	PCHAS_1329700	XLOC_003999:E002	XLOC_003999	E002	1592.61	0.0085063	20.6646	5.47184e-06	0.000543321	23.6993	22.7536	-0.321478	PCHAS_13_v3	1109368	1110297	930	*	2059	355	6191	1148	TCONS_00004002
ATG23	PCHAS_0922700	XLOC_002340:E001	XLOC_002340	E001	7.3229	0.0899336	20.5738	5.7375e-06	0.000553423	3.31608	2.90203	-0.401569	PCHAS_09_v3	864428	865511	1084	*	6	9	5	1	TCONS_00002342
GAPDH	PCHAS_1329700	XLOC_003999:E001	XLOC_003999	E001	114.244	0.00887526	20.1793	7.05136e-06	0.00064858	11.4568	13.1196	0.628095	PCHAS_13_v3	1109031	1109114	84	*	102	10	634	107	TCONS_00004002
CRK3	PCHAS_0726400	XLOC_001418:E002	XLOC_001418	E002	67.8564	0.0122653	20.1639	7.10826e-06	0.00064858	10.4959	8.98806	-0.625257	PCHAS_07_v3	942197	943449	1253	*	91	46	110	27	TCONS_00001418
PCHAS_1431600	PCHAS_1431600	XLOC_005109:E002	XLOC_005109	E002	353.635	0.0118007	20.017	7.67586e-06	0.000681939	17.212	16.1726	-0.364749	PCHAS_14_v3	1154210	1157193	2984	*	439	212	1129	118	TCONS_00005112
PCHAS_0722400	PCHAS_0722400	XLOC_001561:E002	XLOC_001561	E002	31.4164	0.0112147	19.4803	1.01644e-05	0.000878874	6.62623	9.31471	1.24832	PCHAS_07_v3	820691	820825	135	*	21	6	250	18	TCONS_00001561
CRK3	PCHAS_0726400	XLOC_001418:E001	XLOC_001418	E001	22.2299	0.0135728	19.4341	1.04132e-05	0.000878874	5.60072	8.011	1.23909	PCHAS_07_v3	939408	942069	2662	*	20	8	86	18	TCONS_00001418
PCHAS_1117700	PCHAS_1117700	XLOC_003218:E009	XLOC_003218	E009	46.1467	0.0137338	19.0724	1.25849e-05	0.00103626	10.2063	8.15442	-0.877427	PCHAS_11_v3	622201	624839	2639	*	68	21	155	16	TCONS_00003220
RPL23	PCHAS_1343200	XLOC_004438:E002	XLOC_004438	E002	167.956	0.00971977	18.9205	1.36279e-05	0.00109542	12.4911	15.0338	0.929676	PCHAS_13_v3	1603417	1603662	246	*	103	41	1357	87	TCONS_00004441
PCHAS_1431600	PCHAS_1431600	XLOC_005109:E001	XLOC_005109	E001	21.0153	0.0139234	18.8236	1.43385e-05	0.00112574	5.39242	8.28737	1.48883	PCHAS_14_v3	1153941	1154025	85	*	17	5	126	15	TCONS_00005112
PCHAS_1117000	PCHAS_1117000	XLOC_002963:E001	XLOC_002963	E001	232.176	0.026299	18.5087	1.69129e-05	0.00129768	16.1264	13.974	-0.770207	PCHAS_11_v3	602531	602695	165	*	333	102	717	102	TCONS_00002965
PCHAS_1117000	PCHAS_1117000	XLOC_002963:E002	XLOC_002963	E002	87.5956	0.0266845	18.2917	1.89533e-05	0.00142192	10.0577	12.5268	0.962393	PCHAS_11_v3	602799	603080	282	*	57	28	546	59	TCONS_00002965
PCHAS_0806100	PCHAS_0806100	XLOC_001864:E003	XLOC_001864	E003	5.89088	0.0481016	17.9806	2.23169e-05	0.00162346	0.0369439	5.05465	14.3579	PCHAS_08_v3	323067	323165	99	*	0	0	39	9	TCONS_00001864
PCHAS_1229900	PCHAS_1229900	XLOC_003752:E002	XLOC_003752	E002	89.2928	0.00863396	17.9565	2.26015e-05	0.00162346	10.8392	12.357	0.584896	PCHAS_12_v3	1099602	1099707	106	*	82	9	651	56	TCONS_00003754
PCHAS_1304800	PCHAS_1304800	XLOC_004252:E004	XLOC_004252	E004	10.3777	0.0413427	17.705	2.57942e-05	0.00181419	3.9275	4.87794	0.679245	PCHAS_13_v3	179552	179686	135	*	5	0	77	11	TCONS_00004255
PCHAS_0603400	PCHAS_0603400	XLOC_001169:E006	XLOC_001169	E006	403.116	0.0234044	17.5871	2.7445e-05	0.00188779	18.6689	16.0019	-0.931067	PCHAS_06_v3	141540	146207	4668	*	503	198	1328	188	TCONS_00001169
PCHAS_0114000	PCHAS_0114000	XLOC_000150:E003	XLOC_000150	E003	27.1749	0.0173394	17.5188	2.84485e-05	0.00188779	4.598	8.28357	1.99787	PCHAS_01_v3	517233	517342	110	*	7	2	210	29	TCONS_00000150
PCHAS_0625800	PCHAS_0625800	XLOC_001278:E002	XLOC_001278	E002	25.4101	0.0321277	17.5141	2.85182e-05	0.00188779	5.56232	9.57835	1.94642	PCHAS_06_v3	977032	977253	222	*	27	13	125	8	TCONS_00001278
PCHAS_0114000	PCHAS_0114000	XLOC_000150:E004	XLOC_000150	E004	18.5473	0.0170865	17.4471	2.95416e-05	0.00190524	3.50009	7.38023	2.42137	PCHAS_01_v3	517498	517567	70	*	4	1	168	17	TCONS_00000150
PCHAS_0731350	PCHAS_0731350	XLOC_001445:E002	XLOC_001445	E002	85.4638	0.0367776	17.3891	3.04561e-05	0.00190524	11.8626	10.2675	-0.625824	PCHAS_07_v3	1131652	1131864	213	*	93	48	186	56	TCONS_00001445
PGM1	PCHAS_0916200	XLOC_002106:E003	XLOC_002106	E003	175.432	0.045998	17.388	3.04748e-05	0.00190524	12.0791	16.0001	1.42864	PCHAS_09_v3	628588	629224	637	*	123	74	918	114	TCONS_00002108
PCHAS_0318900	PCHAS_0318900	XLOC_000520:E002	XLOC_000520	E002	130.148	0.0142686	17.2436	3.28807e-05	0.00201828	12.3155	13.6297	0.487983	PCHAS_03_v3	655137	657060	1924	*	124	46	661	77	TCONS_00000520
PCHAS_1314500	PCHAS_1314500	XLOC_004301:E005	XLOC_004301	E005	5.53409	0.0543689	16.8756	3.99108e-05	0.00240605	1.23372	5.1926	4.3116	PCHAS_13_v3	580774	580842	69	*	1	0	35	8	TCONS_00004304
PCHAS_0200041	PCHAS_0200041	XLOC_000158:E003	XLOC_000158	E003	265.765	0.0112759	16.7701	4.21937e-05	0.00249905	17.0467	14.4785	-0.910762	PCHAS_02_v3	34807	34876	70	*	385	77	899	158	TCONS_00000158
PCHAS_0318900	PCHAS_0318900	XLOC_000520:E001	XLOC_000520	E001	36.82	0.0152648	16.7175	4.33784e-05	0.00252492	9.25254	7.07106	-0.996142	PCHAS_03_v3	654964	655040	77	*	46	25	98	11	TCONS_00000520
RPN1	PCHAS_0305800	XLOC_000334:E002	XLOC_000334	E002	25.6017	0.0152361	16.6672	4.45444e-05	0.00254884	5.77754	8.04837	1.15374	PCHAS_03_v3	184513	187269	2757	*	14	8	111	27	TCONS_00000334
NAB2	PCHAS_1121500	XLOC_003240:E005	XLOC_003240	E005	28.7582	0.0105697	16.5695	4.68984e-05	0.00263882	8.80533	6.13187	-1.29324	PCHAS_11_v3	758624	758685	62	*	48	14	69	9	TCONS_00003242
PCHAS_1146900	PCHAS_1146900	XLOC_003359:E006	XLOC_003359	E006	44.9426	0.0172445	16.3067	5.38733e-05	0.00298158	10.5312	7.54337	-1.2926	PCHAS_11_v3	1691285	1691412	128	*	90	12	123	15	TCONS_00003361
PCHAS_0625500	PCHAS_0625500	XLOC_001276:E002	XLOC_001276	E002	5.53021	0.0416607	15.9742	6.42125e-05	0.00348143	1.74061	4.16944	2.61379	PCHAS_06_v3	964111	964344	234	*	0	1	56	4	TCONS_00001276
PCHAS_1314500	PCHAS_1314500	XLOC_004301:E001	XLOC_004301	E001	7.52553	0.042267	15.952	6.49674e-05	0.00348143	5.09603	2.50285	-2.17897	PCHAS_13_v3	579844	579965	122	*	13	6	10	0	TCONS_00004304
PCHAS_0731350	PCHAS_0731350	XLOC_001445:E001	XLOC_001445	E001	10.0712	0.0448	15.871	6.78107e-05	0.00357702	2.96305	6.02704	2.22578	PCHAS_07_v3	1131450	1131530	81	*	3	2	63	11	TCONS_00001445
PCHAS_1451300	PCHAS_1451300	XLOC_005203:E002	XLOC_005203	E002	26.7367	0.0194083	15.7895	7.07931e-05	0.00367689	7.51304	5.24058	-1.22252	PCHAS_14_v3	1892748	1892932	185	*	51	15	26	7	TCONS_00005206
PCHAS_1302500	PCHAS_1302500	XLOC_003863:E002	XLOC_003863	E002	299.529	0.0405198	15.7059	7.39937e-05	0.00378489	18.0208	14.2922	-1.31741	PCHAS_13_v3	84899	86012	1114	*	350	139	853	189	TCONS_00003865
nPrx	PCHAS_0511500	XLOC_000931:E003	XLOC_000931	E003	4.47793	0.0466971	15.3136	9.10594e-05	0.00458831	4.62319	2.03511	-2.47927	PCHAS_05_v3	460221	460230	10	*	9	2	8	1	TCONS_00000931
PCHAS_1348600	PCHAS_1348600	XLOC_004466:E004	XLOC_004466	E004	83.0543	0.0139295	15.2803	9.26762e-05	0.0046011	12.2507	10.7326	-0.586981	PCHAS_13_v3	1814034	1819619	5586	*	100	21	480	37	TCONS_00004469
CLF1	PCHAS_1002300	XLOC_002653:E003	XLOC_002653	E003	8.21196	0.0250474	15.0948	0.000102242	0.00500245	2.36944	5.60387	2.6501	PCHAS_10_v3	95304	95402	99	*	3	0	57	10	TCONS_00002655
RPL31	PCHAS_1103100	XLOC_003148:E002	XLOC_003148	E002	142.441	0.0052202	14.9418	0.000110876	0.00534739	12.1724	13.6066	0.533579	PCHAS_11_v3	102716	102867	152	*	80	29	922	123	TCONS_00003150
PCHAS_1401800	PCHAS_1401800	XLOC_004588:E004	XLOC_004588	E004	46.646	0.00907702	14.8923	0.000113828	0.00541245	10.2062	7.90852	-0.990213	PCHAS_14_v3	72438	72541	104	*	53	23	143	27	TCONS_00004591
NAB2	PCHAS_1121500	XLOC_003240:E003	XLOC_003240	E003	10.1572	0.0234762	14.7604	0.000122075	0.00572395	2.91705	6.23356	2.38596	PCHAS_11_v3	758196	758268	73	*	5	0	67	12	TCONS_00003242
SPC2	PCHAS_1218500	XLOC_003689:E003	XLOC_003689	E003	2.2192	0.222634	14.4167	0.000146501	NA	4.38813	0.0315116	-14.3683	PCHAS_12_v3	658555	658612	58	*	8	0	0	0	TCONS_00003691
PCHAS_0113600	PCHAS_0113600	XLOC_000147:E006	XLOC_000147	E006	16.0119	0.021902	14.1275	0.00017083	0.0079003	7.65552	4.76673	-1.59408	PCHAS_01_v3	507082	507212	131	*	27	3	55	9	TCONS_00000147
CYP52	PCHAS_1021000	XLOC_002763:E008	XLOC_002763	E008	28.1304	0.0114101	14.0464	0.000178358	0.00813697	7.15461	8.13953	0.466023	PCHAS_10_v3	826195	826414	220	*	26	8	149	19	TCONS_00002765
PCHAS_1460300	PCHAS_1460300	XLOC_005248:E003	XLOC_005248	E003	19.0532	0.0397763	13.9672	0.000186029	0.0083738	3.58816	7.17686	2.24646	PCHAS_14_v3	2214298	2214425	128	*	5	0	168	19	TCONS_00005251
PCHAS_1243100	PCHAS_1243100	XLOC_003823:E005	XLOC_003823	E005	46.3971	0.0108517	13.875	0.000195382	0.00859281	10.153	7.90049	-0.972362	PCHAS_12_v3	1564936	1565006	71	*	81	17	117	19	TCONS_00003825
PCHAS_0603400	PCHAS_0603400	XLOC_001169:E002	XLOC_001169	E002	31.9073	0.0620308	13.8692	0.000195985	0.00859281	6.00984	9.23195	1.54425	PCHAS_06_v3	140404	140532	129	*	20	2	254	25	TCONS_00001169
PCHAS_1134700	PCHAS_1134700	XLOC_003302:E007	XLOC_003302	E007	6.42198	0.0342422	13.8093	0.000202332	0.00875734	1.88088	5.20756	3.09093	PCHAS_11_v3	1247169	1247231	63	*	2	0	45	8	TCONS_00003304
PCHAS_0937500	PCHAS_0937500	XLOC_002422:E001	XLOC_002422	E001	219.953	0.0545441	13.7288	0.000211188	0.00902495	13.4675	15.7549	0.823903	PCHAS_09_v3	1378422	1378526	105	*	132	49	1730	130	TCONS_00002424
PCHAS_0314000	PCHAS_0314000	XLOC_000494:E003	XLOC_000494	E003	4.43935	0.0389055	13.6801	0.000216738	0.00914636	0.0676291	4.35858	12.1436	PCHAS_03_v3	483296	483371	76	*	0	0	28	7	TCONS_00000494
UBC13	PCHAS_1242300	XLOC_003817:E004	XLOC_003817	E004	50.4002	0.0126922	13.6411	0.000221285	0.00922292	10.3011	8.22427	-0.884062	PCHAS_12_v3	1543366	1543420	55	*	83	28	138	9	TCONS_00003819
PCHAS_1401800	PCHAS_1401800	XLOC_004588:E002	XLOC_004588	E002	34.5002	0.00881419	13.5954	0.000226739	0.00930441	6.329	8.79192	1.18053	PCHAS_14_v3	71891	72134	244	*	13	9	182	38	TCONS_00004591
PCHAS_1304800	PCHAS_1304800	XLOC_004252:E003	XLOC_004252	E003	7.11722	0.0784707	13.5788	0.000228752	0.00930441	2.54052	4.14119	1.47923	PCHAS_13_v3	179240	179390	151	*	2	0	50	9	TCONS_00004255
GR	PCHAS_1024200	XLOC_002548:E003	XLOC_002548	E003	13.2781	0.0425255	13.5474	0.00023262	0.00934909	4.04802	6.71305	1.64252	PCHAS_10_v3	914366	915712	1347	*	8	3	71	13	TCONS_00002550
PCHAS_0925100	PCHAS_0925100	XLOC_002149:E002	XLOC_002149	E002	47.3901	0.0158106	13.3679	0.000255972	0.0101666	10.0402	8.46713	-0.669121	PCHAS_09_v3	939905	940375	471	*	47	15	210	34	TCONS_00002151
PCHAS_1134700	PCHAS_1134700	XLOC_003302:E012	XLOC_003302	E012	17.6976	0.0160344	13.273	0.000269255	0.0105698	7.32272	4.56783	-1.56962	PCHAS_11_v3	1248139	1248198	60	*	28	10	34	6	TCONS_00003304
PCHAS_1145400	PCHAS_1145400	XLOC_003118:E002	XLOC_003118	E002	24.5885	0.0350795	13.2407	0.000273942	0.0106302	6.05928	4.68111	-0.839166	PCHAS_11_v3	1640924	1641307	384	*	36	24	16	1	TCONS_00003120
PCHAS_0731700	PCHAS_0731700	XLOC_001607:E003	XLOC_001607	E003	477.866	0.00749804	13.0767	0.000298986	0.011441	17.0505	18.3867	0.464885	PCHAS_07_v3	1147750	1147853	104	*	283	77	3936	299	TCONS_00001607
PCHAS_0509300	PCHAS_0509300	XLOC_000917:E002	XLOC_000917	E002	104.11	0.00737975	13.0603	0.000301615	0.011441	12.0651	10.3109	-0.685394	PCHAS_05_v3	377250	377375	126	*	172	68	169	22	TCONS_00000917
PCHAS_0806100	PCHAS_0806100	XLOC_001864:E002	XLOC_001864	E002	6.60513	0.0289788	13.0019	0.000311167	0.0116722	1.89157	5.29308	3.12704	PCHAS_08_v3	322757	322911	155	*	2	0	48	8	TCONS_00001864
PCHAS_1243100	PCHAS_1243100	XLOC_003823:E002	XLOC_003823	E002	16.5522	0.014804	12.9126	0.00032637	0.012108	4.6449	7.51933	1.61147	PCHAS_12_v3	1564242	1564358	117	*	11	3	111	13	TCONS_00003825
PCHAS_0822900	PCHAS_0822900	XLOC_001943:E003	XLOC_001943	E003	13.0661	0.0384193	12.878	0.000332474	0.0122003	5.84439	5.03753	-0.484743	PCHAS_08_v3	909604	910875	1272	*	25	3	35	6	TCONS_00001943
PCHAS_0200041	PCHAS_0200041	XLOC_000158:E006	XLOC_000158	E006	152.364	0.0176382	12.6201	0.000381629	0.0138536	11.9202	14.4735	0.944417	PCHAS_02_v3	35631	35735	105	*	103	21	1097	116	TCONS_00000158
SPP	PCHAS_1324000	XLOC_004351:E004	XLOC_004351	E004	4.91064	0.0495087	12.5877	0.000388287	0.0139453	4.86445	1.84784	-2.92405	PCHAS_13_v3	928310	928440	131	*	11	2	6	1	TCONS_00004354
PSTK	PCHAS_0207800	XLOC_000286:E006	XLOC_000286	E006	5.4738	0.069022	12.5349	0.00039943	0.0141945	3.39333	3.07115	-0.301376	PCHAS_02_v3	311642	312707	1066	*	5	5	9	2	TCONS_00000286
PCHAS_0409900	PCHAS_0409900	XLOC_000572:E002	XLOC_000572	E002	7.52413	0.0468395	12.505	0.000405866	0.0142729	5.25774	3.53262	-1.24509	PCHAS_04_v3	363952	364318	367	*	11	3	27	3	TCONS_00000572
DYN1	PCHAS_0704800	XLOC_001308:E002	XLOC_001308	E002	53.1175	0.0237883	12.4738	0.000412697	0.0143635	10.3344	7.86247	-1.06341	PCHAS_07_v3	201148	201242	95	*	68	35	98	23	TCONS_00001308
PCHAS_0407600	PCHAS_0407600	XLOC_000555:E003	XLOC_000555	E003	2.53677	0.0746051	12.4088	0.000427306	NA	0.0473005	4.03196	12.9328	PCHAS_04_v3	286119	286207	89	*	0	0	16	4	TCONS_00000555
PCHAS_0114200	PCHAS_0114200	XLOC_000152:E005	XLOC_000152	E005	469.143	0.0116854	12.3039	0.000452007	0.0155712	18.6835	16.5022	-0.75979	PCHAS_01_v3	526873	527104	232	*	860	195	1070	148	TCONS_00000152
GRX1	PCHAS_0405600	XLOC_000674:E003	XLOC_000674	E003	14.9744	0.015962	12.279	0.000458079	0.015621	4.64608	7.09742	1.40544	PCHAS_04_v3	219268	219334	67	*	12	3	87	12	TCONS_00000674
PCHAS_0838100	PCHAS_0838100	XLOC_002014:E004	XLOC_002014	E004	2.58776	0.0982837	12.2209	0.000472574	NA	0.0763206	4.32884	11.7733	PCHAS_08_v3	1412041	1412110	70	*	0	0	36	1	TCONS_00002016
PCHAS_0420800	PCHAS_0420800	XLOC_000741:E002	XLOC_000741	E002	112381	0.019488	12.205	0.000476625	0.0160909	40.749	39.3974	-0.455484	PCHAS_04_v3	802363	803166	804	*	209719	65426	176681	18816	TCONS_00000741
CYP52	PCHAS_1021000	XLOC_002763:E006	XLOC_002763	E006	10.4742	0.0207457	12.1603	0.000488168	0.0161253	4.01153	5.7998	1.17624	PCHAS_10_v3	824809	824874	66	*	5	4	68	7	TCONS_00002765
UBC13	PCHAS_1242300	XLOC_003817:E003	XLOC_003817	E003	79.2613	0.00787989	12.148	0.0004914	0.0161253	11.7976	10.3069	-0.585064	PCHAS_12_v3	1543143	1543229	87	*	135	34	250	20	TCONS_00003819
PCHAS_0409900	PCHAS_0409900	XLOC_000572:E001	XLOC_000572	E001	4.93724	0.0537976	12.1458	0.000491974	0.0161253	1.49822	4.28235	3.13487	PCHAS_04_v3	363559	363758	200	*	1	0	38	6	TCONS_00000572
PCHAS_0707600	PCHAS_0707600	XLOC_001324:E001	XLOC_001324	E001	80.1839	0.0435489	12.1207	0.000498658	0.0161872	9.55132	12.5484	1.17957	PCHAS_07_v3	277426	277589	164	*	72	16	484	56	TCONS_00001324
RPL2	PCHAS_1232300	XLOC_003765:E001	XLOC_003765	E001	1314.76	0.00433785	12.0937	0.000505918	0.0162665	22.1305	22.7236	0.201982	PCHAS_12_v3	1193069	1193832	764	*	1823	425	5178	663	TCONS_00003767
SEC31	PCHAS_0313100	XLOC_000489:E003	XLOC_000489	E003	82.9871	0.0365029	11.9507	0.000546264	0.0171841	11.6025	9.22719	-0.957053	PCHAS_03_v3	448480	448571	92	*	145	50	153	15	TCONS_00000489
PCHAS_1134700	PCHAS_1134700	XLOC_003302:E002	XLOC_003302	E002	6.82765	0.0268592	11.9415	0.000548976	0.0171841	2.3028	5.28271	2.54181	PCHAS_11_v3	1246120	1246195	76	*	2	1	49	7	TCONS_00003304
EIF3G	PCHAS_0724300	XLOC_001410:E009	XLOC_001410	E009	16.1708	0.015293	11.9389	0.000549727	0.0171841	3.23979	6.17197	2.03676	PCHAS_07_v3	879423	879534	112	*	4	0	87	25	TCONS_00001410
RPL2	PCHAS_1232300	XLOC_003765:E002	XLOC_003765	E002	117.739	0.00446378	11.9033	0.000560346	0.0173553	13.2133	11.8533	-0.510366	PCHAS_12_v3	1194017	1194035	19	*	202	43	354	42	TCONS_00003767
14-3-3I	PCHAS_0721700	XLOC_001557:E001	XLOC_001557	E001	26.0185	0.0217613	11.7483	0.000609003	0.0186607	5.9753	8.83931	1.3947	PCHAS_07_v3	792614	792642	29	*	20	3	206	16	TCONS_00001557
RPL23	PCHAS_1343200	XLOC_004438:E003	XLOC_004438	E003	123.749	0.0222495	11.7239	0.000617036	0.0186607	13.5889	12.1421	-0.538613	PCHAS_13_v3	1603853	1604051	199	*	141	53	684	35	TCONS_00004441
PCHAS_0706800	PCHAS_0706800	XLOC_001483:E004	XLOC_001483	E004	101	0.00561656	11.7177	0.000619076	0.0186607	12.29	11.1393	-0.441669	PCHAS_07_v3	254915	254999	85	*	198	26	226	46	TCONS_00001483
PCHAS_1145400	PCHAS_1145400	XLOC_003118:E001	XLOC_003118	E001	3.78618	0.057391	11.5895	0.000663249	0.0197293	2.03638	4.47735	2.37642	PCHAS_11_v3	1640160	1640663	504	*	4	2	13	2	TCONS_00003120
PCHAS_1117300	PCHAS_1117300	XLOC_003216:E004	XLOC_003216	E004	28.2408	0.0118701	11.5791	0.000666955	0.0197293	6.64333	8.55055	0.90884	PCHAS_11_v3	609496	609608	113	*	26	4	155	24	TCONS_00003218
RBM34	PCHAS_0504300	XLOC_000887:E008	XLOC_000887	E008	7.44026	0.028448	11.5396	0.000681296	0.0197293	1.63667	5.1586	3.46733	PCHAS_05_v3	174805	174908	104	*	1	0	79	6	TCONS_00000887
RAB18	PCHAS_1223900	XLOC_003724:E003	XLOC_003724	E003	22.2181	0.0138703	11.5254	0.000686507	0.0197293	5.60909	7.9216	1.19296	PCHAS_12_v3	853480	853545	66	*	12	6	153	16	TCONS_00003726
PCHAS_1122000	PCHAS_1122000	XLOC_002987:E001	XLOC_002987	E001	20.5457	0.0487709	11.524	0.000687032	0.0197293	5.63787	7.47394	0.965363	PCHAS_11_v3	773236	774883	1648	*	21	9	64	15	TCONS_00002989
PCHAS_1141700	PCHAS_1141700	XLOC_003330:E001	XLOC_003330	E001	122.665	0.01522	11.5171	0.00068959	0.0197293	13.2027	12.2822	-0.343565	PCHAS_11_v3	1502113	1510150	8038	*	135	57	536	54	TCONS_00003332
PCHAS_0406200	PCHAS_0406200	XLOC_000547:E002	XLOC_000547	E002	295.475	0.00399585	11.4573	0.000712142	0.0202033	16.5137	16.2554	-0.0909104	PCHAS_04_v3	233504	233682	179	*	497	43	1120	168	TCONS_00000547
PCHAS_1201500	PCHAS_1201500	XLOC_003368:E005	XLOC_003368	E005	36.8742	0.0105096	11.4395	0.000718986	0.0202275	8.9207	7.08898	-0.844999	PCHAS_12_v3	55994	56081	88	*	63	16	71	16	TCONS_00003370
PCHAS_1314100	PCHAS_1314100	XLOC_003920:E001	XLOC_003920	E001	99.0057	0.0366955	11.4075	0.000731472	0.0204087	12.9291	7.84448	-2.07212	PCHAS_13_v3	572779	572785	7	*	94	109	95	18	TCONS_00003923
PCHAS_0720300	PCHAS_0720300	XLOC_001391:E002	XLOC_001391	E002	100.994	0.0133744	11.2934	0.00077782	0.0215239	12.0221	11.056	-0.372782	PCHAS_07_v3	746259	746856	598	*	116	69	242	41	TCONS_00001391
PCHAS_1122000	PCHAS_1122000	XLOC_002987:E002	XLOC_002987	E002	14.942	0.0511386	11.2783	0.000784195	0.0215239	5.86103	3.55498	-1.58207	PCHAS_11_v3	775011	775135	125	*	16	15	11	4	TCONS_00002989
PCHAS_0811600	PCHAS_0811600	XLOC_001893:E002	XLOC_001893	E002	13.017	0.022168	11.1879	0.000823324	0.0224157	3.63065	6.4674	1.84924	PCHAS_08_v3	538480	538543	64	*	5	2	83	14	TCONS_00001893
CLF1	PCHAS_1002300	XLOC_002653:E004	XLOC_002653	E004	10.1904	0.0265577	11.136	0.000846697	0.0228676	3.29763	5.91804	1.84254	PCHAS_10_v3	95520	95627	108	*	6	0	63	12	TCONS_00002655
PCHAS_0623100	PCHAS_0623100	XLOC_001263:E001	XLOC_001263	E001	5.00365	0.0526967	11.0409	0.000891238	0.0238795	2.40487	4.19233	1.68011	PCHAS_06_v3	841781	841834	54	*	3	0	30	6	TCONS_00001263
PCHAS_0903700	PCHAS_0903700	XLOC_002245:E004	XLOC_002245	E004	2.00097	0.0843708	11.0372	0.000893018	NA	0.0593967	3.81071	12.1016	PCHAS_09_v3	196667	196746	80	*	0	0	20	2	TCONS_00002247
PCHAS_1407000	PCHAS_1407000	XLOC_004987:E001	XLOC_004987	E001	18.7988	0.0236242	11.0217	0.000900493	0.0239375	4.76848	6.59468	1.0677	PCHAS_14_v3	283833	284244	412	*	6	2	154	17	TCONS_00004990
PCHAS_1130500	PCHAS_1130500	XLOC_003285:E005	XLOC_003285	E005	3.43831	0.0652805	10.9795	0.000921265	0.0242549	1.24389	4.69339	3.96443	PCHAS_11_v3	1101880	1101983	104	*	1	0	39	2	TCONS_00003287
PCHAS_1201500	PCHAS_1201500	XLOC_003368:E004	XLOC_003368	E004	28.4236	0.0112846	10.9684	0.000926801	0.0242549	8.09846	6.0848	-1.00398	PCHAS_12_v3	55783	55860	78	*	48	13	47	13	TCONS_00003370
PCHAS_0316400	PCHAS_0316400	XLOC_000505:E001	XLOC_000505	E001	3.51891	0.053711	10.8928	0.000965365	0.0249428	1.68653	4.22098	2.74431	PCHAS_03_v3	565869	566633	765	*	2	0	23	4	TCONS_00000505
PCHAS_1314100	PCHAS_1314100	XLOC_003920:E002	XLOC_003920	E002	326.964	0.0489226	10.8881	0.000967865	0.0249428	17.7368	12.6211	-1.83294	PCHAS_13_v3	573138	573213	76	*	317	344	316	77	TCONS_00003923
PCHAS_0416500	PCHAS_0416500	XLOC_000723:E003	XLOC_000723	E003	56.4684	0.0132243	10.8616	0.000981791	0.02511	9.47452	10.6737	0.489329	PCHAS_04_v3	588630	591332	2703	*	68	20	282	24	TCONS_00000723
PCHAS_0720300	PCHAS_0720300	XLOC_001391:E001	XLOC_001391	E001	18.7789	0.0154391	10.7979	0.00101615	0.0257933	5.26392	7.28328	1.09726	PCHAS_07_v3	745711	746150	440	*	15	7	74	16	TCONS_00001391
PCHAS_0910900	PCHAS_0910900	XLOC_002281:E007	XLOC_002281	E007	9.08554	0.0670419	10.7635	0.0010352	0.0259467	0.0378907	4.84772	14.1511	PCHAS_09_v3	450106	450187	82	*	0	0	53	15	TCONS_00002283
PCHAS_1368500	PCHAS_1368500	XLOC_004570:E003	XLOC_004570	E003	17.3339	0.018504	10.7337	0.001052	0.0259467	7.20733	5.14817	-1.13199	PCHAS_13_v3	2492356	2492426	71	*	32	6	46	6	TCONS_00004573
PCHAS_1330900	PCHAS_1330900	XLOC_004380:E006	XLOC_004380	E006	99.5699	0.0214644	10.7275	0.00105557	0.0259467	10.321	13.0082	1.0351	PCHAS_13_v3	1165586	1165686	101	*	74	10	770	68	TCONS_00004383
PDX2	PCHAS_0912500	XLOC_002289:E005	XLOC_002289	E005	8.50368	0.0270143	10.7194	0.00106019	0.0259467	5.44508	3.0108	-1.84228	PCHAS_09_v3	506524	506578	55	*	9	7	16	3	TCONS_00002291
CK2beta2	PCHAS_1360100	XLOC_004527:E002	XLOC_004527	E002	136.031	0.0382451	10.7084	0.00106648	0.0259467	13.3578	11.4837	-0.705626	PCHAS_13_v3	2163357	2163719	363	*	190	94	273	38	TCONS_00004530
PCHAS_0516400	PCHAS_0516400	XLOC_000960:E001	XLOC_000960	E001	35.7544	0.0134213	10.7045	0.00106874	0.0259467	9.11474	7.57848	-0.690913	PCHAS_05_v3	597668	597867	200	*	47	7	130	28	TCONS_00000960
ARF1	PCHAS_0505200	XLOC_000891:E003	XLOC_000891	E003	49.0025	0.0206964	10.692	0.00107599	0.0259467	8.71719	10.1344	0.597108	PCHAS_05_v3	202994	203081	88	*	47	9	297	33	TCONS_00000891
PCHAS_0902700	PCHAS_0902700	XLOC_002241:E002	XLOC_002241	E002	36.839	0.0343977	10.631	0.00111207	0.0266266	8.58443	8.41265	-0.0763181	PCHAS_09_v3	168305	170373	2069	*	26	19	237	12	TCONS_00002243
PCHAS_1216300	PCHAS_1216300	XLOC_003441:E002	XLOC_003441	E002	97.6287	0.0104345	10.6092	0.00112529	0.0267534	12.2041	10.8768	-0.512272	PCHAS_12_v3	566682	567307	626	*	39	37	730	56	TCONS_00003443
PCHAS_0623100	PCHAS_0623100	XLOC_001263:E002	XLOC_001263	E002	10.8667	0.0235886	10.5616	0.00115459	0.027258	4.64741	5.44546	0.508884	PCHAS_06_v3	841950	842083	134	*	10	2	57	9	TCONS_00001263
PCHAS_1301600	PCHAS_1301600	XLOC_003856:E003	XLOC_003856	E003	2.41404	0.0641931	10.4997	0.00119395	NA	1.50536	3.48137	2.48329	PCHAS_13_v3	47323	47370	48	*	2	2	6	1	TCONS_00003858
PCHAS_1216300	PCHAS_1216300	XLOC_003441:E001	XLOC_003441	E001	43.8507	0.0109775	10.454	0.00122387	0.0286739	6.84097	9.02912	1.01624	PCHAS_12_v3	566091	566253	163	*	10	6	427	30	TCONS_00003443
PCHAS_1134700	PCHAS_1134700	XLOC_003302:E003	XLOC_003302	E003	5.31921	0.0433008	10.4424	0.00123155	0.0286739	1.89194	4.98873	2.93557	PCHAS_11_v3	1246291	1246331	41	*	1	1	48	4	TCONS_00003304
CK2beta2	PCHAS_1360100	XLOC_004527:E001	XLOC_004527	E001	47.6352	0.0397735	10.384	0.00127112	0.0293925	8.32718	10.4541	0.899255	PCHAS_13_v3	2162510	2163199	690	*	55	18	240	20	TCONS_00004530
PCHAS_0200041	PCHAS_0200041	XLOC_000158:E004	XLOC_000158	E004	213.966	0.0153349	10.3066	0.00132554	0.0304424	16.0242	13.8525	-0.778354	PCHAS_02_v3	35033	35142	110	*	283	71	894	107	TCONS_00000158
CRT	PCHAS_1220200	XLOC_003458:E013	XLOC_003458	E013	16.616	0.0144497	10.2515	0.00136574	0.0311537	7.07273	4.80989	-1.28326	PCHAS_12_v3	724549	724625	77	*	16	11	49	8	TCONS_00003460
PCHAS_1368500	PCHAS_1368500	XLOC_004570:E005	XLOC_004570	E005	9.5686	0.0272859	10.2338	0.00137888	0.0312423	3.19004	5.94441	1.95759	PCHAS_13_v3	2492755	2492836	82	*	4	2	63	9	TCONS_00004573
PCHAS_0829300	PCHAS_0829300	XLOC_001971:E002	XLOC_001971	E002	15.6864	0.0407613	10.1691	0.00142814	0.0321426	6.07113	5.07134	-0.590246	PCHAS_08_v3	1134387	1135704	1318	*	29	7	30	5	TCONS_00001971
PCHAS_1460300	PCHAS_1460300	XLOC_005248:E005	XLOC_005248	E005	20.9686	0.0196273	10.1086	0.00147578	0.0327938	8.04521	5.91145	-1.07622	PCHAS_14_v3	2214790	2214866	77	*	21	10	113	7	TCONS_00005251
PCHAS_1314500	PCHAS_1314500	XLOC_004301:E004	XLOC_004301	E004	4.9236	0.133833	10.1077	0.0014765	0.0327938	1.2288	4.84858	4.10326	PCHAS_13_v3	580556	580653	98	*	1	0	25	8	TCONS_00004304
PCHAS_0937500	PCHAS_0937500	XLOC_002422:E004	XLOC_002422	E004	153.916	0.0907652	9.97171	0.00158964	0.0346491	11.7133	14.4212	1.00468	PCHAS_09_v3	1379287	1379356	70	*	68	40	1129	113	TCONS_00002424
PCHAS_0722400	PCHAS_0722400	XLOC_001561:E004	XLOC_001561	E004	38.0215	0.0234795	9.95816	0.00160138	0.0346491	9.90196	7.36086	-1.12525	PCHAS_07_v3	821064	821158	95	*	64	15	139	9	TCONS_00001561
PCHAS_1146300	PCHAS_1146300	XLOC_003355:E006	XLOC_003355	E006	13.4538	0.0195035	9.94986	0.00160862	0.0346491	3.85905	6.63502	1.74982	PCHAS_11_v3	1674985	1675085	101	*	6	2	92	13	TCONS_00003357
PCHAS_0200700	PCHAS_0200700	XLOC_000165:E004	XLOC_000165	E004	7.27722	0.0281756	9.94356	0.00161413	0.0346491	1.58851	4.47955	3.10523	PCHAS_02_v3	81713	82141	429	*	1	0	38	12	TCONS_00000165
DYN1	PCHAS_0704800	XLOC_001308:E001	XLOC_001308	E001	98.8671	0.00909063	9.94322	0.00161443	0.0346491	11.2582	12.1646	0.347876	PCHAS_07_v3	198773	201048	2276	*	75	55	373	64	TCONS_00001308
PCHAS_1141700	PCHAS_1141700	XLOC_003330:E003	XLOC_003330	E003	7.53239	0.028256	9.93505	0.00162161	0.0346491	2.72699	5.37971	2.09919	PCHAS_11_v3	1510964	1511909	946	*	3	1	56	7	TCONS_00003332
PCHAS_1229900	PCHAS_1229900	XLOC_003752:E001	XLOC_003752	E001	443.677	0.0153436	9.90901	0.00164471	0.0348523	18.6768	17.1779	-0.520679	PCHAS_12_v3	1099031	1099464	434	*	608	99	2186	223	TCONS_00003754
PCHAS_0806100	PCHAS_0806100	XLOC_001864:E004	XLOC_001864	E004	3.29306	0.0588263	9.89933	0.00165339	NA	0.0369439	3.85363	13.5062	PCHAS_08_v3	323286	323406	121	*	0	0	22	5	TCONS_00001864
PCHAS_1407000	PCHAS_1407000	XLOC_004987:E002	XLOC_004987	E002	9.42338	0.0318663	9.89087	0.00166101	0.0348523	5.9203	3.70993	-1.48515	PCHAS_14_v3	284396	285288	893	*	9	4	39	6	TCONS_00004990
PCHAS_1460300	PCHAS_1460300	XLOC_005248:E002	XLOC_005248	E002	9.08499	0.0751593	9.88967	0.00166209	0.0348523	1.65173	5.24574	3.49472	PCHAS_14_v3	2214117	2214169	53	*	1	0	74	11	TCONS_00005251
PIAS	PCHAS_1136400	XLOC_003311:E004	XLOC_003311	E004	4.24818	0.0464321	9.84413	0.00170374	0.0355051	1.38064	4.33981	3.41456	PCHAS_11_v3	1320229	1320608	380	*	0	1	35	4	TCONS_00003313
PCHAS_0611600	PCHAS_0611600	XLOC_001057:E004	XLOC_001057	E004	7.94129	0.0264767	9.68491	0.00185788	0.0384797	1.6264	4.45137	3.0166	PCHAS_06_v3	447366	447628	263	*	0	1	38	13	TCONS_00001057
PCHAS_1442700	PCHAS_1442700	XLOC_004803:E002	XLOC_004803	E002	35.1052	0.0231551	9.66545	0.00187765	0.0386522	8.50298	7.33067	-0.543318	PCHAS_14_v3	1540762	1543831	3070	*	38	23	86	17	TCONS_00004806
PCHAS_1467600	PCHAS_1467600	XLOC_005280:E001	XLOC_005280	E001	1.87888	0.0918281	9.54497	0.00200498	NA	0.0679784	3.6682	11.5954	PCHAS_14_v3	2467769	2467792	24	*	0	0	18	2	TCONS_00005283
PCHAS_0309200	PCHAS_0309200	XLOC_000349:E002	XLOC_000349	E002	53.1017	0.0143014	9.50665	0.00204728	0.0418886	9.11068	9.50698	0.167809	PCHAS_03_v3	319029	319139	111	*	40	3	316	54	TCONS_00000349
PCHAS_1456900	PCHAS_1456900	XLOC_005230:E001	XLOC_005230	E001	58.5327	0.0295667	9.44802	0.00211377	0.0429884	10.0574	9.93216	-0.0512683	PCHAS_14_v3	2103280	2109985	6706	*	69	20	241	35	TCONS_00005233
SRCAP	PCHAS_0719900	XLOC_001387:E005	XLOC_001387	E005	4.1436	0.0453608	9.3989	0.00217116	0.0438912	1.34408	4.1152	3.32707	PCHAS_07_v3	733003	733236	234	*	1	0	25	6	TCONS_00001387
PCHAS_0902700	PCHAS_0902700	XLOC_002241:E001	XLOC_002241	E001	3.4051	0.0661017	9.35135	0.00222821	0.0447764	0.0616827	4.16504	12.2675	PCHAS_09_v3	168108	168186	79	*	0	0	43	2	TCONS_00002243
PCHAS_1134700	PCHAS_1134700	XLOC_003302:E006	XLOC_003302	E006	4.70255	0.0358276	9.31149	0.00227722	0.0452168	1.88057	4.58471	2.6847	PCHAS_11_v3	1246981	1247061	81	*	2	0	36	5	TCONS_00003304
PCHAS_0721200	PCHAS_0721200	XLOC_001394:E002	XLOC_001394	E002	12.5687	0.0272531	9.30114	0.00229011	0.0452168	5.47252	3.38102	-1.50869	PCHAS_07_v3	778252	778303	52	*	16	12	12	2	TCONS_00001394
PI4K	PCHAS_0500500	XLOC_000867:E004	XLOC_000867	E004	15.5798	0.034671	9.29679	0.00229556	0.0452168	6.2153	5.59071	-0.35247	PCHAS_05_v3	16819	20022	3204	*	9	6	109	8	TCONS_00000867
SPC2	PCHAS_1218500	XLOC_003689:E002	XLOC_003689	E002	2.58549	0.101783	9.29408	0.00229895	NA	4.47762	1.41041	-3.45049	PCHAS_12_v3	658373	658439	67	*	8	0	6	0	TCONS_00003691
PCHAS_1303600	PCHAS_1303600	XLOC_003869:E006	XLOC_003869	E006	5.83334	0.0677125	9.2903	0.0023037	0.0452168	2.49661	4.47198	1.7711	PCHAS_13_v3	125701	125757	57	*	1	2	41	5	TCONS_00003871
PCHAS_1134700	PCHAS_1134700	XLOC_003302:E013	XLOC_003302	E013	18.5419	0.0243841	9.20955	0.00240755	0.0469821	7.36566	4.77594	-1.44939	PCHAS_11_v3	1248376	1248416	41	*	30	9	35	8	TCONS_00003304
PCHAS_1314500	PCHAS_1314500	XLOC_004301:E002	XLOC_004301	E002	7.6693	0.0349324	9.16184	0.00247114	0.0478809	4.96133	3.15746	-1.39849	PCHAS_13_v3	580125	580269	145	*	13	5	15	1	TCONS_00004304
PCHAS_1304800	PCHAS_1304800	XLOC_004252:E005	XLOC_004252	E005	29.3865	0.497664	9.15383	0.00248198	0.0478809	11.2038	4.07892	-3.58787	PCHAS_13_v3	179956	180390	435	*	47	19	77	3	TCONS_00004255
PCHAS_0822900	PCHAS_0822900	XLOC_001943:E002	XLOC_001943	E002	2.12307	0.114154	9.12344	0.00252356	NA	0.0647574	3.80902	11.851	PCHAS_08_v3	909252	909376	125	*	0	0	22	2	TCONS_00001943
PCHAS_1146900	PCHAS_1146900	XLOC_003359:E004	XLOC_003359	E004	14.8951	0.0179216	9.10846	0.0025443	0.0487497	4.82971	7.09967	1.28353	PCHAS_11_v3	1690734	1690803	70	*	13	1	112	10	TCONS_00003361
GCN5	PCHAS_0716600	XLOC_001531:E004	XLOC_001531	E004	102.441	0.00941327	9.10014	0.0025559	0.0487497	11.4632	12.4761	0.385814	PCHAS_07_v3	618158	620713	2556	*	146	49	342	36	TCONS_00001531
PCHAS_1404100	PCHAS_1404100	XLOC_004601:E006	XLOC_004601	E006	10.5684	0.0730622	9.08713	0.00257415	0.048822	4.95459	4.62576	-0.218387	PCHAS_14_v3	159592	162140	2549	*	7	6	36	8	TCONS_00004604
THO2	PCHAS_1465000	XLOC_005265:E001	XLOC_005265	E001	4.68088	0.0423055	9.03888	0.00264297	0.0498474	2.12708	4.6856	2.39166	PCHAS_14_v3	2349731	2349861	131	*	2	1	33	4	TCONS_00005268
PCHAS_0203300	PCHAS_0203300	XLOC_000180:E006	XLOC_000180	E006	6.08746	0.0675909	9.01071	0.00268402	0.0503402	4.27444	2.65217	-1.44998	PCHAS_02_v3	154654	154758	105	*	14	3	9	0	TCONS_00000180
PDX2	PCHAS_0912500	XLOC_002289:E002	XLOC_002289	E002	7.40079	0.0259688	8.95683	0.00276434	0.0515604	2.47001	5.12469	2.23621	PCHAS_09_v3	505890	505944	55	*	2	1	52	8	TCONS_00002291
ARF1	PCHAS_0505200	XLOC_000891:E004	XLOC_000891	E004	38.1636	0.00993568	8.93513	0.00279737	0.0517293	8.16603	9.15974	0.4372	PCHAS_05_v3	203199	203269	71	*	37	9	216	25	TCONS_00000891
PCHAS_0113600	PCHAS_0113600	XLOC_000147:E004	XLOC_000147	E004	6.05983	0.0303751	8.93063	0.00280427	0.0517293	1.61059	4.48979	3.07211	PCHAS_01_v3	506542	506611	70	*	1	0	50	7	TCONS_00000147
PCHAS_0622100	PCHAS_0622100	XLOC_001258:E011	XLOC_001258	E011	1.10627	0.570288	8.92526	0.00281253	NA	2.82549	0.018728	-14.5265	PCHAS_06_v3	815247	815299	53	*	2	1	0	0	TCONS_00001258
PCHAS_1002900	PCHAS_1002900	XLOC_002658:E002	XLOC_002658	E002	11.4983	0.0529494	8.912	0.00283302	0.0517293	4.00103	6.91185	1.77992	PCHAS_10_v3	126357	126608	252	*	11	1	91	6	TCONS_00002660
PCHAS_1231600	PCHAS_1231600	XLOC_003761:E001	XLOC_003761	E001	395.781	0.0180095	8.89605	0.00285789	0.0517293	17.272	16.0353	-0.434158	PCHAS_12_v3	1162799	1162904	106	*	615	243	746	117	TCONS_00003763
PCHAS_0416500	PCHAS_0416500	XLOC_000723:E001	XLOC_000723	E001	20.8686	0.0217754	8.89134	0.00286526	0.0517293	7.41608	5.43253	-1.05911	PCHAS_04_v3	588278	588340	63	*	34	12	47	5	TCONS_00000723
SF3B6	PCHAS_1441800	XLOC_005158:E001	XLOC_005158	E001	13.2901	0.0475704	8.89129	0.00286534	0.0517293	5.7423	5.56638	-0.102458	PCHAS_14_v3	1510610	1510883	274	*	20	3	55	7	TCONS_00005161
PCHAS_1345000	PCHAS_1345000	XLOC_004447:E003	XLOC_004447	E003	2.11893	0.0661368	8.89005	0.00286729	NA	1.0469	3.58341	3.62696	PCHAS_13_v3	1669407	1669527	121	*	1	0	11	3	TCONS_00004450
PCHAS_0701900	PCHAS_0701900	XLOC_001289:E006	XLOC_001289	E006	4.06503	0.0463017	8.88114	0.00288132	0.0517411	1.42805	4.07624	3.12116	PCHAS_07_v3	79405	79428	24	*	0	1	32	4	TCONS_00001289
ACbeta	PCHAS_1228300	XLOC_003746:E002	XLOC_003746	E002	14.3709	0.018424	8.86319	0.00290979	0.0519759	4.46667	6.93873	1.45036	PCHAS_12_v3	1018508	1018903	396	*	8	5	90	10	TCONS_00003748
PCHAS_0707600	PCHAS_0707600	XLOC_001324:E003	XLOC_001324	E003	218.639	0.0398536	8.82149	0.00297704	0.0528973	15.811	13.2438	-0.926137	PCHAS_07_v3	277964	278092	129	*	288	137	473	88	TCONS_00001324
PCHAS_1142300	PCHAS_1142300	XLOC_003099:E004	XLOC_003099	E004	7.28405	0.0440783	8.76975	0.00306268	0.0540178	2.81652	5.26279	1.93138	PCHAS_11_v3	1534850	1535163	314	*	4	1	41	8	TCONS_00003101
PCHAS_1134700	PCHAS_1134700	XLOC_003302:E004	XLOC_003302	E004	7.02648	0.0359962	8.76414	0.0030721	0.0540178	2.65836	5.37254	2.1708	PCHAS_11_v3	1246525	1246679	155	*	2	2	56	5	TCONS_00003304
PCHAS_1421600	PCHAS_1421600	XLOC_005060:E009	XLOC_005060	E009	24.0677	0.102232	8.74597	0.00310286	0.054276	8.75079	5.18983	-1.81868	PCHAS_14_v3	799139	800850	1712	*	31	18	78	2	TCONS_00005063
PCHAS_0900500	PCHAS_0900500	XLOC_002021:E001	XLOC_002021	E001	18.2247	0.0180519	8.72795	0.00313368	0.0545325	6.90813	5.17049	-0.969179	PCHAS_09_v3	83839	84206	368	*	18	9	46	14	TCONS_00002023
PCHAS_0603400	PCHAS_0603400	XLOC_001169:E001	XLOC_001169	E001	26.2388	0.0107894	8.71451	0.00315687	0.0546543	6.9258	7.9768	0.505509	PCHAS_06_v3	140234	140302	69	*	22	7	158	17	TCONS_00001169
PCHAS_1001300	PCHAS_1001300	XLOC_002648:E001	XLOC_002648	E001	8.32134	0.0391499	8.68787	0.00320334	0.0551759	3.27803	5.86124	1.82849	PCHAS_10_v3	50281	50337	57	*	5	1	79	4	TCONS_00002650
PCHAS_1357100	PCHAS_1357100	XLOC_004507:E008	XLOC_004507	E008	1.14629	0.126795	8.60396	0.00335433	NA	0.0218185	3.21149	14.4704	PCHAS_13_v3	2074211	2074342	132	*	0	0	6	2	TCONS_00004510
PCHAS_0722400	PCHAS_0722400	XLOC_001561:E005	XLOC_001561	E005	17.1544	0.0158553	8.56899	0.00341937	0.058598	7.3698	5.14489	-1.21319	PCHAS_07_v3	821402	821507	106	*	26	9	56	4	TCONS_00001561
PCHAS_1331100	PCHAS_1331100	XLOC_004381:E005	XLOC_004381	E005	12.5948	0.0256699	8.53959	0.00347504	0.0592512	6.14687	5.01453	-0.668074	PCHAS_13_v3	1175243	1175501	259	*	20	3	50	6	TCONS_00004384
PCHAS_0306700	PCHAS_0306700	XLOC_000339:E001	XLOC_000339	E001	11.9127	0.0504382	8.53018	0.00349306	0.0592591	5.17303	4.96896	-0.129394	PCHAS_03_v3	217553	222188	4636	*	10	6	38	9	TCONS_00000339
PCHAS_0623800	PCHAS_0623800	XLOC_001266:E004	XLOC_001266	E004	2.49327	0.111729	8.51218	0.00352777	NA	2.97019	0.0421229	-12.3372	PCHAS_06_v3	867448	867603	156	*	7	1	0	0	TCONS_00001266
PCHAS_1022800	PCHAS_1022800	XLOC_002538:E002	XLOC_002538	E002	60.5977	0.0117337	8.50613	0.00353951	0.059747	10.0171	9.43627	-0.240745	PCHAS_10_v3	871383	871456	74	*	60	48	165	19	TCONS_00002540
PCHAS_1201500	PCHAS_1201500	XLOC_003368:E002	XLOC_003368	E002	5.07087	0.0534061	8.46343	0.00362357	0.0608616	2.07735	4.88906	2.59645	PCHAS_12_v3	55011	55128	118	*	2	1	33	5	TCONS_00003370
PCHAS_0623100	PCHAS_0623100	XLOC_001263:E004	XLOC_001263	E004	90.7605	0.152259	8.3967	0.00375903	0.0628241	13.2683	8.93302	-1.71	PCHAS_06_v3	842378	845502	3125	*	139	53	223	24	TCONS_00001263
DHFS-FPGS	PCHAS_1344600	XLOC_004444:E003	XLOC_004444	E003	8.6998	0.0344823	8.374	0.00380627	0.0633003	3.10136	5.4516	1.75707	PCHAS_13_v3	1657948	1658146	199	*	4	0	86	6	TCONS_00004447
PCHAS_0932500	PCHAS_0932500	XLOC_002185:E006	XLOC_002185	E006	1.99287	0.130556	8.33973	0.00387873	NA	2.76701	0.737611	-3.86125	PCHAS_09_v3	1183429	1183476	48	*	1	3	1	0	TCONS_00002187
PCHAS_1201500	PCHAS_1201500	XLOC_003368:E006	XLOC_003368	E006	28.8171	0.010253	8.33818	0.00388205	0.0642441	6.62847	8.3403	0.822807	PCHAS_12_v3	56287	56583	297	*	30	7	100	27	TCONS_00003370
PRP22	PCHAS_0514200	XLOC_000947:E003	XLOC_000947	E003	2.00097	0.0840275	8.30678	0.00394974	NA	0.0721156	3.47856	11.2629	PCHAS_05_v3	535489	535545	57	*	0	0	20	2	TCONS_00000947
PCHAS_1331100	PCHAS_1331100	XLOC_004381:E003	XLOC_004381	E003	3.9883	0.14313	8.30117	0.00396196	0.0651044	0.0454191	4.11691	13.1145	PCHAS_13_v3	1174811	1174920	110	*	0	0	27	6	TCONS_00004384
PCHAS_1002900	PCHAS_1002900	XLOC_002658:E004	XLOC_002658	E004	61.5266	0.00815884	8.29629	0.00397261	0.0651044	10.7615	8.85079	-0.790483	PCHAS_10_v3	127105	127168	64	*	95	35	145	18	TCONS_00002660
PCHAS_0925100	PCHAS_0925100	XLOC_002149:E004	XLOC_002149	E004	7.86346	0.0547012	8.27887	0.0040109	0.0654144	2.23169	5.18464	2.57379	PCHAS_09_v3	940826	940983	158	*	2	0	75	7	TCONS_00002151
PCHAS_0921000	PCHAS_0921000	XLOC_002132:E001	XLOC_002132	E001	0.828873	0.222721	8.2615	0.00404946	NA	2.8576	0.0300286	-13.198	PCHAS_09_v3	814885	814887	3	*	1	1	0	0	TCONS_00002134
PCHAS_0213200	PCHAS_0213200	XLOC_000231:E002	XLOC_000231	E002	161.677	0.0235274	8.22926	0.00412204	0.0669039	13.4356	13.9475	0.187182	PCHAS_02_v3	538949	540226	1278	*	105	68	982	90	TCONS_00000231
14-3-3I	PCHAS_0721700	XLOC_001557:E004	XLOC_001557	E004	58.381	0.00750544	8.2172	0.00414953	0.0670278	9.43332	10.8919	0.593069	PCHAS_07_v3	793977	794061	85	*	61	11	337	38	TCONS_00001557
PCHAS_0803000	PCHAS_0803000	XLOC_001850:E002	XLOC_001850	E002	25.8361	0.0361555	8.20753	0.00417169	0.0670649	7.85111	6.94578	-0.437268	PCHAS_08_v3	196253	198728	2476	*	25	15	123	8	TCONS_00001850
PCHAS_0114200	PCHAS_0114200	XLOC_000152:E006	XLOC_000152	E006	379.936	0.0349255	8.19693	0.00419612	0.067138	17.9659	14.9495	-1.0618	PCHAS_01_v3	527261	527394	134	*	738	163	663	115	TCONS_00000152
PCHAS_1038000	PCHAS_1038000	XLOC_002852:E002	XLOC_002852	E002	2.81831	0.10224	8.1783	0.00423946	NA	0.0567436	3.885	12.2929	PCHAS_10_v3	1470422	1470746	325	*	0	0	27	3	TCONS_00002854
PCHAS_0410000	PCHAS_0410000	XLOC_000692:E003	XLOC_000692	E003	10.1358	0.0239045	8.15214	0.00430104	0.0682273	3.7914	5.77595	1.33654	PCHAS_04_v3	365952	366201	250	*	4	4	67	7	TCONS_00000692
PCHAS_1002900	PCHAS_1002900	XLOC_002658:E008	XLOC_002658	E008	10.3068	0.0947266	8.14416	0.00432002	0.0682273	3.18529	6.79992	2.41903	PCHAS_10_v3	128791	128846	56	*	4	3	98	4	TCONS_00002660
PCHAS_0938000	PCHAS_0938000	XLOC_002427:E005	XLOC_002427	E005	18.1948	0.0237101	8.14213	0.00432483	0.0682273	7.48718	5.7534	-0.904789	PCHAS_09_v3	1403804	1404125	322	*	24	3	98	10	TCONS_00002429
PCHAS_0625500	PCHAS_0625500	XLOC_001276:E001	XLOC_001276	E001	3.61398	0.0546062	8.07265	0.00449383	0.0705636	1.74298	3.24214	1.83949	PCHAS_06_v3	963801	963905	105	*	0	1	31	3	TCONS_00001276
PCHAS_1001300	PCHAS_1001300	XLOC_002648:E006	XLOC_002648	E006	32.1111	0.0591882	8.05364	0.00454122	0.0708159	9.43546	5.86399	-1.7122	PCHAS_10_v3	51733	51833	101	*	65	11	61	11	TCONS_00002650
PCHAS_1436000	PCHAS_1436000	XLOC_005128:E010	XLOC_005128	E010	5.60255	0.0423776	8.04941	0.00455185	0.0708159	4.73619	2.50423	-1.94333	PCHAS_14_v3	1273386	1274075	690	*	9	3	11	2	TCONS_00005131
EIF3G	PCHAS_0724300	XLOC_001410:E010	XLOC_001410	E010	7.04667	0.0291819	8.03595	0.0045858	0.0710168	1.65194	4.48163	2.99238	PCHAS_07_v3	879626	879655	30	*	1	0	47	10	TCONS_00001410
PCHAS_1464300	PCHAS_1464300	XLOC_004920:E002	XLOC_004920	E002	63.4311	0.0573859	8.02147	0.0046226	0.0710249	10.2893	9.14803	-0.473504	PCHAS_14_v3	2329155	2330018	864	*	57	56	140	21	TCONS_00004923
PCHAS_0113600	PCHAS_0113600	XLOC_000147:E003	XLOC_000147	E003	7.13087	0.0296324	8.0192	0.0046284	0.0710249	2.26131	4.87546	2.33753	PCHAS_01_v3	506298	506401	104	*	2	0	63	7	TCONS_00000147
PCHAS_1359600	PCHAS_1359600	XLOC_004524:E002	XLOC_004524	E002	20.9849	0.018301	7.94315	0.00482698	0.073737	6.00768	7.31463	0.677733	PCHAS_13_v3	2146480	2146779	300	*	13	7	132	14	TCONS_00004527
PCHAS_0924000	PCHAS_0924000	XLOC_002143:E003	XLOC_002143	E003	2.86572	0.0671085	7.87954	0.00499971	NA	0.0627996	3.35535	11.5525	PCHAS_09_v3	908680	908937	258	*	0	0	15	5	TCONS_00002145
SEC31	PCHAS_0313100	XLOC_000489:E004	XLOC_000489	E004	231.969	0.0314241	7.86702	0.00503446	0.0765033	14.3429	16.0662	0.615184	PCHAS_03_v3	448685	452390	3706	*	365	63	978	93	TCONS_00000489
TRX1	PCHAS_1324200	XLOC_004352:E001	XLOC_004352	E001	28.5721	0.0533668	7.86023	0.00505339	0.0765033	8.00688	7.18528	-0.390233	PCHAS_13_v3	934417	934703	287	*	51	7	90	13	TCONS_00004355
GR	PCHAS_1024200	XLOC_002548:E001	XLOC_002548	E001	8.74658	0.0398346	7.80134	0.00522076	0.0786843	4.90963	2.97204	-1.547	PCHAS_10_v3	913916	913983	68	*	7	9	11	3	TCONS_00002550
RhopH2	PCHAS_0830500	XLOC_001787:E004	XLOC_001787	E004	1.26839	0.117318	7.78194	0.00527712	NA	0.0359582	3.07461	12.8976	PCHAS_08_v3	1165474	1165542	69	*	0	0	8	2	TCONS_00001787
PIGA	PCHAS_0516300	XLOC_000959:E007	XLOC_000959	E007	3.92469	0.24776	7.75256	0.00536364	0.0804784	3.23264	0.920568	-3.68688	PCHAS_05_v3	596340	596499	160	*	2	6	1	0	TCONS_00000959
UBP1	PCHAS_0207200	XLOC_000282:E003	XLOC_000282	E003	330.369	0.00724105	7.70311	0.00551257	0.0819915	16.1633	17.2687	0.387844	PCHAS_02_v3	286771	292546	5776	*	337	162	1580	131	TCONS_00000282
PCHAS_0603400	PCHAS_0603400	XLOC_001169:E003	XLOC_001169	E003	25.7381	0.0403297	7.70295	0.00551305	0.0819915	6.49944	8.12952	0.794892	PCHAS_06_v3	140629	140727	99	*	23	3	175	18	TCONS_00001169
PCHAS_1134700	PCHAS_1134700	XLOC_003302:E011	XLOC_003302	E011	19.4767	0.0159625	7.69452	0.00553887	0.0820142	7.52673	5.41882	-1.12041	PCHAS_11_v3	1247914	1248041	128	*	32	9	54	6	TCONS_00003304
PCHAS_1312700	PCHAS_1312700	XLOC_004290:E002	XLOC_004290	E002	23.6717	0.0144555	7.64018	0.00570823	0.0841528	6.11578	7.42022	0.669045	PCHAS_13_v3	518589	518935	347	*	11	5	184	17	TCONS_00004293
PCHAS_0827000	PCHAS_0827000	XLOC_001767:E002	XLOC_001767	E002	931.359	0.00554218	7.61579	0.00578595	0.0849277	20.3813	21.0497	0.228809	PCHAS_08_v3	1046934	1047494	561	*	568	287	5534	712	TCONS_00001767
PCHAS_0827000	PCHAS_0827000	XLOC_001767:E001	XLOC_001767	E001	438.679	0.00555864	7.59784	0.00584382	0.0854058	18.13	17.3553	-0.269463	PCHAS_08_v3	1046464	1046574	111	*	346	158	2142	320	TCONS_00001767
PCHAS_0317900	PCHAS_0317900	XLOC_000395:E002	XLOC_000395	E002	40.0576	0.0315171	7.59001	0.00586927	0.0854081	7.72221	8.7895	0.482491	PCHAS_03_v3	609689	609845	157	*	20	9	254	36	TCONS_00000395
DHX36	PCHAS_0718600	XLOC_001382:E003	XLOC_001382	E003	17.4882	0.0233572	7.56701	0.00594462	0.0861332	5.05408	6.83841	1.00721	PCHAS_07_v3	682408	683328	921	*	11	8	62	16	TCONS_00001382
PCHAS_0102100	PCHAS_0102100	XLOC_000084:E001	XLOC_000084	E001	3.09914	0.158647	7.53314	0.00605742	NA	3.31447	0.807039	-4.14355	PCHAS_01_v3	81324	81513	190	*	3	4	1	0	TCONS_00000084
PCHAS_0420800	PCHAS_0420800	XLOC_000741:E001	XLOC_000741	E001	2092.34	0.165839	7.52939	0.00607006	0.0875749	20.7163	27.8956	2.43762	PCHAS_04_v3	802138	802215	78	*	1928	593	16968	499	TCONS_00000741
PCHAS_1442700	PCHAS_1442700	XLOC_004803:E003	XLOC_004803	E003	11.1754	0.0220632	7.50986	0.0061362	0.0881524	3.88644	5.68381	1.20726	PCHAS_14_v3	1543964	1544235	272	*	6	4	43	12	TCONS_00004806
PCHAS_1040800	PCHAS_1040800	XLOC_002630:E009	XLOC_002630	E009	1.87888	0.421979	7.50509	0.00615249	NA	0.0203577	4.6814	15.8327	PCHAS_10_v3	1559778	1559855	78	*	0	0	18	2	TCONS_00002632
PCHAS_1203100	PCHAS_1203100	XLOC_003609:E001	XLOC_003609	E001	650.676	0.0122707	7.50077	0.00616726	0.0882203	19.6702	19.156	-0.177025	PCHAS_12_v3	110546	111142	597	*	701	113	3635	441	TCONS_00003611
PCHAS_1303600	PCHAS_1303600	XLOC_003869:E004	XLOC_003869	E004	17.6229	0.0274178	7.49321	0.00619319	0.0882203	5.79926	6.15482	0.198704	PCHAS_13_v3	125064	125173	110	*	15	4	63	19	TCONS_00003871
IBIS1	PCHAS_1370100	XLOC_004217:E002	XLOC_004217	E002	332.302	0.0295549	7.48441	0.00622354	0.0882801	17.0924	15.8455	-0.438511	PCHAS_13_v3	2554678	2555751	1074	*	264	79	1671	291	TCONS_00004220
PCHAS_1235900	PCHAS_1235900	XLOC_003788:E001	XLOC_003788	E001	8.2947	0.027441	7.47253	0.00626475	0.0884929	3.62801	5.91729	1.55177	PCHAS_12_v3	1306373	1306481	109	*	9	1	54	5	TCONS_00003790
SF3B6	PCHAS_1441800	XLOC_005158:E002	XLOC_005158	E002	2.06202	0.0968455	7.46333	0.00629683	NA	0.0513754	3.49519	12.2559	PCHAS_14_v3	1511018	1511073	56	*	0	0	21	2	TCONS_00005161
PCHAS_0810500	PCHAS_0810500	XLOC_001888:E004	XLOC_001888	E004	2.39097	0.0782797	7.44891	0.0063475	NA	0.0400045	3.78372	13.2203	PCHAS_08_v3	500442	500537	96	*	0	0	20	3	TCONS_00001888
PCHAS_0810500	PCHAS_0810500	XLOC_001888:E003	XLOC_001888	E003	2.71992	0.109483	7.42779	0.0064224	NA	0.0400045	3.87233	13.2914	PCHAS_08_v3	500203	500296	94	*	0	0	19	4	TCONS_00001888
PCHAS_1415000	PCHAS_1415000	XLOC_005031:E001	XLOC_005031	E001	21.842	0.0399372	7.40041	0.0065209	0.0914533	7.30481	6.17626	-0.580078	PCHAS_14_v3	564673	565383	711	*	26	11	70	11	TCONS_00005034
PCHAS_1201500	PCHAS_1201500	XLOC_003368:E003	XLOC_003368	E003	5.80265	0.0413034	7.39831	0.00652851	0.0914533	2.63843	5.04083	1.9872	PCHAS_12_v3	55243	55331	89	*	5	0	34	6	TCONS_00003370
PCHAS_0108500	PCHAS_0108500	XLOC_000045:E001	XLOC_000045	E001	27.4351	0.0282502	7.38146	0.00658997	0.0919328	7.56071	6.64577	-0.453722	PCHAS_01_v3	328504	330530	2027	*	28	17	60	17	TCONS_00000045
IBIS1	PCHAS_1370100	XLOC_004217:E001	XLOC_004217	E001	50.2596	0.0305687	7.357	0.00668023	0.0928085	7.7121	9.41102	0.753513	PCHAS_13_v3	2554329	2554475	147	*	23	4	261	66	TCONS_00004220
PCHAS_0823300	PCHAS_0823300	XLOC_001745:E002	XLOC_001745	E002	17.7438	0.0218459	7.34015	0.00674312	0.0932982	7.00305	5.07122	-1.0793	PCHAS_08_v3	924161	924235	75	*	25	10	42	7	TCONS_00001745
PCHAS_0318300	PCHAS_0318300	XLOC_000397:E002	XLOC_000397	E002	1430.98	0.021277	7.32797	0.00678896	0.0934445	22.7961	22.3049	-0.16722	PCHAS_03_v3	621094	627552	6459	*	1755	801	4154	638	TCONS_00000397
PCHAS_1146900	PCHAS_1146900	XLOC_003359:E001	XLOC_003359	E001	19.1867	0.0189223	7.32266	0.00680905	0.0934445	5.43877	7.52406	1.10715	PCHAS_11_v3	1689895	1690002	108	*	13	5	127	13	TCONS_00003361
PCHAS_0410000	PCHAS_0410000	XLOC_000692:E001	XLOC_000692	E001	49.5575	0.0304437	7.30701	0.00686861	0.0937608	10.1092	8.57541	-0.649245	PCHAS_04_v3	364718	365658	941	*	56	28	183	19	TCONS_00000692
PCHAS_1020600	PCHAS_1020600	XLOC_002760:E008	XLOC_002760	E008	1.96632	0.106355	7.30245	0.00688608	NA	3.05072	1.56897	-1.96332	PCHAS_10_v3	806860	807148	289	*	4	1	5	0	TCONS_00002762
PCHAS_0100100	PCHAS_0100100	XLOC_000001:E002	XLOC_000001	E002	4.60885	0.0651396	7.30204	0.00688764	0.0937608	0.061464	3.79456	11.9899	PCHAS_01_v3	2047	2317	271	*	0	0	18	9	TCONS_00000001
PCHAS_1465400	PCHAS_1465400	XLOC_004924:E004	XLOC_004924	E004	3.78348	0.0489679	7.25305	0.00707808	0.0956101	1.35262	3.78815	3.05297	PCHAS_14_v3	2375535	2375646	112	*	0	1	21	5	TCONS_00004927
PCHAS_1348600	PCHAS_1348600	XLOC_004466:E002	XLOC_004466	E002	11.1932	0.023465	7.25253	0.00708013	0.0956101	3.73592	5.89162	1.44758	PCHAS_13_v3	1813490	1813702	213	*	4	2	96	8	TCONS_00004469
PCHAS_0411500	PCHAS_0411500	XLOC_000583:E003	XLOC_000583	E003	93.2594	0.00805483	7.24528	0.00710874	0.095614	11.987	11.1023	-0.341275	PCHAS_04_v3	422743	422997	255	*	68	32	476	71	TCONS_00000583
GRX1	PCHAS_0405600	XLOC_000674:E001	XLOC_000674	E001	38.0639	0.0182297	7.23011	0.00716908	0.0960429	9.26715	7.57692	-0.756606	PCHAS_04_v3	218871	218933	63	*	68	14	105	13	TCONS_00000674
PCHAS_1030500	PCHAS_1030500	XLOC_002809:E007	XLOC_002809	E007	2.91396	0.069696	7.22732	0.00718025	NA	3.81503	1.64023	-2.51279	PCHAS_10_v3	1173799	1173846	48	*	3	3	7	0	TCONS_00002811
PCHAS_1302100	PCHAS_1302100	XLOC_003860:E005	XLOC_003860	E005	46.3107	0.00795641	7.21688	0.00722211	0.0963709	8.03361	9.29462	0.555027	PCHAS_13_v3	67628	67861	234	*	29	7	225	53	TCONS_00003862
H2A.Z	PCHAS_1218300	XLOC_003687:E003	XLOC_003687	E003	137.539	0.027666	7.18224	0.00736285	0.0975828	13.7542	11.9113	-0.686801	PCHAS_12_v3	650391	650484	94	*	211	66	353	54	TCONS_00003689
PCHAS_0604600	PCHAS_0604600	XLOC_001021:E003	XLOC_001021	E003	40.3648	0.0144643	7.17741	0.00738272	0.0975828	8.68033	7.28891	-0.64195	PCHAS_06_v3	179615	179684	70	*	36	32	68	22	TCONS_00001021
ENP1	PCHAS_0906500	XLOC_002260:E003	XLOC_002260	E003	4.32287	0.0552176	7.1733	0.00739965	0.0975828	1.53711	4.27283	3.0532	PCHAS_09_v3	307078	307183	106	*	0	1	49	2	TCONS_00002262
PCHAS_0213200	PCHAS_0213200	XLOC_000231:E001	XLOC_000231	E001	4.38035	0.0412798	7.16159	0.00744813	0.09784	4.24719	2.33679	-1.80557	PCHAS_02_v3	538625	538738	114	*	6	3	11	1	TCONS_00000231
TOP2	PCHAS_1012200	XLOC_002482:E002	XLOC_002482	E002	22.0109	0.0128672	7.14274	0.00752681	0.0984903	7.17485	5.91613	-0.660622	PCHAS_10_v3	515055	515173	119	*	28	13	52	10	TCONS_00002484
PCHAS_1108700	PCHAS_1108700	XLOC_003177:E001	XLOC_003177	E001	3.37726	0.058039	7.11194	0.00765722	NA	1.67196	3.5328	2.22161	PCHAS_11_v3	300069	300169	101	*	1	0	38	2	TCONS_00003179
PCHAS_1244700	PCHAS_1244700	XLOC_003833:E003	XLOC_003833	E003	2.89301	0.131279	7.09214	0.00774225	NA	0.0573898	3.929	12.295	PCHAS_12_v3	1620170	1620232	63	*	0	0	41	1	TCONS_00003835
PCHAS_1303200	PCHAS_1303200	XLOC_003867:E002	XLOC_003867	E002	170.939	0.0123979	7.07373	0.00782223	0.101961	14.1715	13.186	-0.360516	PCHAS_13_v3	106728	108561	1834	*	100	59	765	164	TCONS_00003869
PCHAS_0803000	PCHAS_0803000	XLOC_001850:E001	XLOC_001850	E001	3.34609	0.064172	7.06715	0.00785099	NA	1.41788	3.93561	3.0334	PCHAS_08_v3	195549	196102	554	*	0	1	33	2	TCONS_00001850
RPN1	PCHAS_0305800	XLOC_000334:E003	XLOC_000334	E003	15.0271	0.0219479	7.0107	0.00810239	0.105206	6.3646	4.67177	-1.01138	PCHAS_03_v3	187380	187494	115	*	21	7	30	9	TCONS_00000334
PCHAS_1134700	PCHAS_1134700	XLOC_003302:E001	XLOC_003302	E001	4.54928	0.040625	6.98469	0.00822101	0.106039	1.89169	4.2445	2.4256	PCHAS_11_v3	1245949	1245998	50	*	1	1	29	5	TCONS_00003304
PCHAS_0113600	PCHAS_0113600	XLOC_000147:E002	XLOC_000147	E002	12.3944	0.0237469	6.98287	0.00822936	0.106039	3.83121	5.98033	1.42005	PCHAS_01_v3	505974	506204	231	*	5	1	101	11	TCONS_00000147
NAB2	PCHAS_1121500	XLOC_003240:E012	XLOC_003240	E012	13.1181	0.0174504	6.96681	0.00830356	0.10642	4.42359	6.56929	1.29148	PCHAS_11_v3	761088	761270	183	*	9	3	83	10	TCONS_00003242
PCHAS_1443200	PCHAS_1443200	XLOC_005166:E002	XLOC_005166	E002	1.98733	0.180248	6.9631	0.00832079	NA	0.0353133	3.56605	13.3988	PCHAS_14_v3	1557853	1557898	46	*	0	0	7	4	TCONS_00005169
PCHAS_1203100	PCHAS_1203100	XLOC_003609:E002	XLOC_003609	E002	15.159	0.0155215	6.96151	0.00832816	0.10642	4.49287	6.46387	1.1873	PCHAS_12_v3	111440	111451	12	*	7	2	109	14	TCONS_00003611
PCHAS_0714000	PCHAS_0714000	XLOC_001360:E008	XLOC_001360	E008	6.24292	0.0357495	6.95608	0.00835348	0.10642	4.85332	2.92035	-1.56279	PCHAS_07_v3	545964	546080	117	*	8	4	17	2	TCONS_00001360
SEC23	PCHAS_0717300	XLOC_001533:E001	XLOC_001533	E001	126.27	0.0121112	6.94832	0.00838982	0.106481	12.3963	13.2701	0.32541	PCHAS_07_v3	645966	647945	1980	*	115	22	836	80	TCONS_00001533
PCHAS_0611600	PCHAS_0611600	XLOC_001057:E002	XLOC_001057	E002	9.01974	0.0251926	6.93171	0.00846806	0.106723	5.48982	3.54579	-1.37432	PCHAS_06_v3	446789	446890	102	*	9	4	26	7	TCONS_00001057
PCHAS_1303600	PCHAS_1303600	XLOC_003869:E001	XLOC_003869	E001	149.162	0.0951878	6.93086	0.00847212	0.106723	15.3043	10.6818	-1.72394	PCHAS_13_v3	123754	124319	566	*	211	91	292	58	TCONS_00003871
PCHAS_0411500	PCHAS_0411500	XLOC_000583:E002	XLOC_000583	E002	35.2959	0.010975	6.924	0.00850467	0.106728	6.99239	8.60538	0.755351	PCHAS_04_v3	422537	422649	113	*	18	5	234	34	TCONS_00000583
PCHAS_1467600	PCHAS_1467600	XLOC_005280:E006	XLOC_005280	E006	37.4486	0.0360285	6.91748	0.00853573	0.106728	8.94647	7.12109	-0.840239	PCHAS_14_v3	2469067	2469197	131	*	71	16	76	11	TCONS_00005283
CRIPT	PCHAS_0704900	XLOC_001309:E004	XLOC_001309	E004	1.45153	0.176156	6.89011	0.00866738	NA	0.033178	3.57226	13.5841	PCHAS_07_v3	202916	202994	79	*	0	0	11	2	TCONS_00001309
PRP22	PCHAS_0514200	XLOC_000947:E004	XLOC_000947	E004	25.5535	0.0345518	6.88029	0.00871513	0.108569	6.54204	8.35889	0.876206	PCHAS_05_v3	535636	537579	1944	*	28	4	153	16	TCONS_00000947
DHFS-FPGS	PCHAS_1344600	XLOC_004444:E004	XLOC_004444	E004	28.9303	0.0372808	6.83831	0.00892232	0.110742	8.67098	6.98626	-0.787309	PCHAS_13_v3	1658230	1659282	1053	*	31	11	157	12	TCONS_00004447
PCHAS_1302500	PCHAS_1302500	XLOC_003863:E004	XLOC_003863	E004	7.1993	0.0251857	6.81611	0.0090339	0.111716	3.45453	4.4389	0.773664	PCHAS_13_v3	86340	86449	110	*	4	1	46	7	TCONS_00003865
PCHAS_0213700	PCHAS_0213700	XLOC_000314:E006	XLOC_000314	E006	9.58322	0.0354751	6.78788	0.00917787	0.113082	4.56987	4.34284	-0.160067	PCHAS_02_v3	560467	561107	641	*	15	3	17	7	TCONS_00000314
RPL31	PCHAS_1103100	XLOC_003148:E001	XLOC_003148	E001	278.452	0.00502743	6.7731	0.00925418	0.113608	16.3155	15.5203	-0.281277	PCHAS_11_v3	102310	102507	198	*	243	73	1456	210	TCONS_00003150
PCHAS_1124400	PCHAS_1124400	XLOC_003001:E008	XLOC_003001	E008	4.10499	0.056549	6.75304	0.00935883	0.113857	3.442	1.51408	-2.43187	PCHAS_11_v3	859157	859262	106	*	5	4	2	1	TCONS_00003003
PCHAS_1367500	PCHAS_1367500	XLOC_004565:E001	XLOC_004565	E001	70.1092	0.0200782	6.75201	0.0093642	0.113857	10.3196	11.1626	0.334486	PCHAS_13_v3	2464172	2465720	1549	*	74	32	357	26	TCONS_00004568
SERA3	PCHAS_0307100	XLOC_000460:E003	XLOC_000460	E003	72.3327	0.0237703	6.74575	0.0093971	0.113857	11.0452	9.54214	-0.607736	PCHAS_03_v3	236094	237317	1224	*	117	38	163	23	TCONS_00000460
PCHAS_0108500	PCHAS_0108500	XLOC_000045:E002	XLOC_000045	E002	5.30475	0.0422256	6.74343	0.00940935	0.113857	2.48656	4.40173	1.73336	PCHAS_01_v3	330684	330834	151	*	4	0	24	7	TCONS_00000045
PCHAS_0606100	PCHAS_0606100	XLOC_001182:E006	XLOC_001182	E006	2.00633	0.0732791	6.73431	0.00945758	NA	1.3871	3.60139	2.82491	PCHAS_06_v3	226031	226145	115	*	2	0	11	2	TCONS_00001182
PRP22	PCHAS_0514200	XLOC_000947:E001	XLOC_000947	E001	34.8616	0.047929	6.73154	0.00947226	0.114208	8.90145	7.23833	-0.763085	PCHAS_05_v3	533475	534917	1443	*	62	10	84	18	TCONS_00000947
ZIP1	PCHAS_0108300	XLOC_000117:E004	XLOC_000117	E004	8.10757	0.0278455	6.71795	0.00954471	0.114672	3.01782	5.28595	1.73878	PCHAS_01_v3	323318	323436	119	*	3	2	50	8	TCONS_00000117
PCHAS_1038000	PCHAS_1038000	XLOC_002852:E003	XLOC_002852	E003	9.49264	0.0457185	6.70543	0.00961199	0.114877	4.8384	4.42187	-0.28456	PCHAS_10_v3	1470852	1472239	1388	*	8	6	33	5	TCONS_00002854
PCHAS_0833900	PCHAS_0833900	XLOC_001994:E003	XLOC_001994	E003	60.9962	0.015433	6.70213	0.0096298	0.114877	10.5633	9.19846	-0.562077	PCHAS_08_v3	1276263	1279692	3430	*	110	23	151	22	TCONS_00001996
PCHAS_0829300	PCHAS_0829300	XLOC_001971:E001	XLOC_001971	E001	2.84737	0.0884096	6.68169	0.00974082	NA	1.56314	3.67644	2.53981	PCHAS_08_v3	1133787	1134247	461	*	2	0	12	4	TCONS_00001971
PCHAS_1356600	PCHAS_1356600	XLOC_004148:E002	XLOC_004148	E002	73.5906	0.0259342	6.66932	0.00980866	0.116459	10.5918	10.4913	-0.0401876	PCHAS_13_v3	2057793	2058995	1203	*	42	34	305	63	TCONS_00004151
SEC23	PCHAS_0717300	XLOC_001533:E002	XLOC_001533	E002	35.2948	0.0130358	6.66519	0.00983142	0.116459	9.22101	7.78419	-0.639287	PCHAS_07_v3	648174	648473	300	*	48	8	160	20	TCONS_00001533
PCHAS_1443200	PCHAS_1443200	XLOC_005166:E001	XLOC_005166	E001	1.59733	0.125952	6.65521	0.00988661	NA	0.0353183	3.23005	13.0981	PCHAS_14_v3	1557612	1557650	39	*	0	0	7	3	TCONS_00005169
PCHAS_0309200	PCHAS_0309200	XLOC_000349:E003	XLOC_000349	E003	118.695	0.082132	6.62321	0.0100658	0.118819	13.8635	11.2304	-0.989109	PCHAS_03_v3	319267	319425	159	*	131	32	485	90	TCONS_00000349
PCHAS_1451300	PCHAS_1451300	XLOC_005203:E005	XLOC_005203	E005	4.70376	0.0463093	6.56692	0.0103891	0.122208	2.32189	4.46772	1.98293	PCHAS_14_v3	1893421	1893589	169	*	5	0	16	6	TCONS_00005206
PCHAS_1344200	PCHAS_1344200	XLOC_004080:E005	XLOC_004080	E005	2.29194	0.111199	6.5602	0.0104285	NA	3.07263	1.4717	-2.17143	PCHAS_13_v3	1645990	1646136	147	*	2	2	4	1	TCONS_00004083
PCHAS_0835000	PCHAS_0835000	XLOC_002000:E001	XLOC_002000	E001	18.2198	0.0615125	6.55234	0.0104746	0.122786	5.61252	7.52932	1.00667	PCHAS_08_v3	1307388	1308005	618	*	26	1	101	11	TCONS_00002002
CEPT	PCHAS_1126500	XLOC_003263:E009	XLOC_003263	E009	108.341	0.0247125	6.4997	0.0107893	0.126036	11.2772	12.8135	0.58415	PCHAS_11_v3	957356	957418	63	*	90	16	659	88	TCONS_00003265
PCHAS_1467600	PCHAS_1467600	XLOC_005280:E004	XLOC_005280	E004	5.6053	0.0401086	6.492	0.0108361	0.126147	2.80912	5.20509	1.90356	PCHAS_14_v3	2468525	2468594	70	*	6	0	39	4	TCONS_00005283
PCHAS_1421300	PCHAS_1421300	XLOC_004688:E003	XLOC_004688	E003	7.23924	0.0349516	6.4553	0.0110622	0.128337	2.78259	4.65434	1.57437	PCHAS_14_v3	783088	783195	108	*	3	2	23	10	TCONS_00004691
PCHAS_1001300	PCHAS_1001300	XLOC_002648:E002	XLOC_002648	E002	27.3811	0.0301705	6.44006	0.0111575	0.128644	6.88396	8.54135	0.781594	PCHAS_10_v3	50525	50758	234	*	27	5	204	12	TCONS_00002650
PCHAS_1421000	PCHAS_1421000	XLOC_005057:E003	XLOC_005057	E003	6.35623	0.0381003	6.43747	0.0111738	0.128644	2.8493	4.91733	1.67835	PCHAS_14_v3	770112	770258	147	*	4	0	54	5	TCONS_00005060
PCHAS_0901400	PCHAS_0901400	XLOC_002233:E003	XLOC_002233	E003	19.7513	0.0353383	6.43283	0.011203	0.128644	7.35493	5.98175	-0.711744	PCHAS_09_v3	121060	122764	1705	*	15	13	106	5	TCONS_00002235
CEPT	PCHAS_1126500	XLOC_003263:E011	XLOC_003263	E011	127.538	0.0177992	6.41838	0.0112945	0.128772	14.1684	11.6982	-0.918997	PCHAS_11_v3	957713	957853	141	*	194	34	498	63	TCONS_00003265
PCHAS_0619900	PCHAS_0619900	XLOC_001101:E006	XLOC_001101	E006	88.8049	0.00936567	6.41368	0.0113244	0.128772	11.5238	10.4859	-0.407832	PCHAS_06_v3	755553	755955	403	*	82	69	216	38	TCONS_00001101
PCHAS_0505600	PCHAS_0505600	XLOC_000895:E002	XLOC_000895	E002	12.1569	0.0340013	6.41252	0.0113318	0.128772	5.83487	4.5553	-0.799391	PCHAS_05_v3	218185	219097	913	*	16	8	35	3	TCONS_00000895
PCHAS_0800100	PCHAS_0800100	XLOC_001612:E006	XLOC_001612	E006	3.49531	0.0704254	6.40706	0.0113668	0.128772	3.42247	1.34002	-2.7702	PCHAS_08_v3	43770	43883	114	*	2	5	3	0	TCONS_00001612
PCHAS_1331300	PCHAS_1331300	XLOC_004383:E001	XLOC_004383	E001	1.61098	0.188274	6.39955	0.0114149	NA	0.0612662	3.52307	11.7721	PCHAS_13_v3	1177995	1178099	105	*	0	0	20	1	TCONS_00004386
DJ1	PCHAS_1125700	XLOC_003260:E002	XLOC_003260	E002	15.7003	0.0176373	6.39241	0.0114609	0.129405	4.4944	6.43595	1.17146	PCHAS_11_v3	897556	897613	58	*	8	0	125	15	TCONS_00003262
PCHAS_0807800	PCHAS_0807800	XLOC_001874:E005	XLOC_001874	E005	1.69573	0.0888776	6.38045	0.0115384	NA	0.0400637	3.12247	12.6321	PCHAS_08_v3	394690	394761	72	*	0	0	15	2	TCONS_00001874
PCHAS_0903200	PCHAS_0903200	XLOC_002035:E007	XLOC_002035	E007	4.43132	0.042414	6.36884	0.0116142	0.130698	1.53839	4.04672	2.88175	PCHAS_09_v3	185741	185841	101	*	0	1	38	4	TCONS_00002037
ClpQ	PCHAS_1447300	XLOC_005184:E005	XLOC_005184	E005	1.84153	0.0877065	6.36377	0.0116474	NA	0.0483118	3.00691	11.9786	PCHAS_14_v3	1730872	1730934	63	*	0	0	11	3	TCONS_00005187
PCHAS_1010000	PCHAS_1010000	XLOC_002470:E002	XLOC_002470	E002	4.23592	0.0720357	6.36237	0.0116566	0.13074	3.77248	1.91354	-2.02729	PCHAS_10_v3	407157	407275	119	*	2	4	5	3	TCONS_00002472
SEC22	PCHAS_1219100	XLOC_003693:E004	XLOC_003693	E004	1.49627	0.28297	6.32688	0.0118922	NA	3.19297	0.588754	-4.9426	PCHAS_12_v3	684528	684614	87	*	2	1	0	1	TCONS_00003695
DHX36	PCHAS_0718600	XLOC_001382:E002	XLOC_001382	E002	16.7063	0.0299275	6.31652	0.0119618	0.133719	6.11331	4.31632	-1.12419	PCHAS_07_v3	681947	682240	294	*	11	17	19	8	TCONS_00001382
PCHAS_1302500	PCHAS_1302500	XLOC_003863:E005	XLOC_003863	E005	31.4387	0.0770326	6.3009	0.0120677	0.134457	6.97756	8.25748	0.607514	PCHAS_13_v3	86545	86781	237	*	20	5	232	23	TCONS_00003865
PCHAS_1234600	PCHAS_1234600	XLOC_003781:E002	XLOC_003781	E002	109.379	0.0560488	6.28804	0.0121555	0.13499	12.9644	11.0812	-0.71678	PCHAS_12_v3	1262728	1262848	121	*	181	44	329	38	TCONS_00003783
PCHAS_0920300	PCHAS_0920300	XLOC_002324:E002	XLOC_002324	E002	4.3111	0.0897269	6.28006	0.0122104	0.135155	3.55688	3.23579	-0.287147	PCHAS_09_v3	795770	796360	591	*	7	1	17	2	TCONS_00002326
PCHAS_1451300	PCHAS_1451300	XLOC_005203:E006	XLOC_005203	E006	20.2396	0.0351151	6.25818	0.0123621	0.136387	5.70412	7.63517	1.00365	PCHAS_14_v3	1893734	1894898	1165	*	30	5	67	13	TCONS_00005206
PCHAS_0835000	PCHAS_0835000	XLOC_002000:E002	XLOC_002000	E002	10.0086	0.0389942	6.2483	0.0124313	0.136704	5.55667	4.06392	-0.994902	PCHAS_08_v3	1308116	1308162	47	*	21	4	26	1	TCONS_00002002
RPN1	PCHAS_0305800	XLOC_000334:E004	XLOC_000334	E004	12.5611	0.0193917	6.2194	0.0126358	0.138501	5.88727	4.26483	-1.03573	PCHAS_03_v3	187590	187669	80	*	15	8	27	6	TCONS_00000334
PCHAS_1367500	PCHAS_1367500	XLOC_004565:E002	XLOC_004565	E002	17.0153	0.0233115	6.20545	0.0127358	0.139146	6.68132	5.14999	-0.866259	PCHAS_13_v3	2465967	2466157	191	*	24	10	41	6	TCONS_00004568
PCHAS_0114200	PCHAS_0114200	XLOC_000152:E001	XLOC_000152	E001	283.935	0.00679044	6.19706	0.0127962	0.139355	16.6139	14.9309	-0.596492	PCHAS_01_v3	525835	525978	144	*	534	100	759	88	TCONS_00000152
RAB11a	PCHAS_1420700	XLOC_004684:E003	XLOC_004684	E003	9.19405	0.0494781	6.18498	0.0128839	0.139453	5.40584	3.90176	-1.03079	PCHAS_14_v3	760001	760425	425	*	12	4	28	5	TCONS_00004687
ALBA3	PCHAS_1205100	XLOC_003624:E001	XLOC_003624	E001	120.631	0.00897192	6.18444	0.0128879	0.139453	13.3411	12.1594	-0.441006	PCHAS_12_v3	178878	178987	110	*	127	35	610	74	TCONS_00003626
CCT6	PCHAS_0107900	XLOC_000040:E001	XLOC_000040	E001	24.2407	0.0261656	6.168	0.0130081	0.140305	7.41469	6.54649	-0.43549	PCHAS_01_v3	294975	296484	1510	*	20	16	85	12	TCONS_00000040
PCHAS_1348000	PCHAS_1348000	XLOC_004099:E002	XLOC_004099	E002	1.38035	0.22859	6.15595	0.0130971	NA	2.51586	0.0336416	-12.4907	PCHAS_13_v3	1796673	1797344	672	*	1	2	0	0	TCONS_00004102
CEN1	PCHAS_0204700	XLOC_000268:E002	XLOC_000268	E002	2.08776	0.200767	6.15443	0.0131083	NA	1.02277	3.25624	3.4038	PCHAS_02_v3	203792	203851	60	*	0	1	6	3	TCONS_00000268
PCHAS_1356600	PCHAS_1356600	XLOC_004148:E001	XLOC_004148	E001	2.65887	0.0561886	6.13085	0.0132843	NA	0.0748725	3.11782	10.8233	PCHAS_13_v3	2057512	2057520	9	*	0	0	18	4	TCONS_00004151
PCHAS_0910900	PCHAS_0910900	XLOC_002281:E006	XLOC_002281	E006	7.29087	0.0258365	6.12666	0.0133158	0.142491	1.73977	4.3826	2.77083	PCHAS_09_v3	449922	450008	87	*	1	0	51	10	TCONS_00002283
EXP1	PCHAS_0917600	XLOC_002314:E001	XLOC_002314	E001	152.671	0.024318	6.12469	0.0133307	0.142491	13.6268	13.0433	-0.214899	PCHAS_09_v3	672035	672483	449	*	273	52	452	53	TCONS_00002316
PCHAS_0921000	PCHAS_0921000	XLOC_002132:E002	XLOC_002132	E002	45.0921	0.0109244	6.12379	0.0133374	0.142491	7.24789	8.39215	0.534237	PCHAS_09_v3	815039	815189	151	*	11	5	356	45	TCONS_00002134
PCHAS_1314200	PCHAS_1314200	XLOC_004300:E003	XLOC_004300	E003	5.19899	0.0703966	6.10557	0.0134756	0.14286	4.83227	2.99939	-1.46883	PCHAS_13_v3	575291	575480	190	*	8	1	27	2	TCONS_00004303
PCHAS_0910900	PCHAS_0910900	XLOC_002281:E008	XLOC_002281	E008	6.57248	0.149446	6.10493	0.0134806	0.14286	0.0378907	4.15655	13.6672	PCHAS_09_v3	450321	450389	69	*	0	0	31	12	TCONS_00002283
DJ1	PCHAS_1125700	XLOC_003260:E001	XLOC_003260	E001	82.973	0.0118711	6.10252	0.0134989	0.14286	11.6908	10.8341	-0.333585	PCHAS_11_v3	896845	897323	479	*	85	8	479	66	TCONS_00003262
PCHAS_0505600	PCHAS_0505600	XLOC_000895:E001	XLOC_000895	E001	6.80664	0.0394637	6.08649	0.0136219	0.143711	3.52147	5.08253	1.14532	PCHAS_05_v3	217633	218072	440	*	6	2	47	3	TCONS_00000895
PCHAS_1442000	PCHAS_1442000	XLOC_004800:E003	XLOC_004800	E003	10.0805	0.0415394	6.06901	0.0137574	0.144689	4.83687	4.52932	-0.208081	PCHAS_14_v3	1518570	1521877	3308	*	12	3	26	9	TCONS_00004803
PCHAS_0113500	PCHAS_0113500	XLOC_000146:E005	XLOC_000146	E005	4.44806	0.0759109	6.06079	0.0138216	0.144847	3.72492	2.97232	-0.683956	PCHAS_01_v3	503801	504038	238	*	10	1	12	1	TCONS_00000146
PCHAS_1014500	PCHAS_1014500	XLOC_002495:E001	XLOC_002495	E001	10.5729	0.0848996	6.05399	0.0138749	0.144847	5.28878	4.01756	-0.869294	PCHAS_10_v3	603612	604193	582	*	12	5	16	9	TCONS_00002497
PCHAS_1243100	PCHAS_1243100	XLOC_003823:E001	XLOC_003823	E001	12.0503	0.0182784	6.05065	0.0139012	0.144847	4.32072	6.32481	1.23581	PCHAS_12_v3	1564060	1564119	60	*	10	2	70	10	TCONS_00003825
PCHAS_1224700	PCHAS_1224700	XLOC_003476:E001	XLOC_003476	E001	1.55732	0.36404	6.03921	0.0139915	NA	2.03844	1.31439	-1.28203	PCHAS_12_v3	880377	880428	52	*	2	1	1	1	TCONS_00003478
PCHAS_0318300	PCHAS_0318300	XLOC_000397:E001	XLOC_000397	E001	5.72277	0.0365765	6.03205	0.0140484	0.145707	2.69617	4.72184	1.71411	PCHAS_03_v3	620731	620934	204	*	2	3	32	4	TCONS_00000397
RPT3	PCHAS_0724700	XLOC_001571:E001	XLOC_001571	E001	29.8569	0.0404861	6.02637	0.0140937	0.145707	7.66	8.32678	0.306973	PCHAS_07_v3	886027	887115	1089	*	33	7	212	10	TCONS_00001571
PCHAS_0106600	PCHAS_0106600	XLOC_000110:E001	XLOC_000110	E001	4.06154	0.053816	6.02392	0.0141132	0.145707	3.71221	3.03538	-0.610435	PCHAS_01_v3	249724	249756	33	*	5	1	22	2	TCONS_00000110
SPT4	PCHAS_0514100	XLOC_000800:E004	XLOC_000800	E004	2.14677	0.0921403	6.0089	0.0142339	NA	0.044397	3.22188	12.4303	PCHAS_05_v3	532827	533057	231	*	0	0	16	3	TCONS_00000800
FNT	PCHAS_0415300	XLOC_000718:E004	XLOC_000718	E004	100.909	0.0469677	6.00329	0.0142793	0.146972	13.2971	9.88135	-1.32099	PCHAS_04_v3	545339	545531	193	*	213	26	233	34	TCONS_00000718
PCHAS_1116200	PCHAS_1116200	XLOC_002957:E001	XLOC_002957	E001	13.3923	0.172999	5.99567	0.014341	0.147159	7.06461	3.64176	-2.14565	PCHAS_11_v3	573726	576349	2624	*	8	14	31	4	TCONS_00002959
PCHAS_0803700	PCHAS_0803700	XLOC_001854:E001	XLOC_001854	E001	80.1367	0.118564	5.9727	0.014529	0.14855	8.72947	13.33	1.82131	PCHAS_08_v3	230840	230848	9	*	48	29	609	35	TCONS_00001854
PCHAS_0101200	PCHAS_0101200	XLOC_000081:E002	XLOC_000081	E002	49.2872	0.0200674	5.96839	0.0145646	0.14855	8.96045	9.76926	0.34157	PCHAS_01_v3	50620	51591	972	*	36	15	323	29	TCONS_00000081
PCHAS_1355300	PCHAS_1355300	XLOC_004498:E001	XLOC_004498	E001	37.7141	0.0280195	5.95707	0.0146584	0.149056	8.99158	8.23819	-0.332367	PCHAS_13_v3	2008684	2010558	1875	*	38	15	201	17	TCONS_00004501
PCHAS_1327300	PCHAS_1327300	XLOC_004365:E003	XLOC_004365	E003	39.0856	0.00888953	5.9366	0.0148296	0.150344	7.77562	8.96458	0.533417	PCHAS_13_v3	1038609	1038644	36	*	23	9	250	32	TCONS_00004368
PCHAS_0810300	PCHAS_0810300	XLOC_001672:E001	XLOC_001672	E001	15.9884	0.0820314	5.92222	0.0149511	0.151122	5.05078	6.70656	0.94188	PCHAS_08_v3	494466	495915	1450	*	14	7	52	13	TCONS_00001672
NOT5	PCHAS_1205000	XLOC_003623:E002	XLOC_003623	E002	2.06202	0.457326	5.91957	0.0149736	NA	0.0519391	3.5878	12.3042	PCHAS_12_v3	175860	176019	160	*	0	0	21	2	TCONS_00003625
CCT	PCHAS_1416900	XLOC_004663:E001	XLOC_004663	E001	11.6376	0.185744	5.89228	0.0152074	0.153254	5.6347	3.11642	-1.85076	PCHAS_14_v3	621550	621582	33	*	27	5	10	2	TCONS_00004666
PCHAS_1425400	PCHAS_1425400	XLOC_004710:E002	XLOC_004710	E002	206.56	0.00706232	5.86475	0.0154471	0.155206	14.9241	14.3514	-0.206024	PCHAS_14_v3	922305	922697	393	*	172	47	1085	171	TCONS_00004713
PCHAS_1224200	PCHAS_1224200	XLOC_003726:E003	XLOC_003726	E003	4.99562	0.0448765	5.80612	0.0159705	0.15999	2.51717	4.78932	1.96348	PCHAS_12_v3	862871	862986	116	*	3	1	40	3	TCONS_00003728
PCHAS_1368500	PCHAS_1368500	XLOC_004570:E001	XLOC_004570	E001	2.58362	0.0652046	5.80398	0.01599	NA	1.3234	3.73281	3.07136	PCHAS_13_v3	2492014	2492064	51	*	1	0	25	2	TCONS_00004573
SNF2L	PCHAS_0901600	XLOC_002235:E005	XLOC_002235	E005	58.3101	0.0290422	5.79694	0.016054	0.160125	10.6015	9.4459	-0.472613	PCHAS_09_v3	128332	131859	3528	*	69	14	266	39	TCONS_00002237
CEP76	PCHAS_0103300	XLOC_000091:E003	XLOC_000091	E003	1.59733	0.149469	5.79626	0.0160603	NA	0.0170121	2.78783	14.7637	PCHAS_01_v3	124063	124153	91	*	0	0	7	3	TCONS_00000091
PCHAS_0400700	PCHAS_0400700	XLOC_000644:E001	XLOC_000644	E001	18.0229	0.0504462	5.79422	0.0160789	0.160125	6.07152	6.51167	0.23701	PCHAS_04_v3	33042	33755	714	*	13	8	100	10	TCONS_00000644
WDR92	PCHAS_1364500	XLOC_004550:E004	XLOC_004550	E004	4.31801	0.112863	5.78758	0.0161398	0.160142	3.28177	1.34835	-2.62493	PCHAS_13_v3	2354352	2354476	125	*	4	5	1	1	TCONS_00004553
PCHAS_0616400	PCHAS_0616400	XLOC_001084:E013	XLOC_001084	E013	2.35014	0.116402	5.78605	0.0161539	NA	3.29349	1.53604	-2.25613	PCHAS_06_v3	615542	615598	57	*	5	0	3	2	TCONS_00001084
PCHAS_0810300	PCHAS_0810300	XLOC_001672:E002	XLOC_001672	E002	11.7544	0.0857128	5.78088	0.0162014	0.160142	5.74416	3.93479	-1.204	PCHAS_08_v3	496016	496107	92	*	25	5	21	2	TCONS_00001672
UTP12	PCHAS_1315100	XLOC_004305:E001	XLOC_004305	E001	71.6974	0.0354652	5.77855	0.0162229	0.160142	10.7583	10.2819	-0.190627	PCHAS_13_v3	598388	601743	3356	*	75	43	228	34	TCONS_00004308
PCHAS_0412700	PCHAS_0412700	XLOC_000706:E006	XLOC_000706	E006	8.34442	0.332915	5.77249	0.0162789	0.160226	5.85223	2.06655	-3.19675	PCHAS_04_v3	454845	454907	63	*	8	10	10	0	TCONS_00000706
PCHAS_1425400	PCHAS_1425400	XLOC_004710:E001	XLOC_004710	E001	43.7648	0.00756573	5.74549	0.016531	0.162235	7.87966	9.17217	0.574009	PCHAS_14_v3	922006	922047	42	*	25	6	268	44	TCONS_00004713
HSP60	PCHAS_1214700	XLOC_003670:E001	XLOC_003670	E001	126.366	0.0417608	5.73025	0.0166751	0.163174	12.2354	13.4741	0.461168	PCHAS_12_v3	514796	516396	1601	*	158	39	610	61	TCONS_00003672
PCHAS_0807800	PCHAS_0807800	XLOC_001874:E004	XLOC_001874	E004	1.57363	0.09184	5.72777	0.0166987	NA	0.0400411	2.95856	12.4717	PCHAS_08_v3	394515	394557	43	*	0	0	13	2	TCONS_00001874
PCHAS_0837100	PCHAS_0837100	XLOC_002009:E004	XLOC_002009	E004	3.51413	0.0700988	5.69375	0.0170254	0.166121	3.47265	1.87603	-1.83232	PCHAS_08_v3	1363763	1363832	70	*	5	2	4	2	TCONS_00002011
PCHAS_1133000	PCHAS_1133000	XLOC_003045:E005	XLOC_003045	E005	2.23152	0.0944717	5.68878	0.0170738	NA	0.0809341	2.93826	10.4205	PCHAS_11_v3	1190609	1190734	126	*	0	0	11	4	TCONS_00003047
PCHAS_0303800	PCHAS_0303800	XLOC_000441:E012	XLOC_000441	E012	2.38952	0.272853	5.67279	0.0172301	NA	2.8734	1.24817	-2.44961	PCHAS_03_v3	130853	131251	399	*	5	1	1	1	TCONS_00000441
PCHAS_1014500	PCHAS_1014500	XLOC_002495:E002	XLOC_002495	E002	4.48878	0.107685	5.6596	0.0173601	0.168898	1.38788	3.52364	2.75671	PCHAS_10_v3	604380	604562	183	*	0	1	7	9	TCONS_00002497
PCHAS_0101200	PCHAS_0101200	XLOC_000081:E001	XLOC_000081	E001	7.98468	0.030544	5.65282	0.0174273	0.169065	5.40784	3.7122	-1.18503	PCHAS_01_v3	50365	50439	75	*	12	3	30	3	TCONS_00000081
PCHAS_0311300	PCHAS_0311300	XLOC_000360:E002	XLOC_000360	E002	19.2421	0.0193022	5.62615	0.0176945	0.171165	6.64131	5.27105	-0.770452	PCHAS_03_v3	385483	385637	155	*	27	12	33	8	TCONS_00000360
PCHAS_0803700	PCHAS_0803700	XLOC_001854:E003	XLOC_001854	E003	333.176	0.0261736	5.61436	0.0178139	0.171828	16.9226	15.2956	-0.574408	PCHAS_08_v3	231502	231557	56	*	585	156	713	106	TCONS_00001854
CCT6	PCHAS_0107900	XLOC_000040:E002	XLOC_000040	E002	4.68088	0.0386881	5.60575	0.0179017	0.172182	2.35899	4.25438	1.7829	PCHAS_01_v3	296571	296692	122	*	2	1	33	4	TCONS_00000040
PCHAS_0317900	PCHAS_0317900	XLOC_000395:E003	XLOC_000395	E003	2.11497	0.23492	5.60527	0.0179066	NA	3.35072	1.03831	-3.44665	PCHAS_03_v3	609953	610005	53	*	1	3	3	0	TCONS_00000395
PCHAS_1231000	PCHAS_1231000	XLOC_003758:E001	XLOC_003758	E001	2.40997	0.121042	5.59749	0.0179863	NA	1.55224	4.11759	2.90944	PCHAS_12_v3	1137457	1137514	58	*	2	0	24	1	TCONS_00003760
PCHAS_0938200	PCHAS_0938200	XLOC_002216:E002	XLOC_002216	E002	8.45943	0.0930426	5.59023	0.0180609	0.172523	4.04708	4.86553	0.57842	PCHAS_09_v3	1410607	1411406	800	*	12	3	25	5	TCONS_00002218
PCHAS_1421300	PCHAS_1421300	XLOC_004688:E001	XLOC_004688	E001	6.0963	0.0410831	5.5887	0.0180767	0.172523	4.48034	2.74948	-1.48994	PCHAS_14_v3	782687	782710	24	*	11	3	10	2	TCONS_00004691
SEC13	PCHAS_1447600	XLOC_004828:E002	XLOC_004828	E002	84.7625	0.0120976	5.58387	0.0181266	0.172523	10.998	10.0585	-0.375897	PCHAS_14_v3	1738609	1739426	818	*	73	76	153	34	TCONS_00004831
PCHAS_0314000	PCHAS_0314000	XLOC_000494:E005	XLOC_000494	E005	9.57187	0.0449263	5.5817	0.0181491	0.172523	5.35526	4.01801	-0.909518	PCHAS_03_v3	484049	484278	230	*	13	5	27	4	TCONS_00000494
PCHAS_0406900	PCHAS_0406900	XLOC_000681:E005	XLOC_000681	E005	16.4192	0.0433663	5.57751	0.0181925	0.172523	4.97766	6.35507	0.804329	PCHAS_04_v3	249931	253511	3581	*	16	11	33	10	TCONS_00000681
PCHAS_0921000	PCHAS_0921000	XLOC_002132:E004	XLOC_002132	E004	22.1546	0.0956869	5.57244	0.0182453	0.172538	8.49107	5.40156	-1.57448	PCHAS_09_v3	815718	815778	61	*	13	10	156	9	TCONS_00002134
PCHAS_1368500	PCHAS_1368500	XLOC_004570:E002	XLOC_004570	E002	18.2434	0.0212698	5.55923	0.0183835	0.172557	7.18239	5.69305	-0.791722	PCHAS_13_v3	2492161	2492272	112	*	33	5	59	7	TCONS_00004573
PCHAS_1302500	PCHAS_1302500	XLOC_003863:E006	XLOC_003863	E006	15.1755	0.11951	5.55844	0.0183918	0.172557	4.39009	6.32914	1.18828	PCHAS_13_v3	86935	87042	108	*	4	4	124	11	TCONS_00003865
PCHAS_0928300	PCHAS_0928300	XLOC_002160:E002	XLOC_002160	E002	4.47255	0.0667998	5.5576	0.0184006	0.172557	1.53032	3.71928	2.63719	PCHAS_09_v3	1029481	1030875	1395	*	1	0	24	7	TCONS_00002162
SNRPF	PCHAS_0922900	XLOC_002341:E004	XLOC_002341	E004	2.62152	0.260442	5.52717	0.0187234	NA	0.0703477	3.41466	11.2782	PCHAS_09_v3	876037	876045	9	*	0	0	11	5	TCONS_00002343
PCHAS_0406400	PCHAS_0406400	XLOC_000678:E002	XLOC_000678	E002	171.253	0.00459145	5.51976	0.0188028	0.175608	13.8404	14.6156	0.280788	PCHAS_04_v3	237666	237791	126	*	174	48	1006	90	TCONS_00000678
SEC13	PCHAS_1447600	XLOC_004828:E001	XLOC_004828	E001	48.049	0.0124842	5.51724	0.01883	0.175608	8.26803	9.43754	0.508705	PCHAS_14_v3	1737169	1738519	1351	*	39	31	119	33	TCONS_00004831
PCHAS_0925100	PCHAS_0925100	XLOC_002149:E003	XLOC_002149	E003	11.6013	0.0399758	5.50592	0.0189522	0.175963	3.47705	5.52752	1.45632	PCHAS_09_v3	940538	940658	121	*	4	1	67	15	TCONS_00002151
PCHAS_0505000	PCHAS_0505000	XLOC_000765:E001	XLOC_000765	E001	27.0861	0.0236916	5.50407	0.0189723	0.175963	7.62838	6.73522	-0.439717	PCHAS_05_v3	194424	197651	3228	*	22	20	80	13	TCONS_00000765
PCHAS_0308000	PCHAS_0308000	XLOC_000465:E005	XLOC_000465	E005	2.26887	0.153888	5.48023	0.0192328	NA	0.0235603	3.548	14.5511	PCHAS_03_v3	273317	273397	81	*	0	0	18	3	TCONS_00000465
CPN20	PCHAS_1352400	XLOC_004124:E003	XLOC_004124	E003	2.98782	0.0671242	5.47412	0.0193001	NA	0.0884495	3.14711	10.3707	PCHAS_13_v3	1933170	1933288	119	*	0	0	17	5	TCONS_00004127
PCHAS_0903700	PCHAS_0903700	XLOC_002245:E003	XLOC_002245	E003	2.30825	0.082099	5.44007	0.0196799	NA	1.19141	3.50316	3.18271	PCHAS_09_v3	196499	196570	72	*	0	1	16	2	TCONS_00002247
TRX1	PCHAS_1324200	XLOC_004352:E002	XLOC_004352	E002	2.01048	0.124759	5.43928	0.0196887	NA	1.25603	3.52639	3.04938	PCHAS_13_v3	934904	934931	28	*	1	0	22	1	TCONS_00004355
RPL31	PCHAS_1103100	XLOC_003148:E003	XLOC_003148	E003	10.0065	0.157262	5.4282	0.0198141	0.183263	6.77189	3.35475	-2.24796	PCHAS_11_v3	103136	103145	10	*	21	3	35	1	TCONS_00003150
PCHAS_1355300	PCHAS_1355300	XLOC_004498:E002	XLOC_004498	E002	4.3736	0.0455344	5.42346	0.0198679	0.183263	2.07309	4.13587	2.07599	PCHAS_13_v3	2010647	2010760	114	*	2	0	37	4	TCONS_00004501
PCHAS_1002900	PCHAS_1002900	XLOC_002658:E001	XLOC_002658	E001	3.13924	0.207675	5.41817	0.0199283	NA	1.24401	4.33582	3.71472	PCHAS_10_v3	126159	126265	107	*	0	1	36	1	TCONS_00002660
PCHAS_0823200	PCHAS_0823200	XLOC_001744:E006	XLOC_001744	E006	0.8322	0.413431	5.36885	0.0204995	NA	2.60047	0.0214802	-13.8834	PCHAS_08_v3	916411	916481	71	*	3	0	0	0	TCONS_00001744
DPH7	PCHAS_0107200	XLOC_000113:E006	XLOC_000113	E006	1.45153	0.115881	5.3645	0.0205507	NA	0.037503	2.86628	12.5657	PCHAS_01_v3	276519	276583	65	*	0	0	11	2	TCONS_00000113
TOP2	PCHAS_1012200	XLOC_002482:E001	XLOC_002482	E001	63.1465	0.0314857	5.36179	0.0205827	0.189315	9.26608	11.0399	0.721944	PCHAS_10_v3	510718	514873	4156	*	46	31	277	42	TCONS_00002484
PCHAS_0516400	PCHAS_0516400	XLOC_000960:E003	XLOC_000960	E003	5.67186	0.0431619	5.35725	0.0206362	0.189315	2.12918	4.38183	2.17763	PCHAS_05_v3	598380	598737	358	*	1	1	41	6	TCONS_00000960
GCbeta	PCHAS_1136200	XLOC_003063:E005	XLOC_003063	E005	0.828873	0.274041	5.35141	0.0207056	NA	2.53073	0.0122226	-15.4296	PCHAS_11_v3	1306403	1306555	153	*	1	1	0	0	TCONS_00003065
HMGB3	PCHAS_0606300	XLOC_001031:E004	XLOC_001031	E004	3.84453	0.0429318	5.33807	0.0208646	0.190891	1.49076	3.50048	2.52835	PCHAS_06_v3	237594	237751	158	*	0	1	22	5	TCONS_00001031
SF3B3	PCHAS_1451700	XLOC_004847:E002	XLOC_004847	E002	12.0822	0.0212085	5.32944	0.0209681	0.19132	5.67946	4.04556	-1.08079	PCHAS_14_v3	1909975	1910067	93	*	16	8	21	5	TCONS_00004850
PCHAS_0602100	PCHAS_0602100	XLOC_001011:E003	XLOC_001011	E003	8.05312	0.0273324	5.3236	0.0210385	0.191445	4.87373	3.27252	-1.23348	PCHAS_06_v3	84217	84286	70	*	14	4	13	3	TCONS_00001011
RPB2	PCHAS_0314500	XLOC_000377:E002	XLOC_000377	E002	67.4067	0.021249	5.30285	0.0212906	0.193218	9.9043	10.4867	0.236255	PCHAS_03_v3	496927	500810	3884	*	49	26	225	66	TCONS_00000377
PCHAS_1452700	PCHAS_1452700	XLOC_005210:E014	XLOC_005210	E014	2.27027	0.0978333	5.29789	0.0213513	NA	2.52517	0.896467	-3.02454	PCHAS_14_v3	1947687	1948715	1029	*	2	3	1	0	TCONS_00005213
PCHAS_1331400	PCHAS_1331400	XLOC_004384:E001	XLOC_004384	E001	1.6312	0.142726	5.26866	0.0217128	NA	3.35314	1.24671	-2.91795	PCHAS_13_v3	1181503	1181610	108	*	5	0	4	0	TCONS_00004387
		XLOC_004056+XLOC_004423:E003	XLOC_004056+XLOC_004423	E003	2.26887	0.0687448	5.24202	0.0220477	NA	0.0336672	3.0293	13.0429	PCHAS_13_v3	1498381	1498432	52	*	0	0	18	3	TCONS_00004059
PCHAS_1312700	PCHAS_1312700	XLOC_004290:E001	XLOC_004290	E001	31.2156	0.0655819	5.23908	0.022085	0.19975	9.07943	6.68606	-1.11713	PCHAS_13_v3	517832	518365	534	*	23	18	142	16	TCONS_00004293
PCHAS_0601800	PCHAS_0601800	XLOC_001010:E002	XLOC_001010	E002	14.0477	0.0541441	5.23563	0.0221287	0.19975	5.74331	4.93045	-0.495793	PCHAS_06_v3	74340	75344	1005	*	10	2	58	17	TCONS_00001010
PCHAS_1368400	PCHAS_1368400	XLOC_004205:E001	XLOC_004205	E001	3.97468	0.0996373	5.22801	0.0222259	0.200093	2.99666	2.81145	-0.191085	PCHAS_13_v3	2486826	2490923	4098	*	6	2	7	2	TCONS_00004208
HSP60	PCHAS_1214700	XLOC_003670:E002	XLOC_003670	E002	17.7922	0.0471742	5.21865	0.0223459	0.200268	7.09878	5.32013	-0.972141	PCHAS_12_v3	516639	516777	139	*	40	4	48	4	TCONS_00003672
RON5	PCHAS_0722200	XLOC_001398:E025	XLOC_001398	E025	1.1096	0.312858	5.21777	0.0223573	NA	2.4138	0.00999824	-15.8689	PCHAS_07_v3	814323	814367	45	*	4	0	0	0	TCONS_00001398
PCHAS_0208900	PCHAS_0208900	XLOC_000289:E001	XLOC_000289	E001	70.4601	0.123234	5.21594	0.0223807	0.200268	11.1244	10.0937	-0.411114	PCHAS_02_v3	351119	361627	10509	*	74	28	335	36	TCONS_00000289
NAB2	PCHAS_1121500	XLOC_003240:E002	XLOC_003240	E002	9.27951	0.0282162	5.20807	0.0224823	0.200268	3.83499	5.76099	1.29282	PCHAS_11_v3	758015	758070	56	*	9	0	60	8	TCONS_00003242
PCHAS_0109500	PCHAS_0109500	XLOC_000122:E001	XLOC_000122	E001	7.72132	0.0626828	5.20758	0.0224886	0.200268	3.45968	4.55365	0.849414	PCHAS_01_v3	366694	366964	271	*	17	2	12	3	TCONS_00000122
EMC3	PCHAS_1135900	XLOC_003309:E007	XLOC_003309	E007	5.60052	0.0504323	5.20047	0.0225808	0.200268	4.74505	3.02274	-1.38763	PCHAS_11_v3	1300421	1300569	149	*	9	2	20	2	TCONS_00003311
		XLOC_004056+XLOC_004423:E007	XLOC_004056+XLOC_004423	E007	3.50326	0.0918837	5.19614	0.0226371	0.200268	4.25173	2.21024	-1.97331	PCHAS_13_v3	1499089	1499164	76	*	8	1	12	0	TCONS_00004426
PCHAS_0625200	PCHAS_0625200	XLOC_001135:E006	XLOC_001135	E006	18.6879	0.019695	5.19411	0.0226635	0.200268	5.05374	6.82653	1.00139	PCHAS_06_v3	955433	955537	105	*	10	4	84	22	TCONS_00001135
PCHAS_0106600	PCHAS_0106600	XLOC_000110:E002	XLOC_000110	E002	4.30574	0.0503792	5.18978	0.02272	0.200268	3.71373	3.24979	-0.406002	PCHAS_01_v3	249860	249925	66	*	5	1	26	2	TCONS_00000110
CEPT	PCHAS_1126500	XLOC_003263:E008	XLOC_003263	E008	83.9687	0.0272109	5.17196	0.0229543	0.201807	10.2588	11.8422	0.621524	PCHAS_11_v3	957217	957255	39	*	62	16	502	70	TCONS_00003265
PCHAS_1221800	PCHAS_1221800	XLOC_003710:E001	XLOC_003710	E001	3.29306	0.0582968	5.16829	0.0230028	NA	0.0805531	3.14737	10.6408	PCHAS_12_v3	788925	789001	77	*	0	0	22	5	TCONS_00003712
PCHAS_1209700	PCHAS_1209700	XLOC_003645:E002	XLOC_003645	E002	385.645	0.178367	5.16595	0.0230339	0.201981	18.1102	15.7216	-0.836813	PCHAS_12_v3	332308	333218	911	*	522	223	1081	133	TCONS_00003647
RPB7	PCHAS_0511600	XLOC_000932:E002	XLOC_000932	E002	18.1726	0.0210625	5.15522	0.0231767	0.202271	6.85337	5.65454	-0.649778	PCHAS_05_v3	462914	463162	249	*	13	5	104	14	TCONS_00000932
PCHAS_1234600	PCHAS_1234600	XLOC_003781:E004	XLOC_003781	E004	149.97	0.0458786	5.15445	0.0231869	0.202271	12.4575	14.479	0.743037	PCHAS_12_v3	1263222	1263380	159	*	193	18	644	121	TCONS_00003783
GBP2	PCHAS_1205700	XLOC_003386:E002	XLOC_003386	E002	86.4394	0.030888	5.14942	0.0232542	0.202335	11.4008	10.6281	-0.303479	PCHAS_12_v3	192310	192447	138	*	122	44	183	44	TCONS_00003388
SMC3	PCHAS_0725100	XLOC_001574:E002	XLOC_001574	E002	2.87661	0.101573	5.14274	0.0233438	NA	2.5195	1.01612	-2.65488	PCHAS_07_v3	895710	895818	109	*	3	3	0	1	TCONS_00001574
PCHAS_0813800	PCHAS_0813800	XLOC_001690:E003	XLOC_001690	E003	9.47015	0.0228346	5.14091	0.0233683	0.202806	5.18133	3.66716	-1.08361	PCHAS_08_v3	623895	624176	282	*	11	6	19	5	TCONS_00001690
LMF1	PCHAS_0715200	XLOC_001523:E014	XLOC_001523	E014	0.889922	0.180821	5.11917	0.0236629	NA	2.07811	0.683709	-3.23283	PCHAS_07_v3	581524	581696	173	*	1	1	1	0	TCONS_00001523
SRCAP	PCHAS_0719900	XLOC_001387:E004	XLOC_001387	E004	47.7407	0.0219247	5.11792	0.02368	0.204984	9.40329	8.58032	-0.354847	PCHAS_07_v3	728073	732872	4800	*	35	33	146	28	TCONS_00001387
PCHAS_1228500	PCHAS_1228500	XLOC_003747:E003	XLOC_003747	E003	16.5842	0.118485	5.1114	0.0237691	0.205229	7.08703	4.99114	-1.17222	PCHAS_12_v3	1030186	1032157	1972	*	10	10	72	10	TCONS_00003749
YVH1	PCHAS_0408100	XLOC_000559:E001	XLOC_000559	E001	11.6414	0.0508488	5.10554	0.0238496	0.205398	5.68427	4.40038	-0.821668	PCHAS_04_v3	299199	300050	852	*	8	7	40	8	TCONS_00000559
PCHAS_0616400	PCHAS_0616400	XLOC_001084:E014	XLOC_001084	E014	5.23356	0.0364318	5.09091	0.0240516	0.20658	3.94679	2.8176	-1.02199	PCHAS_06_v3	615776	615850	75	*	5	2	13	5	TCONS_00001084
SEA1	PCHAS_0506100	XLOC_000898:E005	XLOC_000898	E005	9.97543	0.0868105	5.08637	0.0241146	0.20658	4.23704	4.12779	-0.081272	PCHAS_05_v3	248379	253281	4903	*	14	7	11	4	TCONS_00000898
PCHAS_1209700	PCHAS_1209700	XLOC_003645:E001	XLOC_003645	E001	47.1292	0.182011	5.08236	0.0241705	0.20658	8.08348	10.2787	0.939051	PCHAS_12_v3	332137	332212	76	*	56	5	236	37	TCONS_00003647
RPB7	PCHAS_0511600	XLOC_000932:E001	XLOC_000932	E001	12.507	0.0226429	5.07798	0.0242316	0.20658	3.87992	5.51205	1.11163	PCHAS_05_v3	462406	462690	285	*	4	1	101	12	TCONS_00000932
ACbeta	PCHAS_1228300	XLOC_003746:E004	XLOC_003746	E004	22.7106	0.0270739	5.06416	0.0244255	0.207359	7.70301	5.86884	-0.941378	PCHAS_12_v3	1023301	1023546	246	*	39	9	56	9	TCONS_00003748
PCHAS_0407600	PCHAS_0407600	XLOC_000555:E001	XLOC_000555	E001	4.80688	0.0476646	5.06247	0.0244493	0.207359	3.55549	2.72097	-0.805898	PCHAS_04_v3	285583	285693	111	*	9	2	7	2	TCONS_00000555
PCHAS_0105600	PCHAS_0105600	XLOC_000104:E004	XLOC_000104	E004	16.069	0.0184263	5.05838	0.0245072	0.207359	6.32242	4.80495	-0.899584	PCHAS_01_v3	214009	214069	61	*	21	9	29	9	TCONS_00000104
ACbeta	PCHAS_1228300	XLOC_003746:E001	XLOC_003746	E001	2.73414	0.0648939	5.05204	0.024597	NA	3.32738	1.54314	-2.27367	PCHAS_12_v3	1018245	1018319	75	*	5	2	4	0	TCONS_00003748
PCHAS_0903900	PCHAS_0903900	XLOC_002246:E002	XLOC_002246	E002	6.97078	0.0708022	5.04533	0.0246924	0.208404	3.55332	4.51866	0.743799	PCHAS_09_v3	200826	204612	3787	*	4	2	46	5	TCONS_00002248
PCHAS_1326700	PCHAS_1326700	XLOC_004362:E004	XLOC_004362	E004	4.41712	0.0593846	5.03255	0.0248753	0.208783	2.24368	4.0047	1.74312	PCHAS_13_v3	1026129	1026574	446	*	1	1	46	2	TCONS_00004365
PCHAS_1357100	PCHAS_1357100	XLOC_004507:E001	XLOC_004507	E001	3.99572	0.0549875	5.02896	0.0249268	0.208783	2.92929	1.56997	-1.83953	PCHAS_13_v3	2072384	2072418	35	*	8	3	2	0	TCONS_00004510
PCHAS_1357100	PCHAS_1357100	XLOC_004507:E002	XLOC_004507	E002	3.99572	0.0549875	5.02896	0.0249268	0.208783	2.92929	1.56997	-1.83953	PCHAS_13_v3	2072551	2072608	58	*	8	3	2	0	TCONS_00004510
EXP1	PCHAS_0917600	XLOC_002314:E002	XLOC_002314	E002	5.52591	0.0414551	5.01911	0.025069	0.208783	3.20203	4.91907	1.32884	PCHAS_09_v3	672684	672795	112	*	8	0	35	3	TCONS_00002316
PCHAS_0908300	PCHAS_0908300	XLOC_002062:E003	XLOC_002062	E003	2.67642	0.146738	5.01904	0.02507	NA	2.84917	1.62771	-1.65108	PCHAS_09_v3	360980	361068	89	*	7	1	3	0	TCONS_00002064
PKAc	PCHAS_0835900	XLOC_001812:E005	XLOC_001812	E005	22.4196	0.0163411	5.01818	0.0250825	0.208783	6.89251	5.58475	-0.710429	PCHAS_08_v3	1329052	1329450	399	*	18	22	42	7	TCONS_00001812
PCHAS_0109500	PCHAS_0109500	XLOC_000122:E002	XLOC_000122	E002	5.38937	0.0709734	5.01258	0.0251638	0.208783	3.34661	1.688	-2.02919	PCHAS_01_v3	367168	367268	101	*	17	1	2	0	TCONS_00000122
PCHAS_1327300	PCHAS_1327300	XLOC_004365:E001	XLOC_004365	E001	79.5754	0.0338365	5.01214	0.0251702	0.208783	12.0081	10.0235	-0.780455	PCHAS_13_v3	1037942	1038055	114	*	61	43	344	46	TCONS_00004368
PCHAS_0920900	PCHAS_0920900	XLOC_002328:E002	XLOC_002328	E002	28.4628	0.0202849	5.00755	0.025237	0.208824	7.30519	8.10025	0.374373	PCHAS_09_v3	812278	812778	501	*	27	5	177	19	TCONS_00002330
PCHAS_0517700	PCHAS_0517700	XLOC_000816:E008	XLOC_000816	E008	1.89244	0.138895	5.00274	0.0253072	NA	2.32546	1.35165	-1.589	PCHAS_05_v3	639377	639939	563	*	1	2	2	1	TCONS_00000816
PCHAS_0722400	PCHAS_0722400	XLOC_001561:E001	XLOC_001561	E001	37.4483	0.0128941	4.99855	0.0253685	0.209399	8.00984	9.1532	0.505789	PCHAS_07_v3	820404	820541	138	*	31	12	230	21	TCONS_00001561
PCHAS_0701900	PCHAS_0701900	XLOC_001289:E002	XLOC_001289	E002	24.2769	0.0180689	4.96169	0.0259149	0.212959	7.96968	6.0354	-0.972217	PCHAS_07_v3	78271	78505	235	*	31	11	68	14	TCONS_00001289
ARF1	PCHAS_0505200	XLOC_000891:E001	XLOC_000891	E001	104.166	0.102924	4.96094	0.0259261	0.212959	13.5206	9.86938	-1.40808	PCHAS_05_v3	202496	202583	88	*	125	71	235	41	TCONS_00000891
PCHAS_0706800	PCHAS_0706800	XLOC_001483:E002	XLOC_001483	E002	94.3478	0.0665684	4.94974	0.0260946	0.213824	10.3723	13.1441	1.06473	PCHAS_07_v3	254390	254570	181	*	143	8	389	68	TCONS_00001483
DPH7	PCHAS_0107200	XLOC_000113:E005	XLOC_000113	E005	1.39048	0.124688	4.94811	0.0261191	NA	0.0375029	2.77151	12.4652	PCHAS_01_v3	276347	276413	67	*	0	0	10	2	TCONS_00000113
PCHAS_0400700	PCHAS_0400700	XLOC_000644:E002	XLOC_000644	E002	1.16732	0.134221	4.94331	0.0261918	NA	2.44472	0.705803	-3.62048	PCHAS_04_v3	33932	34015	84	*	2	1	1	0	TCONS_00000644
PCHAS_1407100	PCHAS_1407100	XLOC_004988:E001	XLOC_004988	E001	2.96884	0.0744744	4.93884	0.0262596	NA	3.53985	1.79634	-2.01784	PCHAS_14_v3	287054	287120	67	*	4	2	6	1	TCONS_00004991
PCHAS_0105600	PCHAS_0105600	XLOC_000104:E002	XLOC_000104	E002	8.60668	0.0270493	4.91549	0.0266169	0.215938	3.66729	5.28329	1.14655	PCHAS_01_v3	213545	213670	126	*	7	2	40	8	TCONS_00000104
PCHAS_0813800	PCHAS_0813800	XLOC_001690:E002	XLOC_001690	E002	9.9307	0.0218965	4.91533	0.0266194	0.215938	5.30991	3.86302	-1.00329	PCHAS_08_v3	623683	623776	94	*	12	6	22	5	TCONS_00001690
PCHAS_1207300	PCHAS_1207300	XLOC_003633:E001	XLOC_003633	E001	36.4518	0.291841	4.91409	0.0266385	0.215938	7.23977	9.32729	0.944645	PCHAS_12_v3	254659	255953	1295	*	31	9	228	23	TCONS_00003635
PCHAS_1330500	PCHAS_1330500	XLOC_004004:E003	XLOC_004004	E003	5.51574	0.0403394	4.91248	0.0266634	0.215938	2.58151	4.08669	1.39056	PCHAS_13_v3	1151257	1151326	70	*	3	0	32	7	TCONS_00004007
PCHAS_0309200	PCHAS_0309200	XLOC_000349:E001	XLOC_000349	E001	13.8588	0.0630915	4.91189	0.0266725	0.215938	4.49618	5.94055	0.900236	PCHAS_03_v3	318586	318606	21	*	8	0	114	12	TCONS_00000349
PCHAS_0613500	PCHAS_0613500	XLOC_001220:E003	XLOC_001220	E003	6.4376	0.0330579	4.90664	0.0267536	0.216077	4.47273	2.95488	-1.26909	PCHAS_06_v3	514683	514737	55	*	9	5	13	1	TCONS_00001220
PCHAS_0420800	PCHAS_0420800	XLOC_000741:E003	XLOC_000741	E003	15685.4	0.0208147	4.90107	0.0268401	0.216258	31.956	32.495	0.181792	PCHAS_04_v3	803469	803569	101	*	30235	6686	33674	3988	TCONS_00000741
PCHAS_1329600	PCHAS_1329600	XLOC_004376:E001	XLOC_004376	E001	34.2828	0.0526391	4.89077	0.0270007	0.217034	7.72566	8.68176	0.433721	PCHAS_13_v3	1104323	1105432	1110	*	47	12	131	17	TCONS_00004379
PCHAS_0100100	PCHAS_0100100	XLOC_000001:E006	XLOC_000001	E006	6.36151	0.0318912	4.88139	0.0271477	0.217411	4.23656	3.24679	-0.815714	PCHAS_01_v3	3236	3349	114	*	7	2	16	6	TCONS_00000001
PCHAS_1205800	PCHAS_1205800	XLOC_003387:E001	XLOC_003387	E001	3.77731	0.0649561	4.87957	0.0271764	0.217411	1.43629	3.56687	2.69405	PCHAS_12_v3	194805	194997	193	*	1	0	19	6	TCONS_00003389
PCHAS_1133400	PCHAS_1133400	XLOC_003049:E001	XLOC_003049	E001	1.01202	0.43573	4.87779	0.0272045	NA	2.03338	1.17155	-1.60899	PCHAS_11_v3	1201865	1202043	179	*	1	1	3	0	TCONS_00003051
PCHAS_0701900	PCHAS_0701900	XLOC_001289:E005	XLOC_001289	E005	14.4856	0.0248813	4.87077	0.0273152	0.217668	4.89655	6.21779	0.782937	PCHAS_07_v3	79036	79266	231	*	7	6	81	11	TCONS_00001289
RPB2	PCHAS_0314500	XLOC_000377:E001	XLOC_000377	E001	5.58972	0.0321973	4.86937	0.0273375	0.217668	4.30075	2.49111	-1.6553	PCHAS_03_v3	496737	496788	52	*	6	4	9	3	TCONS_00000377
PCHAS_1030500	PCHAS_1030500	XLOC_002809:E006	XLOC_002809	E006	3.89278	0.0899177	4.86035	0.0274807	0.218294	4.13727	2.24912	-1.83692	PCHAS_10_v3	1173472	1173521	50	*	3	4	14	0	TCONS_00002811
PCHAS_1440300	PCHAS_1440300	XLOC_004791:E003	XLOC_004791	E003	28.8773	0.0113408	4.85435	0.0275766	0.218541	6.83269	8.06302	0.592224	PCHAS_14_v3	1455454	1455807	354	*	19	11	134	24	TCONS_00004794
RPN11	PCHAS_1143500	XLOC_003338:E001	XLOC_003338	E001	2.07153	0.112213	4.83045	0.0279614	NA	1.25238	3.61662	3.13493	PCHAS_11_v3	1566062	1566090	29	*	1	0	23	1	TCONS_00003340
PCHAS_0831400	PCHAS_0831400	XLOC_001791:E008	XLOC_001791	E008	7.81858	0.026604	4.82282	0.0280854	0.222053	4.91798	3.45814	-1.09503	PCHAS_08_v3	1197686	1197784	99	*	8	5	21	4	TCONS_00001791
PCHAS_0406900	PCHAS_0406900	XLOC_000681:E006	XLOC_000681	E006	3.15734	0.0803047	4.8228	0.0280856	NA	2.76995	1.03565	-2.88175	PCHAS_04_v3	253653	253720	68	*	6	2	0	1	TCONS_00000681
EIF3G	PCHAS_0724300	XLOC_001410:E008	XLOC_001410	E008	12.7041	0.0185632	4.81103	0.0282781	0.223053	3.59654	5.41433	1.28575	PCHAS_07_v3	879226	879293	68	*	5	0	64	19	TCONS_00001410
PCHAS_1357100	PCHAS_1357100	XLOC_004507:E007	XLOC_004507	E007	0.634193	0.197006	4.81087	0.0282807	NA	0.0217852	2.52125	13.7509	PCHAS_13_v3	2074102	2074122	21	*	0	0	4	1	TCONS_00004510
PCHAS_1019500	PCHAS_1019500	XLOC_002519:E004	XLOC_002519	E004	5.16982	0.0534393	4.77594	0.0288602	0.227114	2.05605	3.78384	1.82556	PCHAS_10_v3	770214	770280	67	*	1	1	20	8	TCONS_00002521
PCHAS_0604600	PCHAS_0604600	XLOC_001021:E002	XLOC_001021	E002	39.9633	0.0155965	4.75473	0.0292178	0.229394	8.58508	7.49711	-0.499483	PCHAS_06_v3	179335	179438	104	*	35	31	75	22	TCONS_00001021
PCHAS_1231600	PCHAS_1231600	XLOC_003761:E003	XLOC_003761	E003	210.565	0.134205	4.74693	0.0293506	0.229419	13.0879	16.5538	1.24575	PCHAS_12_v3	1163383	1163554	172	*	317	35	894	125	TCONS_00003763
CRIPT	PCHAS_0704900	XLOC_001309:E001	XLOC_001309	E001	3.40486	0.0842988	4.74507	0.0293824	0.229419	2.90028	2.25197	-0.751779	PCHAS_07_v3	202304	202364	61	*	8	1	4	1	TCONS_00001309
PCHAS_1468100	PCHAS_1468100	XLOC_005283:E001	XLOC_005283	E001	67.4277	0.00937564	4.74258	0.0294249	0.229419	9.95931	11.0269	0.427833	PCHAS_14_v3	2491415	2492626	1212	*	74	23	273	45	TCONS_00005286
RAB5c	PCHAS_0204900	XLOC_000270:E005	XLOC_000270	E005	1.10627	0.262018	4.7368	0.0295239	NA	1.8089	0.0262378	-12.2361	PCHAS_02_v3	209600	209712	113	*	2	1	0	0	TCONS_00000270
PIP5K	PCHAS_0201500	XLOC_000250:E004	XLOC_000250	E004	15.7226	0.0214486	4.72913	0.0296559	0.230343	6.45953	4.92864	-0.891513	PCHAS_02_v3	106147	106226	80	*	20	10	38	6	TCONS_00000250
PP1	PCHAS_1029100	XLOC_002802:E001	XLOC_002802	E001	108.016	0.00682688	4.72774	0.0296798	0.230343	12.2987	11.5118	-0.300261	PCHAS_10_v3	1128077	1128402	326	*	153	56	268	47	TCONS_00002804
PCHAS_1351400	PCHAS_1351400	XLOC_004479:E003	XLOC_004479	E003	6.90087	0.0700929	4.72157	0.0297865	0.23064	1.85346	4.08976	2.36996	PCHAS_13_v3	1907425	1907540	116	*	1	0	51	9	TCONS_00004482
PCHAS_0408900	PCHAS_0408900	XLOC_000690:E001	XLOC_000690	E001	5.78651	0.0753863	4.71763	0.0298548	0.230641	4.24635	3.46089	-0.62933	PCHAS_04_v3	324051	328069	4019	*	6	4	25	1	TCONS_00000690
PCHAS_1425200	PCHAS_1425200	XLOC_004709:E002	XLOC_004709	E002	0.828873	0.24802	4.71141	0.0299631	NA	2.41214	0.0171468	-14.3105	PCHAS_14_v3	918371	918440	70	*	1	1	0	0	TCONS_00004712
PCHAS_1425200	PCHAS_1425200	XLOC_004709:E003	XLOC_004709	E003	0.828873	0.24802	4.71141	0.0299631	NA	2.41214	0.0171468	-14.3105	PCHAS_14_v3	918544	918593	50	*	1	1	0	0	TCONS_00004712
RPT3	PCHAS_0724700	XLOC_001571:E002	XLOC_001571	E002	2.97216	0.0750655	4.70639	0.0300508	NA	3.5851	1.88767	-1.91128	PCHAS_07_v3	887441	887539	99	*	6	1	6	1	TCONS_00001571
GRX1	PCHAS_0405600	XLOC_000674:E004	XLOC_000674	E004	8.1001	0.118084	4.69966	0.0301685	0.232201	2.83681	5.44713	2.02188	PCHAS_04_v3	219527	219584	58	*	2	3	39	9	TCONS_00000674
PCHAS_0606100	PCHAS_0606100	XLOC_001182:E004	XLOC_001182	E004	7.61645	0.0345379	4.69819	0.0301944	0.232201	4.17195	2.6351	-1.39358	PCHAS_06_v3	225585	225649	65	*	12	7	7	0	TCONS_00001182
RF1	TCONS_00001992	XLOC_001991:E005	XLOC_001991	E005	1.51258	0.103035	4.69694	0.0302164	NA	0.0197118	2.75453	14.3028	PCHAS_08_v3	1267966	1268018	53	*	0	0	12	2	c("TCONS_00001993", "TCONS_00001992")
PCHAS_0114000	PCHAS_0114000	XLOC_000150:E005	XLOC_000150	E005	58.5506	0.00846393	4.67804	0.0305505	0.234406	9.28608	10.3823	0.452257	PCHAS_01_v3	517663	517885	223	*	47	3	399	50	TCONS_00000150
PCHAS_0412700	PCHAS_0412700	XLOC_000706:E004	XLOC_000706	E004	10.3866	0.0268687	4.66657	0.0307553	0.235229	4.24465	5.78555	0.992671	PCHAS_04_v3	454464	454534	71	*	8	2	71	7	TCONS_00000706
CLF1	PCHAS_1002300	XLOC_002653:E001	XLOC_002653	E001	20.5657	0.0445064	4.66423	0.0307972	0.235229	7.77122	5.54017	-1.16357	PCHAS_10_v3	94595	94693	99	*	39	5	57	9	TCONS_00002655
PCHAS_1342700	PCHAS_1342700	XLOC_004073:E011	XLOC_004073	E011	0.756291	0.196121	4.65786	0.0309117	NA	0.0217333	2.50067	13.7334	PCHAS_13_v3	1594574	1594642	69	*	0	0	6	1	TCONS_00004076
PCHAS_0204500	PCHAS_0204500	XLOC_000267:E002	XLOC_000267	E002	1.12259	0.153433	4.6515	0.0310265	NA	0.0361266	2.72911	12.5271	PCHAS_02_v3	199655	199773	119	*	0	0	12	1	TCONS_00000267
PCHAS_1456900	PCHAS_1456900	XLOC_005230:E003	XLOC_005230	E003	1.45153	0.102433	4.62957	0.0314255	NA	0.0521742	2.67095	11.4024	PCHAS_14_v3	2110476	2110530	55	*	0	0	11	2	TCONS_00005233
ARP	PCHAS_0810800	XLOC_001890:E006	XLOC_001890	E006	15.8356	0.0196057	4.62765	0.0314606	0.239754	4.92236	6.60778	0.973298	PCHAS_08_v3	509036	509073	38	*	18	5	43	14	TCONS_00001890
PCHAS_1134700	PCHAS_1134700	XLOC_003302:E010	XLOC_003302	E010	18.0675	0.0455612	4.62277	0.0315503	0.239896	7.14707	5.1664	-1.09094	PCHAS_11_v3	1247736	1247827	92	*	22	13	53	4	TCONS_00003304
PCHAS_0817500	PCHAS_0817500	XLOC_001709:E002	XLOC_001709	E002	31.0467	0.0482162	4.61087	0.0317699	0.241023	7.54368	7.44628	-0.0466136	PCHAS_08_v3	727363	730212	2850	*	23	25	76	16	TCONS_00001709
BET3	PCHAS_0729600	XLOC_001601:E005	XLOC_001601	E005	18.1907	0.0210368	4.60619	0.0318567	0.24114	7.05622	5.63653	-0.76218	PCHAS_07_v3	1061680	1061777	98	*	25	8	61	8	TCONS_00001601
PCHAS_1454300	PCHAS_1454300	XLOC_004860:E003	XLOC_004860	E003	3.08476	0.112439	4.60498	0.0318793	NA	2.78315	2.49241	-0.328356	PCHAS_14_v3	1997330	1998193	864	*	5	1	6	2	TCONS_00004863
PCHAS_1467225	PCHAS_1467225	XLOC_005277:E001	XLOC_005277	E001	2.06057	0.363072	4.60332	0.0319102	NA	1.95698	1.66671	-0.470143	PCHAS_14_v3	2440691	2440959	269	*	5	1	2	0	TCONS_00005280
ZIPCO	PCHAS_0506600	XLOC_000770:E001	XLOC_000770	E001	1.18363	0.186678	4.60138	0.0319463	NA	0.0680903	2.73769	10.7077	PCHAS_05_v3	277856	278000	145	*	0	0	13	1	TCONS_00000770
PCHAS_1441500	PCHAS_1441500	XLOC_005156:E004	XLOC_005156	E004	3.84519	0.0619304	4.59796	0.03201	0.241758	3.75503	2.79615	-0.89155	PCHAS_14_v3	1502627	1502906	280	*	4	1	23	2	TCONS_00005159
PCHAS_0613500	PCHAS_0613500	XLOC_001220:E002	XLOC_001220	E002	51.944	0.0202594	4.58954	0.0321677	0.242407	9.21143	9.74293	0.223086	PCHAS_06_v3	512970	514454	1485	*	45	32	204	24	TCONS_00001220
PCHAS_0111900	PCHAS_0111900	XLOC_000138:E001	XLOC_000138	E001	1.93993	0.274147	4.58699	0.0322155	NA	0.0509661	3.01089	11.8282	PCHAS_01_v3	438037	438067	31	*	0	0	19	2	TCONS_00000138
RPN7	PCHAS_0927100	XLOC_002151:E004	XLOC_002151	E004	2.50892	0.0605756	4.5866	0.0322229	NA	1.28662	3.08639	2.57601	PCHAS_09_v3	991075	991128	54	*	1	0	11	4	TCONS_00002153
HIP	PCHAS_1242700	XLOC_003564:E002	XLOC_003564	E002	245.195	0.029152	4.58452	0.0322621	0.242576	14.6293	14.2924	-0.12155	PCHAS_12_v3	1553466	1554739	1274	*	172	266	372	72	TCONS_00003566
CEPT	PCHAS_1126500	XLOC_003263:E007	XLOC_003263	E007	111.152	0.0245532	4.57363	0.0324677	0.24358	11.4687	12.8172	0.511275	PCHAS_11_v3	957037	957108	72	*	86	23	660	88	TCONS_00003265
PCHAS_1004700	PCHAS_1004700	XLOC_002670:E001	XLOC_002670	E001	164.726	0.0647576	4.56217	0.0326857	0.244671	12.9019	14.6966	0.655307	PCHAS_10_v3	219811	221186	1376	*	169	37	1002	93	TCONS_00002672
ApiAP2	PCHAS_0905200	XLOC_002252:E001	XLOC_002252	E001	0.828873	0.240513	4.56164	0.0326957	NA	2.10142	0.0318097	-12.1204	PCHAS_09_v3	255356	255371	16	*	1	1	0	0	TCONS_00002254
PP7	PCHAS_1020900	XLOC_002762:E001	XLOC_002762	E001	1.2317	0.171815	4.56096	0.0327088	NA	2.41093	1.12184	-2.23721	PCHAS_10_v3	818618	818732	115	*	4	0	2	0	TCONS_00002764
PP7	PCHAS_1020900	XLOC_002762:E002	XLOC_002762	E002	1.2317	0.171815	4.56096	0.0327088	NA	2.41093	1.12184	-2.23721	PCHAS_10_v3	818828	818988	161	*	4	0	2	0	TCONS_00002764
PCHAS_1362300	PCHAS_1362300	XLOC_004175:E001	XLOC_004175	E001	4.1782	0.121903	4.54032	0.0331054	0.247265	3.62267	2.06406	-1.6808	PCHAS_13_v3	2272213	2272701	489	*	4	3	4	3	TCONS_00004178
PCHAS_1450400	PCHAS_1450400	XLOC_005199:E001	XLOC_005199	E001	2.05107	0.145135	4.52899	0.0333253	NA	2.53645	0.914791	-2.97917	PCHAS_14_v3	1843656	1843830	175	*	4	1	0	1	TCONS_00005202
PCHAS_1329600	PCHAS_1329600	XLOC_004376:E002	XLOC_004376	E002	8.21744	0.0673283	4.50281	0.0338392	0.252188	4.7919	3.28225	-1.17056	PCHAS_13_v3	1105661	1105735	75	*	11	7	15	1	TCONS_00004379
PCHAS_0411900	PCHAS_0411900	XLOC_000701:E005	XLOC_000701	E005	1.44139	0.43318	4.4993	0.0339087	NA	2.17391	0.820819	-2.83682	PCHAS_04_v3	432175	432393	219	*	1	2	1	0	TCONS_00000701
PCHAS_1146700	PCHAS_1146700	XLOC_003357:E006	XLOC_003357	E006	2.05392	0.106253	4.49437	0.0340066	NA	2.5604	1.11892	-2.4232	PCHAS_11_v3	1685182	1685336	155	*	1	3	2	0	TCONS_00003359
PCHAS_1027100	PCHAS_1027100	XLOC_002564:E014	XLOC_002564	E014	1.67406	0.181262	4.48457	0.0342021	NA	1.79803	1.9773	0.278658	PCHAS_10_v3	1059270	1059392	123	*	0	1	12	1	TCONS_00002566
PCHAS_0308000	PCHAS_0308000	XLOC_000465:E004	XLOC_000465	E004	1.75678	0.118532	4.4805	0.0342836	NA	0.0235602	3.2427	14.278	PCHAS_03_v3	272997	273151	155	*	0	0	16	2	TCONS_00000465
PCHAS_0114700	PCHAS_0114700	XLOC_000155:E005	XLOC_000155	E005	41.3655	0.00996763	4.48043	0.0342851	0.254424	9.2661	8.13927	-0.494641	PCHAS_01_v3	550576	550816	241	*	79	12	108	16	TCONS_00000155
PCHAS_0203100	PCHAS_0203100	XLOC_000259:E003	XLOC_000259	E003	3.60366	0.0426642	4.47784	0.0343371	0.254424	1.88225	3.59575	1.92876	PCHAS_02_v3	146259	146312	54	*	2	0	18	5	TCONS_00000259
PCHAS_1355400	PCHAS_1355400	XLOC_004499:E002	XLOC_004499	E002	6.4811	0.138679	4.47643	0.0343654	0.254424	3.10211	4.55973	1.18364	PCHAS_13_v3	2011645	2014203	2559	*	2	4	29	5	TCONS_00004502
PCHAS_0609900	PCHAS_0609900	XLOC_001050:E003	XLOC_001050	E003	0.695242	0.432076	4.47567	0.0343807	NA	0.00979113	2.62459	16.1778	PCHAS_06_v3	388450	388632	183	*	0	0	5	1	TCONS_00001050
PCHAS_1331300	PCHAS_1331300	XLOC_004383:E004	XLOC_004383	E004	25.1255	0.0179557	4.46682	0.0345592	0.255299	7.31372	6.36447	-0.482844	PCHAS_13_v3	1178851	1178920	70	*	32	15	54	12	TCONS_00004386
PCHAS_0309300	PCHAS_0309300	XLOC_000472:E002	XLOC_000472	E002	20.077	0.0294165	4.46159	0.0346652	0.255523	6.88096	6.12997	-0.395188	PCHAS_03_v3	319909	326247	6339	*	27	9	61	10	TCONS_00000472
PCHAS_0619700	PCHAS_0619700	XLOC_001100:E005	XLOC_001100	E005	1.28609	0.327407	4.4613	0.0346712	NA	2.99993	0.826808	-3.77291	PCHAS_06_v3	745281	745337	57	*	0	2	3	0	TCONS_00001100
PCHAS_1442000	PCHAS_1442000	XLOC_004800:E002	XLOC_004800	E002	1.63468	0.15564	4.4612	0.0346731	NA	0.0541935	2.97468	11.6147	PCHAS_14_v3	1517619	1518450	832	*	0	0	14	2	TCONS_00004803
PCHAS_1027500	PCHAS_1027500	XLOC_002795:E004	XLOC_002795	E004	3.7658	0.14439	4.44715	0.0349595	0.257131	3.63394	2.92094	-0.660552	PCHAS_10_v3	1074676	1074919	244	*	6	1	19	1	TCONS_00002797
PCHAS_1130700	PCHAS_1130700	XLOC_003286:E002	XLOC_003286	E002	1.69225	0.254368	4.44021	0.035102	NA	2.6158	1.73252	-1.21383	PCHAS_11_v3	1107082	1107276	195	*	5	0	5	0	TCONS_00003288
PCHAS_1355400	PCHAS_1355400	XLOC_004499:E001	XLOC_004499	E001	6.15735	0.140816	4.43843	0.0351386	0.257887	4.38968	2.89711	-1.26945	PCHAS_13_v3	2011381	2011557	177	*	11	3	11	2	TCONS_00004502
PCHAS_1319600	PCHAS_1319600	XLOC_003945:E002	XLOC_003945	E002	3.05976	0.0741574	4.43688	0.0351705	NA	3.10435	1.59366	-1.97017	PCHAS_13_v3	769498	769604	107	*	3	3	3	1	TCONS_00003948
PCHAS_1004700	PCHAS_1004700	XLOC_002670:E002	XLOC_002670	E002	39.6901	0.0666664	4.43104	0.0352911	0.258444	9.53303	7.60913	-0.853345	PCHAS_10_v3	221344	221452	109	*	77	8	113	18	TCONS_00002672
RPC25	PCHAS_0902100	XLOC_002238:E004	XLOC_002238	E004	3.3141	0.0460638	4.4074	0.0357833	NA	2.00223	3.78466	1.9042	PCHAS_09_v3	146287	146350	64	*	2	1	17	3	TCONS_00002240
PCHAS_1235900	PCHAS_1235900	XLOC_003788:E003	XLOC_003788	E003	22.9866	0.0165728	4.40214	0.0358938	0.262289	7.4644	6.46541	-0.502015	PCHAS_12_v3	1306846	1306949	104	*	44	8	66	6	TCONS_00003790
PCHAS_1437800	PCHAS_1437800	XLOC_004779:E004	XLOC_004779	E004	0.828873	0.65296	4.39467	0.0360515	NA	1.63627	0.0283093	-11.7235	PCHAS_14_v3	1352426	1352599	174	*	1	1	0	0	TCONS_00004782
PCHAS_1102300	PCHAS_1102300	XLOC_003143:E001	XLOC_003143	E001	8.23835	0.0257126	4.38978	0.036155	0.263627	3.64878	5.14768	1.07795	PCHAS_11_v3	77893	77968	76	*	7	1	43	8	TCONS_00003145
PCHAS_1134700	PCHAS_1134700	XLOC_003302:E008	XLOC_003302	E008	4.74525	0.0388184	4.37803	0.0364051	0.264444	2.6284	4.40082	1.56791	PCHAS_11_v3	1247370	1247415	46	*	4	0	34	4	TCONS_00003304
PCHAS_0105600	PCHAS_0105600	XLOC_000104:E001	XLOC_000104	E001	6.89324	0.0377875	4.37716	0.0364237	0.264444	3.22756	4.83668	1.25096	PCHAS_01_v3	213386	213462	77	*	7	0	30	8	TCONS_00000104
PCHAS_0213700	PCHAS_0213700	XLOC_000314:E005	XLOC_000314	E005	1.45153	0.261253	4.36818	0.0366161	NA	0.0362474	3.16763	12.9642	PCHAS_02_v3	560084	560339	256	*	0	0	11	2	TCONS_00000314
PCHAS_0800100	PCHAS_0800100	XLOC_001612:E001	XLOC_001612	E001	7.49784	0.0331755	4.36751	0.0366304	0.264808	4.66143	3.1527	-1.20459	PCHAS_08_v3	42371	42477	107	*	7	7	15	2	TCONS_00001612
PCHAS_0713200	PCHAS_0713200	XLOC_001511:E001	XLOC_001511	E001	1.96363	0.161398	4.36439	0.0366975	NA	0.0465896	2.8229	11.8941	PCHAS_07_v3	501615	502242	628	*	0	0	13	3	TCONS_00001511
PCHAS_1201600	PCHAS_1201600	XLOC_003603:E002	XLOC_003603	E002	1.32943	0.176158	4.36372	0.036712	NA	0.059268	2.46417	10.7951	PCHAS_12_v3	57615	57704	90	*	0	0	9	2	TCONS_00003605
CYP52	PCHAS_1021000	XLOC_002763:E002	XLOC_002763	E002	18.8061	0.0573885	4.36339	0.0367191	0.264808	6.18732	6.98759	0.417507	PCHAS_10_v3	824065	824124	60	*	21	4	119	9	TCONS_00002765
PCHAS_0104000	PCHAS_0104000	XLOC_000022:E003	XLOC_000022	E003	9.50885	0.0363025	4.36026	0.0367866	0.264808	4.12511	4.80514	0.479409	PCHAS_01_v3	162267	162340	74	*	6	0	71	9	TCONS_00000022
PCHAS_1041900	PCHAS_1041900	XLOC_002873:E002	XLOC_002873	E002	3.01284	0.137957	4.35998	0.0367928	NA	2.15738	4.13161	1.95547	PCHAS_10_v3	1609948	1610169	222	*	8	0	13	0	TCONS_00002875
MFR1	PCHAS_0113100	XLOC_000145:E003	XLOC_000145	E003	13.9841	0.0243548	4.35662	0.0368653	0.264808	5.02346	6.01916	0.591923	PCHAS_01_v3	488485	488576	92	*	11	1	87	13	TCONS_00000145
PCHAS_1348600	PCHAS_1348600	XLOC_004466:E003	XLOC_004466	E003	8.09134	0.0271999	4.35659	0.0368661	0.264808	3.41822	5.06958	1.22763	PCHAS_13_v3	1813820	1813941	122	*	4	1	67	6	TCONS_00004469
PCHAS_0509300	PCHAS_0509300	XLOC_000917:E003	XLOC_000917	E003	160.097	0.00461879	4.3486	0.0370395	0.265109	13.157	13.9421	0.287861	PCHAS_05_v3	377469	379264	1796	*	244	78	445	57	TCONS_00000917
GGPPS	PCHAS_0924600	XLOC_002350:E006	XLOC_002350	E006	1.58849	0.110407	4.34762	0.0370606	NA	2.9592	1.51253	-1.97869	PCHAS_09_v3	923944	924215	272	*	3	0	6	1	TCONS_00002352
NAB2	PCHAS_1121500	XLOC_003240:E004	XLOC_003240	E004	25.253	0.013081	4.34742	0.0370651	0.265109	7.87899	6.43546	-0.713466	PCHAS_11_v3	758431	758505	75	*	33	13	76	11	TCONS_00003242
PCHAS_1401900	PCHAS_1401900	XLOC_004589:E006	XLOC_004589	E006	1.77984	0.100591	4.3468	0.0370785	NA	2.66511	1.05781	-2.70532	PCHAS_14_v3	80124	80228	105	*	2	2	2	0	TCONS_00004592
RAB5b	PCHAS_1411000	XLOC_005009:E005	XLOC_005009	E005	13.0155	0.0715859	4.33907	0.0372472	0.26559	6.42828	4.37386	-1.25273	PCHAS_14_v3	422872	422983	112	*	10	3	64	12	TCONS_00005012
PCHAS_1344000	PCHAS_1344000	XLOC_004441:E003	XLOC_004441	E003	8.03087	0.0277134	4.33594	0.0373157	0.26559	3.72641	5.45185	1.19976	PCHAS_13_v3	1629756	1629881	126	*	9	3	38	4	TCONS_00004444
PKAc	PCHAS_0835900	XLOC_001812:E002	XLOC_001812	E002	4.50723	0.123594	4.33355	0.0373682	0.26559	2.33589	4.63074	2.07812	PCHAS_08_v3	1328077	1328234	158	*	3	1	32	3	TCONS_00001812
PCHAS_1138000	PCHAS_1138000	XLOC_003073:E002	XLOC_003073	E002	4.66596	0.107121	4.32946	0.037458	0.265669	3.08129	2.11144	-1.12343	PCHAS_11_v3	1385382	1386538	1157	*	6	5	4	0	TCONS_00003075
PCHAS_1022800	PCHAS_1022800	XLOC_002538:E003	XLOC_002538	E003	81.1046	0.0536406	4.31948	0.0376785	0.266214	10.1603	12.1011	0.76002	PCHAS_10_v3	871594	871836	243	*	55	52	430	28	TCONS_00002540
SF3B4	PCHAS_1024000	XLOC_002546:E003	XLOC_002546	E003	21.1059	0.0356267	4.31884	0.0376927	0.266214	6.4579	5.96177	-0.269703	PCHAS_10_v3	908884	909884	1001	*	13	10	43	24	TCONS_00002548
SMC3	PCHAS_0725100	XLOC_001574:E003	XLOC_001574	E003	2.27027	0.0845986	4.31525	0.0377723	NA	2.31118	0.980026	-2.50411	PCHAS_07_v3	895902	895952	51	*	2	3	1	0	TCONS_00001574
PCHAS_1207300	PCHAS_1207300	XLOC_003633:E002	XLOC_003633	E002	3.27279	0.349679	4.31405	0.0377988	NA	3.37419	1.40699	-2.58515	PCHAS_12_v3	256291	256339	49	*	2	4	2	1	TCONS_00003635
PCHAS_0806700	PCHAS_0806700	XLOC_001654:E003	XLOC_001654	E003	11.2757	0.0475509	4.31403	0.0377994	0.266411	4.64465	5.82701	0.733583	PCHAS_08_v3	344454	345697	1244	*	12	2	61	8	TCONS_00001654
PCHAS_0313300	PCHAS_0313300	XLOC_000491:E001	XLOC_000491	E001	6.32091	0.0316702	4.30246	0.0380572	0.267119	2.99425	4.6791	1.37168	PCHAS_03_v3	455705	455779	75	*	4	1	38	6	TCONS_00000491
PCHAS_0316500	PCHAS_0316500	XLOC_000506:E004	XLOC_000506	E004	3.60781	0.0502332	4.30242	0.0380581	0.267119	1.55473	3.59454	2.48668	PCHAS_03_v3	573020	573164	145	*	1	0	29	4	TCONS_00000506
PCHAS_0516400	PCHAS_0516400	XLOC_000960:E002	XLOC_000960	E002	24.7821	0.0154138	4.29858	0.0381442	0.267168	6.399	7.53685	0.571867	PCHAS_05_v3	598044	598271	228	*	21	1	129	27	TCONS_00000960
SEC24B	PCHAS_1003700	XLOC_002665:E002	XLOC_002665	E002	6.58963	0.0433528	4.29459	0.0382339	0.267241	2.79004	4.30279	1.31951	PCHAS_10_v3	164691	164772	82	*	1	2	47	6	TCONS_00002667
PCHAS_1035500	PCHAS_1035500	XLOC_002837:E005	XLOC_002837	E005	2.66156	0.0843104	4.28611	0.0384251	NA	3.79687	1.86707	-2.11918	PCHAS_10_v3	1386717	1386748	32	*	4	1	10	1	TCONS_00002839
PCHAS_0114100	PCHAS_0114100	XLOC_000151:E006	XLOC_000151	E006	25.1364	0.171573	4.28608	0.0384257	0.268027	5.86519	8.45946	1.28951	PCHAS_01_v3	523828	523928	101	*	26	0	185	17	TCONS_00000151
PCHAS_1219600	PCHAS_1219600	XLOC_003696:E002	XLOC_003696	E002	36.9144	0.0119755	4.27191	0.0387473	0.269496	8.97963	8.36265	-0.271179	PCHAS_12_v3	704794	704944	151	*	52	7	171	21	TCONS_00003698
PCHAS_1366800	PCHAS_1366800	XLOC_004197:E003	XLOC_004197	E003	2.04838	0.133034	4.27033	0.0387834	NA	0.0676523	2.32	10.2349	PCHAS_13_v3	2446068	2446143	76	*	0	0	8	4	TCONS_00004200
PCHAS_1117700	PCHAS_1117700	XLOC_003218:E012	XLOC_003218	E012	2.19362	0.0904336	4.26914	0.0388105	NA	1.36206	3.47808	2.77174	PCHAS_11_v3	625453	625586	134	*	1	0	25	1	TCONS_00003220
PCHAS_1142300	PCHAS_1142300	XLOC_003099:E002	XLOC_003099	E002	8.29399	0.0349836	4.26658	0.0388692	0.269496	5.00467	3.44364	-1.16375	PCHAS_11_v3	1533175	1533318	144	*	12	5	17	3	TCONS_00003101
UBC9	PCHAS_0816400	XLOC_001917:E004	XLOC_001917	E004	29.9097	0.0535097	4.26629	0.0388757	0.269496	8.55606	6.88875	-0.785686	PCHAS_08_v3	697863	698009	147	*	50	9	92	14	TCONS_00001917
PCHAS_1019700	PCHAS_1019700	XLOC_002749:E003	XLOC_002749	E003	1.00049	0.168966	4.25981	0.0390243	NA	0.0699203	2.55978	10.4311	PCHAS_10_v3	773979	774117	139	*	0	0	10	1	TCONS_00002751
PCHAS_1146900	PCHAS_1146900	XLOC_003359:E002	XLOC_003359	E002	30.181	0.0169942	4.25536	0.0391268	0.27068	7.32988	8.7307	0.644112	PCHAS_11_v3	1690159	1690380	222	*	30	7	199	15	TCONS_00003361
PCHAS_1422100	PCHAS_1422100	XLOC_005061:E009	XLOC_005061	E009	2.17731	0.0959751	4.25512	0.0391323	NA	3.62969	1.84676	-2.01324	PCHAS_14_v3	819085	819167	83	*	3	1	13	0	TCONS_00005064
CEN1	PCHAS_0204700	XLOC_000268:E005	XLOC_000268	E005	2.27692	0.106957	4.24945	0.0392629	NA	2.57176	1.00378	-2.75127	PCHAS_02_v3	204502	204569	68	*	6	1	1	0	TCONS_00000268
PCHAS_0213600	PCHAS_0213600	XLOC_000313:E005	XLOC_000313	E005	14.8332	0.0452651	4.24907	0.0392719	0.271129	5.17401	6.55877	0.787589	PCHAS_02_v3	555754	556012	259	*	17	2	71	12	TCONS_00000313
PCHAS_0938300	PCHAS_0938300	XLOC_002428:E004	XLOC_002428	E004	4.38189	0.142392	4.24391	0.0393913	0.271398	0.109893	3.66737	10.2087	PCHAS_09_v3	1413331	1413400	70	*	0	0	59	2	TCONS_00002430
ROM1	PCHAS_0910800	XLOC_002079:E001	XLOC_002079	E001	2.59921	0.126781	4.24243	0.0394257	NA	2.1336	1.11858	-1.88483	PCHAS_09_v3	446533	446599	67	*	2	3	0	1	TCONS_00002081
PCHAS_1425200	PCHAS_1425200	XLOC_004709:E005	XLOC_004709	E005	2.7593	0.133978	4.23883	0.0395095	NA	1.72168	2.63902	1.25849	PCHAS_14_v3	918911	918992	82	*	0	1	17	3	TCONS_00004712
PCHAS_0308000	PCHAS_0308000	XLOC_000465:E007	XLOC_000465	E007	1.96299	0.122661	4.23666	0.03956	NA	2.55329	1.71535	-1.17106	PCHAS_03_v3	273798	273882	85	*	2	2	5	0	TCONS_00000465
PCHAS_1433900	PCHAS_1433900	XLOC_004759:E003	XLOC_004759	E003	2.66489	0.0883004	4.23382	0.0396262	NA	3.82487	1.99492	-1.94741	PCHAS_14_v3	1209061	1209192	132	*	6	0	10	1	TCONS_00004762
USP13	PCHAS_0725000	XLOC_001573:E002	XLOC_001573	E002	1.32943	0.168848	4.20894	0.0402114	NA	0.0459299	2.62995	11.7241	PCHAS_07_v3	892366	892453	88	*	0	0	9	2	TCONS_00001573
PCHAS_1451300	PCHAS_1451300	XLOC_005203:E001	XLOC_005203	E001	10.1564	0.0254688	4.20829	0.0402269	0.276591	5.05814	3.59188	-1.06949	PCHAS_14_v3	1892543	1892650	108	*	21	5	13	2	TCONS_00005206
PCHAS_0730500	PCHAS_0730500	XLOC_001439:E001	XLOC_001439	E001	14.7718	0.044196	4.2012	0.0403953	0.276891	6.22305	4.98092	-0.731147	PCHAS_07_v3	1083773	1089136	5364	*	12	10	46	8	TCONS_00001439
PCHAS_0910900	PCHAS_0910900	XLOC_002281:E004	XLOC_002281	E004	6.05904	0.119339	4.19956	0.0404346	0.276891	5.28662	3.11665	-1.64227	PCHAS_09_v3	449448	449544	97	*	10	1	32	2	TCONS_00002283
PCHAS_0938200	PCHAS_0938200	XLOC_002216:E001	XLOC_002216	E001	2.00285	0.179847	4.19351	0.0405789	NA	2.7505	0.909456	-3.23725	PCHAS_09_v3	1410457	1410471	15	*	7	0	1	0	TCONS_00002218
PCHAS_1135800	PCHAS_1135800	XLOC_003308:E002	XLOC_003308	E002	6.20111	0.0910565	4.17791	0.0409543	0.279882	3.06867	4.87351	1.4273	PCHAS_11_v3	1297476	1297737	262	*	2	3	59	1	TCONS_00003310
PCHAS_1128000	PCHAS_1128000	XLOC_003019:E006	XLOC_003019	E006	1.26839	0.122911	4.17787	0.0409552	NA	0.0588248	2.48222	10.8384	PCHAS_11_v3	1019367	1019441	75	*	0	0	8	2	TCONS_00003021
PCHAS_1468000	PCHAS_1468000	XLOC_005282:E006	XLOC_005282	E006	11.5878	0.0251179	4.17347	0.0410616	0.280049	5.04811	3.76346	-0.920293	PCHAS_14_v3	2489505	2489635	131	*	16	10	14	2	TCONS_00005285
PCHAS_1436000	PCHAS_1436000	XLOC_005128:E004	XLOC_005128	E004	4.47873	0.209445	4.16581	0.0412477	0.280665	1.47045	4.02207	2.9945	PCHAS_14_v3	1272094	1272135	42	*	0	1	26	6	TCONS_00005131
PCHAS_0707900	PCHAS_0707900	XLOC_001488:E002	XLOC_001488	E002	17.4424	0.035396	4.15808	0.0414365	0.280665	5.99599	6.45657	0.249886	PCHAS_07_v3	284051	288248	4198	*	11	12	89	6	TCONS_00001488
PCHAS_0800100	PCHAS_0800100	XLOC_001612:E004	XLOC_001612	E004	5.79185	0.0398092	4.15449	0.0415242	0.280665	2.56117	4.26687	1.54827	PCHAS_08_v3	43206	43315	110	*	2	2	23	7	TCONS_00001612
SNRPF	PCHAS_0922900	XLOC_002341:E003	XLOC_002341	E003	11.172	0.0198681	4.15409	0.0415342	0.280665	4.37349	5.94341	0.988679	PCHAS_09_v3	875864	875954	91	*	10	2	62	9	TCONS_00002343
PCHAS_0114700	PCHAS_0114700	XLOC_000155:E002	XLOC_000155	E002	35.2803	0.011379	4.15272	0.0415676	0.280665	7.82485	8.9922	0.522342	PCHAS_01_v3	549839	550060	222	*	51	7	136	23	TCONS_00000155
PCHAS_0402700	PCHAS_0402700	XLOC_000531:E003	XLOC_000531	E003	6.5739	0.037604	4.14318	0.0418025	0.281281	4.05829	2.76871	-1.16042	PCHAS_04_v3	114301	114401	101	*	8	5	7	3	TCONS_00000531
BET3	PCHAS_0729600	XLOC_001601:E003	XLOC_001601	E003	11.6129	0.0258525	4.14225	0.0418255	0.281281	4.53998	6.16988	0.996636	PCHAS_07_v3	1061212	1061394	183	*	10	2	82	7	TCONS_00001601
UTP12	PCHAS_1315100	XLOC_004305:E002	XLOC_004305	E002	1.70523	0.10282	4.13994	0.0418827	NA	1.25295	3.2114	2.77277	PCHAS_13_v3	601849	601951	103	*	1	0	17	1	TCONS_00004308
PCHAS_1451800	PCHAS_1451800	XLOC_004848:E002	XLOC_004848	E002	14.7803	0.0372129	4.13652	0.0419675	0.281563	5.94415	5.09123	-0.506976	PCHAS_14_v3	1912322	1912653	332	*	17	6	34	12	TCONS_00004851
SR1	PCHAS_1232700	XLOC_003769:E001	XLOC_003769	E001	205.175	0.0085897	4.13199	0.0420798	0.281563	14.9402	14.3467	-0.2135	PCHAS_12_v3	1203510	1204106	597	*	356	58	606	96	TCONS_00003771
SUMO	PCHAS_1105100	XLOC_003157:E001	XLOC_003157	E001	56.5318	0.171356	4.13047	0.0421177	0.281563	10.1022	8.30951	-0.764959	PCHAS_11_v3	183163	183278	116	*	89	35	116	14	TCONS_00003159
PCHAS_0316400	PCHAS_0316400	XLOC_000505:E005	XLOC_000505	E005	1.10627	0.169325	4.13026	0.0421229	NA	2.0703	0.0293135	-12.3123	PCHAS_03_v3	570301	570411	111	*	2	1	0	0	TCONS_00000505
CDPK1	PCHAS_0316300	XLOC_000387:E004	XLOC_000387	E004	1.99619	0.126313	4.12494	0.0422556	NA	2.43983	0.915914	-2.86043	PCHAS_03_v3	564935	565012	78	*	3	2	1	0	TCONS_00000387
PCHAS_0309300	PCHAS_0309300	XLOC_000472:E001	XLOC_000472	E001	4.67673	0.0420051	4.12489	0.0422569	0.281626	2.53166	4.01868	1.3965	PCHAS_03_v3	319734	319790	57	*	3	1	22	5	TCONS_00000472
DRE2	PCHAS_0715300	XLOC_001524:E004	XLOC_001524	E004	14.6542	0.0193126	4.1234	0.0422939	0.281626	5.20151	6.59845	0.791175	PCHAS_07_v3	583952	584179	228	*	16	2	79	11	TCONS_00001524
PCHAS_1403600	PCHAS_1403600	XLOC_004969:E001	XLOC_004969	E001	1.38367	0.26437	4.11812	0.0424262	NA	2.06651	0.0422139	-11.2546	PCHAS_14_v3	142184	142471	288	*	3	1	0	0	TCONS_00004972
PCHAS_1248400	PCHAS_1248400	XLOC_003850:E006	XLOC_003850	E006	17.8792	0.0403507	4.11154	0.0425914	0.283049	6.87433	5.40855	-0.806109	PCHAS_12_v3	1758437	1758567	131	*	33	6	44	7	TCONS_00003852
SEC24B	PCHAS_1003700	XLOC_002665:E001	XLOC_002665	E001	4.02151	0.149871	4.10562	0.042741	0.283485	1.60635	3.45754	2.27299	PCHAS_10_v3	164409	164532	124	*	1	0	23	6	TCONS_00002667
PCHAS_1331100	PCHAS_1331100	XLOC_004381:E002	XLOC_004381	E002	2.82782	0.0715734	4.10471	0.0427638	NA	1.40491	3.72681	2.89251	PCHAS_13_v3	1174480	1174713	234	*	1	0	29	2	TCONS_00004384
PCHAS_0306700	PCHAS_0306700	XLOC_000339:E002	XLOC_000339	E002	2.04838	0.118324	4.10115	0.042854	NA	0.0391887	2.73854	12.3026	PCHAS_03_v3	222277	222339	63	*	0	0	8	4	TCONS_00000339
PCHAS_0114100	PCHAS_0114100	XLOC_000151:E005	XLOC_000151	E005	308.646	0.0539387	4.09911	0.0429057	0.283901	17.0822	15.4028	-0.592109	PCHAS_01_v3	523144	523630	487	*	504	92	1021	143	TCONS_00000151
SR1	PCHAS_1232700	XLOC_003769:E002	XLOC_003769	E002	101.231	0.00873932	4.09424	0.0430296	0.283901	11.6066	12.372	0.291335	PCHAS_12_v3	1204299	1204634	336	*	144	26	341	67	TCONS_00003771
PCHAS_1425700	PCHAS_1425700	XLOC_005083:E004	XLOC_005083	E004	15.5135	0.0854114	4.09056	0.0431235	0.283901	7.13948	4.69811	-1.39099	PCHAS_14_v3	930150	930531	382	*	21	6	47	9	TCONS_00005086
PCHAS_0114000	PCHAS_0114000	XLOC_000150:E002	XLOC_000150	E002	54.9588	0.012342	4.0876	0.043199	0.283901	10.7226	9.39914	-0.540468	PCHAS_01_v3	516903	517136	234	*	71	6	319	32	TCONS_00000150
PCHAS_0314000	PCHAS_0314000	XLOC_000494:E006	XLOC_000494	E006	4.4996	0.0472354	4.08661	0.0432242	0.283901	4.06284	2.67132	-1.27066	PCHAS_03_v3	484389	484424	36	*	9	1	11	2	TCONS_00000494
TIC22	PCHAS_1244200	XLOC_003569:E001	XLOC_003569	E001	3.71562	0.19968	4.08226	0.0433357	0.28408	3.14844	2.6685	-0.495386	PCHAS_12_v3	1595261	1595974	714	*	3	2	10	3	TCONS_00003571
PCHAS_1335900	PCHAS_1335900	XLOC_004036:E006	XLOC_004036	E006	1.66991	0.485111	4.07292	0.0435758	NA	2.11995	1.47968	-1.05257	PCHAS_13_v3	1357197	1360178	2982	*	1	1	1	2	TCONS_00004039
PCHAS_1025500	PCHAS_1025500	XLOC_002557:E003	XLOC_002557	E003	2.10943	0.0940445	4.06821	0.0436974	NA	0.0275399	2.69838	13.2764	PCHAS_10_v3	971719	971804	86	*	0	0	9	4	TCONS_00002559
PCHAS_1239100	PCHAS_1239100	XLOC_003802:E003	XLOC_003802	E003	1.83804	0.146761	4.06755	0.0437147	NA	2.88819	1.09695	-2.83994	PCHAS_12_v3	1441565	1441584	20	*	5	0	1	1	TCONS_00003804
NAPL	PCHAS_0604500	XLOC_001174:E001	XLOC_001174	E001	326.68	0.0387818	4.06537	0.0437711	0.286378	15.6504	17.568	0.673633	PCHAS_06_v3	174272	175227	956	*	419	98	1559	157	TCONS_00001174
PCHAS_1209100	PCHAS_1209100	XLOC_003642:E001	XLOC_003642	E001	8.8776	0.0632592	4.06163	0.0438681	0.286458	4.59003	4.37442	-0.151273	PCHAS_12_v3	315936	316241	306	*	3	7	43	4	TCONS_00003644
ABCI3	PCHAS_1219500	XLOC_003695:E002	XLOC_003695	E002	83.4548	0.170206	4.04895	0.0441988	0.287585	12.4087	9.92556	-0.972082	PCHAS_12_v3	694727	702408	7682	*	72	56	419	18	TCONS_00003697
PCHAS_0706800	PCHAS_0706800	XLOC_001483:E001	XLOC_001483	E001	10.2854	0.0983939	4.04848	0.0442111	0.287585	3.23569	6.30414	2.11218	PCHAS_07_v3	254237	254242	6	*	5	3	42	12	TCONS_00001483
PCHAS_0213400	PCHAS_0213400	XLOC_000311:E001	XLOC_000311	E001	1.71943	0.14208	4.04463	0.044312	NA	0.0696606	2.65981	10.5559	PCHAS_02_v3	546098	546193	96	*	0	0	9	3	TCONS_00000311
PCHAS_1322500	PCHAS_1322500	XLOC_003962:E003	XLOC_003962	E003	4.35045	0.0568398	4.0444	0.044318	0.287726	1.5873	3.48261	2.32977	PCHAS_13_v3	866081	866266	186	*	1	0	22	7	TCONS_00003965
PCHAS_0817500	PCHAS_0817500	XLOC_001709:E001	XLOC_001709	E001	1.08524	0.151094	4.04082	0.0444123	NA	0.056599	2.3341	10.7675	PCHAS_08_v3	727113	727274	162	*	0	0	5	2	TCONS_00001709
PCHAS_0505100	PCHAS_0505100	XLOC_000766:E009	XLOC_000766	E009	0.828873	0.35657	4.03102	0.044671	NA	1.82943	0.0257172	-12.3269	PCHAS_05_v3	200416	200453	38	*	1	1	0	0	TCONS_00000766
RRP40	PCHAS_1407400	XLOC_004990:E003	XLOC_004990	E003	11.8896	0.0384833	4.01706	0.045042	0.290445	5.85781	4.73094	-0.692774	PCHAS_14_v3	294487	295085	599	*	14	6	45	5	TCONS_00004993
EIF3K	PCHAS_0409500	XLOC_000691:E001	XLOC_000691	E001	13.6833	0.0338741	4.01648	0.0450576	0.290445	6.17287	5.10066	-0.627559	PCHAS_04_v3	356132	356760	629	*	9	9	70	5	TCONS_00000691
PCHAS_1233700	PCHAS_1233700	XLOC_003775:E002	XLOC_003775	E002	4.96242	0.046787	4.01584	0.0450747	0.290445	2.51318	4.3669	1.67687	PCHAS_12_v3	1234815	1234884	70	*	2	1	44	3	TCONS_00003777
PCHAS_0837500	PCHAS_0837500	XLOC_002012:E006	XLOC_002012	E006	0.5548	0.400348	4.01516	0.045093	NA	2.16471	0.0366442	-11.7995	PCHAS_08_v3	1387315	1387442	128	*	2	0	0	0	TCONS_00002014
PCHAS_0509300	PCHAS_0509300	XLOC_000917:E004	XLOC_000917	E004	72.9389	0.0282916	4.01371	0.0451318	0.290445	9.81611	11.4006	0.63244	PCHAS_05_v3	379357	379749	393	*	106	29	202	39	TCONS_00000917
PCHAS_0837300	PCHAS_0837300	XLOC_002010:E004	XLOC_002010	E004	3.42881	0.0812593	4.01239	0.045167	0.290445	0.0710688	3.30516	11.15	PCHAS_08_v3	1377296	1377365	70	*	0	0	37	3	TCONS_00002012
SUMO	PCHAS_1105100	XLOC_003157:E002	XLOC_003157	E002	23.6757	0.179181	4.00659	0.0453227	0.290892	6.26187	8.02557	0.873969	PCHAS_11_v3	183435	183618	184	*	38	3	105	13	TCONS_00003159
TIC22	PCHAS_1244200	XLOC_003569:E002	XLOC_003569	E002	2.70627	0.22162	3.99641	0.0455974	NA	0.081918	3.01166	10.4597	PCHAS_12_v3	1596256	1596351	96	*	0	0	6	6	TCONS_00003571
PCHAS_0419400	PCHAS_0419400	XLOC_000625:E002	XLOC_000625	E002	11.5685	0.104572	3.99624	0.045602	0.29213	5.06675	4.9036	-0.104871	PCHAS_04_v3	738783	740273	1491	*	21	4	26	5	TCONS_00000625
SPT4	PCHAS_0514100	XLOC_000800:E003	XLOC_000800	E003	3.99302	0.0973055	3.98774	0.0458324	0.29305	3.2429	2.74814	-0.496939	PCHAS_05_v3	532591	532687	97	*	4	2	10	3	TCONS_00000800
PCHAS_1464300	PCHAS_1464300	XLOC_004920:E003	XLOC_004920	E003	2.9288	0.324115	3.98552	0.045893	NA	1.20145	3.59646	3.23846	PCHAS_14_v3	2330103	2330183	81	*	0	1	7	5	TCONS_00004923
PCHAS_0608600	PCHAS_0608600	XLOC_001041:E001	XLOC_001041	E001	6.21792	0.0782619	3.98452	0.0459201	0.293055	3.99222	3.20398	-0.671413	PCHAS_06_v3	337633	338001	369	*	6	6	14	1	TCONS_00001041
PCHAS_1422100	PCHAS_1422100	XLOC_005061:E002	XLOC_005061	E002	6.12088	0.0711126	3.98113	0.0460127	0.293092	1.85654	3.93229	2.24362	PCHAS_14_v3	817818	817942	125	*	1	0	51	7	TCONS_00005064
PCHAS_1333300	PCHAS_1333300	XLOC_004020:E006	XLOC_004020	E006	1.44139	0.121915	3.97909	0.0460684	NA	2.31225	0.759654	-3.24295	PCHAS_13_v3	1245120	1245275	156	*	1	2	1	0	TCONS_00004023
		XLOC_004056+XLOC_004423:E004	XLOC_004056+XLOC_004423	E004	2.29257	0.142481	3.97245	0.0462504	NA	0.0336672	2.81626	12.8244	PCHAS_13_v3	1498547	1498814	268	*	0	0	12	4	TCONS_00004059
PCHAS_1239100	PCHAS_1239100	XLOC_003802:E001	XLOC_003802	E001	9.68519	0.100661	3.97006	0.0463162	0.29408	4.02671	5.66264	1.08548	PCHAS_12_v3	1440551	1441000	450	*	9	1	64	7	TCONS_00003804
PCHAS_0826700	PCHAS_0826700	XLOC_001765:E002	XLOC_001765	E002	6.35948	0.058934	3.96912	0.0463421	0.29408	3.99654	3.78983	-0.163649	PCHAS_08_v3	1035370	1035712	343	*	7	1	25	6	TCONS_00001765
PCHAS_0503800	PCHAS_0503800	XLOC_000883:E004	XLOC_000883	E004	1.44139	0.165828	3.96778	0.046379	NA	2.04201	0.864603	-2.50216	PCHAS_05_v3	153175	153370	196	*	1	2	1	0	TCONS_00000883
PCHAS_0605100	PCHAS_0605100	XLOC_001177:E006	XLOC_001177	E006	0.573143	0.312482	3.96425	0.0464762	NA	0.013075	2.43919	15.1258	PCHAS_06_v3	191042	191138	97	*	0	0	3	1	TCONS_00001177
PFN	PCHAS_0833300	XLOC_001801:E004	XLOC_001801	E004	2.20922	0.309643	3.96063	0.0465763	NA	2.60811	0.0371555	-12.311	PCHAS_08_v3	1262654	1262724	71	*	2	3	0	0	TCONS_00001801
CRT	PCHAS_1220200	XLOC_003458:E003	XLOC_003458	E003	9.6907	0.0215957	3.95318	0.0467829	0.295023	3.60396	5.37298	1.25448	PCHAS_12_v3	722681	722774	94	*	4	2	65	9	TCONS_00003460
CRT	PCHAS_1220200	XLOC_003458:E002	XLOC_003458	E002	23.9056	0.0155945	3.95277	0.0467943	0.295023	5.83361	7.35355	0.794565	PCHAS_12_v3	722218	722565	348	*	8	9	127	23	TCONS_00003460
PCHAS_1366800	PCHAS_1366800	XLOC_004197:E004	XLOC_004197	E004	2.60732	0.0728347	3.95133	0.0468342	NA	1.61804	2.86279	1.68274	PCHAS_13_v3	2446260	2446357	98	*	1	0	19	3	TCONS_00004200
		XLOC_005320+XLOC_005333:E001	XLOC_005320+XLOC_005333	E001	3.37784	0.0908451	3.95126	0.0468363	0.295023	3.37494	2.4761	-0.927801	PCHAS_MIT_v3	270	376	107	*	6	2	10	0	c("TCONS_00005348", "TCONS_00005349")
UBP1	PCHAS_0207200	XLOC_000282:E001	XLOC_000282	E001	57.1236	0.0688083	3.95112	0.0468402	0.295023	8.68379	11.2219	1.04437	PCHAS_02_v3	283419	283758	340	*	63	12	343	31	TCONS_00000282
RON5	PCHAS_0722200	XLOC_001398:E024	XLOC_001398	E024	1.17065	0.179189	3.94338	0.0470561	NA	2.44757	0.787021	-3.30887	PCHAS_07_v3	814169	814225	57	*	4	0	1	0	TCONS_00001398
PCHAS_1421000	PCHAS_1421000	XLOC_005057:E001	XLOC_005057	E001	6.85056	0.0372712	3.93857	0.0471908	0.296678	4.93367	3.54126	-1.03291	PCHAS_14_v3	769664	769708	45	*	11	2	25	3	TCONS_00005060
PCHAS_1248500	PCHAS_1248500	XLOC_003851:E004	XLOC_003851	E004	1.71547	0.304755	3.92591	0.0475474	NA	2.03123	0.908908	-2.34189	PCHAS_12_v3	1760942	1761011	70	*	0	3	1	0	TCONS_00003853
PCHAS_0701900	PCHAS_0701900	XLOC_001289:E003	XLOC_001289	E003	5.5376	0.0420675	3.92086	0.0476906	0.299263	2.81104	4.34728	1.32927	PCHAS_07_v3	78600	78669	70	*	2	2	38	4	TCONS_00001289
PCHAS_1422100	PCHAS_1422100	XLOC_005061:E005	XLOC_005061	E005	2.84138	0.0732455	3.91896	0.0477444	NA	3.66997	1.96759	-1.86112	PCHAS_14_v3	818381	818453	73	*	2	2	13	1	TCONS_00005064
PCHAS_1116400	PCHAS_1116400	XLOC_002959:E003	XLOC_002959	E003	1.24054	0.232026	3.91886	0.0477473	NA	1.00223	2.41892	2.57397	PCHAS_11_v3	584558	584686	129	*	1	0	3	2	TCONS_00002961
PCHAS_1212500	PCHAS_1212500	XLOC_003661:E003	XLOC_003661	E003	0.828873	0.844661	3.91432	0.0478764	NA	1.81952	0.0222934	-12.7233	PCHAS_12_v3	419655	420135	481	*	1	1	0	0	TCONS_00003663
PCHAS_1027600	PCHAS_1027600	XLOC_002567:E001	XLOC_002567	E001	2.58483	0.115365	3.90572	0.0481221	NA	2.6148	2.24459	-0.452225	PCHAS_10_v3	1075570	1075775	206	*	4	0	5	3	TCONS_00002569
HGPRT	PCHAS_1211500	XLOC_003655:E003	XLOC_003655	E003	1285.14	0.052794	3.90503	0.0481416	0.300656	22.6806	21.2995	-0.470858	PCHAS_12_v3	382827	382843	17	*	2340	416	3364	516	TCONS_00003657
PDX2	PCHAS_0912500	XLOC_002289:E004	XLOC_002289	E004	13.3025	0.0179269	3.90461	0.0481539	0.300656	5.98792	4.67131	-0.806154	PCHAS_09_v3	506259	506383	125	*	12	8	40	8	TCONS_00002291
PCHAS_0200700	PCHAS_0200700	XLOC_000165:E002	XLOC_000165	E002	7.3607	0.0295352	3.90371	0.0481797	0.300656	4.58882	3.15623	-1.15159	PCHAS_02_v3	81300	81387	88	*	5	4	17	7	TCONS_00000165
PCHAS_1231100	PCHAS_1231100	XLOC_003509:E002	XLOC_003509	E002	1.51258	0.098769	3.90061	0.0482685	NA	0.0532649	2.6665	11.3377	PCHAS_12_v3	1145966	1146021	56	*	0	0	12	2	TCONS_00003511
PCHAS_0810500	PCHAS_0810500	XLOC_001888:E002	XLOC_001888	E002	1.45153	0.121308	3.89458	0.0484421	NA	0.0400044	2.91141	12.4262	PCHAS_08_v3	499904	500061	158	*	0	0	11	2	TCONS_00001888
PCHAS_1207600	PCHAS_1207600	XLOC_003634:E001	XLOC_003634	E001	21.4579	0.0801394	3.88139	0.0488242	0.304115	5.42154	7.82668	1.26022	PCHAS_12_v3	266936	267224	289	*	21	9	47	20	TCONS_00003636
PCHAS_0711200	PCHAS_0711200	XLOC_001344:E007	XLOC_001344	E007	0.889922	0.195811	3.88021	0.0488586	NA	2.27792	0.622586	-3.77414	PCHAS_07_v3	425152	425171	20	*	1	1	1	0	TCONS_00001344
PCHAS_1027600	PCHAS_1027600	XLOC_002567:E002	XLOC_002567	E002	2.37732	0.120533	3.87088	0.0491309	NA	0.0687141	2.86186	10.8139	PCHAS_10_v3	1076050	1076266	217	*	0	0	7	5	TCONS_00002569
PCHAS_0319300	PCHAS_0319300	XLOC_000521:E005	XLOC_000521	E005	2.10058	0.14409	3.86326	0.0493544	NA	2.59272	2.10433	-0.617173	PCHAS_03_v3	671873	672554	682	*	3	0	8	2	TCONS_00000521
UTP21	PCHAS_1133500	XLOC_003297:E003	XLOC_003297	E003	2.64467	0.0627835	3.86207	0.0493893	NA	1.47453	3.42049	2.48996	PCHAS_11_v3	1203836	1203912	77	*	1	0	26	2	TCONS_00003299
PCHAS_1233400	PCHAS_1233400	XLOC_003517:E006	XLOC_003517	E006	1.89909	0.202156	3.85032	0.0497365	NA	2.52386	1.53024	-1.47006	PCHAS_12_v3	1227665	1227720	56	*	5	0	2	1	TCONS_00003519
PCHAS_0509300	PCHAS_0509300	XLOC_000917:E001	XLOC_000917	E001	62.1027	0.0346128	3.84959	0.049758	0.309361	10.1484	8.59408	-0.656916	PCHAS_05_v3	377088	377153	66	*	98	44	117	9	TCONS_00000917
PCHAS_0308000	PCHAS_0308000	XLOC_000465:E003	XLOC_000465	E003	1.10295	0.440428	3.84847	0.0497914	NA	1.93021	0.0272495	-12.3172	PCHAS_03_v3	272778	272890	113	*	0	2	0	0	TCONS_00000465
PCHAS_1225000	PCHAS_1225000	XLOC_003478:E001	XLOC_003478	E001	5.3313	0.198364	3.84561	0.0498764	0.309365	2.73757	3.63406	0.854489	PCHAS_12_v3	891306	895894	4589	*	1	2	20	7	TCONS_00003480
PCHAS_1228500	PCHAS_1228500	XLOC_003747:E002	XLOC_003747	E002	6.17649	0.0416338	3.84341	0.049942	0.309365	2.41775	3.73026	1.30366	PCHAS_12_v3	1029973	1030030	58	*	0	2	32	8	TCONS_00003749

## Sheet: SR10KO_D2ZT22.5 vs WT_D2ZT22.5
Gene Name	Gene ID	Exon ID	groupID	featureID	exonBaseMean	dispersion	stat	pvalue	padj	KOEarly	KOLate	log2fold_KOLate_KOEarly	genomicData.seqnames	genomicData.start	genomicData.end	genomicData.width	genomicData.strand	countData.PchKO_D3T0530_rep1	countData.PchKO_D3T0530_rep2	countData.PchKO_D3T0830_rep1	countData.PchKO_D3T0830_rep2	transcripts
PCHAS_1108700	PCHAS_1108700	XLOC_003177:E003	XLOC_003177	E003	134.908	0.0326343	25.8608	3.66951e-07	0.000535028	11.7121	10.344	-0.644983	PCHAS_11_v3	300482	307976	7495	*	153	93	390	65	TCONS_00003179
PCHAS_0317900	PCHAS_0317900	XLOC_000395:E002	XLOC_000395	E002	69.5343	0.0601892	24.691	6.72991e-07	0.000535028	7.20042	9.6582	1.26509	PCHAS_03_v3	609689	609845	157	*	38	16	291	56	TCONS_00000395
UBP1	PCHAS_0207200	XLOC_000282:E002	XLOC_000282	E002	205.142	0.0168805	19.8914	8.19677e-06	0.00357863	13.2375	11.3695	-0.861239	PCHAS_02_v3	283946	286595	2650	*	289	160	473	86	TCONS_00000282
PCHAS_1108700	PCHAS_1108700	XLOC_003177:E002	XLOC_003177	E002	12.3777	0.0480037	19.7121	9.00284e-06	0.00357863	2.06918	5.44473	3.06753	PCHAS_11_v3	300276	300392	117	*	1	2	57	12	TCONS_00003179
PCHAS_0317900	PCHAS_0317900	XLOC_000395:E003	XLOC_000395	E003	6.09794	0.0581174	17.9853	2.22617e-05	NA	4.78347	2.15091	-2.50575	PCHAS_03_v3	609953	610005	53	*	13	6	8	1	TCONS_00000395
PCHAS_1401800	PCHAS_1401800	XLOC_004588:E002	XLOC_004588	E002	308.425	0.00803415	17.1552	3.44468e-05	0.0109541	11.7452	12.9585	0.558775	PCHAS_14_v3	71891	72134	244	*	118	40	1312	289	TCONS_00004591
PCHAS_1205800	PCHAS_1205800	XLOC_003387:E001	XLOC_003387	E001	6.50267	0.080775	16.291	5.43212e-05	NA	1.01389	4.58703	4.57495	PCHAS_12_v3	194805	194997	193	*	1	0	20	9	TCONS_00003389
ABCI3	PCHAS_1219500	XLOC_003695:E002	XLOC_003695	E002	127.504	0.0325042	16.118	5.95146e-05	0.0157714	11.5222	10.2056	-0.622893	PCHAS_12_v3	694727	702408	7682	*	183	111	352	31	TCONS_00003697
PCHAS_0720300	PCHAS_0720300	XLOC_001391:E002	XLOC_001391	E002	218.158	0.0324719	14.0863	0.000174611	0.0353052	13.0856	11.7305	-0.623659	PCHAS_07_v3	746259	746856	598	*	239	199	294	144	TCONS_00001391
PCHAS_0925100	PCHAS_0925100	XLOC_002149:E003	XLOC_002149	E003	14.9331	0.0383978	14.054	0.000177636	0.0353052	3.69529	5.60287	1.39233	PCHAS_09_v3	940538	940658	121	*	8	2	68	12	TCONS_00002151
PCHAS_1365300	PCHAS_1365300	XLOC_004553:E003	XLOC_004553	E003	23.3781	0.0523571	13.7566	0.000208085	0.0367616	6.46752	5.56873	-0.546154	PCHAS_13_v3	2380463	2385534	5072	*	40	16	37	12	TCONS_00004556
PCHAS_0720300	PCHAS_0720300	XLOC_001391:E001	XLOC_001391	E001	46.4469	0.0345504	13.5005	0.000238496	0.0379209	6.60287	8.4486	0.996816	PCHAS_07_v3	745711	746150	440	*	34	16	113	47	TCONS_00001391
PCHAS_0722400	PCHAS_0722400	XLOC_001561:E002	XLOC_001561	E002	33.3196	0.0208008	12.0895	0.000507079	0.072567	5.91976	7.81677	1.07334	PCHAS_07_v3	820691	820825	135	*	33	8	112	26	TCONS_00001561
PCHAS_0701900	PCHAS_0701900	XLOC_001289:E004	XLOC_001289	E004	25.3286	0.0215769	11.9459	0.000547675	0.072567	4.8644	6.5369	1.05531	PCHAS_07_v3	78839	78942	104	*	13	5	89	25	TCONS_00001289
PCHAS_1401800	PCHAS_1401800	XLOC_004588:E001	XLOC_004588	E001	53.4808	0.0501049	11.5243	0.000686934	0.0772466	4.8588	7.99798	1.86078	PCHAS_14_v3	71601	71701	101	*	8	4	292	44	TCONS_00004591
PCHAS_0522900	PCHAS_0522900	XLOC_000849:E003	XLOC_000849	E003	43.831	0.0383841	11.5032	0.00069476	0.0772466	6.76344	8.36057	0.85987	PCHAS_05_v3	840328	841497	1170	*	51	40	62	27	TCONS_00000849
RNA8	PCHAS_MIT03600	XLOC_005345:E003	XLOC_005345	E003	101.882	0.160322	11.2942	0.000777503	0.0772466	8.54505	11.5948	1.47676	PCHAS_MIT_v3	5839	5911	73	*	111	117	182	40	TCONS_00005369
CARL	PCHAS_1217300	XLOC_003682:E002	XLOC_003682	E002	3.17319	0.128413	11.1966	0.000819473	NA	0.0647396	3.02578	11.1944	PCHAS_12_v3	601156	601228	73	*	0	0	22	2	TCONS_00003684
HSP90	PCHAS_0806000	XLOC_001650:E002	XLOC_001650	E002	210.439	0.0214057	11.1831	0.000825462	0.0772466	11.2935	12.5395	0.577636	PCHAS_08_v3	320313	321119	807	*	128	70	804	164	TCONS_00001650
HSP90	PCHAS_0806000	XLOC_001650:E001	XLOC_001650	E001	208.971	0.021408	11.1821	0.000825907	0.0772466	12.9193	11.6961	-0.56372	PCHAS_08_v3	318012	319370	1359	*	240	102	547	143	TCONS_00001650
PCHAS_1362900	PCHAS_1362900	XLOC_004542:E004	XLOC_004542	E004	11.4333	0.1286	10.918	0.000952362	0.0841253	4.75519	3.94776	-0.613135	PCHAS_13_v3	2292517	2295950	3434	*	20	12	16	3	TCONS_00004545
PCHAS_1430400	PCHAS_1430400	XLOC_005101:E004	XLOC_005101	E004	3.35759	0.252755	10.9038	0.000959666	NA	1.26244	4.40317	3.80009	PCHAS_14_v3	1118736	1118819	84	*	3	0	13	3	TCONS_00005104
CCT6	PCHAS_0107900	XLOC_000040:E001	XLOC_000040	E001	18.7637	0.0716669	10.4624	0.0012183	0.0936545	5.57644	5.37975	-0.126607	PCHAS_01_v3	294975	296484	1510	*	24	10	31	15	TCONS_00000040
ACbeta	PCHAS_1228300	XLOC_003746:E002	XLOC_003746	E002	25.3723	0.060385	10.4483	0.00122761	0.0936545	4.58416	7.22247	1.64114	PCHAS_12_v3	1018508	1018903	396	*	14	5	125	17	TCONS_00003748
PCHAS_1436800	PCHAS_1436800	XLOC_005134:E002	XLOC_005134	E002	23.5878	0.0595403	10.4343	0.00123695	0.0936545	4.38772	6.84885	1.57871	PCHAS_14_v3	1313656	1313724	69	*	6	9	119	15	TCONS_00005137
PCHAS_0624800	PCHAS_0624800	XLOC_001272:E001	XLOC_001272	E001	67.9044	0.0362248	10.3297	0.00130908	0.0946105	8.42459	9.52979	0.553584	PCHAS_06_v3	937268	939193	1926	*	117	58	168	13	TCONS_00001272
PCHAS_1436800	PCHAS_1436800	XLOC_005134:E003	XLOC_005134	E003	279.161	0.0243323	10.1228	0.00146449	0.0969943	13.9999	12.6284	-0.624211	PCHAS_14_v3	1313817	1318074	4258	*	347	181	891	112	TCONS_00005137
PCHAS_0833900	PCHAS_0833900	XLOC_001994:E001	XLOC_001994	E001	7.14074	0.0560329	10.1176	0.00146859	NA	2.27262	4.79883	2.35179	PCHAS_08_v3	1275636	1275752	117	*	3	2	34	5	TCONS_00001996
PCHAS_0406200	PCHAS_0406200	XLOC_000547:E003	XLOC_000547	E003	165.647	0.00872516	10.0662	0.00151011	0.0969943	10.9539	11.9358	0.458923	PCHAS_04_v3	234066	234314	249	*	202	42	374	150	TCONS_00000547
PCHAS_0613800	PCHAS_0613800	XLOC_001069:E001	XLOC_001069	E001	9.47403	0.117838	10.0519	0.00152187	NA	3.80319	3.5965	-0.17795	PCHAS_06_v3	518674	521109	2436	*	15	13	8	2	TCONS_00001069
tRIP	PCHAS_1309400	XLOC_004274:E001	XLOC_004274	E001	56.9451	0.054486	10.0481	0.00152507	0.0969943	8.27888	8.92493	0.328612	PCHAS_13_v3	374034	375116	1083	*	86	26	226	15	TCONS_00004277
XAB2	PCHAS_1452800	XLOC_005211:E003	XLOC_005211	E003	3.87248	0.126312	9.8935	0.00165864	NA	1.21404	3.19125	2.88494	PCHAS_14_v3	1950257	1950382	126	*	0	1	16	4	TCONS_00005214
PCHAS_1467200	PCHAS_1467200	XLOC_004936:E002	XLOC_004936	E002	120.001	0.0487454	9.88185	0.00166917	0.100555	10.3708	10.8714	0.238073	PCHAS_14_v3	2436429	2439383	2955	*	140	71	290	77	TCONS_00004939
PCHAS_1451300	PCHAS_1451300	XLOC_005203:E002	XLOC_005203	E002	17.6732	0.0404876	9.84003	0.00170754	0.100555	5.7233	3.75133	-1.42022	PCHAS_14_v3	1892748	1892932	185	*	26	23	8	7	TCONS_00005206
PCHAS_0314000	PCHAS_0314000	XLOC_000494:E002	XLOC_000494	E002	2.03144	0.33533	9.74672	0.00179643	NA	0.0239825	3.65395	14.6501	PCHAS_03_v3	483058	483109	52	*	0	0	6	3	TCONS_00000494
RPL31	PCHAS_1103100	XLOC_003148:E003	XLOC_003148	E003	8.71952	0.0691258	9.74016	0.00180285	NA	5.38237	2.69573	-2.23082	PCHAS_11_v3	103136	103145	10	*	18	8	12	2	TCONS_00003150
PCHAS_1205800	PCHAS_1205800	XLOC_003387:E005	XLOC_003387	E005	6.90531	0.0644841	9.71666	0.00182605	NA	4.40187	2.24191	-2.10399	PCHAS_12_v3	195578	195715	138	*	11	10	6	1	TCONS_00003389
CARL	PCHAS_1217300	XLOC_003682:E003	XLOC_003682	E003	3.88471	0.105697	9.43291	0.00213126	NA	1.30504	3.2815	2.76073	PCHAS_12_v3	601366	601422	57	*	1	0	27	2	TCONS_00003684
CCT6	PCHAS_0107900	XLOC_000040:E002	XLOC_000040	E002	3.65867	0.122754	9.27025	0.00232906	NA	0.0526515	3.22829	11.9916	PCHAS_01_v3	296571	296692	122	*	0	0	8	6	TCONS_00000040
PCHAS_1421600	PCHAS_1421600	XLOC_005060:E007	XLOC_005060	E007	8.46117	0.0776466	9.24307	0.00236388	NA	2.12169	4.4935	2.3371	PCHAS_14_v3	798608	798707	100	*	3	0	40	8	TCONS_00005063
PCHAS_1243100	PCHAS_1243100	XLOC_003823:E002	XLOC_003823	E002	29.3068	0.0226497	9.23015	0.00238063	0.125604	5.68193	7.46806	1.03456	PCHAS_12_v3	1564242	1564358	117	*	28	8	106	21	TCONS_00003825
PCHAS_0624800	PCHAS_0624800	XLOC_001272:E002	XLOC_001272	E002	18.468	0.0429526	9.22879	0.0023824	0.125604	5.77039	3.90546	-1.32056	PCHAS_06_v3	939374	939547	174	*	44	19	12	3	TCONS_00001272
PCHAS_1104300	PCHAS_1104300	XLOC_003153:E002	XLOC_003153	E002	17.8138	0.0780203	9.22091	0.00239266	0.125604	5.42247	5.54079	0.0761272	PCHAS_11_v3	146759	153382	6624	*	22	15	41	8	TCONS_00003155
PCHAS_0722400	PCHAS_0722400	XLOC_001561:E004	XLOC_001561	E004	43.9133	0.0237563	9.1784	0.00244888	0.125604	8.52913	6.69062	-0.987678	PCHAS_07_v3	821064	821158	95	*	90	24	63	22	TCONS_00001561
PCHAS_0520300	PCHAS_0520300	XLOC_000831:E009	XLOC_000831	E009	3.01095	0.165917	9.13182	0.00251201	NA	3.54392	1.06101	-3.60607	PCHAS_05_v3	723609	723827	219	*	5	5	2	0	TCONS_00000831
PCHAS_1436100	PCHAS_1436100	XLOC_005129:E002	XLOC_005129	E002	1.53607	0.197932	9.00994	0.00268515	NA	2.85403	0.0222426	-14.0974	PCHAS_14_v3	1276095	1276173	79	*	4	2	0	0	TCONS_00005132
UBP1	PCHAS_0207200	XLOC_000282:E003	XLOC_000282	E003	529.701	0.0190991	8.87257	0.00289487	0.143839	14.6749	15.6884	0.454329	PCHAS_02_v3	286771	292546	5776	*	507	218	2058	294	TCONS_00000282
PCHAS_0731100	PCHAS_0731100	XLOC_001605:E006	XLOC_001605	E006	22.5642	0.0353509	8.77362	0.00305618	0.146347	7.31123	5.22119	-1.24705	PCHAS_07_v3	1118362	1118537	176	*	50	7	59	8	TCONS_00001605
PCHAS_1122000	PCHAS_1122000	XLOC_002987:E001	XLOC_002987	E001	24.9033	0.037482	8.73042	0.00312944	0.146347	5.61455	6.74375	0.675938	PCHAS_11_v3	773236	774883	1648	*	21	20	58	16	TCONS_00002989
ABCI3	PCHAS_1219500	XLOC_003695:E001	XLOC_003695	E001	29.4602	0.0715695	8.65204	0.00326695	0.148413	5.44936	7.55885	1.23165	PCHAS_12_v3	694494	694600	107	*	19	13	113	20	TCONS_00003697
RNA8	PCHAS_MIT03600	XLOC_005345:E001	XLOC_005345	E001	5.32807	0.140237	8.619	0.00332675	NA	3.10304	1.22824	-2.76404	PCHAS_MIT_v3	5756	5837	82	*	15	6	1	0	TCONS_00005368
PCHAS_0509300	PCHAS_0509300	XLOC_000917:E002	XLOC_000917	E002	122.447	0.0215354	8.41322	0.00372502	0.164522	11.4151	9.68829	-0.823354	PCHAS_05_v3	377250	377375	126	*	195	108	194	51	TCONS_00000917
PCHAS_1002900	PCHAS_1002900	XLOC_002658:E009	XLOC_002658	E009	3.27424	0.242456	8.36051	0.00383463	NA	0.0629021	3.64356	11.8588	PCHAS_10_v3	129084	129086	3	*	0	0	23	2	TCONS_00002660
PCHAS_1248400	PCHAS_1248400	XLOC_003850:E003	XLOC_003850	E003	8.51063	0.0802155	8.3538	0.00384881	NA	2.31429	4.96716	2.41443	PCHAS_12_v3	1757622	1757725	104	*	2	2	59	3	TCONS_00003852
PTPA	PCHAS_1015400	XLOC_002728:E005	XLOC_002728	E005	3.55735	0.099012	8.27194	0.00402625	NA	3.00449	1.94064	-1.31931	PCHAS_10_v3	630177	630745	569	*	6	3	3	2	TCONS_00002730
PCHAS_0506500	PCHAS_0506500	XLOC_000901:E003	XLOC_000901	E003	9.16226	0.0799184	8.26605	0.00403932	NA	5.12691	3.21021	-1.52432	PCHAS_05_v3	273803	274914	1112	*	20	8	17	1	TCONS_00000901
PCHAS_1146900	PCHAS_1146900	XLOC_003359:E006	XLOC_003359	E006	74.648	0.016586	8.26283	0.00404651	0.17389	10.0067	8.46987	-0.762546	PCHAS_11_v3	1691285	1691412	128	*	114	43	162	41	TCONS_00003361
PCHAS_1122000	PCHAS_1122000	XLOC_002987:E002	XLOC_002987	E002	10.871	0.0437042	8.20294	0.00418226	NA	4.96508	3.29006	-1.33764	PCHAS_11_v3	775011	775135	125	*	18	13	11	3	TCONS_00002989
PCHAS_0314000	PCHAS_0314000	XLOC_000494:E001	XLOC_000494	E001	1.1824	0.267678	8.11379	0.00439297	NA	0.0239886	3.14513	14.1788	PCHAS_03_v3	482816	482874	59	*	0	0	7	1	TCONS_00000494
PCHAS_0732200	PCHAS_0732200	XLOC_001609:E001	XLOC_001609	E001	139.003	0.0653192	8.07797	0.00448067	0.187306	8.19157	8.93971	0.381197	PCHAS_07_v3	1167099	1167704	606	*	19	7	560	160	TCONS_00001609
PCHAS_1421600	PCHAS_1421600	XLOC_005060:E009	XLOC_005060	E009	22.2106	0.181675	8.0268	0.00460902	0.187306	7.85518	4.24653	-2.23462	PCHAS_14_v3	799139	800850	1712	*	35	25	51	2	TCONS_00005063
PCHAS_0707600	PCHAS_0707600	XLOC_001324:E003	XLOC_001324	E003	279.347	0.0404122	7.98675	0.00471209	0.187306	13.6602	12.1038	-0.711923	PCHAS_07_v3	277964	278092	129	*	479	292	294	99	TCONS_00001324
SERCA	PCHAS_0205400	XLOC_000186:E003	XLOC_000186	E003	3.6222	0.10119	7.97123	0.00475267	NA	1.07639	3.45103	3.48044	PCHAS_02_v3	230036	230368	333	*	1	0	15	4	TCONS_00000186
PCHAS_1468100	PCHAS_1468100	XLOC_005283:E003	XLOC_005283	E003	5.34839	0.070455	7.94431	0.00482389	NA	1.81749	4.26535	2.62491	PCHAS_14_v3	2493578	2493736	159	*	3	0	28	4	TCONS_00005286
FNT	PCHAS_0415300	XLOC_000718:E004	XLOC_000718	E004	99.6221	0.0165954	7.89645	0.00495318	0.191855	10.5194	9.28401	-0.599292	PCHAS_04_v3	545339	545531	193	*	200	59	135	50	TCONS_00000718
PCHAS_1467200	PCHAS_1467200	XLOC_004936:E001	XLOC_004936	E001	2.40516	0.11796	7.86237	0.00504742	NA	3.05254	0.830269	-3.85227	PCHAS_14_v3	2436179	2436259	81	*	6	3	1	0	TCONS_00004939
PIP5K	PCHAS_0201500	XLOC_000250:E004	XLOC_000250	E004	22.3283	0.0331717	7.85506	0.00506786	0.191855	7.04959	5.17177	-1.13592	PCHAS_02_v3	106147	106226	80	*	49	13	47	6	TCONS_00000250
PCHAS_0911700	PCHAS_0911700	XLOC_002284:E005	XLOC_002284	E005	2.71665	0.17898	7.82798	0.00514437	NA	3.13685	0.0128137	-15.9799	PCHAS_09_v3	476964	477029	66	*	8	3	0	0	TCONS_00002286
RNA8	PCHAS_MIT03600	XLOC_005345:E002	XLOC_005345	E002	8.65936	0.168067	7.72725	0.00543936	NA	3.8414	2.06917	-1.90037	PCHAS_MIT_v3	5838	5838	1	*	25	9	3	0	c("TCONS_00005368", "TCONS_00005369")
PCHAS_0932100	PCHAS_0932100	XLOC_002182:E001	XLOC_002182	E001	9.52821	0.119924	7.71169	0.00548644	NA	4.04361	3.83642	-0.169561	PCHAS_09_v3	1165138	1169596	4459	*	11	13	12	3	TCONS_00002184
PCHAS_1348600	PCHAS_1348600	XLOC_004466:E004	XLOC_004466	E004	100.594	0.0636766	7.65914	0.00564854	0.208865	11.1491	9.17566	-0.950991	PCHAS_13_v3	1814034	1819619	5586	*	141	51	312	46	TCONS_00004469
PCHAS_0317900	PCHAS_0317900	XLOC_000395:E001	XLOC_000395	E001	7.55534	0.164539	7.61807	0.00577864	NA	5.03845	2.96078	-1.71476	PCHAS_03_v3	609116	609121	6	*	16	6	21	0	TCONS_00000395
PCHAS_1104300	PCHAS_1104300	XLOC_003153:E001	XLOC_003153	E001	2.24708	0.167872	7.61559	0.0057866	NA	2.75976	0.0332561	-12.8341	PCHAS_11_v3	146463	146549	87	*	4	4	0	0	TCONS_00003155
PCHAS_1416200	PCHAS_1416200	XLOC_004658:E001	XLOC_004658	E001	20.2492	0.0862383	7.4871	0.00621426	0.218382	6.38215	5.03999	-0.844164	PCHAS_14_v3	598653	601859	3207	*	18	30	44	3	TCONS_00004661
UBC13	PCHAS_1242300	XLOC_003817:E001	XLOC_003817	E001	29.7854	0.0419577	7.47034	0.00627239	0.218382	5.64623	7.76052	1.21363	PCHAS_12_v3	1542553	1542771	219	*	24	14	126	15	TCONS_00003819
SEC20	PCHAS_1417100	XLOC_005040:E003	XLOC_005040	E003	2.04966	0.170583	7.46599	0.00628755	NA	3.09584	0.761789	-4.14544	PCHAS_14_v3	628613	628667	55	*	6	2	1	0	TCONS_00005043
PCHAS_0731700	PCHAS_0731700	XLOC_001607:E003	XLOC_001607	E003	508.536	0.00732474	7.4573	0.00631798	0.218382	14.3414	15.0027	0.297409	PCHAS_07_v3	1147750	1147853	104	*	309	126	3117	179	TCONS_00001607
tRIP	PCHAS_1309400	XLOC_004274:E002	XLOC_004274	E002	2.76951	0.120045	7.36501	0.00665053	NA	3.23616	1.188	-2.9917	PCHAS_13_v3	375391	375519	129	*	9	2	2	0	TCONS_00004277
PCHAS_0825200	PCHAS_0825200	XLOC_001756:E001	XLOC_001756	E001	29.2969	0.0553676	7.3096	0.00685874	0.229957	6.95033	6.28364	-0.383321	PCHAS_08_v3	988648	991620	2973	*	30	26	62	16	TCONS_00001756
SEPSECS	PCHAS_0605600	XLOC_001179:E001	XLOC_001179	E001	4.19751	0.137509	7.30901	0.00686098	NA	3.08046	2.53135	-0.600452	PCHAS_06_v3	202937	204401	1465	*	6	5	7	1	TCONS_00001179
PCHAS_0613800	PCHAS_0613800	XLOC_001069:E002	XLOC_001069	E002	0.980295	0.334875	7.2936	0.00692008	NA	0.0423565	2.80974	12.191	PCHAS_06_v3	521218	521337	120	*	0	0	5	1	TCONS_00001069
PCHAS_1234600	PCHAS_1234600	XLOC_003781:E002	XLOC_003781	E002	118.062	0.0246809	7.27368	0.00699722	0.229957	11.1614	9.80241	-0.648853	PCHAS_12_v3	1262728	1262848	121	*	261	63	193	47	TCONS_00003783
PCHAS_0731100	PCHAS_0731100	XLOC_001605:E002	XLOC_001605	E002	23.8214	0.0351523	7.25086	0.00708671	0.229957	4.99446	6.72417	1.07287	PCHAS_07_v3	1117179	1117412	234	*	19	2	110	17	TCONS_00001605
PCHAS_1451300	PCHAS_1451300	XLOC_005203:E003	XLOC_005203	E003	5.91591	0.0647542	7.19256	0.00732066	NA	2.0254	4.11296	2.18467	PCHAS_14_v3	1893062	1893171	110	*	2	3	11	7	TCONS_00005206
PTPA	PCHAS_1015400	XLOC_002728:E002	XLOC_002728	E002	3.28468	0.121047	7.17556	0.00739035	NA	0.0403168	3.27814	12.8096	PCHAS_10_v3	629555	629619	65	*	0	0	9	5	TCONS_00002730
CEPT	PCHAS_1126500	XLOC_003263:E008	XLOC_003263	E008	257.687	0.012807	7.10058	0.00770589	0.243253	12.3353	12.9544	0.283946	PCHAS_11_v3	957217	957255	39	*	235	48	872	219	TCONS_00003265
PCHAS_0807800	PCHAS_0807800	XLOC_001874:E001	XLOC_001874	E001	1.27277	0.406794	7.0568	0.00789648	NA	2.8902	0.0307369	-13.2027	PCHAS_08_v3	393743	393824	82	*	1	3	0	0	TCONS_00001874
PCHAS_1425400	PCHAS_1425400	XLOC_004710:E002	XLOC_004710	E002	199.416	0.0163856	7.046	0.00794423	0.243253	12.4004	11.7688	-0.291981	PCHAS_14_v3	922305	922697	393	*	224	68	553	154	TCONS_00004713
PCHAS_0114100	PCHAS_0114100	XLOC_000151:E006	XLOC_000151	E006	45.9314	0.0186026	7.04348	0.00795545	0.243253	7.09778	8.39235	0.688744	PCHAS_01_v3	523828	523928	101	*	43	13	180	30	TCONS_00000151
ARO	PCHAS_0726000	XLOC_001416:E004	XLOC_001416	E004	3.16018	0.145681	7.00959	0.00810741	NA	3.08597	1.24585	-2.70539	PCHAS_07_v3	928200	928299	100	*	4	6	2	0	TCONS_00001416
PCHAS_1314200	PCHAS_1314200	XLOC_004300:E001	XLOC_004300	E001	8.15124	0.0692012	6.94931	0.00838515	NA	2.66327	4.51087	1.66528	PCHAS_13_v3	574835	574928	94	*	3	2	44	5	TCONS_00004303
FACT-L	PCHAS_1232800	XLOC_003515:E003	XLOC_003515	E003	3.45657	0.22686	6.93704	0.00844287	NA	0.0470795	3.23803	12.3238	PCHAS_12_v3	1211784	1211866	83	*	0	0	6	6	TCONS_00003517
PCHAS_1430400	PCHAS_1430400	XLOC_005101:E002	XLOC_005101	E002	5.09994	0.117592	6.92892	0.0084813	NA	3.08742	1.16292	-2.90784	PCHAS_14_v3	1118179	1118326	148	*	7	10	1	0	TCONS_00005104
PCHAS_1436800	PCHAS_1436800	XLOC_005134:E001	XLOC_005134	E001	16.67	0.0320569	6.91719	0.00853712	0.256114	4.33247	5.88905	1.05632	PCHAS_14_v3	1313452	1313544	93	*	8	7	77	10	TCONS_00005137
EIF3G	PCHAS_0724300	XLOC_001410:E010	XLOC_001410	E010	4.12745	0.084635	6.88588	0.00868795	NA	1.16003	3.52696	3.33102	PCHAS_07_v3	879626	879655	30	*	1	0	20	4	TCONS_00001410
PCHAS_0603900	PCHAS_0603900	XLOC_001171:E002	XLOC_001171	E002	7.40691	0.127884	6.8774	0.00872925	NA	4.37199	3.27608	-0.924087	PCHAS_06_v3	160835	161149	315	*	11	8	18	1	TCONS_00001171
PCHAS_1209500	PCHAS_1209500	XLOC_003644:E005	XLOC_003644	E005	2.39215	0.188407	6.84039	0.00891196	NA	3.04514	1.06655	-3.11718	PCHAS_12_v3	328495	329043	549	*	2	5	2	0	TCONS_00003646
PCHAS_0110700	PCHAS_0110700	XLOC_000130:E005	XLOC_000130	E005	14.2135	0.0524617	6.77913	0.00922296	0.258641	5.56297	4.38796	-0.810285	PCHAS_01_v3	402849	410223	7375	*	28	11	26	4	TCONS_00000130
PCHAS_0525451	PCHAS_0525451	XLOC_001003:E001	XLOC_001003	E001	9.44773	0.169391	6.77376	0.00925075	NA	2.56535	3.24146	0.718219	PCHAS_05_v3	948418	949038	621	*	2	0	33	12	TCONS_00001003
GBP2	PCHAS_1205700	XLOC_003386:E004	XLOC_003386	E004	70.7206	0.014162	6.76933	0.00927377	0.258641	8.40383	9.54705	0.572698	PCHAS_12_v3	192745	193211	467	*	109	51	124	37	TCONS_00003388
PCHAS_1425400	PCHAS_1425400	XLOC_004710:E001	XLOC_004710	E001	37.0179	0.0179721	6.73562	0.00945066	0.258641	6.12431	7.34526	0.696264	PCHAS_14_v3	922006	922047	42	*	23	8	122	36	TCONS_00004713
PCHAS_0522900	PCHAS_0522900	XLOC_000849:E002	XLOC_000849	E002	18.0995	0.0505066	6.72687	0.00949712	0.258641	5.6669	4.02343	-1.15969	PCHAS_05_v3	840064	840184	121	*	40	20	13	3	TCONS_00000849
PCHAS_1303600	PCHAS_1303600	XLOC_003869:E005	XLOC_003869	E005	25.0853	0.12464	6.7239	0.00951295	0.258641	4.79255	7.27627	1.52125	PCHAS_13_v3	125279	125512	234	*	17	7	109	17	TCONS_00003871
PCHAS_0707600	PCHAS_0707600	XLOC_001324:E001	XLOC_001324	E001	72.1473	0.156647	6.70072	0.00963741	0.258641	7.36198	10.7151	1.68514	PCHAS_07_v3	277426	277589	164	*	94	13	199	59	TCONS_00001324
PCHAS_0619900	PCHAS_0619900	XLOC_001101:E006	XLOC_001101	E006	85.4062	0.0204999	6.65498	0.00988794	0.258641	9.92405	8.8282	-0.540721	PCHAS_06_v3	755553	755955	403	*	98	94	117	42	TCONS_00001101
PCHAS_0625300	PCHAS_0625300	XLOC_001274:E006	XLOC_001274	E006	15.1164	0.0721303	6.64872	0.00992272	0.258641	5.41953	4.19513	-0.865737	PCHAS_06_v3	957998	959058	1061	*	39	10	16	4	TCONS_00001274
PCHAS_1102300	PCHAS_1102300	XLOC_003143:E001	XLOC_003143	E001	5.18796	0.0683478	6.63235	0.0100143	NA	2.33422	4.19444	1.82425	PCHAS_11_v3	77893	77968	76	*	4	4	15	3	TCONS_00003145
PCHAS_0406200	PCHAS_0406200	XLOC_000547:E002	XLOC_000547	E002	311.701	0.00874992	6.58174	0.010303	0.261647	13.9105	13.249	-0.30019	PCHAS_04_v3	233504	233682	179	*	536	109	554	224	TCONS_00000547
PCHAS_0318900	PCHAS_0318900	XLOC_000520:E002	XLOC_000520	E002	234.492	0.0460628	6.57069	0.0103672	0.261647	12.109	13.3538	0.570373	PCHAS_03_v3	655137	657060	1924	*	319	165	600	104	TCONS_00000520
PCHAS_0625500	PCHAS_0625500	XLOC_001276:E001	XLOC_001276	E001	10.0569	0.0993207	6.49564	0.0108139	NA	3.04256	5.05407	1.64136	PCHAS_06_v3	963801	963905	105	*	4	3	62	4	TCONS_00001276
GBP2	PCHAS_1205700	XLOC_003386:E002	XLOC_003386	E002	104.251	0.0118205	6.47944	0.0109129	0.269464	10.2597	9.22758	-0.503005	PCHAS_12_v3	192310	192447	138	*	209	95	111	34	TCONS_00003388
PCHAS_0318900	PCHAS_0318900	XLOC_000520:E001	XLOC_000520	E001	81.5909	0.0469404	6.46276	0.0110158	0.269464	9.81573	8.43015	-0.690346	PCHAS_03_v3	654964	655040	77	*	120	97	99	26	TCONS_00000520
PCHAS_0401700	PCHAS_0401700	XLOC_000528:E004	XLOC_000528	E004	10.8755	0.0347096	6.45961	0.0110354	NA	3.33623	5.11227	1.3943	PCHAS_04_v3	66735	66844	110	*	5	6	34	9	TCONS_00000528
PCHAS_1314500	PCHAS_1314500	XLOC_004301:E001	XLOC_004301	E001	3.52453	0.096901	6.44025	0.0111563	NA	3.39847	1.46973	-2.52236	PCHAS_13_v3	579844	579965	122	*	7	5	3	0	TCONS_00004304
ENP1	PCHAS_0906500	XLOC_002260:E004	XLOC_002260	E004	3.41047	0.190931	6.41097	0.0113417	NA	3.72816	1.24831	-3.29307	PCHAS_09_v3	307277	307447	171	*	3	7	3	0	TCONS_00002262
PCHAS_1365300	PCHAS_1365300	XLOC_004553:E002	XLOC_004553	E002	3.25237	0.109249	6.40668	0.0113692	NA	1.42412	3.41256	2.62778	PCHAS_13_v3	2380183	2380282	100	*	2	0	14	3	TCONS_00004556
XAB2	PCHAS_1452800	XLOC_005211:E005	XLOC_005211	E005	20.9297	0.305226	6.40594	0.0113739	0.274008	7.57308	3.93465	-2.33233	PCHAS_14_v3	1950684	1953023	2340	*	43	19	29	5	TCONS_00005214
PCHAS_1348600	PCHAS_1348600	XLOC_004466:E003	XLOC_004466	E003	9.74617	0.0437971	6.39313	0.0114563	NA	3.25035	4.64944	1.1533	PCHAS_13_v3	1813820	1813941	122	*	5	2	51	6	TCONS_00004469
CRK3	PCHAS_0726400	XLOC_001418:E002	XLOC_001418	E002	64.9074	0.0388666	6.37492	0.0115744	0.274677	8.99017	7.96301	-0.525681	PCHAS_07_v3	942197	943449	1253	*	83	82	81	22	TCONS_00001418
TRX3	PCHAS_0817400	XLOC_001708:E001	XLOC_001708	E001	1.01832	0.402631	6.34523	0.0117698	NA	2.68607	0.561338	-4.59366	PCHAS_08_v3	725336	725459	124	*	1	2	1	0	TCONS_00001708
CBP20	PCHAS_0726600	XLOC_001419:E002	XLOC_001419	E002	12.7082	0.0640474	6.32496	0.011905	0.277219	4.19944	5.14801	0.68336	PCHAS_07_v3	945829	946398	570	*	11	11	27	8	TCONS_00001419
PCHAS_0932100	PCHAS_0932100	XLOC_002182:E002	XLOC_002182	E002	1.35429	0.280813	6.30662	0.0120288	NA	0.0485149	2.62689	11.5941	PCHAS_09_v3	1169690	1169886	197	*	0	0	4	2	TCONS_00002184
PCHAS_0922300	PCHAS_0922300	XLOC_002338:E001	XLOC_002338	E001	538.75	0.0448062	6.3064	0.0120303	0.277219	15.9615	14.7941	-0.522721	PCHAS_09_v3	851214	851480	267	*	918	257	1209	286	TCONS_00002340
PCHAS_1407100	PCHAS_1407100	XLOC_004988:E002	XLOC_004988	E002	4.00374	0.161384	6.26718	0.0122995	NA	1.433	2.90931	2.11424	PCHAS_14_v3	287285	287347	63	*	0	1	22	3	TCONS_00004991
PCHAS_0922300	PCHAS_0922300	XLOC_002338:E002	XLOC_002338	E002	144.296	0.0453221	6.24196	0.0124759	0.28338	10.4698	11.7199	0.588431	PCHAS_09_v3	851666	851869	204	*	170	37	570	81	TCONS_00002340
PCHAS_0936400	PCHAS_0936400	XLOC_002203:E004	XLOC_002203	E004	4.07875	0.084668	6.19185	0.012834	NA	1.55779	3.45002	2.39879	PCHAS_09_v3	1332389	1332479	91	*	1	1	16	4	TCONS_00002205
PCNA2	PCHAS_1443400	XLOC_005167:E001	XLOC_005167	E001	3.04246	0.475811	6.17993	0.0129207	NA	1.96117	1.59097	-0.618213	PCHAS_14_v3	1566136	1566751	616	*	9	2	0	1	TCONS_00005170
PCHAS_0619900	PCHAS_0619900	XLOC_001101:E005	XLOC_001101	E005	175.506	0.0205797	6.14498	0.0131785	0.295125	11.2788	12.251	0.451825	PCHAS_06_v3	750720	755430	4711	*	172	133	396	111	TCONS_00001101
RPC34	PCHAS_1022700	XLOC_002537:E005	XLOC_002537	E005	2.25176	0.252377	6.12219	0.0133495	NA	2.62809	1.51595	-1.63864	PCHAS_10_v3	868988	869380	393	*	6	2	3	0	TCONS_00002539
PCHAS_0825200	PCHAS_0825200	XLOC_001756:E002	XLOC_001756	E002	2.844	0.109721	6.08483	0.0136348	NA	1.0838	3.05427	3.07972	PCHAS_08_v3	991749	991946	198	*	1	0	12	3	TCONS_00001756
PCHAS_1205800	PCHAS_1205800	XLOC_003387:E004	XLOC_003387	E004	4.2884	0.0885514	6.0657	0.0137832	NA	3.65588	1.87231	-2.03942	PCHAS_12_v3	195467	195468	2	*	8	6	5	0	TCONS_00003389
PCHAS_0603900	PCHAS_0603900	XLOC_001171:E001	XLOC_001171	E001	2.51819	0.197409	6.01036	0.0142221	NA	1.08223	2.94968	2.9765	PCHAS_06_v3	160573	160686	114	*	0	1	12	2	TCONS_00001171
PCHAS_0731350	PCHAS_0731350	XLOC_001445:E002	XLOC_001445	E002	104.429	0.0569465	6.00398	0.0142736	0.313676	10.607	9.70703	-0.433248	PCHAS_07_v3	1131652	1131864	213	*	127	73	146	79	TCONS_00001445
PCHAS_1303300	PCHAS_1303300	XLOC_003868:E006	XLOC_003868	E006	1.47904	0.223206	6.002	0.0142896	NA	2.44828	0.0308478	-12.6875	PCHAS_13_v3	114579	114686	108	*	2	3	0	0	TCONS_00003870
PCHAS_1350400	PCHAS_1350400	XLOC_004111:E002	XLOC_004111	E002	106.51	0.0189511	5.97369	0.0145209	0.313676	9.71376	10.5339	0.395161	PCHAS_13_v3	1880997	1882270	1274	*	113	71	174	85	TCONS_00004114
PCHAS_1451300	PCHAS_1451300	XLOC_005203:E004	XLOC_005203	E004	5.25725	0.089362	5.97223	0.0145329	NA	1.81126	3.90353	2.34713	PCHAS_14_v3	1893270	1893317	48	*	2	2	8	7	TCONS_00005206
PCHAS_1234600	PCHAS_1234600	XLOC_003781:E004	XLOC_003781	E004	143.922	0.025669	5.96425	0.0145988	0.313676	10.5842	11.8243	0.582434	PCHAS_12_v3	1263222	1263380	159	*	244	33	340	100	TCONS_00003783
PCHAS_0732200	PCHAS_0732200	XLOC_001609:E002	XLOC_001609	E002	1.87204	0.183686	5.9366	0.0148296	NA	3.38037	1.00184	-3.62428	PCHAS_07_v3	1167795	1167866	72	*	3	0	3	2	TCONS_00001609
PCHAS_1436000	PCHAS_1436000	XLOC_005128:E010	XLOC_005128	E010	4.97388	0.180667	5.92944	0.0148899	NA	4.0355	1.66005	-2.71184	PCHAS_14_v3	1273386	1274075	690	*	10	6	3	1	TCONS_00005131
CRK3	PCHAS_0726400	XLOC_001418:E001	XLOC_001418	E001	18.5767	0.0441663	5.92627	0.0149168	0.316236	4.86624	6.30807	0.920328	PCHAS_07_v3	939408	942069	2662	*	22	12	45	11	TCONS_00001418
ARF1	PCHAS_0505200	XLOC_000891:E001	XLOC_000891	E001	103.68	0.0680316	5.86574	0.0154384	0.322987	10.8469	8.90444	-0.943949	PCHAS_05_v3	202496	202583	88	*	194	99	136	31	TCONS_00000891
PCHAS_1350400	PCHAS_1350400	XLOC_004111:E001	XLOC_004111	E001	33.2462	0.0204993	5.75064	0.0164826	0.337641	7.2951	5.97516	-0.759126	PCHAS_13_v3	1880599	1880671	73	*	43	34	37	18	TCONS_00004114
PCHAS_0706800	PCHAS_0706800	XLOC_001483:E004	XLOC_001483	E004	106.701	0.00988314	5.74204	0.0165635	0.337641	10.6597	9.68112	-0.470928	PCHAS_07_v3	254915	254999	85	*	193	61	170	59	TCONS_00001483
CBP20	PCHAS_0726600	XLOC_001419:E001	XLOC_001419	E001	4.33659	0.0901073	5.73456	0.0166342	NA	3.4225	1.82138	-1.91266	PCHAS_07_v3	945583	945738	156	*	7	7	4	0	TCONS_00001419
CDPK3	PCHAS_0409100	XLOC_000565:E001	XLOC_000565	E001	7.2837	0.104193	5.7073	0.0168945	NA	4.16622	3.47301	-0.582903	PCHAS_04_v3	332099	333052	954	*	20	3	16	1	TCONS_00000565
RPL23	PCHAS_1343200	XLOC_004438:E004	XLOC_004438	E004	16.802	0.139573	5.69614	0.0170023	0.342198	6.716	3.74924	-2.01366	PCHAS_13_v3	1604348	1604372	25	*	17	26	26	3	TCONS_00004441
PCHAS_0821300	PCHAS_0821300	XLOC_001937:E001	XLOC_001937	E001	0.974305	0.428637	5.66996	0.0172579	NA	2.49614	0.0213944	-13.8018	PCHAS_08_v3	859307	859384	78	*	3	1	0	0	TCONS_00001937
PCHAS_0625200	PCHAS_0625200	XLOC_001135:E001	XLOC_001135	E001	90.0003	0.0791412	5.66516	0.0173051	0.342687	11.018	8.45385	-1.2531	PCHAS_06_v3	953881	954041	161	*	121	78	153	46	TCONS_00001135
PCHAS_1302500	PCHAS_1302500	XLOC_003863:E003	XLOC_003863	E003	33.9085	0.0542451	5.64977	0.0174576	0.342687	6.23954	7.30427	0.605097	PCHAS_13_v3	86112	86181	70	*	26	9	138	24	TCONS_00003865
PCHAS_0919000	PCHAS_0919000	XLOC_002120:E001	XLOC_002120	E001	10.7018	0.107175	5.62106	0.0177459	NA	4.35245	4.17643	-0.135414	PCHAS_09_v3	727491	742774	15284	*	8	15	18	4	TCONS_00002122
PCHAS_0622100	PCHAS_0622100	XLOC_001258:E001	XLOC_001258	E001	1.47904	0.244271	5.56106	0.0183643	NA	2.27846	0.024973	-13.0808	PCHAS_06_v3	813230	813315	86	*	2	3	0	0	TCONS_00001258
PCHAS_1435800	PCHAS_1435800	XLOC_005127:E003	XLOC_005127	E003	35.4901	0.0794034	5.56029	0.0183724	0.356246	8.03552	6.39561	-0.903431	PCHAS_14_v3	1261272	1267171	5900	*	36	34	97	13	TCONS_00005130
ApiAP2	PCHAS_0905200	XLOC_002252:E001	XLOC_002252	E001	1.43086	0.180244	5.54474	0.0185363	NA	2.55811	0.748769	-3.61137	PCHAS_09_v3	255356	255371	16	*	3	2	1	0	TCONS_00002254
PCHAS_0520700	PCHAS_0520700	XLOC_000833:E003	XLOC_000833	E003	9.45553	0.0741899	5.50911	0.0189177	NA	3.74353	4.79585	0.812295	PCHAS_05_v3	739558	741293	1736	*	7	10	30	3	TCONS_00000833
PCHAS_0721200	PCHAS_0721200	XLOC_001394:E002	XLOC_001394	E002	9.84854	0.0454257	5.49791	0.0190392	NA	4.78188	3.30831	-1.19264	PCHAS_07_v3	778252	778303	52	*	16	11	12	3	TCONS_00001394
PCHAS_0401700	PCHAS_0401700	XLOC_000528:E001	XLOC_000528	E001	31.8375	0.0413653	5.42679	0.0198301	0.374558	7.52722	5.86345	-0.953455	PCHAS_04_v3	65843	65973	131	*	45	33	46	13	TCONS_00000528
PCHAS_1442100	PCHAS_1442100	XLOC_005160:E002	XLOC_005160	E002	53.4123	0.0824815	5.42124	0.0198932	0.374558	8.15917	8.22754	0.0354486	PCHAS_14_v3	1522519	1524885	2367	*	66	17	146	40	TCONS_00005163
CDPK3	PCHAS_0409100	XLOC_000565:E003	XLOC_000565	E003	1.48555	0.266785	5.40298	0.0201024	NA	0.0283644	2.8376	13.3782	PCHAS_04_v3	333767	333841	75	*	0	0	10	1	TCONS_00000565
PCHAS_1345000	PCHAS_1345000	XLOC_004447:E002	XLOC_004447	E002	17.4117	0.064833	5.40063	0.0201295	0.374558	4.61066	6.13582	0.999649	PCHAS_13_v3	1668789	1669180	392	*	21	7	39	14	TCONS_00004450
SDH4	PCHAS_1209400	XLOC_003407:E001	XLOC_003407	E001	124.684	0.268493	5.36919	0.0204955	0.374558	9.1537	12.2007	1.45142	PCHAS_12_v3	326679	326950	272	*	149	41	353	92	TCONS_00003409
PCHAS_0925100	PCHAS_0925100	XLOC_002149:E002	XLOC_002149	E002	83.546	0.0962808	5.33459	0.0209062	0.374558	10.7736	8.3479	-1.19197	PCHAS_09_v3	939905	940375	471	*	115	60	160	47	TCONS_00002151
PCHAS_0731350	PCHAS_0731350	XLOC_001445:E001	XLOC_001445	E001	14.0627	0.0690655	5.33357	0.0209185	0.374558	3.89973	5.2871	1.0159	PCHAS_07_v3	1131450	1131530	81	*	5	8	35	14	TCONS_00001445
PCHAS_0603400	PCHAS_0603400	XLOC_001169:E001	XLOC_001169	E001	17.7641	0.0411393	5.31274	0.0211701	0.374558	4.7874	5.85439	0.701987	PCHAS_06_v3	140234	140302	69	*	13	8	60	13	TCONS_00001169
ECT	PCHAS_1365100	XLOC_004189:E001	XLOC_004189	E001	45.2488	0.0411465	5.30935	0.0212113	0.374558	7.4483	8.0725	0.331411	PCHAS_13_v3	2375471	2377027	1557	*	40	28	136	28	TCONS_00004192
PCHAS_0900500	PCHAS_0900500	XLOC_002021:E001	XLOC_002021	E001	21.3152	0.0540455	5.29091	0.021437	0.374558	6.60038	5.10942	-0.923869	PCHAS_09_v3	83839	84206	368	*	27	23	42	7	TCONS_00002023
H2A.Z	PCHAS_1218300	XLOC_003687:E003	XLOC_003687	E003	206.39	0.0305357	5.25174	0.0219248	0.376656	12.6947	11.5535	-0.527337	PCHAS_12_v3	650391	650484	94	*	404	143	254	98	TCONS_00003689
PCHAS_0110600	PCHAS_0110600	XLOC_000129:E003	XLOC_000129	E003	14.0466	0.15952	5.24335	0.0220308	0.376656	6.29766	3.64305	-1.86246	PCHAS_01_v3	400611	400613	3	*	23	14	24	4	TCONS_00000129
PCHAS_1147541	PCHAS_1147541	XLOC_003361:E006	XLOC_003361	E006	8.6815	0.0660745	5.22212	0.0223014	NA	4.68261	3.41983	-1.01809	PCHAS_11_v3	1724531	1724655	125	*	17	6	16	3	TCONS_00003363
UBC13	PCHAS_1242300	XLOC_003817:E004	XLOC_003817	E004	25.478	0.0260814	5.21819	0.0223519	0.378079	6.97608	5.58853	-0.823404	PCHAS_12_v3	1543366	1543420	55	*	48	19	45	9	TCONS_00003819
RPB5	PCHAS_1140100	XLOC_003323:E002	XLOC_003323	E002	11.0346	0.0493075	5.18466	0.0227871	NA	3.49962	5.01262	1.17647	PCHAS_11_v3	1470616	1470690	75	*	9	1	45	9	TCONS_00003325
THO2	PCHAS_1465000	XLOC_005265:E001	XLOC_005265	E001	5.5789	0.175137	5.18391	0.0227969	NA	1.70199	4.09	2.68181	PCHAS_14_v3	2349731	2349861	131	*	2	1	10	8	TCONS_00005268
PCHAS_1037900	PCHAS_1037900	XLOC_002614:E003	XLOC_002614	E003	0.768037	0.402617	5.17119	0.0229645	NA	2.23667	0.0224233	-13.336	PCHAS_10_v3	1468508	1468680	173	*	2	1	0	0	TCONS_00002616
PCHAS_1224200	PCHAS_1224200	XLOC_003726:E002	XLOC_003726	E002	3.87248	0.126837	5.15864	0.023131	NA	1.1701	3.30379	3.1005	PCHAS_12_v3	862698	862728	31	*	0	1	16	4	TCONS_00003728
PCHAS_1365300	PCHAS_1365300	XLOC_004553:E001	XLOC_004553	E001	1.45534	0.214119	5.15189	0.0232211	NA	0.0487268	2.32827	11.217	PCHAS_13_v3	2379884	2379955	72	*	0	0	5	2	TCONS_00004556
MFR1	PCHAS_0113100	XLOC_000145:E003	XLOC_000145	E003	24.2889	0.0924817	5.12843	0.023537	0.389919	4.57765	6.49617	1.23623	PCHAS_01_v3	488485	488576	92	*	15	1	84	26	TCONS_00000145
PCHAS_0603400	PCHAS_0603400	XLOC_001169:E002	XLOC_001169	E002	29.3562	0.0727302	5.12804	0.0235423	0.389919	5.88306	7.15984	0.741282	PCHAS_06_v3	140404	140532	129	*	31	6	98	23	TCONS_00001169
SERA3	PCHAS_0307100	XLOC_000460:E002	XLOC_000460	E002	3.98604	0.0806975	5.11055	0.0237808	NA	1.87519	3.5232	1.91778	PCHAS_03_v3	235826	235954	129	*	3	1	11	4	TCONS_00000460
PCHAS_1331300	PCHAS_1331300	XLOC_004383:E004	XLOC_004383	E004	32.0135	0.0303084	5.10711	0.023828	0.390583	7.5069	6.17607	-0.752818	PCHAS_13_v3	1178851	1178920	70	*	70	17	53	13	TCONS_00004386
PCHAS_0412700	PCHAS_0412700	XLOC_000706:E006	XLOC_000706	E006	4.04697	0.103023	5.07858	0.0242231	NA	3.75236	1.82962	-2.1907	PCHAS_04_v3	454845	454907	63	*	12	3	5	0	TCONS_00000706
PCHAS_0411700	PCHAS_0411700	XLOC_000585:E004	XLOC_000585	E004	4.98014	0.0849463	5.07781	0.0242339	NA	1.90086	3.44723	1.80877	PCHAS_04_v3	429885	430065	181	*	1	2	12	6	TCONS_00000585
PCHAS_1451300	PCHAS_1451300	XLOC_005203:E001	XLOC_005203	E001	5.5453	0.0751216	5.07722	0.0242422	NA	3.52684	1.72364	-2.17025	PCHAS_14_v3	1892543	1892650	108	*	8	8	1	2	TCONS_00005206
PCHAS_1040200	PCHAS_1040200	XLOC_002625:E001	XLOC_002625	E001	9.25133	0.160048	5.06813	0.0243696	NA	5.44276	3.38105	-1.57059	PCHAS_10_v3	1539908	1540010	103	*	9	10	38	0	TCONS_00002627
CRK2	PCHAS_1132700	XLOC_003295:E001	XLOC_003295	E001	2.29395	0.295283	5.06811	0.02437	NA	0.0434336	2.96759	12.2863	PCHAS_11_v3	1182070	1182189	120	*	0	0	18	1	TCONS_00003297
PCHAS_1408000	PCHAS_1408000	XLOC_004994:E001	XLOC_004994	E001	21.5451	0.0919206	5.0441	0.02471	0.392282	5.87682	5.97468	0.0599458	PCHAS_14_v3	306565	308459	1895	*	31	18	49	8	TCONS_00004997
PCHAS_1116200	PCHAS_1116200	XLOC_002957:E001	XLOC_002957	E001	14.6417	0.06902	5.00745	0.0252384	0.392282	5.96338	4.3002	-1.12644	PCHAS_11_v3	573726	576349	2624	*	15	15	38	5	TCONS_00002959
PCHAS_0114400	PCHAS_0114400	XLOC_000154:E003	XLOC_000154	E003	16.2441	0.0445355	5.00607	0.0252585	0.392282	4.25274	5.72606	1.01626	PCHAS_01_v3	540240	540349	110	*	9	4	86	9	TCONS_00000154
PCHAS_0411500	PCHAS_0411500	XLOC_000583:E003	XLOC_000583	E003	89.8332	0.0325057	4.98031	0.0256374	0.392282	10.1386	9.35948	-0.379591	PCHAS_04_v3	422743	422997	255	*	100	45	268	55	TCONS_00000583
PCHAS_1146900	PCHAS_1146900	XLOC_003359:E004	XLOC_003359	E004	32.2284	0.0252179	4.98015	0.0256398	0.392282	5.9734	7.51564	0.879823	PCHAS_11_v3	1690734	1690803	70	*	25	10	134	21	TCONS_00003361
PCHAS_0836500	PCHAS_0836500	XLOC_001814:E002	XLOC_001814	E002	65.2491	0.119834	4.97249	0.0257536	0.392282	9.66784	7.44579	-1.13598	PCHAS_08_v3	1340970	1341178	209	*	80	82	67	27	TCONS_00001814
SENP1	PCHAS_1450800	XLOC_004844:E001	XLOC_004844	E001	20.5927	0.0494712	4.95976	0.0259438	0.392282	6.03646	5.38388	-0.409351	PCHAS_14_v3	1867333	1870074	2742	*	21	17	40	13	TCONS_00004847
RAB18	PCHAS_1223900	XLOC_003724:E003	XLOC_003724	E003	27.6298	0.0369928	4.94997	0.0260912	0.392282	5.9379	7.10273	0.676091	PCHAS_12_v3	853480	853545	66	*	35	9	81	19	TCONS_00003726
PCHAS_0520000	PCHAS_0520000	XLOC_000974:E004	XLOC_000974	E004	2.15488	0.194028	4.94632	0.0261462	NA	2.33317	0.0245528	-13.201	PCHAS_05_v3	706085	706171	87	*	7	2	0	0	TCONS_00000974
PCHAS_0200041	PCHAS_0200041	XLOC_000158:E006	XLOC_000158	E006	273.003	0.0560632	4.94593	0.0261521	0.392282	12.0342	13.5465	0.692488	PCHAS_02_v3	35631	35735	105	*	271	36	997	218	TCONS_00000158
PCHAS_0603500	PCHAS_0603500	XLOC_001015:E001	XLOC_001015	E001	8.22677	0.112513	4.94456	0.0261729	NA	3.38224	4.59182	0.987191	PCHAS_06_v3	149169	150143	975	*	4	8	31	3	TCONS_00001015
SDH4	PCHAS_1209400	XLOC_003407:E003	XLOC_003407	E003	3.52037	0.162637	4.92163	0.0265226	NA	3.04594	1.99963	-1.27263	PCHAS_12_v3	327458	327477	20	*	6	5	5	0	TCONS_00003409
PCHAS_1348600	PCHAS_1348600	XLOC_004466:E002	XLOC_004466	E002	13.4014	0.0500966	4.91754	0.0265853	0.395052	4.23801	5.19003	0.681562	PCHAS_13_v3	1813490	1813702	213	*	12	1	67	8	TCONS_00004469
NMT	PCHAS_1030600	XLOC_002583:E004	XLOC_002583	E004	6.05157	0.0923282	4.91701	0.0265935	NA	4.01035	3.08168	-0.832107	PCHAS_10_v3	1176334	1177380	1047	*	10	4	16	2	TCONS_00002585
RAB11b	PCHAS_1358700	XLOC_004520:E005	XLOC_004520	E005	0.677145	0.399716	4.89021	0.0270094	NA	0.0309913	2.23479	12.3998	PCHAS_13_v3	2122570	2122630	61	*	0	0	2	1	TCONS_00004523
PCHAS_1344100	PCHAS_1344100	XLOC_004442:E003	XLOC_004442	E003	36.3212	0.0400249	4.87365	0.0272698	0.401471	6.66861	7.70883	0.573116	PCHAS_13_v3	1631726	1643707	11982	*	42	21	87	24	TCONS_00004445
PCHAS_0931500	PCHAS_0931500	XLOC_002178:E002	XLOC_002178	E002	4.1436	0.181361	4.83864	0.0278288	NA	2.61786	2.80321	0.208468	PCHAS_09_v3	1136067	1139698	3632	*	4	2	7	4	TCONS_00002180
PCHAS_0101400	PCHAS_0101400	XLOC_000009:E002	XLOC_000009	E002	13082.5	0.144391	4.83475	0.0278917	0.403906	26.6232	24.8671	-0.772439	PCHAS_01_v3	56148	57248	1101	*	19415	10072	20459	7220	TCONS_00000009
FNT	PCHAS_0415300	XLOC_000718:E001	XLOC_000718	E001	20.1086	0.0281198	4.83157	0.0279432	0.403906	5.04788	6.5174	0.917625	PCHAS_04_v3	544249	544276	28	*	26	6	59	14	TCONS_00000718
PCHAS_0101400	PCHAS_0101400	XLOC_000009:E001	XLOC_000009	E001	251.35	0.145228	4.80763	0.028334	0.405866	11.8576	13.6015	0.799284	PCHAS_01_v3	55833	55952	120	*	282	60	972	155	TCONS_00000009
PCHAS_1351600	PCHAS_1351600	XLOC_004120:E003	XLOC_004120	E003	1.1824	0.26619	4.80508	0.0283759	NA	0.0507324	2.38009	11.1668	PCHAS_13_v3	1915460	1915620	161	*	0	0	7	1	TCONS_00004123
TRX2	PCHAS_1362600	XLOC_004539:E002	XLOC_004539	E002	3.51072	0.14131	4.7691	0.028975	NA	1.30023	3.1976	2.69081	PCHAS_13_v3	2284604	2284637	34	*	1	0	28	1	TCONS_00004542
		XLOC_001941+XLOC_001739:E012	XLOC_001941+XLOC_001739	E012	68.0228	0.0613639	4.76513	0.0290419	0.411526	9.36946	8.26245	-0.558168	PCHAS_08_v3	893281	896605	3325	*	111	52	85	38	TCONS_00001941
PIP5K	PCHAS_0201500	XLOC_000250:E001	XLOC_000250	E001	4.53998	0.0752974	4.76086	0.0291141	NA	1.86389	3.72599	2.11324	PCHAS_02_v3	105676	105713	38	*	3	0	20	4	TCONS_00000250
PCHAS_0905500	PCHAS_0905500	XLOC_002048:E001	XLOC_002048	E001	3.99307	0.231115	4.75725	0.0291751	NA	2.65897	2.85357	0.215634	PCHAS_09_v3	277805	280071	2267	*	1	4	14	2	TCONS_00002050
PCHAS_0114500	PCHAS_0114500	XLOC_000068:E002	XLOC_000068	E002	3.27035	0.249733	4.75425	0.0292259	NA	2.04369	2.24309	0.278083	PCHAS_01_v3	545197	545988	792	*	1	1	8	4	TCONS_00000068
PCHAS_0625500	PCHAS_0625500	XLOC_001276:E002	XLOC_001276	E002	19.7218	0.169168	4.75302	0.0292468	0.411526	4.15064	6.48392	1.55208	PCHAS_06_v3	964111	964344	234	*	9	5	131	6	TCONS_00001276
PCHAS_0506500	PCHAS_0506500	XLOC_000901:E002	XLOC_000901	E002	7.56288	0.084569	4.75061	0.0292878	NA	3.27005	4.76219	1.21504	PCHAS_05_v3	272959	273670	712	*	7	3	50	0	TCONS_00000901
PCHAS_0728400	PCHAS_0728400	XLOC_001595:E001	XLOC_001595	E001	7.80486	0.0823311	4.70091	0.0301466	NA	2.98045	4.41373	1.24869	PCHAS_07_v3	996535	996594	60	*	8	0	28	7	TCONS_00001595
ZIP1	PCHAS_0108300	XLOC_000117:E002	XLOC_000117	E002	5.85598	0.0871187	4.70035	0.0301565	NA	2.62476	4.51927	1.71575	PCHAS_01_v3	322974	323038	65	*	8	1	24	3	TCONS_00000117
PCHAS_0625200	PCHAS_0625200	XLOC_001135:E006	XLOC_001135	E006	80.0928	0.0187299	4.69977	0.0301667	0.416079	8.67766	9.66467	0.490613	PCHAS_06_v3	955433	955537	105	*	74	21	248	68	TCONS_00001135
HMGB3	PCHAS_0606300	XLOC_001031:E004	XLOC_001031	E004	5.80313	0.0784776	4.69549	0.0302418	NA	4.13596	2.46092	-1.6192	PCHAS_06_v3	237594	237751	158	*	6	10	10	0	TCONS_00001031
PCHAS_0833900	PCHAS_0833900	XLOC_001994:E003	XLOC_001994	E003	37.5729	0.0238015	4.68369	0.0304503	0.416079	7.85934	6.85167	-0.548909	PCHAS_08_v3	1276263	1279692	3430	*	66	27	81	13	TCONS_00001996
PCHAS_1468000	PCHAS_1468000	XLOC_005282:E006	XLOC_005282	E006	21.8702	0.0885386	4.6809	0.0304998	0.416079	6.47344	4.4183	-1.34078	PCHAS_14_v3	2489505	2489635	131	*	64	10	13	8	TCONS_00005285
CRT	PCHAS_1220200	XLOC_003458:E003	XLOC_003458	E003	13.87	0.0300041	4.6743	0.0306171	0.416079	3.86391	5.27105	1.03498	PCHAS_12_v3	722681	722774	94	*	9	4	39	14	TCONS_00003460
ARF1	PCHAS_0505200	XLOC_000891:E004	XLOC_000891	E004	26.9597	0.0437156	4.59808	0.0320078	0.431292	5.85771	7.19702	0.777377	PCHAS_05_v3	203199	203269	71	*	42	8	73	17	TCONS_00000891
PCHAS_1333800	PCHAS_1333800	XLOC_004022:E006	XLOC_004022	E006	1.62724	0.343536	4.57826	0.03238	NA	0.0175323	2.74796	14.6682	PCHAS_13_v3	1281578	1281658	81	*	0	0	2	3	TCONS_00004025
PCHAS_1102300	PCHAS_1102300	XLOC_003143:E003	XLOC_003143	E003	15.865	0.0377503	4.57666	0.0324103	0.433045	5.33327	4.16053	-0.83657	PCHAS_11_v3	78302	78373	72	*	30	20	16	2	TCONS_00003145
PCHAS_0107600	PCHAS_0107600	XLOC_000115:E002	XLOC_000115	E002	2.41949	0.276295	4.57178	0.0325027	NA	2.14387	1.88092	-0.389286	PCHAS_01_v3	288745	289032	288	*	5	2	2	1	TCONS_00000115
PCHAS_1351600	PCHAS_1351600	XLOC_004120:E002	XLOC_004120	E002	24.3389	0.0607832	4.55953	0.032736	0.433752	6.44846	5.74666	-0.422875	PCHAS_13_v3	1914214	1915278	1065	*	29	25	42	11	TCONS_00004123
PCHAS_0810200	PCHAS_0810200	XLOC_001886:E006	XLOC_001886	E006	10.6082	0.0469106	4.55843	0.0327571	NA	4.8628	3.66086	-0.93039	PCHAS_08_v3	492840	493034	195	*	16	12	16	3	TCONS_00001886
CK1	PCHAS_0713400	XLOC_001357:E002	XLOC_001357	E002	5.12728	0.0680351	4.55563	0.0328107	NA	2.32018	3.90328	1.60913	PCHAS_07_v3	512565	512634	70	*	2	3	22	3	TCONS_00001357
PCHAS_0706800	PCHAS_0706800	XLOC_001483:E002	XLOC_001483	E002	106.9	0.0116785	4.53999	0.0331118	0.435105	9.7926	10.6988	0.435171	PCHAS_07_v3	254390	254570	181	*	149	42	244	77	TCONS_00001483
PCHAS_1426000	PCHAS_1426000	XLOC_004714:E003	XLOC_004714	E003	10.5955	0.081548	4.48599	0.0341737	NA	3.22216	5.1026	1.49638	PCHAS_14_v3	939691	939784	94	*	7	3	33	10	TCONS_00004717
PCHAS_1237100	PCHAS_1237100	XLOC_003533:E001	XLOC_003533	E001	8.66797	0.284517	4.4825	0.0342436	NA	4.18552	3.78612	-0.324053	PCHAS_12_v3	1346334	1350005	3672	*	3	14	21	2	TCONS_00003535
PCHAS_0213000	PCHAS_0213000	XLOC_000229:E002	XLOC_000229	E002	25.8109	0.0673396	4.47041	0.0344868	0.444721	6.118	6.65661	0.315779	PCHAS_02_v3	530688	531605	918	*	22	17	99	11	TCONS_00000229
DHX36	PCHAS_0718600	XLOC_001382:E003	XLOC_001382	E003	19.1879	0.054034	4.46935	0.0345082	0.444721	4.79252	6.29323	0.963287	PCHAS_07_v3	682408	683328	921	*	18	7	58	15	TCONS_00001382
ATG23	PCHAS_0922700	XLOC_002340:E001	XLOC_002340	E001	9.59644	0.0601148	4.46441	0.034608	NA	4.36212	3.5078	-0.702192	PCHAS_09_v3	864428	865511	1084	*	12	15	13	1	TCONS_00002342
CEPT	PCHAS_1126500	XLOC_003263:E006	XLOC_003263	E006	207.096	0.00816673	4.46073	0.0346826	0.444721	11.9643	12.2056	0.111502	PCHAS_11_v3	956845	956933	89	*	196	49	753	154	TCONS_00003265
14-3-3I	PCHAS_0721700	XLOC_001557:E004	XLOC_001557	E004	34.9565	0.0588082	4.43771	0.0351534	0.446982	6.22538	7.63834	0.793968	PCHAS_07_v3	793977	794061	85	*	39	5	103	31	TCONS_00001557
PCHAS_0602900	PCHAS_0602900	XLOC_001165:E001	XLOC_001165	E001	0.879245	0.353805	4.42803	0.0353534	NA	0.03135	2.33428	12.4973	PCHAS_06_v3	105129	105231	103	*	0	0	4	1	TCONS_00001165
PCHAS_0820600	PCHAS_0820600	XLOC_001728:E001	XLOC_001728	E001	1.03265	0.80407	4.42744	0.0353656	NA	1.07462	1.59418	1.15341	PCHAS_08_v3	834217	835122	906	*	0	1	2	1	TCONS_00001728
PCHAS_1216800	PCHAS_1216800	XLOC_003681:E002	XLOC_003681	E002	16.875	0.0908369	4.42476	0.0354212	0.446982	4.98624	5.5446	0.36922	PCHAS_12_v3	584885	586990	2106	*	17	10	36	13	TCONS_00003683
PCHAS_1420600	PCHAS_1420600	XLOC_004683:E006	XLOC_004683	E006	1.55639	0.241334	4.40818	0.0357669	NA	0.0431466	2.34244	11.5862	PCHAS_14_v3	758082	758168	87	*	0	0	6	2	TCONS_00004686
CCP5	PCHAS_0202900	XLOC_000257:E001	XLOC_000257	E001	10.8789	0.0875079	4.4013	0.0359114	NA	3.89527	4.06742	0.139716	PCHAS_02_v3	138762	141688	2927	*	10	19	11	2	TCONS_00000257
PCHAS_0101200	PCHAS_0101200	XLOC_000081:E002	XLOC_000081	E002	60.4027	0.0337618	4.39941	0.0359514	0.4501	8.41574	9.02431	0.307938	PCHAS_01_v3	50620	51591	972	*	61	34	269	18	TCONS_00000081
PCHAS_0314000	PCHAS_0314000	XLOC_000494:E006	XLOC_000494	E006	3.1732	0.104222	4.3991	0.035958	NA	2.52979	1.16723	-2.28775	PCHAS_03_v3	484389	484424	36	*	8	4	1	0	TCONS_00000494
PCHAS_0623100	PCHAS_0623100	XLOC_001263:E002	XLOC_001263	E002	11.3224	0.0443433	4.3811	0.0363396	0.451405	4.04486	4.9863	0.695741	PCHAS_06_v3	841950	842083	134	*	17	2	28	9	TCONS_00001263
PCHAS_1468000	PCHAS_1468000	XLOC_005282:E004	XLOC_005282	E004	3.08881	0.116573	4.38044	0.0363536	NA	1.7971	3.48114	2.00582	PCHAS_14_v3	2488952	2489021	70	*	4	0	13	2	TCONS_00005285
PCHAS_1127400	PCHAS_1127400	XLOC_003015:E001	XLOC_003015	E001	7.92362	0.107213	4.3757	0.0364548	NA	4.15633	3.68188	-0.390279	PCHAS_11_v3	980670	984269	3600	*	13	4	19	4	TCONS_00003017
PCHAS_1216300	PCHAS_1216300	XLOC_003441:E002	XLOC_003441	E002	66.4178	0.054561	4.33651	0.0373032	0.455354	9.42712	8.42189	-0.504514	PCHAS_12_v3	566682	567307	626	*	51	42	349	12	TCONS_00003443
PCHAS_0836500	PCHAS_0836500	XLOC_001814:E003	XLOC_001814	E003	370.709	0.110153	4.33007	0.0374447	0.455354	13.5024	14.7699	0.572411	PCHAS_08_v3	1341277	1343424	2148	*	471	168	781	284	TCONS_00001814
PCHAS_1205900	PCHAS_1205900	XLOC_003388:E008	XLOC_003388	E008	1.53607	0.26072	4.31447	0.0377896	NA	2.06958	0.0177974	-13.7707	PCHAS_12_v3	198782	199034	253	*	4	2	0	0	TCONS_00003390
NAB2	PCHAS_1121500	XLOC_003240:E004	XLOC_003240	E004	29.2286	0.0207231	4.29997	0.0381132	0.455354	7.42561	5.99988	-0.815077	PCHAS_11_v3	758431	758505	75	*	52	16	61	14	TCONS_00003242
PCHAS_1345000	PCHAS_1345000	XLOC_004447:E001	XLOC_004447	E001	28.9719	0.054719	4.2999	0.0381147	0.455354	6.82123	5.82503	-0.588084	PCHAS_13_v3	1668203	1668694	492	*	40	30	29	15	TCONS_00004450
PCHAS_1330900	PCHAS_1330900	XLOC_004380:E002	XLOC_004380	E002	318.359	0.0256577	4.29889	0.0381372	0.455354	12.7314	14.1224	0.632367	PCHAS_13_v3	1164402	1164635	234	*	342	59	1220	218	TCONS_00004383
PCHAS_1421600	PCHAS_1421600	XLOC_005060:E001	XLOC_005060	E001	14.5234	0.236748	4.28829	0.0383757	0.455354	3.30665	5.42389	1.62804	PCHAS_14_v3	796022	796229	208	*	7	1	46	17	TCONS_00005063
PCHAS_1421300	PCHAS_1421300	XLOC_004688:E003	XLOC_004688	E003	2.77316	0.21683	4.2844	0.0384637	NA	1.13191	3.04545	2.94427	PCHAS_14_v3	783088	783195	108	*	1	0	16	2	TCONS_00004691
PCHAS_1314200	PCHAS_1314200	XLOC_004300:E003	XLOC_004300	E003	7.85016	0.107932	4.27113	0.0387652	NA	4.93557	3.35652	-1.25474	PCHAS_13_v3	575291	575480	190	*	14	6	28	0	TCONS_00004303
PCHAS_0213881	PCHAS_0213881	XLOC_000316:E003	XLOC_000316	E003	5.96512	0.105449	4.24692	0.0393215	NA	2.0095	3.80756	1.95914	PCHAS_02_v3	577484	577593	110	*	3	0	20	7	TCONS_00000316
PCHAS_0200061	PCHAS_0200061	XLOC_000160:E005	XLOC_000160	E005	9.58342	0.310569	4.24528	0.0393596	NA	5.75877	2.55653	-2.63159	PCHAS_02_v3	53941	54174	234	*	8	17	14	1	TCONS_00000160
PCHAS_0605100	PCHAS_0605100	XLOC_001177:E008	XLOC_001177	E008	1.18057	0.327745	4.24365	0.0393975	NA	1.92229	0.0139896	-14.2458	PCHAS_06_v3	191452	191538	87	*	4	1	0	0	TCONS_00001177
PCHAS_0922400	PCHAS_0922400	XLOC_002136:E001	XLOC_002136	E001	2.41714	0.233559	4.23326	0.0396392	NA	1.11376	2.79059	2.72281	PCHAS_09_v3	854226	855171	946	*	0	1	11	2	TCONS_00002138
PCHAS_0919000	PCHAS_0919000	XLOC_002120:E002	XLOC_002120	E002	0.980295	0.313585	4.23098	0.0396926	NA	0.0565874	2.27084	10.7105	PCHAS_09_v3	742982	743051	70	*	0	0	5	1	TCONS_00002122
SPP	PCHAS_1324000	XLOC_004351:E007	XLOC_004351	E007	3.82847	0.149706	4.22106	0.0399252	NA	1.56468	3.33237	2.27695	PCHAS_13_v3	929015	929103	89	*	2	0	15	4	TCONS_00004354
PCHAS_1216300	PCHAS_1216300	XLOC_003441:E001	XLOC_003441	E001	28.0527	0.0580468	4.22015	0.0399467	0.467291	5.56358	6.77819	0.727884	PCHAS_12_v3	566091	566253	163	*	13	9	163	12	TCONS_00003443
PCHAS_1134200	PCHAS_1134200	XLOC_003053:E003	XLOC_003053	E003	0.869087	0.457127	4.21958	0.0399601	NA	1.97212	0.745418	-2.84432	PCHAS_11_v3	1232639	1232842	204	*	2	1	1	0	TCONS_00003055
CEPT	PCHAS_1126500	XLOC_003263:E009	XLOC_003263	E009	345.388	0.0304312	4.21918	0.0399695	0.467291	13.2316	13.887	0.297518	PCHAS_11_v3	957356	957418	63	*	336	56	1153	294	TCONS_00003265
PCNA2	PCHAS_1443400	XLOC_005167:E002	XLOC_005167	E002	0.677145	1.16162	4.21193	0.0401407	NA	0.0363087	2.62035	12.4228	PCHAS_14_v3	1566872	1567050	179	*	0	0	2	1	TCONS_00005170
PCHAS_1243100	PCHAS_1243100	XLOC_003823:E005	XLOC_003823	E005	51.7273	0.0642373	4.18421	0.0408023	0.473545	9.05276	7.03534	-1.05754	PCHAS_12_v3	1564936	1565006	71	*	74	51	78	22	TCONS_00003825
PCHAS_0505700	PCHAS_0505700	XLOC_000767:E001	XLOC_000767	E001	1.3845	0.274069	4.16097	0.0413656	NA	0.0546095	2.52968	11.1383	PCHAS_05_v3	220878	220973	96	*	0	0	9	1	TCONS_00000767
PCHAS_0804200	PCHAS_0804200	XLOC_001635:E001	XLOC_001635	E001	2.00278	0.305108	4.15403	0.0415355	NA	2.19641	1.78936	-0.60941	PCHAS_08_v3	247561	248004	444	*	2	2	4	1	TCONS_00001635
PCHAS_0102100	PCHAS_0102100	XLOC_000084:E003	XLOC_000084	E003	1.32981	0.269865	4.15283	0.0415651	NA	2.1183	0.0550316	-10.5829	PCHAS_01_v3	82455	82718	264	*	3	2	0	0	TCONS_00000084
PCHAS_0813800	PCHAS_0813800	XLOC_001690:E007	XLOC_001690	E007	4.75955	0.103588	4.14745	0.0416974	NA	1.94388	3.65837	1.93031	PCHAS_08_v3	624930	624992	63	*	1	3	11	5	TCONS_00001690
PCHAS_1104200	PCHAS_1104200	XLOC_002895:E009	XLOC_002895	E009	0.980295	0.787538	4.14293	0.0418088	NA	0.0250816	2.41516	13.2435	PCHAS_11_v3	146080	146176	97	*	0	0	5	1	TCONS_00002897
PCHAS_1465400	PCHAS_1465400	XLOC_004924:E005	XLOC_004924	E005	3.12866	0.099545	4.1273	0.0421966	NA	1.52477	3.2502	2.27491	PCHAS_14_v3	2375743	2375911	169	*	1	1	16	2	TCONS_00004927
BOP1	PCHAS_1037200	XLOC_002610:E002	XLOC_002610	E002	23.7545	0.0302471	4.11634	0.0424709	0.489338	6.4708	5.37096	-0.675495	PCHAS_10_v3	1444746	1446187	1442	*	14	21	48	18	TCONS_00002612
PCHAS_1147541	PCHAS_1147541	XLOC_003361:E003	XLOC_003361	E003	4.8171	0.0884807	4.10383	0.0427863	NA	2.08302	3.679	1.7425	PCHAS_11_v3	1723726	1723835	110	*	4	0	16	5	TCONS_00003363
PCHAS_0602100	PCHAS_0602100	XLOC_001011:E001	XLOC_001011	E001	7.88328	0.0654833	4.10355	0.0427934	NA	2.08289	3.88808	1.91945	PCHAS_06_v3	83583	83683	101	*	2	1	14	12	TCONS_00001011
GCVT	PCHAS_1140800	XLOC_003091:E002	XLOC_003091	E002	7.1832	0.159511	4.09969	0.0428911	NA	3.65427	3.45715	-0.175343	PCHAS_11_v3	1484160	1485284	1125	*	7	5	11	6	TCONS_00003093
PCHAS_1314100	PCHAS_1314100	XLOC_003920:E001	XLOC_003920	E001	83.6019	0.0441819	4.07741	0.0434602	0.492908	9.63069	8.22287	-0.706911	PCHAS_13_v3	572779	572785	7	*	110	114	56	31	TCONS_00003923
PP7	PCHAS_1020900	XLOC_002762:E016	XLOC_002762	E016	1.27277	0.446614	4.07554	0.0435083	NA	2.20551	0.0288136	-12.5705	PCHAS_10_v3	822860	823094	235	*	1	3	0	0	TCONS_00002764
PCHAS_0411500	PCHAS_0411500	XLOC_000583:E002	XLOC_000583	E002	37.7323	0.0522223	4.06787	0.0437064	0.492908	6.30498	7.5741	0.712395	PCHAS_04_v3	422537	422649	113	*	30	7	123	35	TCONS_00000583
PGM1	PCHAS_0916200	XLOC_002106:E002	XLOC_002106	E002	43.7649	0.0381455	4.0677	0.0437107	0.492908	7.7637	6.90707	-0.467114	PCHAS_09_v3	628361	628442	82	*	51	54	45	20	TCONS_00002108
PCHAS_1121100	PCHAS_1121100	XLOC_003237:E001	XLOC_003237	E001	4.71292	0.115781	4.06509	0.0437784	NA	2.6879	3.52471	0.8392	PCHAS_11_v3	735522	736472	951	*	4	4	15	2	TCONS_00003239
PCHAS_1331400	PCHAS_1331400	XLOC_004384:E006	XLOC_004384	E006	5.18118	0.128748	4.0566	0.043999	NA	4.32812	2.5123	-1.70546	PCHAS_13_v3	1182941	1183041	101	*	13	2	13	1	TCONS_00004387
RAB11a	PCHAS_1420700	XLOC_004684:E004	XLOC_004684	E004	1.81084	0.196657	4.04943	0.0441862	NA	0.938501	2.55609	2.95375	PCHAS_14_v3	760624	760706	83	*	0	1	5	2	TCONS_00004687
PCHAS_1344100	PCHAS_1344100	XLOC_004442:E002	XLOC_004442	E002	9.53626	0.0481769	4.03201	0.0446446	NA	4.79369	3.54225	-0.98628	PCHAS_13_v3	1631462	1631589	128	*	20	8	16	2	TCONS_00004445
PCHAS_1130500	PCHAS_1130500	XLOC_003285:E005	XLOC_003285	E005	8.42184	0.0577723	4.03017	0.0446935	NA	3.17483	4.79308	1.32888	PCHAS_11_v3	1101880	1101983	104	*	6	5	30	5	TCONS_00003287
PCHAS_0406900	PCHAS_0406900	XLOC_000681:E002	XLOC_000681	E002	0.879245	0.439565	4.02846	0.0447387	NA	0.0365623	2.2556	11.9506	PCHAS_04_v3	249282	249406	125	*	0	0	4	1	TCONS_00000681
PCHAS_1415000	PCHAS_1415000	XLOC_005031:E001	XLOC_005031	E001	19.0082	0.0673103	4.02512	0.0448273	0.498572	5.55125	4.78532	-0.513277	PCHAS_14_v3	564673	565383	711	*	32	21	16	7	TCONS_00005034
PCHAS_0722400	PCHAS_0722400	XLOC_001561:E001	XLOC_001561	E001	34.097	0.024952	4.02464	0.0448402	0.498572	6.45668	7.60656	0.640842	PCHAS_07_v3	820404	820541	138	*	38	13	106	23	TCONS_00001561
GILP	PCHAS_0104100	XLOC_000095:E002	XLOC_000095	E002	2.15488	0.197365	4.02157	0.044922	NA	2.38316	0.0490439	-11.2684	PCHAS_01_v3	163399	163530	132	*	7	2	0	0	TCONS_00000095
PCHAS_1205800	PCHAS_1205800	XLOC_003387:E006	XLOC_003387	E006	1.35429	0.230845	4.00045	0.0454882	NA	0.0539877	2.19673	10.7468	PCHAS_12_v3	195799	195839	41	*	0	0	4	2	TCONS_00003389
PCHAS_1435800	PCHAS_1435800	XLOC_005127:E002	XLOC_005127	E002	9.26723	0.0477032	4.00002	0.0454997	NA	3.40844	4.49943	0.895251	PCHAS_14_v3	1261024	1261111	88	*	6	3	36	7	TCONS_00005130
PCHAS_0714000	PCHAS_0714000	XLOC_001360:E008	XLOC_001360	E008	7.67362	0.0637542	3.99977	0.0455065	NA	4.45053	2.83512	-1.42973	PCHAS_07_v3	545964	546080	117	*	7	8	10	5	TCONS_00001360
SNRPE	PCHAS_1367600	XLOC_004566:E001	XLOC_004566	E001	2.26791	0.149349	3.99757	0.0455659	NA	1.05783	2.87116	2.96	PCHAS_13_v3	2467131	2467152	22	*	1	0	11	2	TCONS_00004569
PCHAS_0931500	PCHAS_0931500	XLOC_002178:E001	XLOC_002178	E001	0.974305	0.370513	3.99303	0.0456888	NA	2.13413	0.0392971	-11.5768	PCHAS_09_v3	1135579	1135879	301	*	3	1	0	0	TCONS_00002180
eIF4A	PCHAS_1336500	XLOC_004040:E002	XLOC_004040	E002	119.41	0.01646	3.98693	0.0458545	0.503386	10.6976	10.303	-0.188193	PCHAS_13_v3	1391661	1392512	852	*	153	54	214	99	TCONS_00004043
PCHAS_0213500	PCHAS_0213500	XLOC_000312:E006	XLOC_000312	E006	22.1837	0.0256686	3.98503	0.0459062	0.503386	5.36628	6.48682	0.687858	PCHAS_02_v3	551641	552026	386	*	22	6	83	15	TCONS_00000312
PCHAS_0411550	PCHAS_0411550	XLOC_000584:E002	XLOC_000584	E002	4.4366	0.150375	3.9833	0.0459535	NA	3.3674	2.4311	-0.999842	PCHAS_04_v3	424110	424735	626	*	6	3	7	3	TCONS_00000584
EIF4G	PCHAS_1413200	XLOC_004645:E001	XLOC_004645	E001	1.35429	0.22523	3.97444	0.0461959	NA	0.0628501	2.1094	10.187	PCHAS_14_v3	490064	490123	60	*	0	0	4	2	TCONS_00004648
PCHAS_1230800	PCHAS_1230800	XLOC_003757:E001	XLOC_003757	E001	7.87153	0.0587334	3.97429	0.0462	NA	2.91893	4.26482	1.19982	PCHAS_12_v3	1122081	1122167	87	*	7	0	26	8	TCONS_00003759
PCHAS_1422100	PCHAS_1422100	XLOC_005061:E008	XLOC_005061	E008	2.60726	0.143698	3.95833	0.04664	NA	2.99156	1.43926	-2.18724	PCHAS_14_v3	818810	818864	55	*	6	3	3	0	TCONS_00005064
PCHAS_1442100	PCHAS_1442100	XLOC_005160:E001	XLOC_005160	E001	0.768037	0.388092	3.95437	0.0467497	NA	2.01634	0.0299773	-12.1887	PCHAS_14_v3	1522352	1522396	45	*	2	1	0	0	TCONS_00005163
PCHAS_1407100	PCHAS_1407100	XLOC_004988:E004	XLOC_004988	E004	40.8852	0.407144	3.95038	0.0468607	0.510333	9.10949	6.09716	-1.62787	PCHAS_14_v3	287657	288448	792	*	58	21	76	29	TCONS_00004991
CCP5	PCHAS_0202900	XLOC_000257:E002	XLOC_000257	E002	3.10732	0.145318	3.94768	0.0469361	NA	2.35904	0.055325	-10.8901	PCHAS_02_v3	141814	142027	214	*	3	7	0	0	TCONS_00000257
		XLOC_005320+XLOC_005333:E001	XLOC_005320+XLOC_005333	E001	5.50597	0.116616	3.94006	0.0471492	NA	3.86239	2.66196	-1.15996	PCHAS_MIT_v3	270	376	107	*	3	9	12	1	c("TCONS_00005348", "TCONS_00005349")
PP7	PCHAS_1020900	XLOC_002762:E015	XLOC_002762	E015	1.58009	0.198244	3.93598	0.0472637	NA	2.3885	0.818365	-3.14649	PCHAS_10_v3	822539	822677	139	*	2	3	1	0	TCONS_00002764
eIF4A	PCHAS_1336500	XLOC_004040:E001	XLOC_004040	E001	34.3846	0.056481	3.93239	0.0473645	0.512079	6.06172	7.51293	0.824769	PCHAS_13_v3	1391119	1391442	324	*	35	5	82	36	TCONS_00004043
PCHAS_0604600	PCHAS_0604600	XLOC_001021:E001	XLOC_001021	E001	5.45543	0.0638251	3.9309	0.0474065	NA	2.60369	4.11107	1.42885	PCHAS_06_v3	178904	178927	24	*	8	3	13	3	TCONS_00001021
PCHAS_1303600	PCHAS_1303600	XLOC_003869:E001	XLOC_003869	E001	208.84	0.0967929	3.92175	0.0476652	0.512079	13.1978	11.2893	-0.880739	PCHAS_13_v3	123754	124319	566	*	312	183	236	117	TCONS_00003871
PCHAS_0110700	PCHAS_0110700	XLOC_000130:E003	XLOC_000130	E003	3.71309	0.0909517	3.91659	0.0478118	NA	1.98627	3.36443	1.60194	PCHAS_01_v3	402376	402522	147	*	3	1	13	3	TCONS_00000130
SDH4	PCHAS_1209400	XLOC_003407:E002	XLOC_003407	E002	8.06453	0.283789	3.90262	0.0482108	NA	4.30745	2.99572	-1.15256	PCHAS_12_v3	327176	327237	62	*	9	13	11	1	TCONS_00003409
PCHAS_0804200	PCHAS_0804200	XLOC_001635:E002	XLOC_001635	E002	1.3845	0.36737	3.89939	0.0483036	NA	0.06232	2.37954	10.5726	PCHAS_08_v3	248131	248172	42	*	0	0	9	1	TCONS_00001635
RAB18	PCHAS_1223900	XLOC_003724:E004	XLOC_003724	E004	7.61396	0.049212	3.89921	0.0483088	NA	3.16263	4.43164	1.07859	PCHAS_12_v3	853815	853878	64	*	7	3	27	5	TCONS_00003726
CK1	PCHAS_0713400	XLOC_001357:E005	XLOC_001357	E005	3.6696	0.0905587	3.8846	0.048731	NA	3.38624	1.823	-1.87658	PCHAS_07_v3	513213	513362	150	*	5	6	5	0	TCONS_00001357
PCHAS_0512200	PCHAS_0512200	XLOC_000792:E009	XLOC_000792	E009	3.89436	0.0871612	3.87915	0.0488893	NA	3.23783	1.9431	-1.54737	PCHAS_05_v3	477459	477519	61	*	6	5	4	1	TCONS_00000792
PCHAS_1302300	PCHAS_1302300	XLOC_003861:E004	XLOC_003861	E004	79.6117	0.0244496	3.87907	0.0488918	0.519952	8.02831	7.00996	-0.548932	PCHAS_13_v3	78048	78151	104	*	232	70	21	10	TCONS_00003863
PCHAS_1362900	PCHAS_1362900	XLOC_004542:E003	XLOC_004542	E003	1.62724	0.551947	3.87789	0.0489259	NA	0.0278596	2.60519	13.1695	PCHAS_13_v3	2292224	2292385	162	*	0	0	2	3	TCONS_00004545
PCHAS_1127400	PCHAS_1127400	XLOC_003015:E002	XLOC_003015	E002	1.45534	0.254708	3.87663	0.0489628	NA	0.0544733	2.19313	10.716	PCHAS_11_v3	984427	984477	51	*	0	0	5	2	TCONS_00003017
PCHAS_0405400	PCHAS_0405400	XLOC_000673:E002	XLOC_000673	E002	22.3168	0.0593336	3.87357	0.0490521	0.519952	6.40039	5.68749	-0.431854	PCHAS_04_v3	214054	214941	888	*	47	17	51	3	TCONS_00000673
PCHAS_0721200	PCHAS_0721200	XLOC_001394:E001	XLOC_001394	E001	23.1437	0.0334213	3.85541	0.0495859	0.52213	5.68118	6.63713	0.572988	PCHAS_07_v3	775327	778125	2799	*	25	16	70	11	TCONS_00001394
PCHAS_1331100	PCHAS_1331100	XLOC_004381:E004	XLOC_004381	E004	6.55162	0.141408	3.85327	0.0496491	NA	2.71947	4.37864	1.50312	PCHAS_13_v3	1175076	1175145	70	*	8	0	25	5	TCONS_00004384
PCHAS_1223000	PCHAS_1223000	XLOC_003718:E001	XLOC_003718	E001	7.4978	0.302331	3.85133	0.0497065	NA	3.74444	3.59946	-0.125579	PCHAS_12_v3	821586	822291	706	*	13	9	16	0	TCONS_00003720
PCHAS_0203100	PCHAS_0203100	XLOC_000259:E009	XLOC_000259	E009	3.02396	0.112145	3.84556	0.0498779	NA	2.59929	1.12393	-2.48006	PCHAS_02_v3	147731	147862	132	*	9	3	1	0	TCONS_00000259
PCHAS_1212900	PCHAS_1212900	XLOC_003424:E003	XLOC_003424	E003	3.21904	0.159413	3.84327	0.0499459	NA	2.24463	2.90504	0.781725	PCHAS_12_v3	442440	443271	832	*	2	4	9	1	TCONS_00003426

## Sheet: SR10KO_D2ZT22.5 vs SR10KO_D3ZT1
Gene Name	Gene ID	Exon ID	groupID	featureID	exonBaseMean	dispersion	stat	pvalue	padj	KOEarly	KOLate	log2fold_KOLate_KOEarly	genomicData.seqnames	genomicData.start	genomicData.end	genomicData.width	genomicData.strand	countData.PchKO_D3T0530_rep1	countData.PchKO_D3T0530_rep2	countData.PchKO_D3T0830_rep1	countData.PchKO_D3T0830_rep2	transcripts
PCHAS_1207600	PCHAS_1207600	XLOC_003634:E001	XLOC_003634	E001	23.6883	0.018513	12.8103	0.000344708	1	7.06846	5.0549	-1.19458	PCHAS_12_v3	266936	267224	289	*	66	20	21	9	TCONS_00003636
PCHAS_0208900	PCHAS_0208900	XLOC_000289:E001	XLOC_000289	E001	50.8964	0.0562708	11.5444	0.000679542	1	7.83191	8.37237	0.271348	PCHAS_02_v3	351119	361627	10509	*	76	45	74	28	TCONS_00000289
ATG23	PCHAS_0922700	XLOC_002340:E001	XLOC_002340	E001	10.8259	0.0600217	10.3796	0.00127413	1	4.06031	4.26543	0.158506	PCHAS_09_v3	864428	865511	1084	*	12	15	6	9	TCONS_00002342
PCHAS_1038000	PCHAS_1038000	XLOC_002852:E002	XLOC_002852	E002	2.07814	0.168686	10.3591	0.00128841	1	3.53207	0.0189027	-15.2124	PCHAS_10_v3	1470422	1470746	325	*	10	2	0	0	TCONS_00002854
PCHAS_0731300	PCHAS_0731300	XLOC_001444:E002	XLOC_001444	E002	9.13108	0.129493	10.2436	0.00137162	1	4.10036	3.87272	-0.182166	PCHAS_07_v3	1127821	1129596	1776	*	27	6	8	4	TCONS_00001444
		XLOC_002935+XLOC_003189:E014	XLOC_002935+XLOC_003189	E014	2.78354	0.187479	9.75591	0.00178747	1	1.05215	2.50596	2.55434	PCHAS_11_v3	432772	434715	1944	*	0	1	4	4	TCONS_00003191
PTPA	PCHAS_1015400	XLOC_002728:E005	XLOC_002728	E005	3.18798	0.0814727	9.61995	0.00192475	1	3.35457	1.75358	-1.9508	PCHAS_10_v3	630177	630745	569	*	6	3	3	2	TCONS_00002730
PCHAS_1030500	PCHAS_1030500	XLOC_002809:E007	XLOC_002809	E007	2.04766	0.121061	9.38486	0.00218785	1	0.705963	3.11642	4.37385	PCHAS_10_v3	1173799	1173846	48	*	1	0	3	3	TCONS_00002811
PCHAS_1141700	PCHAS_1141700	XLOC_003330:E001	XLOC_003330	E001	92.7111	0.0214336	9.01465	0.00267824	1	9.53259	10.2395	0.327746	PCHAS_11_v3	1502113	1510150	8038	*	137	73	135	57	TCONS_00003332
PCHAS_1304800	PCHAS_1304800	XLOC_004252:E005	XLOC_004252	E005	31.0239	0.106263	8.99869	0.00270173	1	5.71052	7.83825	1.17907	PCHAS_13_v3	179956	180390	435	*	51	20	47	19	TCONS_00004255
PCHAS_1443200	PCHAS_1443200	XLOC_005166:E002	XLOC_005166	E002	2.39809	0.162024	8.50398	0.0035437	1	3.56924	0.0327407	-13.6602	PCHAS_14_v3	1557853	1557898	46	*	2	8	0	0	TCONS_00005169
PCHAS_1407100	PCHAS_1407100	XLOC_004988:E004	XLOC_004988	E004	19.3404	0.20463	8.4872	0.00357653	1	6.36155	4.34979	-1.29941	PCHAS_14_v3	287657	288448	792	*	58	21	15	4	TCONS_00004991
PIAS	PCHAS_1136400	XLOC_003311:E004	XLOC_003311	E004	4.89235	0.160094	7.95989	0.00478254	1	3.69942	1.1635	-3.45693	PCHAS_11_v3	1320229	1320608	380	*	17	7	0	1	TCONS_00003313
PCHAS_0825200	PCHAS_0825200	XLOC_001756:E001	XLOC_001756	E001	19.44	0.0942667	7.45126	0.0063392	1	5.93168	5.11797	-0.510142	PCHAS_08_v3	988648	991620	2973	*	30	26	18	10	TCONS_00001756
PCHAS_0837100	PCHAS_0837100	XLOC_002009:E005	XLOC_002009	E005	2.04766	0.130211	7.42381	0.00643662	1	0.937881	2.50394	2.88586	PCHAS_08_v3	1363932	1364157	226	*	1	0	5	2	TCONS_00002011
PCHAS_0810500	PCHAS_0810500	XLOC_001888:E005	XLOC_001888	E005	20.2091	0.0461971	7.40936	0.00648852	1	5.59641	5.88365	0.17529	PCHAS_08_v3	500713	502043	1331	*	49	16	26	7	TCONS_00001888
PCHAS_1407100	PCHAS_1407100	XLOC_004988:E001	XLOC_004988	E001	1.94264	0.185196	7.32834	0.00678758	1	0.849263	2.62032	3.31065	PCHAS_14_v3	287054	287120	67	*	0	1	4	2	TCONS_00004991
PCHAS_0822900	PCHAS_0822900	XLOC_001943:E003	XLOC_001943	E003	9.89501	0.115541	7.3148	0.00683892	1	3.75775	4.6548	0.689704	PCHAS_08_v3	909604	910875	1272	*	15	4	25	3	TCONS_00001943
PCHAS_0613500	PCHAS_0613500	XLOC_001220:E003	XLOC_001220	E003	4.41075	0.065352	7.18209	0.00736349	1	1.39871	3.34261	2.60302	PCHAS_06_v3	514683	514737	55	*	1	1	9	5	TCONS_00001220
PCHAS_0203300	PCHAS_0203300	XLOC_000180:E001	XLOC_000180	E001	1.73242	0.162704	7.11646	0.00763792	1	0.961899	2.27778	2.52882	PCHAS_02_v3	153161	153412	252	*	0	1	5	1	TCONS_00000180
PCHAS_1224200	PCHAS_1224200	XLOC_003726:E003	XLOC_003726	E003	3.2849	0.0903716	7.09436	0.00773269	1	3.82993	1.59294	-2.64841	PCHAS_12_v3	862871	862986	116	*	11	2	3	1	TCONS_00003728
PRP22	PCHAS_0514200	XLOC_000947:E003	XLOC_000947	E003	2.38943	0.122718	7.09333	0.00773712	1	2.89579	0.0441608	-12.1515	PCHAS_05_v3	535489	535545	57	*	12	2	0	0	TCONS_00000947
PCHAS_1443200	PCHAS_1443200	XLOC_005166:E001	XLOC_005166	E001	1.87639	0.15861	7.05375	0.00790995	1	3.18286	0.0327424	-13.3043	PCHAS_14_v3	1557612	1557650	39	*	2	6	0	0	TCONS_00005169
PCHAS_0838100	PCHAS_0838100	XLOC_002014:E004	XLOC_002014	E004	6.9752	0.337344	7.03665	0.00798583	1	4.04652	0.0744061	-11.6884	PCHAS_08_v3	1412041	1412110	70	*	18	16	0	0	TCONS_00002016
CLF1	PCHAS_1002300	XLOC_002653:E003	XLOC_002653	E003	5.0478	0.0580559	6.68386	0.00972896	1	3.87267	1.87867	-2.19791	PCHAS_10_v3	95304	95402	99	*	20	5	3	0	TCONS_00002655
HMGB3	PCHAS_0606300	XLOC_001031:E004	XLOC_001031	E004	3.96282	0.0604625	6.64548	0.00994076	1	3.12042	1.16752	-2.9178	PCHAS_06_v3	237594	237751	158	*	6	10	0	1	TCONS_00001031
PCHAS_1027500	PCHAS_1027500	XLOC_002795:E004	XLOC_002795	E004	3.34777	0.124212	6.62425	0.01006	1	2.29406	2.84149	0.644706	PCHAS_10_v3	1074676	1074919	244	*	4	4	6	1	TCONS_00002797
PCHAS_1460300	PCHAS_1460300	XLOC_005248:E002	XLOC_005248	E002	4.00478	0.0638115	6.47547	0.0109373	1	3.26182	1.21912	-2.92837	PCHAS_14_v3	2214117	2214169	53	*	16	5	1	0	TCONS_00005251
SMC3	PCHAS_0725100	XLOC_001574:E002	XLOC_001574	E002	1.89202	0.181723	6.37616	0.0115664	1	0.014627	2.46347	14.8509	PCHAS_07_v3	895710	895818	109	*	0	0	3	3	TCONS_00001574
PCHAS_0718100	PCHAS_0718100	XLOC_001537:E001	XLOC_001537	E001	8.19421	0.0437713	6.37587	0.0115683	1	4.32932	2.44298	-1.77378	PCHAS_07_v3	667900	667978	79	*	12	17	1	4	TCONS_00001537
PCHAS_1038000	PCHAS_1038000	XLOC_002852:E003	XLOC_002852	E003	5.55484	0.1253	6.33379	0.0118459	1	2.93839	3.0965	0.160429	PCHAS_10_v3	1470852	1472239	1388	*	7	1	8	6	TCONS_00002854
IBIS1	PCHAS_1370100	XLOC_004217:E002	XLOC_004217	E002	196.144	0.0158783	6.19035	0.0128449	1	12.0525	12.6555	0.263112	PCHAS_13_v3	2554678	2555751	1074	*	469	132	264	79	TCONS_00004220
PDX2	PCHAS_0912500	XLOC_002289:E004	XLOC_002289	E004	6.56362	0.0506847	6.18168	0.012908	1	2.09453	3.27355	1.34967	PCHAS_09_v3	506259	506383	125	*	1	2	12	8	TCONS_00002291
NOT5	PCHAS_1205000	XLOC_003623:E002	XLOC_003623	E002	1.9225	0.263653	6.1749	0.0129576	1	3.00082	0.0416851	-12.4268	PCHAS_12_v3	175860	176019	160	*	9	2	0	0	TCONS_00003625
PCHAS_0208900	PCHAS_0208900	XLOC_000289:E004	XLOC_000289	E004	1.9225	0.21475	6.16364	0.0130403	1	2.73704	0.0379826	-12.4151	PCHAS_02_v3	363607	363856	250	*	9	2	0	0	TCONS_00000289
PCHAS_1460300	PCHAS_1460300	XLOC_005248:E003	XLOC_005248	E003	9.00629	0.0832258	6.15493	0.0131047	1	4.51061	2.63281	-1.68214	PCHAS_14_v3	2214298	2214425	128	*	31	12	5	0	TCONS_00005251
PCHAS_0314000	PCHAS_0314000	XLOC_000494:E003	XLOC_000494	E003	1.97727	0.139826	6.10955	0.0134454	1	2.57353	0.0220299	-13.8007	PCHAS_03_v3	483296	483371	76	*	6	4	0	0	TCONS_00000494
PCHAS_1345000	PCHAS_1345000	XLOC_004447:E003	XLOC_004447	E003	2.65442	0.0847087	6.06706	0.0137726	1	3.04219	1.04112	-3.17322	PCHAS_13_v3	1669407	1669527	121	*	9	4	1	0	TCONS_00004450
PCHAS_0114200	PCHAS_0114200	XLOC_000152:E003	XLOC_000152	E003	62.6555	0.0104263	6.01743	0.0141653	1	9.23193	7.90471	-0.650609	PCHAS_01_v3	526453	526562	110	*	156	77	59	14	TCONS_00000152
SF3B6	PCHAS_1441800	XLOC_005158:E001	XLOC_005158	E001	13.4123	0.0780969	5.95616	0.0146659	1	4.80053	4.97566	0.119596	PCHAS_14_v3	1510610	1510883	274	*	41	6	20	3	TCONS_00005161
PCHAS_1238500	PCHAS_1238500	XLOC_003799:E003	XLOC_003799	E003	1.47157	0.252475	5.91024	0.0150531	1	0.0341855	2.36495	12.279	PCHAS_12_v3	1420823	1420944	122	*	0	0	1	3	TCONS_00003801
PCHAS_0613500	PCHAS_0613500	XLOC_001220:E002	XLOC_001220	E002	38.7152	0.0315523	5.81484	0.0158915	1	7.5626	7.0184	-0.28794	PCHAS_06_v3	512970	514454	1485	*	68	20	45	32	TCONS_00001220
PCHAS_1401500	PCHAS_1401500	XLOC_004587:E005	XLOC_004587	E005	4.39889	0.0582357	5.77978	0.0162116	1	2.04501	3.79105	1.87931	PCHAS_14_v3	61263	61493	231	*	4	4	7	3	TCONS_00004590
IBIS1	PCHAS_1370100	XLOC_004217:E001	XLOC_004217	E001	23.769	0.0188562	5.76293	0.0163678	1	6.67869	5.36421	-0.779894	PCHAS_13_v3	2554329	2554475	147	*	79	19	23	4	TCONS_00004220
PCHAS_0407600	PCHAS_0407600	XLOC_000555:E003	XLOC_000555	E003	0.883426	0.306816	5.75211	0.0164689	1	2.51365	0.0324221	-12.6148	PCHAS_04_v3	286119	286207	89	*	4	1	0	0	TCONS_00000555
PCHAS_1408200	PCHAS_1408200	XLOC_004995:E001	XLOC_004995	E001	1.89202	0.170449	5.70182	0.0169473	1	0.0439901	2.38858	11.5812	PCHAS_14_v3	315111	315195	85	*	0	0	3	3	TCONS_00004998
ALP1	PCHAS_0907400	XLOC_002060:E004	XLOC_002060	E004	1.29992	0.195473	5.62541	0.0177019	1	2.47564	0.0233433	-13.5169	PCHAS_09_v3	341287	341307	21	*	5	2	0	0	TCONS_00002062
PCHAS_1348000	PCHAS_1348000	XLOC_004099:E001	XLOC_004099	E001	1.93474	0.4417	5.61007	0.0178576	1	2.00181	1.57561	-0.70563	PCHAS_13_v3	1790728	1796550	5823	*	2	3	0	2	TCONS_00004102
PCHAS_0505600	PCHAS_0505600	XLOC_000895:E002	XLOC_000895	E002	13.3824	0.0768185	5.56654	0.0183069	1	4.11198	5.5289	0.983689	PCHAS_05_v3	218185	219097	913	*	26	10	16	8	TCONS_00000895
PCHAS_1209100	PCHAS_1209100	XLOC_003642:E001	XLOC_003642	E001	5.70672	0.107693	5.5239	0.0187584	1	2.97986	3.1728	0.192475	PCHAS_12_v3	315936	316241	306	*	7	4	3	7	TCONS_00003644
PCHAS_0505600	PCHAS_0505600	XLOC_000895:E001	XLOC_000895	E001	11.8156	0.0786808	5.49526	0.0190681	1	4.91017	3.37701	-1.20131	PCHAS_05_v3	217633	218072	440	*	49	8	6	2	TCONS_00000895
UTP21	PCHAS_1133500	XLOC_003297:E003	XLOC_003297	E003	3.22656	0.0682472	5.44246	0.0196529	1	2.84245	1.2408	-2.45522	PCHAS_11_v3	1203836	1203912	77	*	11	5	1	0	TCONS_00003299
PCHAS_1104300	PCHAS_1104300	XLOC_003153:E002	XLOC_003153	E002	13.4334	0.0684441	5.43872	0.0196951	1	4.71772	4.84787	0.0903221	PCHAS_11_v3	146759	153382	6624	*	22	15	17	6	TCONS_00003155
PCHAS_0825200	PCHAS_0825200	XLOC_001756:E002	XLOC_001756	E002	2.04766	0.208013	5.42476	0.0198531	1	0.865287	2.79914	3.4563	PCHAS_08_v3	991749	991946	198	*	1	0	7	1	TCONS_00001756
PCHAS_0308400	PCHAS_0308400	XLOC_000466:E002	XLOC_000466	E002	8.61766	0.0399072	5.38722	0.0202848	1	4.7045	3.50969	-0.93912	PCHAS_03_v3	294850	295493	644	*	21	6	14	2	TCONS_00000466
PCHAS_0420400	PCHAS_0420400	XLOC_000738:E003	XLOC_000738	E003	3.22242	0.11098	5.37997	0.0203692	1	2.75452	0.054371	-11.3994	PCHAS_04_v3	785903	786012	110	*	14	4	0	0	TCONS_00000738
PCHAS_0601800	PCHAS_0601800	XLOC_001010:E002	XLOC_001010	E002	12.0051	0.044738	5.30858	0.0212206	1	3.92607	4.69818	0.581496	PCHAS_06_v3	74340	75344	1005	*	18	24	10	2	TCONS_00001010
PCHAS_1331100	PCHAS_1331100	XLOC_004381:E005	XLOC_004381	E005	13.5723	0.0323016	5.2887	0.0214643	1	4.63112	5.27341	0.434931	PCHAS_13_v3	1175243	1175501	259	*	37	9	20	3	TCONS_00004384
DHHC2	PCHAS_0108900	XLOC_000119:E004	XLOC_000119	E004	0.630672	1.08037	5.28093	0.0215603	1	0.0177459	2.36117	14.166	PCHAS_01_v3	347321	347411	91	*	0	0	1	1	TCONS_00000119
PCHAS_0837100	PCHAS_0837100	XLOC_002009:E006	XLOC_002009	E006	4.90045	0.249704	5.27112	0.0216821	1	3.9931	1.71979	-2.55584	PCHAS_08_v3	1364314	1365032	719	*	13	7	1	2	TCONS_00002011
CRT	PCHAS_1220200	XLOC_003458:E010	XLOC_003458	E010	3.6472	0.0822062	5.24851	0.0219656	1	3.08211	1.169	-2.87616	PCHAS_12_v3	724061	724153	93	*	9	7	0	1	TCONS_00003460
PCHAS_0731700	PCHAS_0731700	XLOC_001607:E006	XLOC_001607	E006	88.7963	0.00725086	5.18917	0.0227281	1	9.1517	10.3371	0.552525	PCHAS_07_v3	1148658	1148758	101	*	113	57	170	49	TCONS_00001607
PCHAS_1331100	PCHAS_1331100	XLOC_004381:E003	XLOC_004381	E003	3.32329	0.161533	5.16261	0.0230781	1	3.09719	0.0453043	-12.2834	PCHAS_13_v3	1174811	1174920	110	*	18	2	0	0	TCONS_00004384
PCHAS_0910900	PCHAS_0910900	XLOC_002281:E007	XLOC_002281	E007	3.52937	0.284991	5.13395	0.0234622	1	3.29697	0.0338831	-13.3143	PCHAS_09_v3	450106	450187	82	*	21	1	0	0	TCONS_00002283
PCHAS_0622100	PCHAS_0622100	XLOC_001258:E011	XLOC_001258	E011	0.99654	0.446187	5.13274	0.0234787	1	0.935857	1.652	1.65777	PCHAS_06_v3	815247	815299	53	*	1	0	2	1	TCONS_00001258
PCHAS_0928300	PCHAS_0928300	XLOC_002160:E002	XLOC_002160	E002	2.60399	0.102092	5.1246	0.023589	1	2.81859	1.09422	-2.79567	PCHAS_09_v3	1029481	1030875	1395	*	7	5	1	0	TCONS_00002162
WDR92	PCHAS_1364500	XLOC_004550:E004	XLOC_004550	E004	3.20399	0.187293	5.12319	0.0236082	1	0.926794	3.02341	3.49209	PCHAS_13_v3	2354352	2354476	125	*	0	1	4	5	TCONS_00004553
PCHAS_1130500	PCHAS_1130500	XLOC_003285:E005	XLOC_003285	E005	2.44834	0.122196	5.06573	0.0244034	1	2.85767	1.0363	-2.99567	PCHAS_11_v3	1101880	1101983	104	*	6	5	1	0	TCONS_00003287
PI4K	PCHAS_0500500	XLOC_000867:E003	XLOC_000867	E003	3.53371	0.0915167	5.04288	0.0247274	1	2.77931	0.0550173	-11.3924	PCHAS_05_v3	16411	16726	316	*	16	4	0	0	TCONS_00000867
PCHAS_0411550	PCHAS_0411550	XLOC_000584:E002	XLOC_000584	E002	1.71642	0.719621	5.04168	0.0247444	1	2.93368	0.0226583	-14.1167	PCHAS_04_v3	424110	424735	626	*	6	3	0	0	TCONS_00000584
SF3B6	PCHAS_1441800	XLOC_005158:E002	XLOC_005158	E002	2.07814	0.159261	5.04083	0.0247566	1	2.60179	0.0534344	-11.277	PCHAS_14_v3	1511018	1511073	56	*	10	2	0	0	TCONS_00005161
PCHAS_0828000	PCHAS_0828000	XLOC_001964:E003	XLOC_001964	E003	2.78354	0.198853	5.0397	0.0247728	1	1.11006	2.59439	2.50295	PCHAS_08_v3	1096280	1096462	183	*	0	1	10	1	TCONS_00001964
RPB7	PCHAS_0511600	XLOC_000932:E002	XLOC_000932	E002	10.5983	0.124109	5.02452	0.0249909	1	3.76645	5.0384	0.946118	PCHAS_05_v3	462914	463162	249	*	32	3	13	5	TCONS_00000932
CEN3	PCHAS_0511900	XLOC_000934:E005	XLOC_000934	E005	10.2409	0.0345685	5.0061	0.0252582	1	4.83037	3.75191	-0.817242	PCHAS_05_v3	467727	467909	183	*	23	7	11	6	TCONS_00000934
PCHAS_1141700	PCHAS_1141700	XLOC_003330:E004	XLOC_003330	E004	5.21588	0.0461646	4.99252	0.025457	1	3.77663	2.27451	-1.55075	PCHAS_11_v3	1512028	1512896	869	*	12	8	4	1	TCONS_00003332
PCHAS_1217000	PCHAS_1217000	XLOC_003445:E002	XLOC_003445	E002	1.51034	0.219509	4.98281	0.0256004	1	2.69207	0.0188375	-14.3884	PCHAS_12_v3	592219	593609	1391	*	3	4	0	0	TCONS_00003447
PCHAS_1238500	PCHAS_1238500	XLOC_003799:E001	XLOC_003799	E001	3.80661	0.295257	4.97079	0.0257788	1	2.95525	2.03083	-1.12706	PCHAS_12_v3	1420225	1420455	231	*	11	4	1	2	TCONS_00003801
RPB7	PCHAS_0511600	XLOC_000932:E001	XLOC_000932	E001	8.85046	0.129129	4.95109	0.0260743	1	4.18933	2.81162	-1.2433	PCHAS_05_v3	462406	462690	285	*	32	10	4	1	TCONS_00000932
PCHAS_1209100	PCHAS_1209100	XLOC_003642:E002	XLOC_003642	E002	1.40513	0.195688	4.9099	0.0267033	1	2.4177	0.0441341	-11.6081	PCHAS_12_v3	316367	316702	336	*	4	3	0	0	TCONS_00003644
ROM1	PCHAS_0910800	XLOC_002079:E001	XLOC_002079	E001	1.68179	0.261932	4.84021	0.0278034	1	0.045997	2.25393	11.279	PCHAS_09_v3	446533	446599	67	*	0	0	2	3	TCONS_00002081
PCHAS_1351400	PCHAS_1351400	XLOC_004479:E003	XLOC_004479	E003	3.64739	0.0753789	4.833	0.02792	1	2.96289	1.21628	-2.63989	PCHAS_13_v3	1907425	1907540	116	*	7	9	1	0	TCONS_00004482
PCHAS_1117300	PCHAS_1117300	XLOC_003216:E004	XLOC_003216	E004	18.2704	0.0262046	4.8203	0.0281264	1	6.25346	4.95126	-0.810495	PCHAS_11_v3	609496	609608	113	*	48	14	26	4	TCONS_00003218
PCHAS_1331100	PCHAS_1331100	XLOC_004381:E002	XLOC_004381	E002	4.26563	0.0908175	4.78682	0.0286784	1	3.33567	1.21683	-3.00313	PCHAS_13_v3	1174480	1174713	234	*	16	6	1	0	TCONS_00004384
PCHAS_0938000	PCHAS_0938000	XLOC_002427:E005	XLOC_002427	E005	16.8531	0.0512369	4.74381	0.0294038	1	4.74603	6.05176	0.833803	PCHAS_09_v3	1403804	1404125	322	*	51	10	24	3	TCONS_00002429
PCHAS_0310300	PCHAS_0310300	XLOC_000478:E005	XLOC_000478	E005	2.36309	0.128465	4.72515	0.0297246	1	1.02933	2.35708	2.43431	PCHAS_03_v3	357125	357431	307	*	0	1	4	3	TCONS_00000478
PCHAS_1104300	PCHAS_1104300	XLOC_003153:E001	XLOC_003153	E001	1.66598	0.151888	4.72031	0.0298084	1	2.33771	0.0465836	-11.3514	PCHAS_11_v3	146463	146549	87	*	4	4	0	0	TCONS_00003155
PCHAS_1422100	PCHAS_1422100	XLOC_005061:E009	XLOC_005061	E009	1.46762	0.134951	4.7104	0.0299807	1	1.03215	2.45413	2.54733	PCHAS_14_v3	819085	819167	83	*	1	1	3	1	TCONS_00005064
PCHAS_1145200	PCHAS_1145200	XLOC_003348:E001	XLOC_003348	E001	11.8297	0.0882309	4.69562	0.0302397	1	4.03587	4.88556	0.623412	PCHAS_11_v3	1630440	1630590	151	*	17	7	15	10	TCONS_00003350
PCHAS_0803000	PCHAS_0803000	XLOC_001850:E002	XLOC_001850	E002	17.5532	0.0666635	4.69391	0.0302697	1	4.87442	5.4082	0.351629	PCHAS_08_v3	196253	198728	2476	*	10	17	25	15	TCONS_00001850
PCHAS_1218200	PCHAS_1218200	XLOC_003686:E002	XLOC_003686	E002	9.29877	0.098056	4.66609	0.030764	1	4.09502	4.23763	0.110125	PCHAS_12_v3	646880	648058	1179	*	23	5	15	3	TCONS_00003688
PCHAS_1147541	PCHAS_1147541	XLOC_003361:E004	XLOC_003361	E004	1.26134	0.510883	4.65055	0.0310437	1	0.0485911	2.30222	11.184	PCHAS_11_v3	1723982	1724051	70	*	0	0	4	1	TCONS_00003363
PCHAS_1304600	PCHAS_1304600	XLOC_004251:E001	XLOC_004251	E001	12.2842	0.0717137	4.64749	0.0310989	1	5.24595	4.14651	-0.77658	PCHAS_13_v3	173050	173679	630	*	29	4	18	7	TCONS_00004254
PCHAS_1304800	PCHAS_1304800	XLOC_004252:E003	XLOC_004252	E003	3.38635	0.0722878	4.62108	0.0315814	1	2.90549	1.66017	-1.67004	PCHAS_13_v3	179240	179390	151	*	9	6	2	0	TCONS_00004255
PI4K	PCHAS_0500500	XLOC_000867:E004	XLOC_000867	E004	13.615	0.188949	4.56521	0.0326276	1	4.24749	5.0825	0.591805	PCHAS_05_v3	16819	20022	3204	*	39	12	9	6	TCONS_00000867
PCHAS_1314500	PCHAS_1314500	XLOC_004301:E005	XLOC_004301	E005	1.8762	0.118996	4.56205	0.032688	1	2.66581	0.953396	-3.02708	PCHAS_13_v3	580774	580842	69	*	4	4	1	0	TCONS_00004304
PCHAS_0938000	PCHAS_0938000	XLOC_002427:E002	XLOC_002427	E002	7.02507	0.0498349	4.54603	0.0329952	1	3.76873	2.29067	-1.52299	PCHAS_09_v3	1403045	1403278	234	*	26	9	3	0	TCONS_00002429
ZIP1	PCHAS_0108300	XLOC_000117:E004	XLOC_000117	E004	6.56605	0.0527609	4.52447	0.0334133	1	4.02989	2.47643	-1.50224	PCHAS_01_v3	323318	323436	119	*	21	7	3	2	TCONS_00000117
PFN	PCHAS_0833300	XLOC_001801:E003	XLOC_001801	E003	2.29251	0.14152	4.52094	0.0334824	1	2.59558	1.09823	-2.53551	PCHAS_08_v3	1262243	1262501	259	*	7	3	0	1	TCONS_00001801
PCHAS_0838100	PCHAS_0838100	XLOC_002014:E001	XLOC_002014	E001	11.3387	0.0346472	4.50003	0.0338942	1	3.88104	4.92579	0.77541	PCHAS_08_v3	1411200	1411310	111	*	24	9	9	8	TCONS_00002016
CLF1	PCHAS_1002300	XLOC_002653:E004	XLOC_002653	E004	6.66278	0.0576132	4.49205	0.0340529	1	4.2812	2.60814	-1.54074	PCHAS_10_v3	95520	95627	108	*	28	4	6	0	TCONS_00002655
PCHAS_1307100	PCHAS_1307100	XLOC_004262:E005	XLOC_004262	E005	9.53366	0.137835	4.48338	0.0342259	1	3.9963	3.73287	-0.21626	PCHAS_13_v3	291931	297558	5628	*	7	9	3	13	TCONS_00004265
PCHAS_0623100	PCHAS_0623100	XLOC_001263:E001	XLOC_001263	E001	3.33139	0.0927689	4.4632	0.0346326	1	3.1465	1.8574	-1.5834	PCHAS_06_v3	841781	841834	54	*	14	2	3	0	TCONS_00001263
PCHAS_0402700	PCHAS_0402700	XLOC_000531:E005	XLOC_000531	E005	2.39752	0.132919	4.41944	0.0355316	1	3.01432	1.30105	-2.49604	PCHAS_04_v3	115097	115174	78	*	8	2	1	1	TCONS_00000531
PCHAS_0937300	PCHAS_0937300	XLOC_002421:E001	XLOC_002421	E001	46.0096	0.0387336	4.39052	0.0361393	1	7.94067	7.44631	-0.254439	PCHAS_09_v3	1373056	1373617	562	*	91	56	38	22	TCONS_00002423
PCHAS_0106000	PCHAS_0106000	XLOC_000029:E001	XLOC_000029	E001	27.3472	0.0327036	4.36844	0.0366106	1	5.83645	6.51582	0.395747	PCHAS_01_v3	229953	233789	3837	*	23	21	35	26	TCONS_00000029
		XLOC_004056+XLOC_004423:E004	XLOC_004056+XLOC_004423	E004	2.08247	0.439514	4.35855	0.0368236	1	2.77789	0.0328784	-12.8764	PCHAS_13_v3	1498547	1498814	268	*	5	5	0	0	TCONS_00004059
PCHAS_1105800	PCHAS_1105800	XLOC_002902:E003	XLOC_002902	E003	6.05715	0.520825	4.35023	0.037004	1	3.3499	3.04412	-0.29503	PCHAS_11_v3	197979	203011	5033	*	8	12	6	1	TCONS_00002904
PCHAS_0611600	PCHAS_0611600	XLOC_001057:E004	XLOC_001057	E004	3.1255	0.081842	4.34443	0.0371303	1	2.84302	1.18061	-2.60073	PCHAS_06_v3	447366	447628	263	*	9	5	0	1	TCONS_00001057
PCHAS_1331100	PCHAS_1331100	XLOC_004381:E001	XLOC_004381	E001	2.33899	0.11974	4.33511	0.037334	1	2.59422	0.0453049	-11.7444	PCHAS_13_v3	1174187	1174327	141	*	10	3	0	0	TCONS_00004384
PCHAS_0316400	PCHAS_0316400	XLOC_000505:E001	XLOC_000505	E001	2.13686	0.106124	4.3242	0.0375742	1	2.73354	1.36326	-2.06192	PCHAS_03_v3	565869	566633	765	*	6	3	2	0	TCONS_00000505
TRX2	PCHAS_1362600	XLOC_004539:E002	XLOC_004539	E002	1.62721	0.156913	4.30744	0.0379461	1	0.865621	2.32554	2.89685	PCHAS_13_v3	2284604	2284637	34	*	1	0	3	2	TCONS_00004542
PCHAS_1359600	PCHAS_1359600	XLOC_004524:E002	XLOC_004524	E002	20.4839	0.0245121	4.29047	0.0383265	1	5.97802	5.04658	-0.585128	PCHAS_13_v3	2146480	2146779	300	*	70	15	13	7	TCONS_00004527
PCHAS_0520000	PCHAS_0520000	XLOC_000974:E004	XLOC_000974	E004	1.61121	0.18721	4.28609	0.0384253	1	2.79947	0.017075	-14.7904	PCHAS_05_v3	706085	706171	87	*	7	2	0	0	TCONS_00000974
DDX5	PCHAS_1312900	XLOC_003915:E003	XLOC_003915	E003	10.779	0.0344293	4.23784	0.0395323	1	3.81919	4.86968	0.788071	PCHAS_13_v3	529562	530031	470	*	13	11	16	6	TCONS_00003918
EMC3	PCHAS_1135900	XLOC_003309:E007	XLOC_003309	E007	3.82242	0.133382	4.22297	0.0398804	1	2.08076	3.48006	1.55919	PCHAS_11_v3	1300421	1300569	149	*	7	0	9	2	TCONS_00003311
PCHAS_1436000	PCHAS_1436000	XLOC_005128:E004	XLOC_005128	E004	2.1873	0.120817	4.21794	0.0399986	1	2.73498	1.02863	-2.884	PCHAS_14_v3	1272094	1272135	42	*	8	2	0	1	TCONS_00005131
CRIPT	PCHAS_0704900	XLOC_001309:E003	XLOC_001309	E003	1.03907	0.311009	4.20496	0.040306	1	2.54133	0.030792	-12.7966	PCHAS_07_v3	202749	202823	75	*	5	1	0	0	TCONS_00001309
PCHAS_0931500	PCHAS_0931500	XLOC_002178:E002	XLOC_002178	E002	3.66697	0.173497	4.19543	0.0405332	1	2.46118	2.61836	0.186358	PCHAS_09_v3	1136067	1139698	3632	*	4	2	6	3	TCONS_00002180
PCHAS_1027500	PCHAS_1027500	XLOC_002795:E003	XLOC_002795	E003	2.70938	0.249179	4.18907	0.0406853	1	2.8798	0.0408018	-12.363	PCHAS_10_v3	1074416	1074569	154	*	4	8	0	0	TCONS_00002797
PCHAS_0520100	PCHAS_0520100	XLOC_000975:E001	XLOC_000975	E001	2.03204	0.341425	4.18881	0.0406917	1	2.5194	0.0511452	-11.3064	PCHAS_05_v3	709376	709389	14	*	3	6	0	0	TCONS_00000975
MLC-B	PCHAS_0914900	XLOC_002302:E016	XLOC_002302	E016	0.840896	0.682002	4.18067	0.0408876	1	0.0115215	2.0108	14.934	PCHAS_09_v3	586673	586736	64	*	0	0	0	2	TCONS_00002304
PCHAS_0505700	PCHAS_0505700	XLOC_000767:E001	XLOC_000767	E001	1.05112	0.252302	4.16676	0.0412245	1	0.0276071	2.03561	12.4489	PCHAS_05_v3	220878	220973	96	*	0	0	3	1	TCONS_00000767
GR	PCHAS_1024200	XLOC_002548:E003	XLOC_002548	E003	7.05765	0.0777462	4.12737	0.0421948	1	4.28807	2.88106	-1.24428	PCHAS_10_v3	914366	915712	1347	*	8	11	8	3	TCONS_00002550
PCHAS_0910900	PCHAS_0910900	XLOC_002281:E006	XLOC_002281	E006	3.06658	0.0880102	4.11805	0.042428	1	3.03286	1.1669	-2.83203	PCHAS_09_v3	449922	450008	87	*	15	2	1	0	TCONS_00002283
PCHAS_0409900	PCHAS_0409900	XLOC_000572:E002	XLOC_000572	E002	5.65628	0.115664	4.10433	0.0427736	1	2.82085	3.57268	0.728073	PCHAS_04_v3	363952	364318	367	*	5	5	11	3	TCONS_00000572
WDR92	PCHAS_1364500	XLOC_004550:E003	XLOC_004550	E003	1.45971	0.143924	4.09502	0.0430098	1	2.23011	0.99193	-2.37643	PCHAS_13_v3	2354050	2354212	163	*	3	3	1	0	TCONS_00004553
PCHAS_1326700	PCHAS_1326700	XLOC_004362:E004	XLOC_004362	E004	2.29665	0.134686	4.05772	0.0439697	1	2.64799	1.37257	-1.94584	PCHAS_13_v3	1026129	1026574	446	*	4	4	1	1	TCONS_00004365
PCHAS_0837100	PCHAS_0837100	XLOC_002009:E004	XLOC_002009	E004	2.35895	0.123251	4.02996	0.044699	1	1.60084	2.50442	1.32732	PCHAS_08_v3	1363763	1363832	70	*	3	0	5	2	TCONS_00002011
PCHAS_0807800	PCHAS_0807800	XLOC_001874:E004	XLOC_001874	E004	0.727782	0.340424	4.02905	0.0447231	1	2.17804	0.0170323	-14.0434	PCHAS_08_v3	394515	394557	43	*	3	1	0	0	TCONS_00001874
PCHAS_1362800	PCHAS_1362800	XLOC_004541:E003	XLOC_004541	E003	3.03629	0.427338	4.00498	0.045366	1	2.21962	2.61417	0.490567	PCHAS_13_v3	2289803	2289940	138	*	4	2	7	1	TCONS_00004544
PCHAS_0903700	PCHAS_0903700	XLOC_002245:E001	XLOC_002245	E001	1.89202	0.422902	4.00022	0.0454943	1	0.0245931	2.35928	13.2221	PCHAS_09_v3	196142	196172	31	*	0	0	3	3	TCONS_00002247
SEC24B	PCHAS_1003700	XLOC_002665:E001	XLOC_002665	E001	2.3388	0.151163	3.96301	0.0465104	1	2.64177	1.16485	-2.41734	PCHAS_10_v3	164409	164532	124	*	12	1	1	0	TCONS_00002667
SNRPA	PCHAS_1407300	XLOC_004616:E001	XLOC_004616	E001	9.63077	0.156233	3.95368	0.046769	1	3.93478	4.14845	0.169084	PCHAS_14_v3	292345	293620	1276	*	10	10	10	8	TCONS_00004619
PCHAS_0803000	PCHAS_0803000	XLOC_001850:E001	XLOC_001850	E001	1.66993	0.146752	3.93542	0.0472794	1	2.38758	0.948289	-2.711	PCHAS_08_v3	195549	196102	554	*	3	3	0	1	TCONS_00001850
PCHAS_1219600	PCHAS_1219600	XLOC_003696:E002	XLOC_003696	E002	17.825	0.0299888	3.92444	0.0475891	1	4.71036	5.6232	0.600085	PCHAS_12_v3	704794	704944	151	*	17	5	52	7	TCONS_00003698
PCHAS_1437900	PCHAS_1437900	XLOC_005139:E006	XLOC_005139	E006	2.46039	0.250029	3.92391	0.0476041	1	2.30983	1.97778	-0.461623	PCHAS_14_v3	1355023	1356433	1411	*	1	4	4	1	TCONS_00005142
PCHAS_1304800	PCHAS_1304800	XLOC_004252:E004	XLOC_004252	E004	6.2047	0.145249	3.92087	0.0476903	1	3.74003	2.53506	-1.19493	PCHAS_13_v3	179552	179686	135	*	13	12	5	0	TCONS_00004255
PCHAS_0114200	PCHAS_0114200	XLOC_000152:E004	XLOC_000152	E004	53.0072	0.0278472	3.91975	0.0477221	1	8.75398	7.22937	-0.771757	PCHAS_01_v3	526715	526784	70	*	122	74	46	12	TCONS_00000152
EMC1	PCHAS_1428100	XLOC_005092:E001	XLOC_005092	E001	14.7571	0.139755	3.91856	0.0477557	1	5.04525	4.88265	-0.109793	PCHAS_14_v3	1022571	1025764	3194	*	21	11	25	8	TCONS_00005095
PCHAS_0800100	PCHAS_0800100	XLOC_001612:E004	XLOC_001612	E004	6.72188	0.0396318	3.91585	0.0478328	1	3.87422	2.37981	-1.49618	PCHAS_08_v3	43206	43315	110	*	20	9	2	2	TCONS_00001612
PCHAS_0204500	PCHAS_0204500	XLOC_000267:E006	XLOC_000267	E006	2.52269	0.897923	3.91575	0.0478358	1	0.0221794	3.26516	14.507	PCHAS_02_v3	200310	200492	183	*	0	0	2	5	TCONS_00000267
PCHAS_0520000	PCHAS_0520000	XLOC_000974:E006	XLOC_000974	E006	1.67784	0.177101	3.90168	0.0482378	1	1.37742	2.04852	1.1676	PCHAS_05_v3	707246	707430	185	*	1	1	4	1	TCONS_00000974
HMGB3	PCHAS_0606300	XLOC_001031:E001	XLOC_001031	E001	49.6458	0.0431934	3.87936	0.0488832	1	7.45646	8.38667	0.472255	PCHAS_06_v3	230889	236288	5400	*	44	73	41	36	TCONS_00001031
RAB5b	PCHAS_1411000	XLOC_005009:E005	XLOC_005009	E005	6.32082	0.202836	3.87842	0.0489105	1	2.6319	4.58395	1.73607	PCHAS_14_v3	422872	422983	112	*	19	0	10	3	TCONS_00005012
PCHAS_1246800	PCHAS_1246800	XLOC_003585:E002	XLOC_003585	E002	10.6156	0.108397	3.87678	0.0489584	1	4.15607	4.33463	0.135839	PCHAS_12_v3	1703279	1703992	714	*	12	15	11	6	TCONS_00003587
XAB2	PCHAS_1452800	XLOC_005211:E005	XLOC_005211	E005	15.6431	0.3522	3.8697	0.0491653	1	6.05	3.70549	-1.63076	PCHAS_14_v3	1950684	1953023	2340	*	43	19	7	6	TCONS_00005214
PCHAS_1104200	PCHAS_1104200	XLOC_002895:E002	XLOC_002895	E002	3.24633	0.240678	3.86148	0.0494068	1	2.1076	2.71125	0.754914	PCHAS_11_v3	144874	144943	70	*	6	0	3	4	TCONS_00002897
XAB2	PCHAS_1452800	XLOC_005211:E003	XLOC_005211	E003	1.31197	0.187004	3.85925	0.0494723	1	0.891653	2.03985	2.42059	PCHAS_14_v3	1950257	1950382	126	*	0	1	3	1	TCONS_00005214
HlyIII	PCHAS_1322400	XLOC_004341:E002	XLOC_004341	E002	5.81174	0.111508	3.85672	0.0495472	1	3.28875	3.11241	-0.169892	PCHAS_13_v3	859788	860544	757	*	8	3	8	5	TCONS_00004344
PIGO	PCHAS_1431800	XLOC_004746:E001	XLOC_004746	E001	14.9443	0.0329885	3.84724	0.049828	1	5.14858	4.35103	-0.557482	PCHAS_14_v3	1160238	1162804	2567	*	19	25	8	9	TCONS_00004749
		XLOC_004893+XLOC_005249:E008	XLOC_004893+XLOC_005249	E008	1.35864	0.198777	3.84248	0.0499696	1	2.25885	0.837798	-2.90465	PCHAS_14_v3	2220382	2221605	1224	*	1	3	0	1	TCONS_00005252
