# Supplementary material for: Malaria parasites regulate intra-erythrocytic development duration via serpentine receptor 10 to coordinate with host rhythms
Source: Nat Commun. 2020 Jun 2;11:2763. doi: 10.1038/s41467-020-16593-y (PMC7265539; doi:10.1038/s41467-020-16593-y)
Supplement: Supplementary file 12 — Supplementary Data 8 [file 41467_2020_16593_MOESM12_ESM.xlsx]

## Sheet: Primers used in this study
Primers Used for RT-qPCR experiemnts
Gene_ID	Forward Primer	Reverse primer	Target
PCHAS_0109200	AGGAGCTAAATGAAGCTCGAA	TGGCATATGAGGGTTTATGTCA	PCHAS_0109200
PCHAS_0114100	GCTTGAACTTACAATCCACAATCC	GTTCTTTGGGCCATTGGGAT	PCHAS_0114100
PCHAS_0200001	GGATGGCTTCATGTTACAATTCC	TCATTAAAATCCCAGAGCTCCTTTA	PCHAS_0200001
PCHAS_0203800	ACGGAGTATCAAACGAGCAACTA	TCTCAAACAGCCCGTTCTCA	PCHAS_0203800
PCHAS_0209900	CTCTCCAGAAGGTAGACTCTTTCA	CGCATATGCCTATAGCGGTAC	PCHAS_0209900
PCHAS_0309000	TCCATCTGAGGTACAACAAGAAAC	CCATACCACTCTTTGCTTGACA	PCHAS_0309000
PCHAS_0401200	CTGAGCATGCCAGTCCTTTCA	TTGGATTGTACACACGGGCAAT	PCHAS_0401200
PCHAS_0408000	GGAAATGAAACGGGAGATGGAAC	TGGTGCAGGTGTTGCCATA	PCHAS_0408000
PCHAS_0411200	GCCATTTTAGGAGTATACCTACTACATTTA	TCCAAGGTCATATGAAAATCACCAA	PCHAS_0411200
PCHAS_0502800	GGCCATACACTTTGGTACGAATA	AGGCAGCATTCCTTGCAATA	PCHAS_0502800
PCHAS_0517500	GGCACATCTGCTGACAGTAA	CATCTTGTCCCAACTCCGTTA	PCHAS_0517500
PCHAS_0517800	GCGAAAACAGTGTGACTTCA	TTCCATTTGGCCCATGAAAC	PCHAS_0517800
PCHAS_0523300	TGTGTTTGCTGTTGGTGCTTTA	CTGCTAGTTCACGAGTTGGAGATA	PCHAS_0523300
PCHAS_0525451	AACCCTTTTGTATTTGCCTTGATAA	ACTGCTGCATTGGACTCTTTA	PCHAS_0525451
PCHAS_0604600	TGGCAAGCAACAATAATGGG	GGATAATCGGGTGGGAACTT	PCHAS_0604600
PCHAS_0621700	ACAGCACATAGACCTACATGGTAC	TGCAGTTTGCCCAACTTTCC	PCHAS_0621700
PCHAS_0624700	CTGCAACCACATCTGGCATA	GCGGCCTCCATTCTGTTTAA	PCHAS_0624700
PCHAS_0701500	CATTTGCAAGCGAGCATGT	TCTGGAAAATAATTGTGGCTTATATCTTC	PCHAS_0701500
PCHAS_0702600	TCATCAAGAGGGCTTCAGTCC	CATCAAACTCGACGGTAATTACTCC	PCHAS_0702600
PCHAS_0721000	CGATTCTCAAAGGCAAGCAACA	TAGCTGCTGCAGTTGGTTCA	PCHAS_0721000
PCHAS_0722900	GACTAGCCAAATGAGTCTGGTTAA	AACCTCATTCCCTATTCCTCCA	PCHAS_0722900
PCHAS_0726600	ACAACAGAGCAGCAAATATACGA	CAGTTCTGTGCAGTCCCATT	PCHAS_0726600
PCHAS_0803800	CCGCCATTGCATTGATGTCA	TCTACTAGTACCCAAAACTAAAGCTGAA	PCHAS_0803800
PCHAS_0805200	TCGATCATGTTCTGTTTCTTCTATG	AGACGATTGACCAGAGTAAACA	PCHAS_0805200
PCHAS_0805400	GTGATTTGGGTCTTGTTACCC	ACATCCATCAAGCTCTGGATTA	PCHAS_0805400
PCHAS_0806300	ACCAGCAAATCCAGAAGCA	GGGGATTTCCCAACTATCTTCA	PCHAS_0806300
PCHAS_0806500	GTTGCTTGGGGTGTGTGTAA	AGGGCAAACTTGTCTTGCTTTA	PCHAS_0806500
PCHAS_0806800	GCCCAGATTTGCTGTAGGAAC	TCAATTTCATCCAATATCGCTCTTCTTA	PCHAS_0806800
PCHAS_0816400	CCACCTAAGTGCAAATTTACTACC	GGCTTCCAATCTTCATCCTCA	PCHAS_0816400
PCHAS_0816700	GGAGGTGATGGCTCAAATAGTA	TCACCATCAATTGTTTTGGGTAC	PCHAS_0816700
PCHAS_0822200	CCACTTTGTCCTTCCCTTCA	CAAACTCGTCCATCAGGGTA	PCHAS_0822200
PCHAS_0828900	GCTATTGACCTTGGGATGCA	TGTTCCAAAAGGCCCAACA	PCHAS_0828900
PCHAS_0829100	ACTTCCCAAAATCCTCACAGTA	TTTTGCACAACGACAGAACA	PCHAS_0829100
PCHAS_0832900	TGGAGGTAGAACCCATGAAGA	TGTTCGAGTATCACAAGCTAGCA	PCHAS_0832900
PCHAS_0900035	CCAGATCCTAATTATAAACCCCTCAC	CTTGAAGGACATACGATTACAGTCA	PCHAS_0900035
PCHAS_0915500	ACGGACGATTTTATGCTGGAA	GTCTGCATCGTGCTTCTCTAA	PCHAS_0915500
PCHAS_0916200	TGACGACATATACTTTAGTTCTTCTAAGG	CAGTCCAACCTGTGAACTTGT	PCHAS_0916200
PCHAS_0920600	ACAAACCGATGGTTCTTAATTTCA	TCTTCCATTCCGTTCGCTAA	PCHAS_0920600
PCHAS_0927100	CAGCATCTACATTTACAGCTACTG	CAGTCCTTTCCTCGGTCATT	PCHAS_0927100
PCHAS_0937500	CGAGCAATAAAGCCCATGCA	TTGGGGTGCTTCAGGATCA	PCHAS_0937500
PCHAS_1004700	AAATGCGTTGGCAGCTGTAA	TGATAACTAGAGGACCTTGTACAC	PCHAS_1004700
PCHAS_1014600	CAATGCTCAGAAATGTGTGGAAC	GCTTCAGGAGAAACAGCTTCA	PCHAS_1014600
PCHAS_1018500	CAGAGTGAAGGCTAGAACTGACA	GCCACGCAATGGTCAATACA	PCHAS_1018500
PCHAS_1021700	TGGTGTTATCAAAACCGACGATAA	CGTCCTTGGGACTCCTAACTCA	PCHAS_1021700
PCHAS_1024000	GATGTTTGCTCCCCACAAAA	TCTTCATCAACTTGGGCATCTA	PCHAS_1024000
PCHAS_1026000	GTTCGATGCCAAGCAGGAA	TGCATATGTGCACCAACTCC	PCHAS_1026000
PCHAS_1037000	CCACTCTTAATGATGACGAAGTTCC	CCTCGCCATGGATGTTTGTTA	PCHAS_1037000
PCHAS_1040400	GGAAGCTTTTGCAGAGATAGAAAA	ACCATCGCATAATGAATCAACAC	PCHAS_1040400
PCHAS_1100600	TCATCCGATGCTTCTTCAGAAA	GTCTGGAACTGGTTCTGCTA	PCHAS_1100600
PCHAS_1108000	GAGCCATGGAAGGAGCAGAA	CCTTGTCTTTATGTGAAGGCTTACC	PCHAS_1108000
PCHAS_1117300	CCTTGGAATAGTTGTCGAGAAGA	AAGTTCCCACAGATCGAACTAAA	PCHAS_1117300
PCHAS_1122400	GGTTTTGAAACCGGAAGAGCAA	GATCGAGCAAAAGCGTCATTCA	PCHAS_1122400
PCHAS_1122900	GCAAGATGGAAATGGATTGGATCA	AGCTGGAGGGCAACTATTCC	PCHAS_1122900
PCHAS_1125100	ACATTGGGCCCAGCATGTA	CAAACATTTGCCTGTGATCCTCA	PCHAS_1125100
PCHAS_1130000	GGTTTAAATGCCGATGCAAGAA	GGGCGGGTTGATCCATATTTA	PCHAS_1130000
PCHAS_1131600	TGGACACGCGGATACAACTA	ATGGCCGACATGAGATGCTA	PCHAS_1131600
PCHAS_1142400	CAGCTTCCATGTCCACAGTAA	GGGATTGTATCTTCTTCTGAAGTCA	PCHAS_1142400
PCHAS_1143500	CGACGGCAATGGAATGTCAA	CAAGCATCAGTCCCATAACTTCC	PCHAS_1143500
PCHAS_1200900	ACGACCAGACAGATATTCTAAAAGTTAA	CCATATCCTGTTTACTATGCCATCA	PCHAS_1200900
PCHAS_1201200	ATGGGACCCCAATGGTGAAA	TGGATTGTATGCACAGCCAAC	PCHAS_1201200
PCHAS_1210500	GTTGAAGAAGCAGTTGAACTTGGTA	TCCACCTGAACCTCCATCTCTA	PCHAS_1210500
PCHAS_1215000	CGCATTCATGCCCGTGAAA	GTGGTTTCGAGATCAACCTCAAC	PCHAS_1215000
PCHAS_1223700	CCCAACATGCTTATATGAGACTAC	TGCTCTATACCCAGCACAAA	PCHAS_1223700
PCHAS_1233700	AGGTGGAATCCATATGTTGACA	ACGAGTATCTCCAGCCAAAA	PCHAS_1233700
PCHAS_1302500	AGTGTCGCAGGATATATGCA	GCTGCTTCGTTTCTTCATTTG	PCHAS_1302500
PCHAS_1304600	GACACAGACAATATTATTTATTCTCCTGA	CAAGTTCCTTGTTTTGTTGCTTC	PCHAS_1304600
PCHAS_1328600	TGCCCCTAATCATGAGGCATA	CGTCTTCAAAGTTTTCCATCATTCC	PCHAS_1328600
PCHAS_1329700	CTGCTCATGAAAGGAGTGACA	CTTCAGTTGGGGTTACTTCACA	PCHAS_1329700
PCHAS_1330600	AGCATTTGCCCGCAATGTTA	GCCATAACATCTTCTGCGGTTTTA	PCHAS_1330600
PCHAS_1338700	TCTAGCCTATTATTTGAGAAGAAATCCA	ACACCAGTATAGTTGATATCCATCC	PCHAS_1338700
PCHAS_1347900	ATGGGTCGTCTTGCCTCTTA	TTGCCTCTAAAACTGTCATAGCA	PCHAS_1347900
PCHAS_1350800	GGCGTTATATGCTTGTTGCTAAAC	ACAATAGGGGACTCGCATCC	PCHAS_1350800
PCHAS_1357300	TGTTGAAACACAAGGAGGTGAA	TCGCTTTCCTTGAGCATCC	PCHAS_1357300
PCHAS_1361500	TTCACAATTAGGAGATAGCAGACC	TGTATTGTAACTACTTACTGCAAATACAC	PCHAS_1361500
PCHAS_1400600	AGTTGGATTATCAATGGGAGGAAA	TCTCCTTTGTGATAACAGTTCCAA	PCHAS_1400600
PCHAS_1401100	CACGACGATACAATAGTTCTCAAA	GGGATCCCAAAACTCGTCTA	PCHAS_1401100
PCHAS_1417300	ATAAAGAGCAAGTAGAGCATTTATGT	CAGCACCGTCTAAAGATTTTCC	PCHAS_1417300
PCHAS_1426600	GCCAGTAGGTCGAAGACAAC	GTTTTGAGGTGTAATACCTTCTTCTCTA	PCHAS_1426600
PCHAS_1426700	TTTTGGGCCTACAGACACAC	ACTTTAGGTGGCTTGTTTGGATA	PCHAS_1426700
PCHAS_1435200	TGTCGTTGCCTTCAAATCTGTA	TGACTTGCCTTACTCTGGTATCC	PCHAS_1435200
PCHAS_1441200	GTGATTTGAGCGAAGATGTGAC	ACACATGACCAACGGTGTTA	PCHAS_1441200
PCHAS_1441800	TGCTGAAGTCAGCCGAATCC	TCGTATAGCTCCTCAGCCGTTA	PCHAS_1441800
PCHAS_1448400	GTTGGGCAGTTGATCAAGCTATA	CCGGATCATAATCATGGCCAAA	PCHAS_1448400
PCHAS_1460800	GGAACCCAATCATAAATTTACAAATGCTA	ATTTGCGGCGTCTGCATTAA	PCHAS_1460800
PCHAS_1461600	TGTTGCTGGGGATGATGCA	TTCCTGGATTCTTTGGCCTACC	PCHAS_1461600
PCHAS_1463400	GCATGTAACCGTGGAGATGAA	ACTTTGGTTAGCTAGCGATTTATTCA	PCHAS_1463400
PCHAS_1464100	TATTAGCACGTGCGGTAGCA	AACGAGCTCAGAACCGGAAA	PCHAS_1464100
Primer sequences used for sr10 knockout in P. chabaudi
PChSR10-5U.B1.F:	ggggACAAGTTTGTACAAAAAAGCAGGCTAGGCCTAGGGCCCTGCCGGAAAATTGTATAATTATTTTCG
PChSR10-5U.B2.R:	ggggACCACTTTGTACAAGAAAGCTGGGTTCTATTGATTATAATTTGGAGGAAGA
PChSR10-3U.B4.F:	ggggACAACTTTGTATAGAAAAGTTGGTAATATAATAATTTACATAATCACA
PChSR10-3U.B1r.R:	ggggACTGCTTTTTTGTACAAACTTGGGCCCTAGGCCTTACAAATGATCATTTACAACATATTC
Primer sequences used for sr10 knockout in P. yoelii
PySR10-5U.B1.F	ggggACAAGTTTGTACAAAAAAGCAGGCTAGGCCTAGGGCCCTTTCGTATTATTTAAATAAAACCAAAT
PySR10-5U.B2.R	ggggACCACTTTGTACAAGAAAGCTGGGTTCTAATGATTATAATTTGAAGGAAT
PySR10-3U.B4.F	ggggACAACTTTGTATAGAAAAGTTGTTAATGCCAAATCTTGCATAATCAAT
PySR10-3U.B1r.R	ggggACTGCTTTTTTGTACAAACTTGGGCCCTAGGCCTTTCTTATATTGGATTAAGTAATTTAT
Primers uesd to check 5' and 3' integration of drug resitant cassette in place of sr10 genomic locus
Primer Name	Sequence
F1	ATGTGTTGTTTGCTACTATTTC
R2	ACAGTTATAAATACAATCAATTGG
F2	AAGCTTAACTCATCTACAAGCATC
R1	GTTTCTACGATATTATGCGCAT
Primers internal to SR10
P. chabaudi sr10 forward	ATATGAACAATGCCGGACCCC
P. chabaudi sr10 reverse	CTCTGCTTCCCCATCTTCGTT
P. yoelii sr10 forward	CGAGGATGGGGAAATGGAGAA
P. yoelii sr10 reverse	CGACCCCAGTCATTTCAGTGTA
Primers used for validating Time-series RNA-seq data
EBA175_F	ACGCTGTACGTGTGTCTAGG
EBA175_R	TGCATAATTGGATTCTACGATCAGG
PfS16_F	CTTCGCTTTTGCAAACCTGG
PfS16_R	TGAAGGGGATCCTTTTCCAGC
MDV1_F	AGAAAGCACTCTCAAGCCTCT
MDV1_R	TCCGTTTCTTCATTAGCATTTCCG
AP2_G3_F1	TAGCTGGAGCCAGAACGGAA
AP2_G3_R1	ATTTAGCTTGTGCCTGACCAA
SUB1_F	TCATGCAACTACCCCCTCGT
SUB1_R	TCAAAGCTCCCTTCTCCTCAA
RH4_F	TTTGTACCTCCGAATTCACCA
RH4_R	AGTGTTTGTATGGAATGACAAGTT
RH2B_F	AGGGATAATGGAACTGTCGTTT
RH2B_R	TCTGTTTTCCCACCAACTAAACA
MSP6_F	AAGGGAGCAAATGGTTTAACTGG
MSP6_R	GAGCACCTCCTCCAAATTCCC
LCF_F	ACATGGAGCTTTACGGTGGA
LCF_R	CGTGTGTGTATTTTTCCTGTTTTGT
Seryl_t_lig_F1	AAGTAGCAGGTCATCGTGGTT	Used as internal control
Seryl_t_lig_R1	CAAAGTCATCAAGTTCGGCACA	Used as internal control
