# Supplementary material for: Malaria parasites regulate intra-erythrocytic development duration via serpentine receptor 10 to coordinate with host rhythms
Source: Nat Commun. 2020 Jun 2;11:2763. doi: 10.1038/s41467-020-16593-y (PMC7265539; doi:10.1038/s41467-020-16593-y)
Supplement: Supplementary file 13 — Supplementary Data 9 [file 41467_2020_16593_MOESM13_ESM.zip]

Archive with 21 entries (18 files):
- Supplementary Data 9/
- Supplementary Data 9/.DS_Store
- __MACOSX/
- __MACOSX/Supplementary Data 9/
- __MACOSX/Supplementary Data 9/._.DS_Store
- Supplementary Data 9/P. yoelii 3' integration.png
- __MACOSX/Supplementary Data 9/._P. yoelii 3' integration.png
- Supplementary Data 9/P. chabaudi_3'_integration_confirmation.ab1
- __MACOSX/Supplementary Data 9/._P. chabaudi_3'_integration_confirmation.ab1
- Supplementary Data 9/P. chabaudi 3' integration.png
- __MACOSX/Supplementary Data 9/._P. chabaudi 3' integration.png
- Supplementary Data 9/P. chabaudi_5'_integration confIrmation.ab1
- __MACOSX/Supplementary Data 9/._P. chabaudi_5'_integration confIrmation.ab1
- Supplementary Data 9/P. yoelii 5' integration confirmation.ab1
- __MACOSX/Supplementary Data 9/._P. yoelii 5' integration confirmation.ab1
- Supplementary Data 9/P. chabaudi 5' integration.png
- __MACOSX/Supplementary Data 9/._P. chabaudi 5' integration.png
- Supplementary Data 9/P. yoelii_3'_integration_confirmation.ab1
- __MACOSX/Supplementary Data 9/._P. yoelii_3'_integration_confirmation.ab1
- Supplementary Data 9/P. yoelii 5' integration.png
- __MACOSX/Supplementary Data 9/._P. yoelii 5' integration.png
