# Supplementary material for: Malaria parasites regulate intra-erythrocytic development duration via serpentine receptor 10 to coordinate with host rhythms
Source: Nat Commun. 2020 Jun 2;11:2763. doi: 10.1038/s41467-020-16593-y (PMC7265539; doi:10.1038/s41467-020-16593-y)
Supplement: Supplementary file 14 — Source Data [file 41467_2020_16593_MOESM14_ESM.xlsx]

## Sheet: Figure 1d
Rhythmic transcripts	Amplitude	Condition
PCHAS_1339900	0.247859	Matched
PCHAS_1351800	0.301381	Matched
PCHAS_0200071	0.307556	Matched
PCHAS_0413700	0.314539	Matched
PCHAS_0112000	0.329041	Matched
PCHAS_0929600	0.342474	Matched
PCHAS_1202600	0.342722	Matched
PCHAS_1430100	0.346631	Matched
PCHAS_0715100	0.348576	Matched
PCHAS_1338900	0.349189	Matched
PCHAS_0810900	0.350851	Matched
PCHAS_0711200	0.35737	Matched
PCHAS_1201000	0.362181	Matched
PCHAS_1320400	0.363701	Matched
PCHAS_1238600	0.374923	Matched
PCHAS_1117000	0.375041	Matched
PCHAS_1418100	0.377102	Matched
PCHAS_1134600	0.385477	Matched
PCHAS_0706200	0.386853	Matched
PCHAS_1419100	0.389673	Matched
PCHAS_0707600	0.394411	Matched
PCHAS_0615700	0.399048	Matched
PCHAS_1009400	0.412603	Matched
PCHAS_0418400	0.412622	Matched
PCHAS_0807900	0.412655	Matched
PCHAS_0819600	0.413742	Matched
PCHAS_0915600	0.416281	Matched
PCHAS_0620800	0.418449	Matched
PCHAS_0503700	0.425032	Matched
PCHAS_0915400	0.426539	Matched
PCHAS_1336800	0.427296	Matched
PCHAS_1442700	0.42766	Matched
PCHAS_1420100	0.428948	Matched
PCHAS_1322500	0.43265	Matched
PCHAS_1017200	0.436954	Matched
PCHAS_1013900	0.44127	Matched
PCHAS_0803700	0.443768	Matched
PCHAS_1355200	0.44411	Matched
PCHAS_0621700	0.44431	Matched
PCHAS_1334900	0.448428	Matched
PCHAS_0703400	0.453084	Matched
PCHAS_0110600	0.454369	Matched
PCHAS_1109100	0.460303	Matched
PCHAS_1452400	0.46122	Matched
PCHAS_0730500	0.462935	Matched
PCHAS_1454900	0.470077	Matched
PCHAS_0317500	0.477675	Matched
PCHAS_1343000	0.480478	Matched
PCHAS_1333900	0.481368	Matched
PCHAS_0815000	0.482408	Matched
PCHAS_1459800	0.482898	Matched
PCHAS_1235400	0.483899	Matched
PCHAS_0207600	0.485421	Matched
PCHAS_0521100	0.491054	Matched
PCHAS_1455600	0.492122	Matched
PCHAS_0412700	0.493602	Matched
PCHAS_1026700	0.493697	Matched
PCHAS_1421500	0.494517	Matched
PCHAS_1027500	0.499606	Matched
PCHAS_1402900	0.500947	Matched
PCHAS_1007400	0.501065	Matched
PCHAS_0816400	0.503503	Matched
PCHAS_1356500	0.50417	Matched
PCHAS_0806700	0.506666	Matched
PCHAS_1105400	0.507846	Matched
PCHAS_0605900	0.509088	Matched
PCHAS_0406200	0.509129	Matched
PCHAS_0805200	0.512358	Matched
PCHAS_1342900	0.515	Matched
PCHAS_1202900	0.515981	Matched
PCHAS_1037900	0.518867	Matched
PCHAS_0316500	0.520118	Matched
PCHAS_1221000	0.520335	Matched
PCHAS_1364900	0.521561	Matched
PCHAS_1009000	0.522764	Matched
PCHAS_1338600	0.525694	Matched
PCHAS_1403000	0.525744	Matched
PCHAS_1036700	0.526017	Matched
PCHAS_1409300	0.529666	Matched
PCHAS_1453600	0.530725	Matched
PCHAS_0707900	0.534356	Matched
PCHAS_1203100	0.535657	Matched
PCHAS_0416400	0.538867	Matched
PCHAS_0418200	0.539197	Matched
PCHAS_1421800	0.541162	Matched
PCHAS_1226200	0.54514	Matched
PCHAS_0616500	0.54575	Matched
PCHAS_1425400	0.546711	Matched
PCHAS_1228000	0.549671	Matched
PCHAS_1231600	0.549781	Matched
PCHAS_0805400	0.549829	Matched
PCHAS_1408000	0.549967	Matched
PCHAS_1218900	0.553668	Matched
PCHAS_0112400	0.554835	Matched
PCHAS_1239900	0.555104	Matched
PCHAS_1453000	0.555643	Matched
PCHAS_0611100	0.561941	Matched
PCHAS_1417300	0.564006	Matched
PCHAS_0603300	0.566577	Matched
PCHAS_1335800	0.566599	Matched
PCHAS_0210300	0.573247	Matched
PCHAS_1102300	0.577581	Matched
PCHAS_1018700	0.578267	Matched
PCHAS_1422000	0.580053	Matched
PCHAS_1312100	0.582259	Matched
PCHAS_0809200	0.583147	Matched
PCHAS_1412300	0.584505	Matched
PCHAS_1327000	0.585737	Matched
PCHAS_0106000	0.585983	Matched
PCHAS_1416000	0.589245	Matched
PCHAS_1425600	0.589711	Matched
PCHAS_0813700	0.593935	Matched
PCHAS_1434900	0.59452	Matched
PCHAS_1437700	0.598213	Matched
PCHAS_0304200	0.600146	Matched
PCHAS_0803900	0.603772	Matched
PCHAS_1439100	0.604124	Matched
PCHAS_1012600	0.608877	Matched
PCHAS_1021200	0.608907	Matched
PCHAS_1004600	0.609302	Matched
PCHAS_0814300	0.610266	Matched
PCHAS_0510400	0.610437	Matched
PCHAS_1223400	0.611894	Matched
PCHAS_0718500	0.616766	Matched
PCHAS_1001400	0.617471	Matched
PCHAS_1023700	0.617953	Matched
PCHAS_0313300	0.620682	Matched
PCHAS_0407400	0.621279	Matched
PCHAS_1238300	0.624612	Matched
PCHAS_0914500	0.628149	Matched
PCHAS_1318400	0.628441	Matched
PCHAS_0719400	0.629585	Matched
PCHAS_1019500	0.635043	Matched
PCHAS_1036900	0.635307	Matched
PCHAS_1368100	0.636768	Matched
PCHAS_1234000	0.638239	Matched
PCHAS_1450000	0.642571	Matched
PCHAS_0209400	0.643407	Matched
PCHAS_0613800	0.643642	Matched
PCHAS_1428100	0.647825	Matched
PCHAS_1030100	0.647848	Matched
PCHAS_1329800	0.65014	Matched
PCHAS_1239500	0.65018	Matched
PCHAS_0406400	0.650273	Matched
PCHAS_0814900	0.650834	Matched
PCHAS_1405700	0.65282	Matched
PCHAS_1348500	0.653841	Matched
PCHAS_1220300	0.654076	Matched
PCHAS_0712600	0.654102	Matched
PCHAS_1356600	0.655338	Matched
PCHAS_1466600	0.656018	Matched
PCHAS_0837000	0.65604	Matched
PCHAS_1426400	0.656619	Matched
PCHAS_1136500	0.657071	Matched
PCHAS_1016800	0.658231	Matched
PCHAS_0837651	0.65899	Matched
PCHAS_0209700	0.659272	Matched
PCHAS_1203200	0.659321	Matched
PCHAS_1427200	0.659752	Matched
PCHAS_1361800	0.660765	Matched
PCHAS_1467150	0.661008	Matched
PCHAS_1244400	0.662868	Matched
PCHAS_1103700	0.662953	Matched
PCHAS_0209300	0.663515	Matched
PCHAS_1216500	0.664448	Matched
PCHAS_1319600	0.665905	Matched
PCHAS_0311900	0.66622	Matched
PCHAS_1458100	0.669239	Matched
PCHAS_1351200	0.669387	Matched
PCHAS_0309400	0.670215	Matched
PCHAS_1321000	0.673805	Matched
PCHAS_1350800	0.675254	Matched
PCHAS_0909200	0.67696	Matched
PCHAS_0617100	0.677603	Matched
PCHAS_0901200	0.680174	Matched
PCHAS_0729400	0.680396	Matched
PCHAS_1350100	0.681412	Matched
PCHAS_0310700	0.682794	Matched
PCHAS_1017300	0.683622	Matched
PCHAS_0515900	0.684925	Matched
PCHAS_0503900	0.685127	Matched
PCHAS_1018400	0.685321	Matched
PCHAS_1144100	0.686351	Matched
PCHAS_0402500	0.687596	Matched
PCHAS_0901000	0.688272	Matched
PCHAS_1103300	0.691734	Matched
PCHAS_0901800	0.694449	Matched
PCHAS_0621600	0.697816	Matched
PCHAS_0907700	0.69793	Matched
PCHAS_0723300	0.701045	Matched
PCHAS_0716800	0.702669	Matched
PCHAS_0107900	0.703723	Matched
PCHAS_1408800	0.705248	Matched
PCHAS_1016400	0.708423	Matched
PCHAS_1012200	0.708651	Matched
PCHAS_1365700	0.708759	Matched
PCHAS_1321700	0.71087	Matched
PCHAS_1460400	0.713714	Matched
PCHAS_0618500	0.714128	Matched
PCHAS_0109700	0.714358	Matched
PCHAS_0620200	0.714772	Matched
PCHAS_0719900	0.715596	Matched
PCHAS_1205100	0.715712	Matched
PCHAS_1239600	0.716231	Matched
PCHAS_1132000	0.717781	Matched
PCHAS_1114300	0.71887	Matched
PCHAS_1342000	0.718892	Matched
PCHAS_1462400	0.719951	Matched
PCHAS_1311000	0.721109	Matched
PCHAS_0813100	0.721889	Matched
PCHAS_0810300	0.722033	Matched
PCHAS_1456400	0.723838	Matched
PCHAS_0201200	0.724645	Matched
PCHAS_1415800	0.725024	Matched
PCHAS_1041000	0.725796	Matched
PCHAS_0919600	0.726137	Matched
PCHAS_0203500	0.726528	Matched
PCHAS_0923300	0.727807	Matched
PCHAS_1344600	0.728377	Matched
PCHAS_1119700	0.728762	Matched
PCHAS_0403700	0.730635	Matched
PCHAS_1365800	0.732038	Matched
PCHAS_0611800	0.734442	Matched
PCHAS_1450900	0.734875	Matched
PCHAS_1007500	0.735091	Matched
PCHAS_1223500	0.735999	Matched
PCHAS_1126900	0.737466	Matched
PCHAS_0308000	0.737507	Matched
PCHAS_0317200	0.737751	Matched
PCHAS_1310400	0.738249	Matched
PCHAS_1023400	0.738635	Matched
PCHAS_1432400	0.739085	Matched
PCHAS_1354900	0.739549	Matched
PCHAS_1429900	0.739898	Matched
PCHAS_0719800	0.740362	Matched
PCHAS_1214600	0.741645	Matched
PCHAS_1102400	0.741808	Matched
PCHAS_0702800	0.743069	Matched
PCHAS_0920100	0.743169	Matched
PCHAS_0731350	0.744257	Matched
PCHAS_1410300	0.747895	Matched
PCHAS_0610700	0.74958	Matched
PCHAS_1124400	0.750201	Matched
PCHAS_1414600	0.750304	Matched
PCHAS_1012100	0.752932	Matched
PCHAS_0623600	0.753317	Matched
PCHAS_1440700	0.753911	Matched
PCHAS_0811400	0.754258	Matched
PCHAS_1029300	0.754784	Matched
PCHAS_0834400	0.755138	Matched
PCHAS_0602900	0.756093	Matched
PCHAS_1119500	0.756264	Matched
PCHAS_0900400	0.76044	Matched
PCHAS_0619100	0.761917	Matched
PCHAS_1458600	0.761974	Matched
PCHAS_1450100	0.76346	Matched
PCHAS_1304200	0.765782	Matched
PCHAS_1445800	0.766391	Matched
PCHAS_0716700	0.766789	Matched
PCHAS_0927400	0.766964	Matched
PCHAS_1355600	0.767244	Matched
PCHAS_0933900	0.767345	Matched
PCHAS_1426100	0.769067	Matched
PCHAS_1013100	0.769215	Matched
PCHAS_0201900	0.771366	Matched
PCHAS_1358600	0.771891	Matched
PCHAS_1220500	0.772054	Matched
PCHAS_1244900	0.772245	Matched
PCHAS_1031700	0.772688	Matched
PCHAS_0304700	0.773651	Matched
PCHAS_1241900	0.773782	Matched
PCHAS_1245000	0.775453	Matched
PCHAS_1423700	0.777509	Matched
PCHAS_1463100	0.778366	Matched
PCHAS_1025800	0.781215	Matched
PCHAS_1445400	0.78172	Matched
PCHAS_0210100	0.781775	Matched
PCHAS_0413000	0.781868	Matched
PCHAS_1309600	0.785772	Matched
PCHAS_1324900	0.786015	Matched
PCHAS_1365900	0.786599	Matched
PCHAS_1239100	0.787896	Matched
PCHAS_0109100	0.788877	Matched
PCHAS_0402400	0.79031	Matched
PCHAS_1132500	0.790461	Matched
PCHAS_1424500	0.794383	Matched
PCHAS_0821300	0.797626	Matched
PCHAS_1446900	0.799537	Matched
PCHAS_1429800	0.80015	Matched
PCHAS_0719100	0.800301	Matched
PCHAS_1211700	0.802138	Matched
PCHAS_0106200	0.802253	Matched
PCHAS_0935200	0.802281	Matched
PCHAS_1111800	0.804588	Matched
PCHAS_0824000	0.806501	Matched
PCHAS_1370400	0.808751	Matched
PCHAS_1009200	0.810625	Matched
PCHAS_1144800	0.812097	Matched
PCHAS_1129200	0.813445	Matched
PCHAS_0936500	0.815901	Matched
PCHAS_0318000	0.816691	Matched
PCHAS_1403900	0.817664	Matched
PCHAS_1108300	0.817713	Matched
PCHAS_0826300	0.819822	Matched
PCHAS_1033000	0.819883	Matched
PCHAS_1328900	0.82012	Matched
PCHAS_0915800	0.820188	Matched
PCHAS_0702700	0.82114	Matched
PCHAS_0502300	0.821732	Matched
PCHAS_1116200	0.822589	Matched
PCHAS_1333200	0.823328	Matched
PCHAS_1205800	0.823589	Matched
PCHAS_1409400	0.823667	Matched
PCHAS_1365300	0.823691	Matched
PCHAS_1454600	0.829905	Matched
PCHAS_0805300	0.83398	Matched
PCHAS_1326300	0.835912	Matched
PCHAS_0814200	0.837755	Matched
PCHAS_1449000	0.838857	Matched
PCHAS_0816000	0.83947	Matched
PCHAS_1145100	0.840669	Matched
PCHAS_1202800	0.84129	Matched
PCHAS_0909300	0.841489	Matched
PCHAS_0904700	0.841672	Matched
PCHAS_0102300	0.842138	Matched
PCHAS_0910400	0.842394	Matched
PCHAS_1009100	0.842474	Matched
PCHAS_1040100	0.84301	Matched
PCHAS_1111100	0.84338	Matched
PCHAS_1305500	0.843653	Matched
PCHAS_1133800	0.843801	Matched
PCHAS_1008100	0.844065	Matched
PCHAS_1108900	0.844618	Matched
PCHAS_1413700	0.84599	Matched
PCHAS_1236400	0.846631	Matched
PCHAS_0205400	0.847537	Matched
PCHAS_0920900	0.848469	Matched
PCHAS_1337900	0.849736	Matched
PCHAS_1016100	0.849791	Matched
PCHAS_0804700	0.850044	Matched
PCHAS_0204800	0.85232	Matched
PCHAS_1036400	0.852737	Matched
PCHAS_1236600	0.853433	Matched
PCHAS_1205600	0.853813	Matched
PCHAS_1439400	0.854925	Matched
PCHAS_1010000	0.856291	Matched
PCHAS_0212100	0.857656	Matched
PCHAS_0417900	0.857814	Matched
PCHAS_1443500	0.858707	Matched
PCHAS_1220000	0.859282	Matched
PCHAS_1022100	0.861742	Matched
PCHAS_1039000	0.862172	Matched
PCHAS_1360100	0.864359	Matched
PCHAS_0817200	0.865255	Matched
PCHAS_0704300	0.869203	Matched
PCHAS_1305400	0.870198	Matched
PCHAS_0930000	0.870856	Matched
PCHAS_0905600	0.874032	Matched
PCHAS_1121400	0.874143	Matched
PCHAS_0307600	0.874274	Matched
PCHAS_0831800	0.875178	Matched
PCHAS_1352400	0.875455	Matched
PCHAS_0312200	0.875554	Matched
PCHAS_1435200	0.875734	Matched
PCHAS_0802000	0.876485	Matched
PCHAS_1034900	0.876521	Matched
PCHAS_1034300	0.877719	Matched
PCHAS_1440200	0.879346	Matched
PCHAS_1012700	0.879774	Matched
PCHAS_1015800	0.881859	Matched
PCHAS_0410200	0.882279	Matched
PCHAS_1207700	0.883883	Matched
PCHAS_1218500	0.88483	Matched
PCHAS_0725200	0.887779	Matched
PCHAS_1443900	0.890011	Matched
PCHAS_1214300	0.890477	Matched
PCHAS_1010700	0.890955	Matched
PCHAS_1347600	0.890973	Matched
PCHAS_0307500	0.893162	Matched
PCHAS_0505800	0.897432	Matched
PCHAS_0415700	0.899571	Matched
PCHAS_1461000	0.901647	Matched
PCHAS_0405500	0.902053	Matched
PCHAS_1423100	0.903826	Matched
PCHAS_0926600	0.904592	Matched
PCHAS_0814400	0.907561	Matched
PCHAS_1445900	0.908885	Matched
PCHAS_0904000	0.911895	Matched
PCHAS_1246100	0.912768	Matched
PCHAS_1120200	0.913343	Matched
PCHAS_0312300	0.915612	Matched
PCHAS_1337700	0.915848	Matched
PCHAS_0402700	0.916436	Matched
PCHAS_0509800	0.917128	Matched
PCHAS_0102000	0.917301	Matched
PCHAS_0408900	0.920228	Matched
PCHAS_1202000	0.921287	Matched
PCHAS_1006900	0.923289	Matched
PCHAS_1307000	0.924276	Matched
PCHAS_0831100	0.924491	Matched
PCHAS_1361600	0.925912	Matched
PCHAS_0208400	0.926983	Matched
PCHAS_0309600	0.927534	Matched
PCHAS_0729200	0.928675	Matched
PCHAS_1414100	0.928695	Matched
PCHAS_0107500	0.92906	Matched
PCHAS_1105600	0.92998	Matched
PCHAS_0813500	0.930129	Matched
PCHAS_0924600	0.933189	Matched
PCHAS_1352500	0.934594	Matched
PCHAS_0304600	0.934819	Matched
PCHAS_0829300	0.934844	Matched
PCHAS_1214700	0.937293	Matched
PCHAS_0412600	0.937877	Matched
PCHAS_1133000	0.938185	Matched
PCHAS_1464500	0.941089	Matched
PCHAS_0513900	0.942953	Matched
PCHAS_0617300	0.943314	Matched
PCHAS_0104400	0.944241	Matched
PCHAS_0935700	0.944754	Matched
PCHAS_1312200	0.945108	Matched
PCHAS_0706900	0.945448	Matched
PCHAS_1312500	0.946528	Matched
PCHAS_1112100	0.946796	Matched
PCHAS_0835100	0.946824	Matched
PCHAS_1034400	0.947042	Matched
PCHAS_0410100	0.948204	Matched
PCHAS_1104700	0.948707	Matched
PCHAS_0823700	0.949589	Matched
PCHAS_0407000	0.950225	Matched
PCHAS_0207100	0.950689	Matched
PCHAS_1208800	0.951062	Matched
PCHAS_1214400	0.951129	Matched
PCHAS_1306800	0.952799	Matched
PCHAS_1106300	0.952891	Matched
PCHAS_1030500	0.95398	Matched
PCHAS_0907200	0.954332	Matched
PCHAS_0627400	0.95555	Matched
PCHAS_1428800	0.955743	Matched
PCHAS_1127800	0.957576	Matched
PCHAS_0803100	0.958127	Matched
PCHAS_0726800	0.958398	Matched
PCHAS_1016500	0.962358	Matched
PCHAS_0920400	0.966489	Matched
PCHAS_1031900	0.971167	Matched
PCHAS_0624500	0.971897	Matched
PCHAS_0611700	0.971997	Matched
PCHAS_1306200	0.973939	Matched
PCHAS_0211800	0.974531	Matched
PCHAS_1367100	0.974703	Matched
PCHAS_1242600	0.976312	Matched
PCHAS_1113200	0.979537	Matched
PCHAS_1447400	0.981197	Matched
PCHAS_1464000	0.983311	Matched
PCHAS_1036500	0.984113	Matched
PCHAS_1427300	0.984939	Matched
PCHAS_1410200	0.985283	Matched
PCHAS_1405000	0.986431	Matched
PCHAS_1038400	0.987056	Matched
PCHAS_1353100	0.988636	Matched
PCHAS_0802200	0.98907	Matched
PCHAS_0920000	0.989424	Matched
PCHAS_1014800	0.989796	Matched
PCHAS_1034800	0.990708	Matched
PCHAS_1109600	0.990917	Matched
PCHAS_0715000	0.990949	Matched
PCHAS_0720600	0.992657	Matched
PCHAS_0730900	0.993438	Matched
PCHAS_0516900	0.993629	Matched
PCHAS_0521600	0.994852	Matched
PCHAS_0809300	0.994924	Matched
PCHAS_0211900	0.995568	Matched
PCHAS_1313800	0.996149	Matched
PCHAS_1404100	0.99649	Matched
PCHAS_0915300	0.998935	Matched
PCHAS_1363800	1.00096	Matched
PCHAS_0903700	1.00216	Matched
PCHAS_1348200	1.00217	Matched
PCHAS_0509200	1.00371	Matched
PCHAS_0518300	1.00422	Matched
PCHAS_1101700	1.00428	Matched
PCHAS_1143000	1.00501	Matched
PCHAS_1008200	1.00584	Matched
PCHAS_1030000	1.00596	Matched
PCHAS_1203900	1.0072	Matched
PCHAS_0615900	1.00857	Matched
PCHAS_0619000	1.0093	Matched
PCHAS_0620500	1.0098	Matched
PCHAS_0819200	1.01026	Matched
PCHAS_1231000	1.01197	Matched
PCHAS_1012000	1.01338	Matched
PCHAS_0707800	1.01356	Matched
PCHAS_1015100	1.01439	Matched
PCHAS_0812800	1.01461	Matched
PCHAS_1424000	1.01481	Matched
PCHAS_1021400	1.01799	Matched
PCHAS_1419600	1.018	Matched
PCHAS_1409900	1.01955	Matched
PCHAS_0516200	1.0197	Matched
PCHAS_1434800	1.01982	Matched
PCHAS_1140700	1.02295	Matched
PCHAS_1028000	1.02301	Matched
PCHAS_0108000	1.02357	Matched
PCHAS_0713300	1.02397	Matched
PCHAS_1420000	1.02551	Matched
PCHAS_1223900	1.02662	Matched
PCHAS_1122500	1.02667	Matched
PCHAS_0715800	1.02723	Matched
PCHAS_1230700	1.02941	Matched
PCHAS_0417100	1.03335	Matched
PCHAS_0304800	1.03428	Matched
PCHAS_0703000	1.03479	Matched
PCHAS_1229200	1.03593	Matched
PCHAS_1448600	1.03751	Matched
PCHAS_0934300	1.04048	Matched
PCHAS_1231700	1.04054	Matched
PCHAS_1442600	1.04134	Matched
PCHAS_1123400	1.04606	Matched
PCHAS_1334800	1.0478	Matched
PCHAS_0304100	1.0495	Matched
PCHAS_1344900	1.05057	Matched
PCHAS_0929200	1.0506	Matched
PCHAS_0723900	1.05154	Matched
PCHAS_0811900	1.05241	Matched
PCHAS_1364600	1.05402	Matched
PCHAS_1125200	1.05605	Matched
PCHAS_1015600	1.05733	Matched
PCHAS_0909000	1.05899	Matched
PCHAS_0925100	1.06033	Matched
PCHAS_0111800	1.06109	Matched
PCHAS_1357200	1.06178	Matched
PCHAS_1424100	1.063	Matched
PCHAS_1206100	1.06319	Matched
PCHAS_0726200	1.06349	Matched
PCHAS_1352200	1.06405	Matched
PCHAS_1227700	1.06447	Matched
PCHAS_1368900	1.06518	Matched
PCHAS_1415500	1.06645	Matched
PCHAS_1456300	1.06684	Matched
PCHAS_0823400	1.06694	Matched
PCHAS_0410400	1.06716	Matched
PCHAS_1427900	1.0673	Matched
PCHAS_1359300	1.06769	Matched
PCHAS_0411100	1.06873	Matched
PCHAS_1327800	1.06927	Matched
PCHAS_1324700	1.06978	Matched
PCHAS_0818200	1.0708	Matched
PCHAS_0803600	1.07095	Matched
PCHAS_1147100	1.07283	Matched
PCHAS_0102700	1.07516	Matched
PCHAS_0605200	1.0759	Matched
PCHAS_0932700	1.07621	Matched
PCHAS_1366800	1.07632	Matched
PCHAS_1459600	1.07649	Matched
PCHAS_0500800	1.07782	Matched
PCHAS_0931700	1.08337	Matched
PCHAS_1133300	1.08502	Matched
PCHAS_0509500	1.08525	Matched
PCHAS_0502200	1.08545	Matched
PCHAS_1142800	1.08804	Matched
PCHAS_1107600	1.08865	Matched
PCHAS_0911100	1.08947	Matched
PCHAS_0812700	1.09303	Matched
PCHAS_1244500	1.09452	Matched
PCHAS_0520200	1.0946	Matched
PCHAS_1025300	1.09466	Matched
PCHAS_1335200	1.09494	Matched
PCHAS_1313200	1.09503	Matched
PCHAS_0718600	1.09536	Matched
PCHAS_0716100	1.09565	Matched
PCHAS_0914700	1.09603	Matched
PCHAS_1211600	1.09864	Matched
PCHAS_1327900	1.09876	Matched
PCHAS_1404800	1.09995	Matched
PCHAS_0724700	1.10048	Matched
PCHAS_1367800	1.10062	Matched
PCHAS_1232500	1.10134	Matched
PCHAS_1341500	1.10201	Matched
PCHAS_0513300	1.10559	Matched
PCHAS_1211900	1.10559	Matched
PCHAS_1439000	1.10584	Matched
PCHAS_1221600	1.1096	Matched
PCHAS_1401850	1.11076	Matched
PCHAS_1201100	1.11178	Matched
PCHAS_0106400	1.1123	Matched
PCHAS_0928200	1.11251	Matched
PCHAS_0801200	1.11499	Matched
PCHAS_1343700	1.11528	Matched
PCHAS_0503000	1.1161	Matched
PCHAS_1355500	1.11641	Matched
PCHAS_1237500	1.11689	Matched
PCHAS_0622900	1.11746	Matched
PCHAS_1128900	1.11783	Matched
PCHAS_0509000	1.11816	Matched
PCHAS_0722000	1.11909	Matched
PCHAS_0210800	1.12121	Matched
PCHAS_0829800	1.12139	Matched
PCHAS_1315100	1.12141	Matched
PCHAS_1019900	1.1216	Matched
PCHAS_0522000	1.1222	Matched
PCHAS_1358300	1.12236	Matched
PCHAS_1029700	1.12389	Matched
PCHAS_0317900	1.12461	Matched
PCHAS_0805500	1.12669	Matched
PCHAS_1013200	1.12894	Matched
PCHAS_1130300	1.13152	Matched
PCHAS_0906200	1.13217	Matched
PCHAS_1442900	1.13518	Matched
PCHAS_1435900	1.13572	Matched
PCHAS_0904200	1.13883	Matched
PCHAS_1236100	1.14007	Matched
PCHAS_1204500	1.14234	Matched
PCHAS_1311400	1.14516	Matched
PCHAS_0504300	1.1483	Matched
PCHAS_0609200	1.14969	Matched
PCHAS_1033800	1.15289	Matched
PCHAS_1406800	1.15521	Matched
PCHAS_1401000	1.15668	Matched
PCHAS_1037100	1.15762	Matched
PCHAS_1121300	1.16083	Matched
PCHAS_1241600	1.16137	Matched
PCHAS_0503200	1.16206	Matched
PCHAS_1207300	1.16247	Matched
PCHAS_0511300	1.16488	Matched
PCHAS_0614700	1.16508	Matched
PCHAS_1204800	1.16734	Matched
PCHAS_0308700	1.16749	Matched
PCHAS_0821400	1.16905	Matched
PCHAS_1037300	1.17034	Matched
PCHAS_1370000	1.17053	Matched
PCHAS_1304800	1.17166	Matched
PCHAS_1442000	1.18016	Matched
PCHAS_1034200	1.18267	Matched
PCHAS_1445600	1.18612	Matched
PCHAS_1441900	1.18774	Matched
PCHAS_1461300	1.18961	Matched
PCHAS_0912900	1.19	Matched
PCHAS_0800025	1.19314	Matched
PCHAS_1310200	1.19321	Matched
PCHAS_1407500	1.19389	Matched
PCHAS_1240400	1.19803	Matched
PCHAS_1112700	1.20119	Matched
PCHAS_0512200	1.20246	Matched
PCHAS_0414900	1.204	Matched
PCHAS_0725000	1.20613	Matched
PCHAS_0204000	1.20633	Matched
PCHAS_0818000	1.20949	Matched
PCHAS_0518400	1.21247	Matched
PCHAS_0823600	1.21588	Matched
PCHAS_1041200	1.21685	Matched
PCHAS_1369400	1.21897	Matched
PCHAS_0833400	1.22051	Matched
PCHAS_0206900	1.22306	Matched
PCHAS_0102800	1.22454	Matched
PCHAS_1329600	1.22673	Matched
PCHAS_0810100	1.22738	Matched
PCHAS_0904100	1.22928	Matched
PCHAS_0903900	1.23482	Matched
PCHAS_1247600	1.23553	Matched
PCHAS_1352100	1.23576	Matched
PCHAS_0927900	1.24312	Matched
PCHAS_1140600	1.24541	Matched
PCHAS_1450600	1.24905	Matched
PCHAS_0513200	1.25003	Matched
PCHAS_1440400	1.25214	Matched
PCHAS_1338800	1.25282	Matched
PCHAS_0915200	1.2551	Matched
PCHAS_0505300	1.25683	Matched
PCHAS_0623200	1.2605	Matched
PCHAS_0925400	1.26235	Matched
PCHAS_1231500	1.26418	Matched
PCHAS_1146100	1.26605	Matched
PCHAS_1431900	1.26962	Matched
PCHAS_0807800	1.27055	Matched
PCHAS_1350600	1.27172	Matched
PCHAS_0810400	1.27282	Matched
PCHAS_1215900	1.27325	Matched
PCHAS_1236200	1.27564	Matched
PCHAS_0928700	1.27591	Matched
PCHAS_0520000	1.27736	Matched
PCHAS_1404500	1.27811	Matched
PCHAS_1205900	1.27928	Matched
PCHAS_0503400	1.27959	Matched
PCHAS_1108600	1.28238	Matched
PCHAS_1401700	1.28303	Matched
PCHAS_1000900	1.28386	Matched
PCHAS_1016000	1.28771	Matched
PCHAS_0730300	1.28815	Matched
PCHAS_0937700	1.29233	Matched
PCHAS_1446800	1.29259	Matched
PCHAS_0905900	1.29288	Matched
PCHAS_1350400	1.29483	Matched
PCHAS_1139200	1.29774	Matched
PCHAS_1025200	1.29981	Matched
PCHAS_1344700	1.30011	Matched
PCHAS_1041300	1.30248	Matched
PCHAS_0821800	1.30681	Matched
PCHAS_0513500	1.30921	Matched
PCHAS_0504200	1.30955	Matched
PCHAS_1354800	1.31113	Matched
PCHAS_1145800	1.31141	Matched
PCHAS_1406700	1.31322	Matched
PCHAS_0601900	1.31767	Matched
PCHAS_1324500	1.31839	Matched
PCHAS_0926100	1.32212	Matched
PCHAS_1238100	1.32359	Matched
PCHAS_1442400	1.32497	Matched
PCHAS_0816600	1.33054	Matched
PCHAS_1427400	1.33962	Matched
PCHAS_0408400	1.34282	Matched
PCHAS_0107100	1.34596	Matched
PCHAS_1113400	1.34723	Matched
PCHAS_1104600	1.35069	Matched
PCHAS_1111700	1.35378	Matched
PCHAS_0800045	1.35441	Matched
PCHAS_1307500	1.35946	Matched
PCHAS_1247100	1.35992	Matched
PCHAS_1437800	1.36007	Matched
PCHAS_0937900	1.36034	Matched
PCHAS_1146900	1.36171	Matched
PCHAS_1009300	1.36205	Matched
PCHAS_0714400	1.36352	Matched
PCHAS_0113400	1.3651	Matched
PCHAS_1119800	1.3661	Matched
PCHAS_0704500	1.36632	Matched
PCHAS_0804000	1.37067	Matched
PCHAS_0400700	1.37543	Matched
PCHAS_0512600	1.37625	Matched
PCHAS_0507700	1.37959	Matched
PCHAS_1343800	1.38511	Matched
PCHAS_1240100	1.39038	Matched
PCHAS_1003900	1.39105	Matched
PCHAS_0814600	1.39365	Matched
PCHAS_1454500	1.40117	Matched
PCHAS_1331100	1.41738	Matched
PCHAS_1224500	1.4196	Matched
PCHAS_0925500	1.42287	Matched
PCHAS_1447100	1.42385	Matched
PCHAS_1446400	1.42414	Matched
PCHAS_0818400	1.42546	Matched
PCHAS_1409100	1.42566	Matched
PCHAS_1226800	1.42769	Matched
PCHAS_1112600	1.43894	Matched
PCHAS_0912800	1.43992	Matched
PCHAS_1440500	1.44008	Matched
PCHAS_1205300	1.4403	Matched
PCHAS_1310500	1.44136	Matched
PCHAS_1459300	1.44387	Matched
PCHAS_1122600	1.44395	Matched
PCHAS_1124700	1.44395	Matched
PCHAS_1340500	1.44471	Matched
PCHAS_0825000	1.44613	Matched
PCHAS_1459500	1.45094	Matched
PCHAS_0808000	1.45124	Matched
PCHAS_0922600	1.45156	Matched
PCHAS_1356900	1.4519	Matched
PCHAS_0410700	1.4522	Matched
PCHAS_0600100	1.45274	Matched
PCHAS_1243400	1.4542	Matched
PCHAS_1244600	1.45482	Matched
PCHAS_0937000	1.45901	Matched
PCHAS_1028600	1.46211	Matched
PCHAS_1004900	1.46448	Matched
PCHAS_1353000	1.46484	Matched
PCHAS_1463300	1.46487	Matched
PCHAS_1001300	1.46615	Matched
PCHAS_1467550	1.46827	Matched
PCHAS_0517300	1.46957	Matched
PCHAS_1011800	1.47875	Matched
PCHAS_0626300	1.47965	Matched
PCHAS_1006300	1.4832	Matched
PCHAS_1439300	1.48345	Matched
PCHAS_1464200	1.48482	Matched
PCHAS_1123700	1.48495	Matched
PCHAS_0908800	1.48742	Matched
PCHAS_0709400	1.49206	Matched
PCHAS_1242800	1.49328	Matched
PCHAS_1365400	1.4962	Matched
PCHAS_1018200	1.49663	Matched
PCHAS_0926700	1.50013	Matched
PCHAS_1215400	1.50364	Matched
PCHAS_0201400	1.50472	Matched
PCHAS_1452600	1.50572	Matched
PCHAS_1362000	1.51034	Matched
PCHAS_0205300	1.51061	Matched
PCHAS_0807200	1.51328	Matched
PCHAS_1133700	1.51839	Matched
PCHAS_1346800	1.51876	Matched
PCHAS_1023800	1.52096	Matched
PCHAS_0107000	1.52247	Matched
PCHAS_0723600	1.52254	Matched
PCHAS_1303100	1.52652	Matched
PCHAS_1426200	1.53012	Matched
PCHAS_1147500	1.53017	Matched
PCHAS_0301000	1.53052	Matched
PCHAS_0500300	1.5335	Matched
PCHAS_0930400	1.53623	Matched
PCHAS_1316100	1.53631	Matched
PCHAS_0500900	1.53988	Matched
PCHAS_0705700	1.54002	Matched
PCHAS_1462200	1.54567	Matched
PCHAS_0810000	1.547	Matched
PCHAS_1017500	1.54885	Matched
PCHAS_1311600	1.54897	Matched
PCHAS_1235000	1.55223	Matched
PCHAS_0921200	1.55266	Matched
PCHAS_1464300	1.55536	Matched
PCHAS_1414500	1.56401	Matched
PCHAS_1356000	1.56404	Matched
PCHAS_1146800	1.56566	Matched
PCHAS_1413900	1.5658	Matched
PCHAS_1310700	1.5684	Matched
PCHAS_1003000	1.56885	Matched
PCHAS_1441600	1.56972	Matched
PCHAS_0415900	1.57172	Matched
PCHAS_0904600	1.57179	Matched
PCHAS_0918900	1.57229	Matched
PCHAS_1330550	1.57336	Matched
PCHAS_1233300	1.57566	Matched
PCHAS_0513700	1.57641	Matched
PCHAS_0918500	1.58099	Matched
PCHAS_0200005	1.58397	Matched
PCHAS_0920300	1.58497	Matched
PCHAS_0821600	1.58782	Matched
PCHAS_1302600	1.58843	Matched
PCHAS_1453900	1.59105	Matched
PCHAS_0417400	1.59341	Matched
PCHAS_1014100	1.5936	Matched
PCHAS_1302050	1.6058	Matched
PCHAS_0601200	1.60679	Matched
PCHAS_0935600	1.60783	Matched
PCHAS_1417900	1.61431	Matched
PCHAS_0809600	1.61476	Matched
PCHAS_1400800	1.61514	Matched
PCHAS_1014000	1.61575	Matched
PCHAS_0615600	1.61608	Matched
PCHAS_0614800	1.61958	Matched
PCHAS_0813400	1.62115	Matched
PCHAS_1360900	1.62252	Matched
PCHAS_1122300	1.62343	Matched
PCHAS_0300800	1.625	Matched
PCHAS_0412400	1.6257	Matched
PCHAS_0415200	1.62687	Matched
PCHAS_1366900	1.63566	Matched
PCHAS_1465500	1.64488	Matched
PCHAS_1466000	1.64571	Matched
PCHAS_1305100	1.64715	Matched
PCHAS_0104600	1.6484	Matched
PCHAS_1134200	1.64854	Matched
PCHAS_0208000	1.65417	Matched
PCHAS_1144200	1.65814	Matched
PCHAS_1235900	1.66836	Matched
PCHAS_0402100	1.67273	Matched
PCHAS_1040700	1.67291	Matched
PCHAS_1034000	1.67719	Matched
PCHAS_1245100	1.67739	Matched
PCHAS_0625200	1.68227	Matched
PCHAS_1123600	1.6824	Matched
PCHAS_0812200	1.68579	Matched
PCHAS_0613200	1.68605	Matched
PCHAS_1201700	1.69003	Matched
PCHAS_0603000	1.69364	Matched
PCHAS_0925900	1.69581	Matched
PCHAS_0915900	1.69868	Matched
PCHAS_1359800	1.69876	Matched
PCHAS_0301700	1.70093	Matched
PCHAS_0602200	1.70446	Matched
PCHAS_1439500	1.70592	Matched
PCHAS_0106900	1.70776	Matched
PCHAS_0909100	1.70824	Matched
PCHAS_1010100	1.71203	Matched
PCHAS_1468500	1.72673	Matched
PCHAS_0928500	1.72903	Matched
PCHAS_1342400	1.73837	Matched
PCHAS_1401251	1.73884	Matched
PCHAS_0830000	1.73908	Matched
PCHAS_1123100	1.74466	Matched
PCHAS_0404500	1.74896	Matched
PCHAS_1347300	1.75093	Matched
PCHAS_0709300	1.75143	Matched
PCHAS_0935900	1.75271	Matched
PCHAS_0827900	1.75771	Matched
PCHAS_1217500	1.75805	Matched
PCHAS_1009600	1.76269	Matched
PCHAS_0604200	1.76633	Matched
PCHAS_1407900	1.76649	Matched
PCHAS_1361400	1.77051	Matched
PCHAS_0315900	1.77063	Matched
PCHAS_1231300	1.77105	Matched
PCHAS_0211300	1.77301	Matched
PCHAS_1108400	1.77564	Matched
PCHAS_1449100	1.7763	Matched
PCHAS_0925600	1.77806	Matched
PCHAS_0503800	1.77982	Matched
PCHAS_0209100	1.78119	Matched
PCHAS_1009500	1.7919	Matched
PCHAS_0601700	1.79272	Matched
PCHAS_1348000	1.79279	Matched
PCHAS_0302800	1.7953	Matched
PCHAS_1429600	1.79896	Matched
PCHAS_0413400	1.79918	Matched
PCHAS_1313700	1.80247	Matched
PCHAS_1328100	1.80694	Matched
PCHAS_1310100	1.80742	Matched
PCHAS_1355900	1.8109	Matched
PCHAS_0100700	1.81402	Matched
PCHAS_0819750	1.81659	Matched
PCHAS_1118000	1.81687	Matched
PCHAS_0302700	1.81868	Matched
PCHAS_1455500	1.82028	Matched
PCHAS_0403300	1.82174	Matched
PCHAS_0403200	1.82533	Matched
PCHAS_0817800	1.82578	Matched
PCHAS_0914200	1.82646	Matched
PCHAS_1028100	1.82746	Matched
PCHAS_1444000	1.82822	Matched
PCHAS_1211500	1.82929	Matched
PCHAS_1117600	1.83357	Matched
PCHAS_0420600	1.835	Matched
PCHAS_1400100	1.83581	Matched
PCHAS_1019600	1.8359	Matched
PCHAS_1439200	1.83624	Matched
PCHAS_0700800	1.84095	Matched
PCHAS_0310500	1.84143	Matched
PCHAS_0613900	1.84598	Matched
PCHAS_0820400	1.84644	Matched
PCHAS_1350300	1.84863	Matched
PCHAS_1242400	1.8509	Matched
PCHAS_1011900	1.85132	Matched
PCHAS_1427100	1.85454	Matched
PCHAS_1313500	1.86569	Matched
PCHAS_0210700	1.8663	Matched
PCHAS_1220600	1.86939	Matched
PCHAS_0926400	1.87241	Matched
PCHAS_0113700	1.87585	Matched
PCHAS_0815400	1.87739	Matched
PCHAS_1418600	1.87781	Matched
PCHAS_1314900	1.87913	Matched
PCHAS_0704700	1.88143	Matched
PCHAS_1142200	1.88442	Matched
PCHAS_1138300	1.88586	Matched
PCHAS_0624200	1.88588	Matched
PCHAS_1438800	1.88845	Matched
PCHAS_1132600	1.89349	Matched
PCHAS_1353200	1.895	Matched
PCHAS_0713900	1.89969	Matched
PCHAS_0612800	1.90142	Matched
PCHAS_1101300	1.90649	Matched
PCHAS_1316600	1.90777	Matched
PCHAS_1227200	1.91173	Matched
PCHAS_0503100	1.91198	Matched
PCHAS_1338200	1.91237	Matched
PCHAS_0501800	1.91582	Matched
PCHAS_1029500	1.91663	Matched
PCHAS_0800600	1.91809	Matched
PCHAS_0203400	1.92005	Matched
PCHAS_1232800	1.92152	Matched
PCHAS_0911800	1.93135	Matched
PCHAS_0208800	1.93164	Matched
PCHAS_0807000	1.93169	Matched
PCHAS_0104700	1.93217	Matched
PCHAS_1208900	1.93437	Matched
PCHAS_0608700	1.93724	Matched
PCHAS_1302100	1.94002	Matched
PCHAS_0210600	1.94253	Matched
PCHAS_0516300	1.94657	Matched
PCHAS_1341000	1.95262	Matched
PCHAS_1227400	1.9544	Matched
PCHAS_0211600	1.95689	Matched
PCHAS_1006400	1.95969	Matched
PCHAS_1037600	1.96045	Matched
PCHAS_0208500	1.96622	Matched
PCHAS_1244300	1.96825	Matched
PCHAS_0618400	1.96979	Matched
PCHAS_1444300	1.97085	Matched
PCHAS_0607400	1.97085	Matched
PCHAS_0927200	1.97143	Matched
PCHAS_0212800	1.97503	Matched
PCHAS_0408300	1.9903	Matched
PCHAS_0500600	1.9954	Matched
PCHAS_1404600	1.99848	Matched
PCHAS_0400400	1.99916	Matched
PCHAS_1212400	2.00119	Matched
PCHAS_0707000	2.00299	Matched
PCHAS_0506200	2.01117	Matched
PCHAS_1214900	2.01527	Matched
PCHAS_1364100	2.01633	Matched
PCHAS_0714700	2.01784	Matched
PCHAS_0504000	2.02141	Matched
PCHAS_1146400	2.02225	Matched
PCHAS_1200700	2.02311	Matched
PCHAS_0617500	2.02348	Matched
PCHAS_0319600	2.02351	Matched
PCHAS_1435600	2.03493	Matched
PCHAS_1346400	2.03696	Matched
PCHAS_0728300	2.04236	Matched
PCHAS_1307100	2.04631	Matched
PCHAS_1309800	2.05944	Matched
PCHAS_0800100	2.06429	Matched
PCHAS_1432800	2.06443	Matched
PCHAS_0627000	2.06493	Matched
PCHAS_0515400	2.06732	Matched
PCHAS_0709000	2.06872	Matched
PCHAS_0506700	2.06893	Matched
PCHAS_1402000	2.07559	Matched
PCHAS_1115300	2.07726	Matched
PCHAS_1406400	2.07799	Matched
PCHAS_1201900	2.07863	Matched
PCHAS_1358800	2.08102	Matched
PCHAS_1144400	2.08222	Matched
PCHAS_0725100	2.08429	Matched
PCHAS_1323500	2.08589	Matched
PCHAS_0604800	2.08834	Matched
PCHAS_0315500	2.08843	Matched
PCHAS_0620700	2.08906	Matched
PCHAS_1207800	2.09054	Matched
PCHAS_0300200	2.0919	Matched
PCHAS_1402400	2.09344	Matched
PCHAS_0406900	2.09459	Matched
PCHAS_0401300	2.09477	Matched
PCHAS_1438200	2.09796	Matched
PCHAS_0318100	2.10194	Matched
PCHAS_1416400	2.10284	Matched
PCHAS_1002500	2.10535	Matched
PCHAS_1362100	2.11016	Matched
PCHAS_1210400	2.11085	Matched
PCHAS_0802800	2.1121	Matched
PCHAS_0919300	2.11313	Matched
PCHAS_0800200	2.11388	Matched
PCHAS_1449400	2.11607	Matched
PCHAS_0320100	2.11718	Matched
PCHAS_0705000	2.1181	Matched
PCHAS_1306100	2.12083	Matched
PCHAS_1229500	2.12154	Matched
PCHAS_1228800	2.12567	Matched
PCHAS_0925000	2.12886	Matched
PCHAS_0936100	2.1295	Matched
PCHAS_0205200	2.13067	Matched
PCHAS_1221300	2.13074	Matched
PCHAS_0809900	2.1308	Matched
PCHAS_0611300	2.1311	Matched
PCHAS_0732200	2.13482	Matched
PCHAS_1100200	2.13508	Matched
PCHAS_0804200	2.13555	Matched
PCHAS_0820600	2.13856	Matched
PCHAS_1117200	2.13864	Matched
PCHAS_1371700	2.14092	Matched
PCHAS_0834600	2.14414	Matched
PCHAS_1467250	2.14536	Matched
PCHAS_0302300	2.14956	Matched
PCHAS_1017000	2.15222	Matched
PCHAS_1007000	2.1574	Matched
PCHAS_1413800	2.1631	Matched
PCHAS_0200800	2.16425	Matched
PCHAS_0914100	2.16707	Matched
PCHAS_0405000	2.17115	Matched
PCHAS_1202100	2.17125	Matched
PCHAS_0818300	2.17346	Matched
PCHAS_0403000	2.17425	Matched
PCHAS_0114200	2.17461	Matched
PCHAS_0917900	2.17654	Matched
PCHAS_0902300	2.17889	Matched
PCHAS_1334100	2.17945	Matched
PCHAS_0921800	2.18276	Matched
PCHAS_1038200	2.20206	Matched
PCHAS_1306600	2.20252	Matched
PCHAS_1107400	2.20288	Matched
PCHAS_0715700	2.20403	Matched
PCHAS_0114000	2.20575	Matched
PCHAS_1323300	2.2097	Matched
PCHAS_0704600	2.2129	Matched
PCHAS_0505500	2.21781	Matched
PCHAS_1102600	2.21977	Matched
PCHAS_0103300	2.22248	Matched
PCHAS_0815100	2.22479	Matched
PCHAS_0703800	2.23405	Matched
PCHAS_1413000	2.23429	Matched
PCHAS_1446700	2.23432	Matched
PCHAS_1248600	2.23462	Matched
PCHAS_0416300	2.23474	Matched
PCHAS_0319700	2.23612	Matched
PCHAS_1325500	2.23618	Matched
PCHAS_1039700	2.23905	Matched
PCHAS_1301500	2.23963	Matched
PCHAS_1212700	2.24705	Matched
PCHAS_1214800	2.24781	Matched
PCHAS_0309300	2.25097	Matched
PCHAS_0838100	2.25259	Matched
PCHAS_1132200	2.25723	Matched
PCHAS_0800031	2.25737	Matched
PCHAS_1135000	2.25862	Matched
PCHAS_1026200	2.26077	Matched
PCHAS_0105200	2.26096	Matched
PCHAS_1316400	2.26718	Matched
PCHAS_1103900	2.2709	Matched
PCHAS_1106700	2.27547	Matched
PCHAS_1428300	2.27549	Matched
PCHAS_0113500	2.28028	Matched
PCHAS_0507900	2.28076	Matched
PCHAS_0311100	2.28294	Matched
PCHAS_0930900	2.28524	Matched
PCHAS_1104200	2.29061	Matched
PCHAS_0525451	2.29566	Matched
PCHAS_0500100	2.3042	Matched
PCHAS_1404200	2.30636	Matched
PCHAS_0603700	2.30945	Matched
PCHAS_1131900	2.3097	Matched
PCHAS_0727500	2.31011	Matched
PCHAS_1330100	2.32125	Matched
PCHAS_0623000	2.32273	Matched
PCHAS_0812400	2.32755	Matched
PCHAS_1137300	2.32982	Matched
PCHAS_1301800	2.33024	Matched
PCHAS_1402200	2.33956	Matched
PCHAS_0522600	2.33981	Matched
PCHAS_1444100	2.34521	Matched
PCHAS_0307400	2.35138	Matched
PCHAS_0400300	2.3559	Matched
PCHAS_0938100	2.36472	Matched
PCHAS_0510200	2.36693	Matched
PCHAS_1128600	2.36722	Matched
PCHAS_1417500	2.38059	Matched
PCHAS_1308000	2.38601	Matched
PCHAS_1401800	2.38806	Matched
PCHAS_0923500	2.39128	Matched
PCHAS_0113800	2.39223	Matched
PCHAS_1214000	2.39234	Matched
PCHAS_0731400	2.40619	Matched
PCHAS_0315600	2.41063	Matched
PCHAS_1201800	2.42246	Matched
PCHAS_1404400	2.42587	Matched
PCHAS_0707300	2.43117	Matched
PCHAS_1408900	2.43121	Matched
PCHAS_0611500	2.43304	Matched
PCHAS_0830500	2.43682	Matched
PCHAS_1327600	2.43922	Matched
PCHAS_1225600	2.44051	Matched
PCHAS_1463800	2.4425	Matched
PCHAS_1025700	2.44738	Matched
PCHAS_1024500	2.44748	Matched
PCHAS_0726300	2.45105	Matched
PCHAS_0402900	2.45402	Matched
PCHAS_0813000	2.45698	Matched
PCHAS_0937550	2.4584	Matched
PCHAS_0407500	2.46021	Matched
PCHAS_0501900	2.46058	Matched
PCHAS_0625800	2.4609	Matched
PCHAS_1137400	2.46433	Matched
PCHAS_0919900	2.467	Matched
PCHAS_1100100	2.46768	Matched
PCHAS_0825700	2.46928	Matched
PCHAS_0812300	2.4719	Matched
PCHAS_1322600	2.47533	Matched
PCHAS_0114400	2.47749	Matched
PCHAS_1243300	2.48051	Matched
PCHAS_1451100	2.48316	Matched
PCHAS_0318400	2.48616	Matched
PCHAS_1456500	2.48701	Matched
PCHAS_0819800	2.48702	Matched
PCHAS_1145500	2.48762	Matched
PCHAS_0907800	2.49134	Matched
PCHAS_1408300	2.49791	Matched
PCHAS_0400500	2.50091	Matched
PCHAS_1439900	2.50271	Matched
PCHAS_0803400	2.50386	Matched
PCHAS_1348900	2.51375	Matched
PCHAS_1421700	2.51777	Matched
PCHAS_1408400	2.52413	Matched
PCHAS_0836800	2.52795	Matched
PCHAS_1326800	2.53321	Matched
PCHAS_1363400	2.53711	Matched
PCHAS_0624800	2.5421	Matched
PCHAS_0420500	2.54261	Matched
PCHAS_0112200	2.54385	Matched
PCHAS_1307600	2.54496	Matched
PCHAS_0722300	2.54653	Matched
PCHAS_1305800	2.56147	Matched
PCHAS_1460600	2.56268	Matched
PCHAS_1308600	2.56506	Matched
PCHAS_0913300	2.56577	Matched
PCHAS_0406700	2.5771	Matched
PCHAS_0710000	2.58654	Matched
PCHAS_1200500	2.58936	Matched
PCHAS_0912300	2.59426	Matched
PCHAS_1418300	2.59763	Matched
PCHAS_1217800	2.60541	Matched
PCHAS_0111600	2.60696	Matched
PCHAS_0506100	2.60713	Matched
PCHAS_0213881	2.60782	Matched
PCHAS_1455700	2.61238	Matched
PCHAS_1021600	2.61459	Matched
PCHAS_1348700	2.62065	Matched
PCHAS_0314700	2.62373	Matched
PCHAS_1417400	2.62475	Matched
PCHAS_0922700	2.62608	Matched
PCHAS_0206700	2.62815	Matched
PCHAS_0914900	2.62927	Matched
PCHAS_1427700	2.63081	Matched
PCHAS_0702300	2.63121	Matched
PCHAS_1309200	2.63435	Matched
PCHAS_1247200	2.63584	Matched
PCHAS_1302000	2.64101	Matched
PCHAS_1411100	2.64352	Matched
PCHAS_1106500	2.6512	Matched
PCHAS_0626200	2.65928	Matched
PCHAS_0808100	2.67592	Matched
PCHAS_0837600	2.68123	Matched
PCHAS_1419700	2.70168	Matched
PCHAS_0318600	2.70631	Matched
PCHAS_1209400	2.71052	Matched
PCHAS_1010600	2.71141	Matched
PCHAS_1233600	2.71954	Matched
PCHAS_1116700	2.71979	Matched
PCHAS_0824700	2.72589	Matched
PCHAS_1330000	2.72595	Matched
PCHAS_1405400	2.7265	Matched
PCHAS_1361900	2.7311	Matched
PCHAS_1144900	2.74155	Matched
PCHAS_0525400	2.74231	Matched
PCHAS_1248500	2.74285	Matched
PCHAS_0900065	2.7498	Matched
PCHAS_0203000	2.77048	Matched
PCHAS_0308900	2.77141	Matched
PCHAS_1119100	2.77377	Matched
PCHAS_1351600	2.78019	Matched
PCHAS_1107300	2.78073	Matched
PCHAS_1363100	2.78466	Matched
PCHAS_0207400	2.79204	Matched
PCHAS_1002600	2.79913	Matched
PCHAS_1226000	2.80138	Matched
PCHAS_0730800	2.80769	Matched
PCHAS_1032500	2.80853	Matched
PCHAS_0818600	2.81433	Matched
PCHAS_1424800	2.81621	Matched
PCHAS_0417500	2.82982	Matched
PCHAS_1208600	2.83077	Matched
PCHAS_0931000	2.84467	Matched
PCHAS_0311600	2.84637	Matched
PCHAS_1348100	2.84845	Matched
PCHAS_0804800	2.85677	Matched
PCHAS_0524000	2.8615	Matched
PCHAS_1344400	2.86522	Matched
PCHAS_0419000	2.86737	Matched
PCHAS_0605450	2.87276	Matched
PCHAS_0407800	2.88228	Matched
PCHAS_1212900	2.88347	Matched
PCHAS_0712000	2.89271	Matched
PCHAS_0100500	2.90243	Matched
PCHAS_1426300	2.9039	Matched
PCHAS_0515700	2.90898	Matched
PCHAS_0112800	2.91064	Matched
PCHAS_0519300	2.92111	Matched
PCHAS_0701200	2.93464	Matched
PCHAS_0419400	2.93567	Matched
PCHAS_0833100	2.93757	Matched
PCHAS_1003300	2.93784	Matched
PCHAS_0726000	2.93961	Matched
PCHAS_0302100	2.94042	Matched
PCHAS_0114700	2.9413	Matched
PCHAS_1204700	2.94189	Matched
PCHAS_1001500	2.97085	Matched
PCHAS_1015300	2.9776	Matched
PCHAS_1032900	2.9902	Matched
PCHAS_1356100	2.99999	Matched
PCHAS_1213200	3.00435	Matched
PCHAS_0708400	3.00706	Matched
PCHAS_0717000	3.00845	Matched
PCHAS_1028400	3.0294	Matched
PCHAS_1041600	3.03871	Matched
PCHAS_1353700	3.05125	Matched
PCHAS_0815300	3.06373	Matched
PCHAS_1108800	3.0756	Matched
PCHAS_1241000	3.08267	Matched
PCHAS_0113900	3.11357	Matched
PCHAS_0309700	3.11616	Matched
PCHAS_0519400	3.12919	Matched
PCHAS_0613400	3.12971	Matched
PCHAS_0829500	3.13305	Matched
PCHAS_0318700	3.13474	Matched
PCHAS_1101100	3.13561	Matched
PCHAS_1224900	3.14134	Matched
PCHAS_1135500	3.14626	Matched
PCHAS_1237800	3.1708	Matched
PCHAS_1011300	3.21343	Matched
PCHAS_0624600	3.22013	Matched
PCHAS_1349000	3.22912	Matched
PCHAS_1041500	3.25332	Matched
PCHAS_1025000	3.26322	Matched
PCHAS_0200061	3.26648	Matched
PCHAS_0501200	3.28804	Matched
PCHAS_0507300	3.34607	Matched
PCHAS_0819900	3.63515	Matched
PCHAS_1452400	0.169435	Mismatched
PCHAS_1320400	0.21707	Mismatched
PCHAS_1351800	0.233707	Mismatched
PCHAS_0616500	0.236625	Mismatched
PCHAS_1235400	0.254163	Mismatched
PCHAS_0209300	0.26858	Mismatched
PCHAS_0317500	0.269917	Mismatched
PCHAS_1238300	0.28585	Mismatched
PCHAS_1418100	0.305527	Mismatched
PCHAS_1356500	0.320718	Mismatched
PCHAS_0406400	0.322847	Mismatched
PCHAS_0929600	0.326553	Mismatched
PCHAS_0915600	0.328637	Mismatched
PCHAS_1223500	0.334605	Mismatched
PCHAS_1239600	0.340168	Mismatched
PCHAS_1403000	0.340887	Mismatched
PCHAS_1338900	0.345826	Mismatched
PCHAS_1037300	0.353117	Mismatched
PCHAS_1409900	0.355423	Mismatched
PCHAS_0703400	0.361668	Mismatched
PCHAS_1203100	0.363292	Mismatched
PCHAS_1419600	0.363447	Mismatched
PCHAS_0814900	0.37456	Mismatched
PCHAS_1223900	0.376841	Mismatched
PCHAS_0403700	0.378978	Mismatched
PCHAS_0621600	0.379146	Mismatched
PCHAS_1343000	0.380393	Mismatched
PCHAS_0207600	0.382908	Mismatched
PCHAS_1203200	0.386405	Mismatched
PCHAS_0304200	0.389405	Mismatched
PCHAS_1442700	0.390452	Mismatched
PCHAS_1455600	0.391133	Mismatched
PCHAS_1238600	0.391732	Mismatched
PCHAS_0413700	0.391944	Mismatched
PCHAS_1244900	0.392422	Mismatched
PCHAS_1205100	0.397152	Mismatched
PCHAS_0106200	0.397826	Mismatched
PCHAS_1221000	0.398822	Mismatched
PCHAS_1342900	0.400843	Mismatched
PCHAS_1429900	0.401168	Mismatched
PCHAS_1360100	0.401362	Mismatched
PCHAS_0417100	0.404702	Mismatched
PCHAS_1017200	0.406305	Mismatched
PCHAS_0711200	0.40682	Mismatched
PCHAS_0805200	0.413339	Mismatched
PCHAS_0211800	0.41458	Mismatched
PCHAS_0723900	0.416491	Mismatched
PCHAS_1412300	0.416874	Mismatched
PCHAS_0814300	0.420696	Mismatched
PCHAS_1425400	0.422487	Mismatched
PCHAS_0504300	0.424597	Mismatched
PCHAS_1116200	0.428057	Mismatched
PCHAS_1355200	0.428612	Mismatched
PCHAS_0718600	0.431084	Mismatched
PCHAS_1351200	0.431241	Mismatched
PCHAS_0726800	0.433872	Mismatched
PCHAS_0914500	0.434126	Mismatched
PCHAS_0307600	0.434893	Mismatched
PCHAS_1437700	0.439623	Mismatched
PCHAS_1324900	0.442225	Mismatched
PCHAS_0605900	0.443092	Mismatched
PCHAS_0713300	0.443208	Mismatched
PCHAS_1023700	0.44541	Mismatched
PCHAS_1220300	0.445573	Mismatched
PCHAS_1408000	0.446537	Mismatched
PCHAS_1425600	0.446598	Mismatched
PCHAS_0627400	0.447793	Mismatched
PCHAS_1467150	0.448302	Mismatched
PCHAS_1015800	0.449584	Mismatched
PCHAS_0821300	0.450231	Mismatched
PCHAS_0837651	0.450759	Mismatched
PCHAS_1117000	0.451	Mismatched
PCHAS_1019500	0.45212	Mismatched
PCHAS_1450900	0.452433	Mismatched
PCHAS_0402400	0.452755	Mismatched
PCHAS_0418400	0.455894	Mismatched
PCHAS_0706900	0.456961	Mismatched
PCHAS_1454900	0.459881	Mismatched
PCHAS_1321000	0.460633	Mismatched
PCHAS_0102800	0.461351	Mismatched
PCHAS_1442600	0.461854	Mismatched
PCHAS_1017300	0.46293	Mismatched
PCHAS_1312100	0.464124	Mismatched
PCHAS_1350800	0.464542	Mismatched
PCHAS_1324700	0.465162	Mismatched
PCHAS_1348200	0.467736	Mismatched
PCHAS_0815000	0.468655	Mismatched
PCHAS_0819600	0.469245	Mismatched
PCHAS_0810300	0.471633	Mismatched
PCHAS_1333900	0.474418	Mismatched
PCHAS_1453600	0.474674	Mismatched
PCHAS_1123100	0.478136	Mismatched
PCHAS_0418200	0.479311	Mismatched
PCHAS_1134600	0.479793	Mismatched
PCHAS_0915800	0.480502	Mismatched
PCHAS_0813500	0.481488	Mismatched
PCHAS_1417300	0.482793	Mismatched
PCHAS_1126900	0.48355	Mismatched
PCHAS_1437800	0.48385	Mismatched
PCHAS_0316500	0.483924	Mismatched
PCHAS_1365900	0.486582	Mismatched
PCHAS_0615700	0.488249	Mismatched
PCHAS_0719100	0.488729	Mismatched
PCHAS_1334900	0.488992	Mismatched
PCHAS_1356600	0.490576	Mismatched
PCHAS_0715100	0.490813	Mismatched
PCHAS_1421800	0.490834	Mismatched
PCHAS_1459800	0.491799	Mismatched
PCHAS_0102300	0.492499	Mismatched
PCHAS_1226800	0.49475	Mismatched
PCHAS_0901000	0.496942	Mismatched
PCHAS_1013900	0.497316	Mismatched
PCHAS_1439400	0.498938	Mismatched
PCHAS_1327000	0.50037	Mismatched
PCHAS_0311900	0.50117	Mismatched
PCHAS_1339900	0.501536	Mismatched
PCHAS_0621700	0.501588	Mismatched
PCHAS_1208800	0.503187	Mismatched
PCHAS_0835100	0.503633	Mismatched
PCHAS_1016800	0.504007	Mismatched
PCHAS_1422000	0.504336	Mismatched
PCHAS_0724700	0.5045	Mismatched
PCHAS_0704300	0.504527	Mismatched
PCHAS_0729400	0.506906	Mismatched
PCHAS_0805400	0.508262	Mismatched
PCHAS_0911100	0.510402	Mismatched
PCHAS_0309400	0.510607	Mismatched
PCHAS_1420000	0.512169	Mismatched
PCHAS_0930000	0.513006	Mismatched
PCHAS_1012600	0.513209	Mismatched
PCHAS_0502300	0.514209	Mismatched
PCHAS_0313300	0.514656	Mismatched
PCHAS_0925100	0.515935	Mismatched
PCHAS_0814600	0.51605	Mismatched
PCHAS_1440200	0.516147	Mismatched
PCHAS_1426100	0.516219	Mismatched
PCHAS_1127800	0.516563	Mismatched
PCHAS_0715000	0.518288	Mismatched
PCHAS_0613800	0.518516	Mismatched
PCHAS_1350100	0.519426	Mismatched
PCHAS_1204500	0.521157	Mismatched
PCHAS_1365700	0.522009	Mismatched
PCHAS_0719400	0.522225	Mismatched
PCHAS_0712600	0.523145	Mismatched
PCHAS_0802000	0.524681	Mismatched
PCHAS_0907700	0.525217	Mismatched
PCHAS_1037100	0.525878	Mismatched
PCHAS_1104600	0.526415	Mismatched
PCHAS_1004600	0.526567	Mismatched
PCHAS_0907200	0.526693	Mismatched
PCHAS_1036700	0.52686	Mismatched
PCHAS_0809200	0.527797	Mismatched
PCHAS_0707800	0.527818	Mismatched
PCHAS_0620800	0.52832	Mismatched
PCHAS_0920900	0.529302	Mismatched
PCHAS_0920100	0.529466	Mismatched
PCHAS_1329800	0.531625	Mismatched
PCHAS_0702700	0.532183	Mismatched
PCHAS_0909300	0.532315	Mismatched
PCHAS_1231700	0.53318	Mismatched
PCHAS_1354900	0.534238	Mismatched
PCHAS_0802200	0.536593	Mismatched
PCHAS_1336800	0.537099	Mismatched
PCHAS_0310700	0.537174	Mismatched
PCHAS_1036900	0.539232	Mismatched
PCHAS_1202900	0.539341	Mismatched
PCHAS_1305400	0.539383	Mismatched
PCHAS_0706200	0.540104	Mismatched
PCHAS_1201000	0.541022	Mismatched
PCHAS_1344900	0.541303	Mismatched
PCHAS_0207100	0.542537	Mismatched
PCHAS_0302700	0.543217	Mismatched
PCHAS_0402700	0.543607	Mismatched
PCHAS_1241900	0.544083	Mismatched
PCHAS_1113200	0.544622	Mismatched
PCHAS_1012200	0.54497	Mismatched
PCHAS_1352200	0.545083	Mismatched
PCHAS_1363800	0.546556	Mismatched
PCHAS_0803900	0.546634	Mismatched
PCHAS_0926600	0.548591	Mismatched
PCHAS_1034300	0.549032	Mismatched
PCHAS_1329600	0.549947	Mismatched
PCHAS_0110600	0.550686	Mismatched
PCHAS_0807900	0.553848	Mismatched
PCHAS_0719800	0.553902	Mismatched
PCHAS_0104600	0.554388	Mismatched
PCHAS_1007400	0.554505	Mismatched
PCHAS_1027500	0.555381	Mismatched
PCHAS_0106400	0.555566	Mismatched
PCHAS_0815300	0.556126	Mismatched
PCHAS_1416000	0.556495	Mismatched
PCHAS_1239500	0.556807	Mismatched
PCHAS_1304200	0.557867	Mismatched
PCHAS_0410100	0.558328	Mismatched
PCHAS_1462400	0.558756	Mismatched
PCHAS_0413000	0.559041	Mismatched
PCHAS_0308000	0.55916	Mismatched
PCHAS_0503700	0.559729	Mismatched
PCHAS_1202600	0.559743	Mismatched
PCHAS_0513500	0.559803	Mismatched
PCHAS_1144100	0.560831	Mismatched
PCHAS_1122500	0.561345	Mismatched
PCHAS_1463300	0.561569	Mismatched
PCHAS_1419100	0.562317	Mismatched
PCHAS_1204800	0.562323	Mismatched
PCHAS_0825000	0.563783	Mismatched
PCHAS_0611100	0.565331	Mismatched
PCHAS_0716800	0.565339	Mismatched
PCHAS_0811400	0.568997	Mismatched
PCHAS_0704700	0.569237	Mismatched
PCHAS_1037900	0.569904	Mismatched
PCHAS_0211300	0.56995	Mismatched
PCHAS_0810100	0.570308	Mismatched
PCHAS_0619100	0.570353	Mismatched
PCHAS_1342000	0.570455	Mismatched
PCHAS_0611700	0.570571	Mismatched
PCHAS_1453000	0.571875	Mismatched
PCHAS_1446400	0.5734	Mismatched
PCHAS_1310400	0.576555	Mismatched
PCHAS_1025800	0.577638	Mismatched
PCHAS_1030100	0.579641	Mismatched
PCHAS_1013200	0.579819	Mismatched
PCHAS_0414900	0.58201	Mismatched
PCHAS_0107900	0.584678	Mismatched
PCHAS_0904600	0.585433	Mismatched
PCHAS_1234000	0.589651	Mismatched
PCHAS_0622900	0.589809	Mismatched
PCHAS_1223400	0.589811	Mismatched
PCHAS_0304700	0.590369	Mismatched
PCHAS_1026700	0.590432	Mismatched
PCHAS_1031700	0.591166	Mismatched
PCHAS_1321700	0.591524	Mismatched
PCHAS_1239900	0.592583	Mismatched
PCHAS_0800025	0.592635	Mismatched
PCHAS_0211900	0.593039	Mismatched
PCHAS_1414600	0.593319	Mismatched
PCHAS_1244400	0.593518	Mismatched
PCHAS_1041000	0.59406	Mismatched
PCHAS_1207700	0.594947	Mismatched
PCHAS_1124400	0.595608	Mismatched
PCHAS_0814200	0.596089	Mismatched
PCHAS_0810900	0.597244	Mismatched
PCHAS_1453900	0.597255	Mismatched
PCHAS_1322500	0.597728	Mismatched
PCHAS_0904700	0.597903	Mismatched
PCHAS_1405000	0.597965	Mismatched
PCHAS_1424500	0.598947	Mismatched
PCHAS_0512200	0.599448	Mismatched
PCHAS_0521100	0.600306	Mismatched
PCHAS_1142800	0.600344	Mismatched
PCHAS_1365300	0.600828	Mismatched
PCHAS_0407400	0.601541	Mismatched
PCHAS_1239100	0.602615	Mismatched
PCHAS_1456400	0.604229	Mismatched
PCHAS_1420100	0.604656	Mismatched
PCHAS_1462200	0.605536	Mismatched
PCHAS_0504200	0.605712	Mismatched
PCHAS_1203900	0.606742	Mismatched
PCHAS_1201100	0.607434	Mismatched
PCHAS_0816400	0.607508	Mismatched
PCHAS_1108300	0.6083	Mismatched
PCHAS_1123400	0.6085	Mismatched
PCHAS_1447400	0.609275	Mismatched
PCHAS_1304800	0.610209	Mismatched
PCHAS_1352400	0.610209	Mismatched
PCHAS_1358600	0.610484	Mismatched
PCHAS_0803700	0.6105	Mismatched
PCHAS_1018200	0.610539	Mismatched
PCHAS_1464300	0.611071	Mismatched
PCHAS_1108900	0.611353	Mismatched
PCHAS_1370000	0.611818	Mismatched
PCHAS_0111800	0.611854	Mismatched
PCHAS_0209400	0.613211	Mismatched
PCHAS_0410200	0.615351	Mismatched
PCHAS_0307500	0.615489	Mismatched
PCHAS_0200071	0.61593	Mismatched
PCHAS_1240100	0.616922	Mismatched
PCHAS_0813100	0.617793	Mismatched
PCHAS_1111700	0.617873	Mismatched
PCHAS_1434800	0.618725	Mismatched
PCHAS_0729200	0.619128	Mismatched
PCHAS_0605200	0.619895	Mismatched
PCHAS_1318400	0.620124	Mismatched
PCHAS_0509000	0.622264	Mismatched
PCHAS_0209700	0.622582	Mismatched
PCHAS_0416400	0.624708	Mismatched
PCHAS_0923300	0.625145	Mismatched
PCHAS_1009200	0.625195	Mismatched
PCHAS_0112400	0.6253	Mismatched
PCHAS_0914700	0.627584	Mismatched
PCHAS_1443500	0.628139	Mismatched
PCHAS_1226200	0.628219	Mismatched
PCHAS_1347600	0.628308	Mismatched
PCHAS_0903700	0.628784	Mismatched
PCHAS_0623200	0.632455	Mismatched
PCHAS_0618500	0.632819	Mismatched
PCHAS_1432400	0.632975	Mismatched
PCHAS_0813700	0.633289	Mismatched
PCHAS_0912800	0.634701	Mismatched
PCHAS_0407000	0.635298	Mismatched
PCHAS_1000900	0.635929	Mismatched
PCHAS_0516900	0.636291	Mismatched
PCHAS_0707900	0.637527	Mismatched
PCHAS_0304600	0.638715	Mismatched
PCHAS_0719900	0.640042	Mismatched
PCHAS_0829300	0.640598	Mismatched
PCHAS_1129200	0.641221	Mismatched
PCHAS_1214600	0.641327	Mismatched
PCHAS_1335200	0.641851	Mismatched
PCHAS_0317200	0.642177	Mismatched
PCHAS_1464000	0.642328	Mismatched
PCHAS_0102000	0.642626	Mismatched
PCHAS_1018700	0.644926	Mismatched
PCHAS_0206900	0.645886	Mismatched
PCHAS_1445600	0.646485	Mismatched
PCHAS_1315100	0.646982	Mismatched
PCHAS_0309600	0.647955	Mismatched
PCHAS_1368100	0.649347	Mismatched
PCHAS_1438800	0.650127	Mismatched
PCHAS_0925400	0.650698	Mismatched
PCHAS_1227700	0.650837	Mismatched
PCHAS_0814400	0.65147	Mismatched
PCHAS_1306800	0.653109	Mismatched
PCHAS_0817200	0.653911	Mismatched
PCHAS_1102400	0.653983	Mismatched
PCHAS_1409400	0.654564	Mismatched
PCHAS_0921200	0.654748	Mismatched
PCHAS_1324500	0.654918	Mismatched
PCHAS_0402500	0.655132	Mismatched
PCHAS_1211700	0.655612	Mismatched
PCHAS_0104400	0.656237	Mismatched
PCHAS_1122600	0.657196	Mismatched
PCHAS_0936500	0.657807	Mismatched
PCHAS_0705700	0.658057	Mismatched
PCHAS_1206100	0.658565	Mismatched
PCHAS_0507700	0.660163	Mismatched
PCHAS_0801200	0.661762	Mismatched
PCHAS_0934300	0.66202	Mismatched
PCHAS_0515900	0.662506	Mismatched
PCHAS_1101700	0.663671	Mismatched
PCHAS_0502200	0.663762	Mismatched
PCHAS_1423100	0.664062	Mismatched
PCHAS_1446900	0.664066	Mismatched
PCHAS_0928200	0.665493	Mismatched
PCHAS_1216500	0.666129	Mismatched
PCHAS_1016500	0.666791	Mismatched
PCHAS_1355600	0.667078	Mismatched
PCHAS_1352500	0.667251	Mismatched
PCHAS_1450600	0.667481	Mismatched
PCHAS_1119500	0.668615	Mismatched
PCHAS_0935700	0.669053	Mismatched
PCHAS_1343800	0.671069	Mismatched
PCHAS_0210300	0.67212	Mismatched
PCHAS_1228000	0.672198	Mismatched
PCHAS_0108000	0.672895	Mismatched
PCHAS_0212100	0.673926	Mismatched
PCHAS_0412700	0.674894	Mismatched
PCHAS_1016400	0.677462	Mismatched
PCHAS_0806700	0.678283	Mismatched
PCHAS_0408400	0.678755	Mismatched
PCHAS_1402900	0.679614	Mismatched
PCHAS_1130300	0.680159	Mismatched
PCHAS_1001400	0.681807	Mismatched
PCHAS_1338800	0.682525	Mismatched
PCHAS_0730500	0.682905	Mismatched
PCHAS_0807800	0.683609	Mismatched
PCHAS_0809300	0.684659	Mismatched
PCHAS_1119700	0.68525	Mismatched
PCHAS_1105400	0.685854	Mismatched
PCHAS_1104700	0.686084	Mismatched
PCHAS_1230700	0.686623	Mismatched
PCHAS_1207300	0.687225	Mismatched
PCHAS_0112000	0.687818	Mismatched
PCHAS_1111100	0.68783	Mismatched
PCHAS_1346800	0.688313	Mismatched
PCHAS_1407500	0.689858	Mismatched
PCHAS_1439100	0.689885	Mismatched
PCHAS_0810000	0.690069	Mismatched
PCHAS_0106000	0.690562	Mismatched
PCHAS_1106300	0.691306	Mismatched
PCHAS_1009000	0.691372	Mismatched
PCHAS_1120200	0.692912	Mismatched
PCHAS_1461300	0.693102	Mismatched
PCHAS_0610700	0.693462	Mismatched
PCHAS_0513900	0.693494	Mismatched
PCHAS_0810400	0.693749	Mismatched
PCHAS_1132500	0.694979	Mismatched
PCHAS_0803100	0.695244	Mismatched
PCHAS_0726200	0.695665	Mismatched
PCHAS_0909100	0.696225	Mismatched
PCHAS_0730900	0.696441	Mismatched
PCHAS_1108600	0.697331	Mismatched
PCHAS_0603300	0.69853	Mismatched
PCHAS_0725200	0.698897	Mismatched
PCHAS_1348500	0.699734	Mismatched
PCHAS_0823400	0.700196	Mismatched
PCHAS_1004900	0.700266	Mismatched
PCHAS_1427900	0.701161	Mismatched
PCHAS_1434900	0.701345	Mismatched
PCHAS_1350400	0.701417	Mismatched
PCHAS_0615900	0.702486	Mismatched
PCHAS_1364900	0.702888	Mismatched
PCHAS_1246100	0.703121	Mismatched
PCHAS_0924600	0.703851	Mismatched
PCHAS_0716100	0.70391	Mismatched
PCHAS_0408900	0.703948	Mismatched
PCHAS_1307000	0.7042	Mismatched
PCHAS_1241600	0.704266	Mismatched
PCHAS_1235000	0.704725	Mismatched
PCHAS_0812800	0.705023	Mismatched
PCHAS_0201200	0.705218	Mismatched
PCHAS_0619000	0.705919	Mismatched
PCHAS_1114300	0.706423	Mismatched
PCHAS_1424100	0.707595	Mismatched
PCHAS_1409300	0.707777	Mismatched
PCHAS_1030500	0.70789	Mismatched
PCHAS_0900400	0.708176	Mismatched
PCHAS_1144800	0.708458	Mismatched
PCHAS_0915300	0.709983	Mismatched
PCHAS_1449100	0.710088	Mismatched
PCHAS_0318000	0.710132	Mismatched
PCHAS_1359300	0.710153	Mismatched
PCHAS_1367100	0.712112	Mismatched
PCHAS_0731350	0.712282	Mismatched
PCHAS_1211600	0.713113	Mismatched
PCHAS_0406200	0.713448	Mismatched
PCHAS_1025200	0.713857	Mismatched
PCHAS_1205600	0.71717	Mismatched
PCHAS_0204800	0.717255	Mismatched
PCHAS_0617300	0.717292	Mismatched
PCHAS_1224500	0.717923	Mismatched
PCHAS_1424000	0.719175	Mismatched
PCHAS_0107500	0.720083	Mismatched
PCHAS_1443900	0.720534	Mismatched
PCHAS_0513300	0.720583	Mismatched
PCHAS_0720600	0.721104	Mismatched
PCHAS_0301000	0.723006	Mismatched
PCHAS_1245000	0.723738	Mismatched
PCHAS_1415500	0.72387	Mismatched
PCHAS_0312200	0.72498	Mismatched
PCHAS_0603000	0.72552	Mismatched
PCHAS_0511300	0.725535	Mismatched
PCHAS_1461000	0.72558	Mismatched
PCHAS_0410400	0.725599	Mismatched
PCHAS_1022100	0.72651	Mismatched
PCHAS_0203500	0.726528	Mismatched
PCHAS_1021400	0.726732	Mismatched
PCHAS_1330000	0.726758	Mismatched
PCHAS_1366800	0.72819	Mismatched
PCHAS_1312200	0.728542	Mismatched
PCHAS_1034800	0.729697	Mismatched
PCHAS_1445400	0.729754	Mismatched
PCHAS_1143000	0.729832	Mismatched
PCHAS_1008100	0.729901	Mismatched
PCHAS_0617100	0.730117	Mismatched
PCHAS_0823700	0.731815	Mismatched
PCHAS_0505300	0.732242	Mismatched
PCHAS_1440700	0.732945	Mismatched
PCHAS_1034900	0.73428	Mismatched
PCHAS_0926700	0.735028	Mismatched
PCHAS_0611800	0.735068	Mismatched
PCHAS_1016000	0.735181	Mismatched
PCHAS_0809600	0.735348	Mismatched
PCHAS_0510400	0.736201	Mismatched
PCHAS_1009100	0.736592	Mismatched
PCHAS_0804700	0.736861	Mismatched
PCHAS_1205300	0.736868	Mismatched
PCHAS_0805500	0.737274	Mismatched
PCHAS_1236200	0.737849	Mismatched
PCHAS_1125200	0.738777	Mismatched
PCHAS_1202000	0.7389	Mismatched
PCHAS_1344700	0.739863	Mismatched
PCHAS_1326300	0.740101	Mismatched
PCHAS_1442000	0.740273	Mismatched
PCHAS_1218500	0.740692	Mismatched
PCHAS_1369400	0.741626	Mismatched
PCHAS_1410200	0.741726	Mismatched
PCHAS_1333200	0.741923	Mismatched
PCHAS_1445800	0.74229	Mismatched
PCHAS_0901200	0.745063	Mismatched
PCHAS_0624500	0.745154	Mismatched
PCHAS_1352100	0.745754	Mismatched
PCHAS_1030000	0.747622	Mismatched
PCHAS_0821800	0.747633	Mismatched
PCHAS_1454600	0.747918	Mismatched
PCHAS_1463100	0.74829	Mismatched
PCHAS_1132000	0.749194	Mismatched
PCHAS_1105600	0.749249	Mismatched
PCHAS_0709400	0.750148	Mismatched
PCHAS_1014800	0.750328	Mismatched
PCHAS_1404100	0.751031	Mismatched
PCHAS_0834400	0.752005	Mismatched
PCHAS_0109700	0.752765	Mismatched
PCHAS_0312300	0.753647	Mismatched
PCHAS_1229200	0.754181	Mismatched
PCHAS_0503200	0.754891	Mismatched
PCHAS_0602900	0.755198	Mismatched
PCHAS_1327800	0.755667	Mismatched
PCHAS_1023400	0.756365	Mismatched
PCHAS_0417900	0.758575	Mismatched
PCHAS_1015100	0.759393	Mismatched
PCHAS_1029700	0.759625	Mismatched
PCHAS_0614700	0.759928	Mismatched
PCHAS_1019900	0.760352	Mismatched
PCHAS_1361800	0.761139	Mismatched
PCHAS_0518400	0.761901	Mismatched
PCHAS_0901800	0.76249	Mismatched
PCHAS_0905900	0.76317	Mismatched
PCHAS_1370400	0.764001	Mismatched
PCHAS_1427200	0.764893	Mismatched
PCHAS_1214300	0.765665	Mismatched
PCHAS_0933900	0.767171	Mismatched
PCHAS_0205300	0.767933	Mismatched
PCHAS_1021200	0.768717	Mismatched
PCHAS_0831100	0.768816	Mismatched
PCHAS_1034000	0.769327	Mismatched
PCHAS_0909000	0.769568	Mismatched
PCHAS_0516200	0.769885	Mismatched
PCHAS_0819750	0.770314	Mismatched
PCHAS_0930400	0.770737	Mismatched
PCHAS_1111800	0.771025	Mismatched
PCHAS_0210800	0.771392	Mismatched
PCHAS_0826300	0.772496	Mismatched
PCHAS_0521600	0.77254	Mismatched
PCHAS_0920400	0.772569	Mismatched
PCHAS_1328100	0.773367	Mismatched
PCHAS_1404800	0.773388	Mismatched
PCHAS_1426400	0.774185	Mismatched
PCHAS_1340500	0.774546	Mismatched
PCHAS_1405700	0.77481	Mismatched
PCHAS_1006900	0.776293	Mismatched
PCHAS_0807200	0.776755	Mismatched
PCHAS_1426200	0.777512	Mismatched
PCHAS_1214400	0.777678	Mismatched
PCHAS_1308600	0.779897	Mismatched
PCHAS_1220000	0.780069	Mismatched
PCHAS_1112700	0.780222	Mismatched
PCHAS_1012000	0.780377	Mismatched
PCHAS_1041300	0.782154	Mismatched
PCHAS_1354800	0.783809	Mismatched
PCHAS_1466600	0.784283	Mismatched
PCHAS_0714700	0.785973	Mismatched
PCHAS_1452600	0.788901	Mismatched
PCHAS_0931700	0.789114	Mismatched
PCHAS_1119800	0.790909	Mismatched
PCHAS_1456300	0.791248	Mismatched
PCHAS_1460400	0.79152	Mismatched
PCHAS_1227200	0.79181	Mismatched
PCHAS_0816600	0.791958	Mismatched
PCHAS_0837000	0.792116	Mismatched
PCHAS_1112100	0.792752	Mismatched
PCHAS_1413700	0.793109	Mismatched
PCHAS_0928700	0.793224	Mismatched
PCHAS_1014100	0.793513	Mismatched
PCHAS_1117600	0.793626	Mismatched
PCHAS_1417900	0.793771	Mismatched
PCHAS_1236600	0.794055	Mismatched
PCHAS_0403200	0.79419	Mismatched
PCHAS_1133800	0.794317	Mismatched
PCHAS_1242600	0.79516	Mismatched
PCHAS_1311400	0.795688	Mismatched
PCHAS_1408900	0.796132	Mismatched
PCHAS_1319600	0.796242	Mismatched
PCHAS_1010000	0.796397	Mismatched
PCHAS_1428100	0.796912	Mismatched
PCHAS_1215900	0.797288	Mismatched
PCHAS_1439500	0.797515	Mismatched
PCHAS_1313200	0.79796	Mismatched
PCHAS_0919600	0.799873	Mismatched
PCHAS_0707600	0.802393	Mismatched
PCHAS_1342400	0.803021	Mismatched
PCHAS_1218900	0.805563	Mismatched
PCHAS_1231600	0.8072	Mismatched
PCHAS_0831800	0.807282	Mismatched
PCHAS_1442400	0.807332	Mismatched
PCHAS_1447100	0.807978	Mismatched
PCHAS_0937000	0.809591	Mismatched
PCHAS_1237500	0.811771	Mismatched
PCHAS_1358800	0.811873	Mismatched
PCHAS_1017500	0.813663	Mismatched
PCHAS_1008200	0.814607	Mismatched
PCHAS_1441900	0.815071	Mismatched
PCHAS_0816000	0.817051	Mismatched
PCHAS_1450000	0.817292	Mismatched
PCHAS_0903900	0.817862	Mismatched
PCHAS_0718500	0.818571	Mismatched
PCHAS_1214800	0.818978	Mismatched
PCHAS_0818400	0.820231	Mismatched
PCHAS_1121400	0.820527	Mismatched
PCHAS_1244500	0.821001	Mismatched
PCHAS_1205800	0.821589	Mismatched
PCHAS_0109100	0.822165	Mismatched
PCHAS_1221600	0.822387	Mismatched
PCHAS_1328900	0.822571	Mismatched
PCHAS_1107600	0.822693	Mismatched
PCHAS_1337900	0.822831	Mismatched
PCHAS_1103300	0.823464	Mismatched
PCHAS_1421500	0.823487	Mismatched
PCHAS_0702800	0.82427	Mismatched
PCHAS_1123700	0.825177	Mismatched
PCHAS_0824000	0.825299	Mismatched
PCHAS_1214700	0.830875	Mismatched
PCHAS_1028600	0.831259	Mismatched
PCHAS_0626300	0.831928	Mismatched
PCHAS_1454500	0.832795	Mismatched
PCHAS_1305100	0.832943	Mismatched
PCHAS_1455500	0.83466	Mismatched
PCHAS_1231500	0.834757	Mismatched
PCHAS_1033000	0.836084	Mismatched
PCHAS_0927400	0.836165	Mismatched
PCHAS_0602200	0.83658	Mismatched
PCHAS_1459600	0.837951	Mismatched
PCHAS_0829800	0.837993	Mismatched
PCHAS_0707000	0.839847	Mismatched
PCHAS_0411100	0.84006	Mismatched
PCHAS_1010700	0.840914	Mismatched
PCHAS_1448600	0.84159	Mismatched
PCHAS_0935200	0.841725	Mismatched
PCHAS_0204000	0.841739	Mismatched
PCHAS_1350600	0.843383	Mismatched
PCHAS_1009400	0.845771	Mismatched
PCHAS_0509200	0.846112	Mismatched
PCHAS_0909200	0.847585	Mismatched
PCHAS_1139200	0.847773	Mismatched
PCHAS_1103700	0.84781	Mismatched
PCHAS_0410700	0.848442	Mismatched
PCHAS_1446800	0.848487	Mismatched
PCHAS_0513200	0.850991	Mismatched
PCHAS_1140700	0.851932	Mismatched
PCHAS_1231000	0.852411	Mismatched
PCHAS_1202800	0.852463	Mismatched
PCHAS_1242400	0.85551	Mismatched
PCHAS_1331100	0.85596	Mismatched
PCHAS_1028000	0.85639	Mismatched
PCHAS_0915400	0.856865	Mismatched
PCHAS_1428800	0.857134	Mismatched
PCHAS_1423700	0.857344	Mismatched
PCHAS_1236400	0.857643	Mismatched
PCHAS_1036400	0.858097	Mismatched
PCHAS_1327900	0.859005	Mismatched
PCHAS_0513700	0.859245	Mismatched
PCHAS_1109100	0.859475	Mismatched
PCHAS_1205900	0.859843	Mismatched
PCHAS_1334800	0.861175	Mismatched
PCHAS_1344600	0.861868	Mismatched
PCHAS_1310500	0.862355	Mismatched
PCHAS_1142200	0.8633	Mismatched
PCHAS_1309200	0.863791	Mismatched
PCHAS_0600100	0.865133	Mismatched
PCHAS_1357200	0.865758	Mismatched
PCHAS_1012700	0.868287	Mismatched
PCHAS_1406800	0.869109	Mismatched
PCHAS_1007500	0.869258	Mismatched
PCHAS_1040100	0.869484	Mismatched
PCHAS_0402100	0.870046	Mismatched
PCHAS_1338600	0.870302	Mismatched
PCHAS_1414500	0.870915	Mismatched
PCHAS_0819200	0.872496	Mismatched
PCHAS_0503900	0.87286	Mismatched
PCHAS_1401000	0.87324	Mismatched
PCHAS_0405500	0.874598	Mismatched
PCHAS_0932700	0.874666	Mismatched
PCHAS_0915900	0.87488	Mismatched
PCHAS_1464500	0.875241	Mismatched
PCHAS_0725000	0.876235	Mismatched
PCHAS_0614800	0.876517	Mismatched
PCHAS_0403300	0.876963	Mismatched
PCHAS_1310200	0.877268	Mismatched
PCHAS_0833400	0.878428	Mismatched
PCHAS_1133300	0.878599	Mismatched
PCHAS_1121300	0.87939	Mismatched
PCHAS_1038400	0.880186	Mismatched
PCHAS_0517300	0.881678	Mismatched
PCHAS_1361600	0.882409	Mismatched
PCHAS_0113700	0.882421	Mismatched
PCHAS_0620200	0.883726	Mismatched
PCHAS_1211900	0.884155	Mismatched
PCHAS_0302800	0.885456	Mismatched
PCHAS_1427400	0.885758	Mismatched
PCHAS_1430100	0.887504	Mismatched
PCHAS_0723600	0.888005	Mismatched
PCHAS_0509500	0.890386	Mismatched
PCHAS_1247100	0.891745	Mismatched
PCHAS_1442900	0.89205	Mismatched
PCHAS_1313700	0.892275	Mismatched
PCHAS_0505800	0.892937	Mismatched
PCHAS_0926100	0.89724	Mismatched
PCHAS_1306200	0.897546	Mismatched
PCHAS_1001300	0.899596	Mismatched
PCHAS_0623600	0.900396	Mismatched
PCHAS_1439200	0.901548	Mismatched
PCHAS_0823600	0.902417	Mismatched
PCHAS_0412400	0.902643	Mismatched
PCHAS_1435900	0.902764	Mismatched
PCHAS_1034200	0.904333	Mismatched
PCHAS_0620500	0.904998	Mismatched
PCHAS_0208000	0.906104	Mismatched
PCHAS_1145100	0.906568	Mismatched
PCHAS_1305500	0.906842	Mismatched
PCHAS_0415700	0.907761	Mismatched
PCHAS_1458600	0.907807	Mismatched
PCHAS_1134200	0.90802	Mismatched
PCHAS_0904000	0.908218	Mismatched
PCHAS_1220600	0.909151	Mismatched
PCHAS_1133000	0.909507	Mismatched
PCHAS_1368900	0.911675	Mismatched
PCHAS_0805300	0.91322	Mismatched
[truncated: 1,953 more rows]

## Sheet: Fig. 1e
Phase	Frequency		Phase	Frequency
0	53		0	100
1	25		1	104
2	24		2	83
3	21		3	68
4	31		4	44
5	37		5	66
6	78		6	63
7	132		7	69
8	182		8	92
9	168		9	114
10	124		10	85
11	123		11	65
12	61		12	85
13	31		13	89
14	13		14	52
15	7		15	56
16	12		16	57
17	9		17	58
18	71		18	68
19	114		19	68
20	122		20	97
21	98		21	53
22	73		22	45
23	62		23	31
24	25		24	38

## Sheet: Figure 1f
Circadian_transcripts	period	Condition
PCHAS_1107200	20.094	Matched
PCHAS_1462500	20.094	Matched
PCHAS_1013600	20.094	Matched
PCHAS_1204000	20.2297	Matched
PCHAS_0720300	20.2297	Matched
PCHAS_1137100	20.2297	Matched
PCHAS_1139400	20.2297	Matched
PCHAS_0826700	20.2297	Matched
PCHAS_0830750	20.3673	Matched
PCHAS_1351100	20.3673	Matched
PCHAS_0804300	20.3673	Matched
PCHAS_1420200	20.3673	Matched
PCHAS_0814700	20.3673	Matched
PCHAS_0729500	20.3673	Matched
PCHAS_0511600	20.3673	Matched
PCHAS_1430300	20.3673	Matched
PCHAS_0715200	20.3673	Matched
PCHAS_0607500	20.3673	Matched
PCHAS_1347800	20.5068	Matched
PCHAS_1032700	20.5068	Matched
PCHAS_1323800	20.5068	Matched
PCHAS_1403100	20.5068	Matched
PCHAS_0835900	20.5068	Matched
PCHAS_1111600	20.5068	Matched
PCHAS_0800500	20.5068	Matched
PCHAS_1228400	20.5068	Matched
PCHAS_1367500	20.5068	Matched
PCHAS_0508500	20.5068	Matched
PCHAS_0828800	20.5068	Matched
PCHAS_0721400	20.5068	Matched
PCHAS_0721700	20.6483	Matched
PCHAS_0315300	20.6483	Matched
PCHAS_1144300	20.6483	Matched
PCHAS_0722700	20.6483	Matched
PCHAS_1320000	20.6483	Matched
PCHAS_1320900	20.6483	Matched
PCHAS_1466400	20.6483	Matched
PCHAS_0918200	20.6483	Matched
PCHAS_0304900	20.6483	Matched
PCHAS_0103700	20.6483	Matched
PCHAS_1202300	20.6483	Matched
PCHAS_0201300	20.6483	Matched
PCHAS_1224300	20.6483	Matched
PCHAS_1121000	20.6483	Matched
PCHAS_0500700	20.6483	Matched
PCHAS_0932600	20.6483	Matched
PCHAS_0815200	20.7917	Matched
PCHAS_1312900	20.7917	Matched
PCHAS_1329200	20.7917	Matched
PCHAS_0203100	20.7917	Matched
PCHAS_0907000	20.7917	Matched
PCHAS_0404600	20.7917	Matched
PCHAS_0822400	20.7917	Matched
PCHAS_MIT01700	20.7917	Matched
PCHAS_0625500	20.7917	Matched
PCHAS_0213500	20.7917	Matched
PCHAS_0312400	20.7917	Matched
PCHAS_1142400	20.7917	Matched
PCHAS_0420100	20.9371	Matched
PCHAS_1237700	20.9371	Matched
PCHAS_1430700	20.9371	Matched
PCHAS_0805100	20.9371	Matched
PCHAS_1342600	20.9371	Matched
PCHAS_0407900	20.9371	Matched
PCHAS_0412850	20.9371	Matched
PCHAS_1135300	20.9371	Matched
PCHAS_0317000	20.9371	Matched
PCHAS_1137200	20.9371	Matched
PCHAS_1014600	20.9371	Matched
PCHAS_0828900	20.9371	Matched
PCHAS_1468000	20.9371	Matched
PCHAS_1467200	20.9371	Matched
PCHAS_0405600	20.9371	Matched
PCHAS_1213500	20.9371	Matched
PCHAS_1344200	20.9371	Matched
PCHAS_1223100	20.9371	Matched
PCHAS_1311700	20.9371	Matched
PCHAS_1209900	21.0845	Matched
PCHAS_1138800	21.0845	Matched
PCHAS_1227300	21.0845	Matched
PCHAS_0934800	21.0845	Matched
PCHAS_1343400	21.0845	Matched
PCHAS_1311900	21.0845	Matched
PCHAS_0314300	21.0845	Matched
PCHAS_1364800	21.0845	Matched
PCHAS_0621900	21.0845	Matched
PCHAS_1364000	21.0845	Matched
PCHAS_0110800	21.0845	Matched
PCHAS_0834700	21.0845	Matched
PCHAS_1041100	21.0845	Matched
PCHAS_1437100	21.0845	Matched
PCHAS_0615400	21.0845	Matched
PCHAS_1239000	21.0845	Matched
PCHAS_0916400	21.0845	Matched
PCHAS_1332900	21.234	Matched
PCHAS_0317600	21.234	Matched
PCHAS_0510000	21.234	Matched
PCHAS_1315900	21.234	Matched
PCHAS_1015500	21.234	Matched
PCHAS_0917100	21.234	Matched
PCHAS_1304100	21.234	Matched
PCHAS_1145900	21.234	Matched
PCHAS_0401500	21.234	Matched
PCHAS_1425500	21.234	Matched
PCHAS_1431800	21.234	Matched
PCHAS_1218800	21.234	Matched
PCHAS_1422700	21.234	Matched
PCHAS_1228600	21.234	Matched
PCHAS_0900021	21.234	Matched
PCHAS_0717750	21.234	Matched
PCHAS_1318900	21.234	Matched
PCHAS_1405600	21.234	Matched
PCHAS_1369500	21.234	Matched
PCHAS_0605800	21.3857	Matched
PCHAS_1323900	21.3857	Matched
PCHAS_0305800	21.3857	Matched
PCHAS_1102500	21.3857	Matched
PCHAS_0610200	21.3857	Matched
PCHAS_0930300	21.3857	Matched
PCHAS_0518100	21.3857	Matched
PCHAS_1428700	21.3857	Matched
PCHAS_0800900	21.3857	Matched
PCHAS_1119200	21.3857	Matched
PCHAS_1004400	21.3857	Matched
PCHAS_0103800	21.3857	Matched
PCHAS_0718000	21.3857	Matched
PCHAS_1139000	21.3857	Matched
PCHAS_1014400	21.3857	Matched
PCHAS_0312000	21.3857	Matched
PCHAS_1040500	21.3857	Matched
PCHAS_0806400	21.3857	Matched
PCHAS_0805000	21.3857	Matched
PCHAS_0622600	21.3857	Matched
PCHAS_1431700	21.3857	Matched
PCHAS_1244000	21.3857	Matched
PCHAS_0934600	21.3857	Matched
PCHAS_0200300	21.3857	Matched
PCHAS_1100600	21.3857	Matched
PCHAS_1022300	21.3857	Matched
PCHAS_1402700	21.3857	Matched
PCHAS_1017600	21.3857	Matched
PCHAS_1301900	21.3857	Matched
PCHAS_1467400	21.3857	Matched
PCHAS_0106600	21.3857	Matched
PCHAS_0306800	21.3857	Matched
PCHAS_0406000	21.3857	Matched
PCHAS_0512900	21.3857	Matched
PCHAS_1027000	21.3857	Matched
PCHAS_0905100	21.3857	Matched
PCHAS_0524900	21.3857	Matched
PCHAS_1448500	21.3857	Matched
PCHAS_1317100	21.3857	Matched
PCHAS_0615800	21.3857	Matched
PCHAS_1035300	21.5396	Matched
PCHAS_0936300	21.5396	Matched
PCHAS_1464100	21.5396	Matched
PCHAS_1356400	21.5396	Matched
PCHAS_0623500	21.5396	Matched
PCHAS_1003600	21.5396	Matched
PCHAS_1457000	21.5396	Matched
PCHAS_1212800	21.5396	Matched
PCHAS_1444900	21.5396	Matched
PCHAS_1441700	21.5396	Matched
PCHAS_1443200	21.5396	Matched
PCHAS_0405300	21.5396	Matched
PCHAS_1221400	21.5396	Matched
PCHAS_0610900	21.5396	Matched
PCHAS_1318200	21.5396	Matched
PCHAS_1222400	21.5396	Matched
PCHAS_1032600	21.5396	Matched
PCHAS_1436100	21.5396	Matched
PCHAS_0918300	21.5396	Matched
PCHAS_1216900	21.5396	Matched
PCHAS_0205800	21.5396	Matched
PCHAS_1461200	21.5396	Matched
PCHAS_0201800	21.5396	Matched
PCHAS_1041400	21.5396	Matched
PCHAS_0602300	21.5396	Matched
PCHAS_0925300	21.5396	Matched
PCHAS_0916900	21.5396	Matched
PCHAS_0411400	21.5396	Matched
PCHAS_0608900	21.5396	Matched
PCHAS_1321600	21.5396	Matched
PCHAS_0924400	21.5396	Matched
PCHAS_0901400	21.5396	Matched
PCHAS_1212600	21.5396	Matched
PCHAS_1317000	21.5396	Matched
PCHAS_1316300	21.5396	Matched
PCHAS_0404000	21.6957	Matched
PCHAS_1458400	21.6957	Matched
PCHAS_1219500	21.6957	Matched
PCHAS_1429200	21.6957	Matched
PCHAS_1218400	21.6957	Matched
PCHAS_0928300	21.6957	Matched
PCHAS_1337600	21.6957	Matched
PCHAS_0830200	21.6957	Matched
PCHAS_0921700	21.6957	Matched
PCHAS_1357400	21.6957	Matched
PCHAS_1412100	21.6957	Matched
PCHAS_1022700	21.6957	Matched
PCHAS_1365100	21.6957	Matched
PCHAS_1336500	21.6957	Matched
PCHAS_0729300	21.6957	Matched
PCHAS_0213800	21.6957	Matched
PCHAS_0420400	21.6957	Matched
PCHAS_1467800	21.6957	Matched
PCHAS_0926200	21.6957	Matched
PCHAS_1400500	21.6957	Matched
PCHAS_1239200	21.6957	Matched
PCHAS_1345000	21.6957	Matched
PCHAS_1115900	21.6957	Matched
PCHAS_0822600	21.6957	Matched
PCHAS_0500500	21.6957	Matched
PCHAS_0114800	21.6957	Matched
PCHAS_0932900	21.6957	Matched
PCHAS_1136700	21.6957	Matched
PCHAS_0718100	21.6957	Matched
PCHAS_0828000	21.6957	Matched
PCHAS_1127700	21.6957	Matched
PCHAS_1319500	21.6957	Matched
PCHAS_0604300	21.6957	Matched
PCHAS_0905200	21.6957	Matched
PCHAS_1204100	21.6957	Matched
PCHAS_0310300	21.6957	Matched
PCHAS_0602400	21.6957	Matched
PCHAS_0514600	21.854	Matched
PCHAS_0309500	21.854	Matched
PCHAS_0112300	21.854	Matched
PCHAS_1024900	21.854	Matched
PCHAS_0517600	21.854	Matched
PCHAS_1011500	21.854	Matched
PCHAS_0507200	21.854	Matched
PCHAS_1219900	21.854	Matched
PCHAS_0709100	21.854	Matched
PCHAS_0509600	21.854	Matched
PCHAS_1355000	21.854	Matched
PCHAS_0111900	21.854	Matched
PCHAS_0621000	21.854	Matched
PCHAS_1141500	21.854	Matched
PCHAS_0201000	21.854	Matched
PCHAS_1361100	21.854	Matched
PCHAS_0513000	21.854	Matched
PCHAS_0730400	21.854	Matched
PCHAS_1452000	21.854	Matched
PCHAS_1367300	21.854	Matched
PCHAS_0810500	21.854	Matched
PCHAS_1230300	21.854	Matched
PCHAS_0719600	21.854	Matched
PCHAS_0306300	21.854	Matched
PCHAS_0405400	21.854	Matched
PCHAS_0825400	21.854	Matched
PCHAS_1419400	21.854	Matched
PCHAS_1211400	21.854	Matched
PCHAS_0933800	21.854	Matched
PCHAS_0111000	21.854	Matched
PCHAS_1247800	21.854	Matched
PCHAS_0401600	21.854	Matched
PCHAS_1224200	21.854	Matched
PCHAS_1366600	21.854	Matched
PCHAS_0509400	21.854	Matched
PCHAS_0826800	21.854	Matched
PCHAS_1427800	21.854	Matched
PCHAS_1114000	21.854	Matched
PCHAS_0108600	21.854	Matched
PCHAS_1005700	21.854	Matched
PCHAS_0723800	21.854	Matched
PCHAS_0203800	21.854	Matched
PCHAS_1227100	21.854	Matched
PCHAS_1120600	21.854	Matched
PCHAS_1420700	21.854	Matched
PCHAS_1113100	21.854	Matched
PCHAS_0517000	21.854	Matched
PCHAS_0710900	21.854	Matched
PCHAS_1133500	21.854	Matched
PCHAS_0308600	22.0147	Matched
PCHAS_1018900	22.0147	Matched
PCHAS_0712500	22.0147	Matched
PCHAS_0309000	22.0147	Matched
PCHAS_1425000	22.0147	Matched
PCHAS_0402200	22.0147	Matched
PCHAS_1029900	22.0147	Matched
PCHAS_1026400	22.0147	Matched
PCHAS_1136100	22.0147	Matched
PCHAS_0911600	22.0147	Matched
PCHAS_0507600	22.0147	Matched
PCHAS_0931100	22.0147	Matched
PCHAS_0210900	22.0147	Matched
PCHAS_1434600	22.0147	Matched
PCHAS_1238500	22.0147	Matched
PCHAS_1335700	22.0147	Matched
PCHAS_0209200	22.0147	Matched
PCHAS_0822900	22.0147	Matched
PCHAS_1229300	22.0147	Matched
PCHAS_0702900	22.0147	Matched
PCHAS_1362800	22.0147	Matched
PCHAS_0524300	22.0147	Matched
PCHAS_1354100	22.0147	Matched
PCHAS_1332500	22.0147	Matched
PCHAS_1338000	22.0147	Matched
PCHAS_1426000	22.0147	Matched
PCHAS_1213600	22.0147	Matched
PCHAS_1312700	22.0147	Matched
PCHAS_0111200	22.0147	Matched
PCHAS_1128100	22.0147	Matched
PCHAS_1325800	22.0147	Matched
PCHAS_0902100	22.0147	Matched
PCHAS_0808600	22.0147	Matched
PCHAS_1235200	22.0147	Matched
PCHAS_0900600	22.0147	Matched
PCHAS_1248100	22.0147	Matched
PCHAS_0820100	22.0147	Matched
PCHAS_1433900	22.0147	Matched
PCHAS_1122400	22.0147	Matched
PCHAS_1340000	22.0147	Matched
PCHAS_1452100	22.0147	Matched
PCHAS_1313400	22.0147	Matched
PCHAS_1446200	22.0147	Matched
PCHAS_1457300	22.0147	Matched
PCHAS_1234500	22.0147	Matched
PCHAS_1455900	22.0147	Matched
PCHAS_1127200	22.0147	Matched
PCHAS_1109500	22.0147	Matched
PCHAS_0213200	22.0147	Matched
PCHAS_0924300	22.0147	Matched
PCHAS_0107700	22.0147	Matched
PCHAS_0209900	22.0147	Matched
PCHAS_0832900	22.0147	Matched
PCHAS_0827200	22.0147	Matched
PCHAS_1216800	22.0147	Matched
PCHAS_1037200	22.0147	Matched
PCHAS_0901500	22.0147	Matched
PCHAS_1306000	22.0147	Matched
PCHAS_0110100	22.0147	Matched
PCHAS_MIT00300	22.0147	Matched
PCHAS_1101500	22.0147	Matched
PCHAS_0609100	22.0147	Matched
PCHAS_1244700	22.0147	Matched
PCHAS_0506600	22.0147	Matched
PCHAS_1335300	22.0147	Matched
PCHAS_1411900	22.1778	Matched
PCHAS_0804900	22.1778	Matched
PCHAS_1240300	22.1778	Matched
PCHAS_0707200	22.1778	Matched
PCHAS_0110200	22.1778	Matched
PCHAS_0714500	22.1778	Matched
PCHAS_0302050	22.1778	Matched
PCHAS_1418900	22.1778	Matched
PCHAS_1020000	22.1778	Matched
PCHAS_0405800	22.1778	Matched
PCHAS_1458200	22.1778	Matched
PCHAS_1202200	22.1778	Matched
PCHAS_1319900	22.1778	Matched
PCHAS_0908100	22.1778	Matched
PCHAS_0832500	22.1778	Matched
PCHAS_0508700	22.1778	Matched
PCHAS_1306700	22.1778	Matched
PCHAS_0828200	22.1778	Matched
PCHAS_1025600	22.1778	Matched
PCHAS_1443700	22.1778	Matched
PCHAS_1465400	22.1778	Matched
PCHAS_1361700	22.1778	Matched
PCHAS_1008900	22.1778	Matched
PCHAS_0200051	22.1778	Matched
PCHAS_1245600	22.1778	Matched
PCHAS_1038800	22.1778	Matched
PCHAS_0932200	22.1778	Matched
PCHAS_1038900	22.1778	Matched
PCHAS_0524400	22.1778	Matched
PCHAS_1146500	22.1778	Matched
PCHAS_1008500	22.1778	Matched
PCHAS_1233100	22.1778	Matched
PCHAS_1401100	22.1778	Matched
PCHAS_0114100	22.1778	Matched
PCHAS_1247700	22.1778	Matched
PCHAS_1248400	22.1778	Matched
PCHAS_0902500	22.1778	Matched
PCHAS_1428500	22.1778	Matched
PCHAS_1363200	22.1778	Matched
PCHAS_1361300	22.1778	Matched
PCHAS_0815600	22.1778	Matched
PCHAS_1403500	22.1778	Matched
PCHAS_0928400	22.1778	Matched
PCHAS_0414200	22.1778	Matched
PCHAS_1314400	22.1778	Matched
PCHAS_1121500	22.1778	Matched
PCHAS_1007200	22.1778	Matched
PCHAS_0815500	22.1778	Matched
PCHAS_0731300	22.1778	Matched
PCHAS_1304600	22.1778	Matched
PCHAS_0808500	22.1778	Matched
PCHAS_1210500	22.1778	Matched
PCHAS_1322100	22.1778	Matched
PCHAS_0419100	22.1778	Matched
PCHAS_0908000	22.1778	Matched
PCHAS_0835500	22.1778	Matched
PCHAS_1125900	22.1778	Matched
PCHAS_1352900	22.1778	Matched
PCHAS_0517400	22.1778	Matched
PCHAS_0414300	22.1778	Matched
PCHAS_1421600	22.3433	Matched
PCHAS_0902800	22.3433	Matched
PCHAS_1222200	22.3433	Matched
PCHAS_1239800	22.3433	Matched
PCHAS_1229900	22.3433	Matched
PCHAS_1130600	22.3433	Matched
PCHAS_0705500	22.3433	Matched
PCHAS_0903500	22.3433	Matched
PCHAS_0833700	22.3433	Matched
PCHAS_0205000	22.3433	Matched
PCHAS_0907100	22.3433	Matched
PCHAS_0416600	22.3433	Matched
PCHAS_1426500	22.3433	Matched
PCHAS_0508800	22.3433	Matched
PCHAS_1206500	22.3433	Matched
PCHAS_0618300	22.3433	Matched
PCHAS_0510100	22.3433	Matched
PCHAS_1137500	22.3433	Matched
PCHAS_1118800	22.3433	Matched
PCHAS_1345700	22.3433	Matched
PCHAS_0919100	22.3433	Matched
PCHAS_0711300	22.3433	Matched
PCHAS_1006600	22.3433	Matched
PCHAS_1134800	22.3433	Matched
PCHAS_0922500	22.3433	Matched
PCHAS_1107100	22.3433	Matched
PCHAS_0801300	22.3433	Matched
PCHAS_0313700	22.3433	Matched
PCHAS_1306500	22.3433	Matched
PCHAS_1022200	22.3433	Matched
PCHAS_0829100	22.3433	Matched
PCHAS_0913000	22.3433	Matched
PCHAS_1029600	22.3433	Matched
PCHAS_1224800	22.3433	Matched
PCHAS_0820300	22.3433	Matched
PCHAS_0806500	22.3433	Matched
PCHAS_0701500	22.3433	Matched
PCHAS_1302500	22.3433	Matched
PCHAS_1303600	22.3433	Matched
PCHAS_1146300	22.3433	Matched
PCHAS_1100700	22.3433	Matched
PCHAS_1467600	22.3433	Matched
PCHAS_1303300	22.3433	Matched
PCHAS_0900055	22.3433	Matched
PCHAS_0626000	22.3433	Matched
PCHAS_1313900	22.3433	Matched
PCHAS_0505000	22.3433	Matched
PCHAS_0506900	22.3433	Matched
PCHAS_0625000	22.3433	Matched
PCHAS_1400600	22.3433	Matched
PCHAS_0113100	22.3433	Matched
PCHAS_1322200	22.3433	Matched
PCHAS_1005600	22.3433	Matched
PCHAS_0702600	22.3433	Matched
PCHAS_1428200	22.3433	Matched
PCHAS_1412700	22.3433	Matched
PCHAS_1367200	22.3433	Matched
PCHAS_1364700	22.3433	Matched
PCHAS_1413600	22.3433	Matched
PCHAS_0912100	22.3433	Matched
PCHAS_0912600	22.3433	Matched
PCHAS_0724600	22.3433	Matched
PCHAS_0937300	22.3433	Matched
PCHAS_0525100	22.3433	Matched
PCHAS_1300001	22.3433	Matched
PCHAS_0700100	22.3433	Matched
PCHAS_0617800	22.3433	Matched
PCHAS_1017100	22.3433	Matched
PCHAS_1129900	22.3433	Matched
PCHAS_1233700	22.3433	Matched
PCHAS_1347900	22.3433	Matched
PCHAS_1131200	22.3433	Matched
PCHAS_1115800	22.3433	Matched
PCHAS_0512500	22.3433	Matched
PCHAS_0309100	22.3433	Matched
PCHAS_1358900	22.3433	Matched
PCHAS_1324200	22.3433	Matched
PCHAS_1223000	22.3433	Matched
PCHAS_0517800	22.3433	Matched
PCHAS_0806300	22.3433	Matched
PCHAS_MIT01500	22.3433	Matched
PCHAS_1143500	22.5113	Matched
PCHAS_1334300	22.5113	Matched
PCHAS_1436200	22.5113	Matched
PCHAS_1411700	22.5113	Matched
PCHAS_1457500	22.5113	Matched
PCHAS_1132700	22.5113	Matched
PCHAS_1416900	22.5113	Matched
PCHAS_0724500	22.5113	Matched
PCHAS_0206200	22.5113	Matched
PCHAS_0603600	22.5113	Matched
PCHAS_1032800	22.5113	Matched
PCHAS_0928900	22.5113	Matched
PCHAS_1417700	22.5113	Matched
PCHAS_1135700	22.5113	Matched
PCHAS_0722100	22.5113	Matched
PCHAS_0817000	22.5113	Matched
PCHAS_0112100	22.5113	Matched
PCHAS_1405500	22.5113	Matched
PCHAS_1212300	22.5113	Matched
PCHAS_0835300	22.5113	Matched
PCHAS_1040000	22.5113	Matched
PCHAS_1112400	22.5113	Matched
PCHAS_1030300	22.5113	Matched
PCHAS_1139600	22.5113	Matched
PCHAS_0608400	22.5113	Matched
PCHAS_0708100	22.5113	Matched
PCHAS_1436500	22.5113	Matched
PCHAS_1018500	22.5113	Matched
PCHAS_0933000	22.5113	Matched
PCHAS_1339200	22.5113	Matched
PCHAS_0820000	22.5113	Matched
PCHAS_1238700	22.5113	Matched
PCHAS_1468300	22.5113	Matched
PCHAS_1214100	22.5113	Matched
PCHAS_1331400	22.5113	Matched
PCHAS_0900035	22.5113	Matched
PCHAS_1247300	22.5113	Matched
PCHAS_1041900	22.5113	Matched
PCHAS_0311000	22.5113	Matched
PCHAS_0914600	22.5113	Matched
PCHAS_0415000	22.5113	Matched
PCHAS_0624000	22.5113	Matched
PCHAS_1229100	22.5113	Matched
PCHAS_1423600	22.5113	Matched
PCHAS_0313200	22.5113	Matched
PCHAS_0706100	22.5113	Matched
PCHAS_1357800	22.5113	Matched
PCHAS_0612100	22.5113	Matched
PCHAS_0202200	22.5113	Matched
PCHAS_1205500	22.5113	Matched
PCHAS_0301900	22.5113	Matched
PCHAS_0101400	22.5113	Matched
PCHAS_1447700	22.5113	Matched
PCHAS_1337100	22.5113	Matched
PCHAS_0622800	22.5113	Matched
PCHAS_1130000	22.5113	Matched
PCHAS_1338700	22.5113	Matched
PCHAS_0917700	22.5113	Matched
PCHAS_1457900	22.5113	Matched
PCHAS_1362700	22.5113	Matched
PCHAS_0729800	22.5113	Matched
PCHAS_0211400	22.5113	Matched
PCHAS_0927300	22.5113	Matched
PCHAS_1360600	22.5113	Matched
PCHAS_1122200	22.5113	Matched
PCHAS_0927100	22.6818	Matched
PCHAS_1408700	22.6818	Matched
PCHAS_0409000	22.6818	Matched
PCHAS_0618800	22.6818	Matched
PCHAS_1343200	22.6818	Matched
PCHAS_1228300	22.6818	Matched
PCHAS_0710600	22.6818	Matched
PCHAS_0803800	22.6818	Matched
PCHAS_1025100	22.6818	Matched
PCHAS_1328800	22.6818	Matched
PCHAS_0523500	22.6818	Matched
PCHAS_1210200	22.6818	Matched
PCHAS_1406500	22.6818	Matched
PCHAS_1214500	22.6818	Matched
PCHAS_0906700	22.6818	Matched
PCHAS_0834800	22.6818	Matched
PCHAS_1103200	22.6818	Matched
PCHAS_0411800	22.6818	Matched
PCHAS_0804100	22.6818	Matched
PCHAS_0412300	22.6818	Matched
PCHAS_0206600	22.6818	Matched
PCHAS_1201600	22.6818	Matched
PCHAS_0814000	22.6818	Matched
PCHAS_0835400	22.6818	Matched
PCHAS_1312000	22.6818	Matched
PCHAS_0830900	22.6818	Matched
PCHAS_1133900	22.6818	Matched
PCHAS_1442200	22.6818	Matched
PCHAS_1237100	22.6818	Matched
PCHAS_1418200	22.6818	Matched
PCHAS_1454100	22.6818	Matched
PCHAS_0827000	22.6818	Matched
PCHAS_1324300	22.6818	Matched
PCHAS_0100651	22.6818	Matched
PCHAS_0318900	22.6818	Matched
PCHAS_0111500	22.6818	Matched
PCHAS_0716000	22.6818	Matched
PCHAS_1011200	22.6818	Matched
PCHAS_1416200	22.6818	Matched
PCHAS_1308500	22.6818	Matched
PCHAS_1302300	22.6818	Matched
PCHAS_1200900	22.6818	Matched
PCHAS_0601500	22.6818	Matched
PCHAS_0300100	22.6818	Matched
PCHAS_1331300	22.6818	Matched
PCHAS_1330600	22.6818	Matched
PCHAS_1000800	22.6818	Matched
PCHAS_1401200	22.6818	Matched
PCHAS_0900025	22.6818	Matched
PCHAS_0725800	22.6818	Matched
PCHAS_0114600	22.6818	Matched
PCHAS_0612600	22.6818	Matched
PCHAS_1339000	22.6818	Matched
PCHAS_0927800	22.6818	Matched
PCHAS_1460900	22.6818	Matched
PCHAS_0615100	22.6818	Matched
PCHAS_1238200	22.6818	Matched
PCHAS_1211800	22.6818	Matched
PCHAS_0420700	22.6818	Matched
PCHAS_0318300	22.6818	Matched
PCHAS_0624700	22.6818	Matched
PCHAS_0818900	22.6818	Matched
PCHAS_1223700	22.6818	Matched
PCHAS_1222850	22.6818	Matched
PCHAS_1234700	22.6818	Matched
PCHAS_1326600	22.6818	Matched
PCHAS_1351400	22.6818	Matched
PCHAS_1005300	22.6818	Matched
PCHAS_0107550	22.6818	Matched
PCHAS_0922100	22.6818	Matched
PCHAS_1466500	22.6818	Matched
PCHAS_1413300	22.6818	Matched
PCHAS_0724200	22.6818	Matched
PCHAS_0836300	22.6818	Matched
PCHAS_0416100	22.6818	Matched
PCHAS_0415600	22.6818	Matched
PCHAS_1240200	22.6818	Matched
PCHAS_1122900	22.6818	Matched
PCHAS_0719200	22.855	Matched
PCHAS_1425300	22.855	Matched
PCHAS_0512000	22.855	Matched
PCHAS_1020300	22.855	Matched
PCHAS_0208600	22.855	Matched
PCHAS_0417600	22.855	Matched
PCHAS_1126500	22.855	Matched
PCHAS_0315800	22.855	Matched
PCHAS_0932800	22.855	Matched
PCHAS_1242000	22.855	Matched
PCHAS_0813200	22.855	Matched
PCHAS_1327200	22.855	Matched
PCHAS_0410900	22.855	Matched
PCHAS_1449800	22.855	Matched
PCHAS_1105200	22.855	Matched
PCHAS_0819100	22.855	Matched
PCHAS_1403700	22.855	Matched
PCHAS_0605400	22.855	Matched
PCHAS_0405900	22.855	Matched
PCHAS_1203700	22.855	Matched
PCHAS_1328000	22.855	Matched
PCHAS_0711700	22.855	Matched
PCHAS_1465900	22.855	Matched
PCHAS_1124100	22.855	Matched
PCHAS_0707400	22.855	Matched
PCHAS_0604100	22.855	Matched
PCHAS_0107600	22.855	Matched
PCHAS_0709900	22.855	Matched
PCHAS_1238800	22.855	Matched
PCHAS_0508300	22.855	Matched
PCHAS_0523200	22.855	Matched
PCHAS_1441300	22.855	Matched
PCHAS_0836500	22.855	Matched
PCHAS_1105000	22.855	Matched
PCHAS_1314500	22.855	Matched
PCHAS_0509100	22.855	Matched
PCHAS_1434100	22.855	Matched
PCHAS_0624900	22.855	Matched
PCHAS_0723500	22.855	Matched
PCHAS_1467500	22.855	Matched
PCHAS_0601800	22.855	Matched
PCHAS_1100500	22.855	Matched
PCHAS_1468800	22.855	Matched
PCHAS_1401500	22.855	Matched
PCHAS_1330500	22.855	Matched
PCHAS_0827800	22.855	Matched
PCHAS_1111400	22.855	Matched
PCHAS_1026000	22.855	Matched
PCHAS_1461100	22.855	Matched
PCHAS_1425900	22.855	Matched
PCHAS_0724800	22.855	Matched
PCHAS_1412200	22.855	Matched
PCHAS_0206800	22.855	Matched
PCHAS_1023100	22.855	Matched
PCHAS_1101900	22.855	Matched
PCHAS_1011100	22.855	Matched
PCHAS_1038500	22.855	Matched
PCHAS_1014500	22.855	Matched
PCHAS_1459700	22.855	Matched
PCHAS_0913900	22.855	Matched
PCHAS_1231800	22.855	Matched
PCHAS_0319100	22.855	Matched
PCHAS_1401400	22.855	Matched
PCHAS_1100900	22.855	Matched
PCHAS_1246700	22.855	Matched
PCHAS_1441200	22.855	Matched
PCHAS_0717300	22.855	Matched
PCHAS_1341800	22.855	Matched
PCHAS_0310200	22.855	Matched
PCHAS_0307900	22.855	Matched
PCHAS_1101000	22.855	Matched
PCHAS_1432700	22.855	Matched
PCHAS_1465800	22.855	Matched
PCHAS_0518900	22.855	Matched
PCHAS_0808720	22.855	Matched
PCHAS_1363000	22.855	Matched
PCHAS_MIT01900	22.855	Matched
PCHAS_MIT03400	22.855	Matched
PCHAS_1020400	22.855	Matched
PCHAS_0704800	22.855	Matched
PCHAS_0836400	22.855	Matched
PCHAS_1040400	23.0308	Matched
PCHAS_0523000	23.0308	Matched
PCHAS_1359700	23.0308	Matched
PCHAS_0522900	23.0308	Matched
PCHAS_1315800	23.0308	Matched
PCHAS_0922200	23.0308	Matched
PCHAS_0834300	23.0308	Matched
PCHAS_1305000	23.0308	Matched
PCHAS_1442800	23.0308	Matched
PCHAS_1325200	23.0308	Matched
PCHAS_1349800	23.0308	Matched
PCHAS_1225200	23.0308	Matched
PCHAS_0921100	23.0308	Matched
PCHAS_1325300	23.0308	Matched
PCHAS_0614200	23.0308	Matched
PCHAS_0202050	23.0308	Matched
PCHAS_1333000	23.0308	Matched
PCHAS_1412900	23.0308	Matched
PCHAS_0412800	23.0308	Matched
PCHAS_0409800	23.0308	Matched
PCHAS_1234300	23.0308	Matched
PCHAS_0916600	23.0308	Matched
PCHAS_0719300	23.0308	Matched
PCHAS_1031800	23.0308	Matched
PCHAS_0801900	23.0308	Matched
PCHAS_0916000	23.0308	Matched
PCHAS_1225400	23.0308	Matched
PCHAS_0923600	23.0308	Matched
PCHAS_0708600	23.0308	Matched
PCHAS_1230200	23.0308	Matched
PCHAS_0501600	23.0308	Matched
PCHAS_1145600	23.0308	Matched
PCHAS_1402300	23.0308	Matched
PCHAS_0213600	23.0308	Matched
PCHAS_0401200	23.0308	Matched
PCHAS_1201200	23.0308	Matched
PCHAS_0113600	23.0308	Matched
PCHAS_0701900	23.0308	Matched
PCHAS_1372000	23.0308	Matched
PCHAS_0200001	23.0308	Matched
PCHAS_0200041	23.0308	Matched
PCHAS_1303000	23.0308	Matched
PCHAS_1147541	23.0308	Matched
PCHAS_0937950	23.0308	Matched
PCHAS_1246800	23.0308	Matched
PCHAS_1408200	23.0308	Matched
PCHAS_0822000	23.0308	Matched
PCHAS_1014300	23.0308	Matched
PCHAS_1220900	23.0308	Matched
PCHAS_1406000	23.0308	Matched
PCHAS_0518800	23.0308	Matched
PCHAS_0311200	23.0308	Matched
PCHAS_1323600	23.0308	Matched
PCHAS_0919800	23.0308	Matched
PCHAS_0712900	23.0308	Matched
PCHAS_1227500	23.0308	Matched
PCHAS_1460800	23.0308	Matched
PCHAS_1141900	23.0308	Matched
PCHAS_1031400	23.0308	Matched
PCHAS_0908500	23.0308	Matched
PCHAS_0109500	23.0308	Matched
PCHAS_1370300	23.0308	Matched
PCHAS_0701400	23.0308	Matched
PCHAS_0403100	23.0308	Matched
PCHAS_0936700	23.0308	Matched
PCHAS_1453700	23.0308	Matched
PCHAS_0613300	23.0308	Matched
PCHAS_1028200	23.0308	Matched
PCHAS_1336600	23.0308	Matched
PCHAS_0933700	23.0308	Matched
PCHAS_0912000	23.0308	Matched
PCHAS_1319700	23.0308	Matched
PCHAS_MIT00600	23.0308	Matched
PCHAS_1405100	23.0308	Matched
PCHAS_1359000	23.2093	Matched
PCHAS_0411500	23.2093	Matched
PCHAS_1357900	23.2093	Matched
PCHAS_1337800	23.2093	Matched
PCHAS_1325000	23.2093	Matched
PCHAS_1220200	23.2093	Matched
PCHAS_1037500	23.2093	Matched
PCHAS_1223800	23.2093	Matched
PCHAS_0204100	23.2093	Matched
PCHAS_1005100	23.2093	Matched
PCHAS_0927700	23.2093	Matched
PCHAS_1210000	23.2093	Matched
PCHAS_1463200	23.2093	Matched
PCHAS_1216400	23.2093	Matched
PCHAS_0832600	23.2093	Matched
PCHAS_1464600	23.2093	Matched
PCHAS_0507800	23.2093	Matched
PCHAS_0907900	23.2093	Matched
PCHAS_1446100	23.2093	Matched
PCHAS_0930700	23.2093	Matched
PCHAS_1362400	23.2093	Matched
PCHAS_0104000	23.2093	Matched
PCHAS_0714600	23.2093	Matched
PCHAS_1414800	23.2093	Matched
PCHAS_MIT01800	23.2093	Matched
PCHAS_0609600	23.2093	Matched
PCHAS_1030800	23.2093	Matched
PCHAS_1104800	23.2093	Matched
PCHAS_0407200	23.2093	Matched
PCHAS_1021700	23.2093	Matched
PCHAS_0602100	23.2093	Matched
PCHAS_0731100	23.2093	Matched
PCHAS_0702000	23.2093	Matched
PCHAS_1303200	23.2093	Matched
PCHAS_0731700	23.2093	Matched
PCHAS_0521200	23.2093	Matched
PCHAS_0104100	23.2093	Matched
PCHAS_1443100	23.2093	Matched
PCHAS_0204300	23.2093	Matched
PCHAS_0824800	23.2093	Matched
PCHAS_0728600	23.2093	Matched
PCHAS_1410400	23.2093	Matched
PCHAS_1331200	23.2093	Matched
PCHAS_1237000	23.2093	Matched
PCHAS_0912200	23.2093	Matched
PCHAS_1432900	23.2093	Matched
PCHAS_0409200	23.2093	Matched
PCHAS_1127600	23.2093	Matched
PCHAS_1455800	23.2093	Matched
PCHAS_0200021	23.2093	Matched
PCHAS_0419800	23.2093	Matched
PCHAS_1042300	23.2093	Matched
PCHAS_1343300	23.2093	Matched
PCHAS_0501100	23.2093	Matched
PCHAS_1114200	23.2093	Matched
PCHAS_1429000	23.2093	Matched
PCHAS_0102600	23.2093	Matched
PCHAS_0506300	23.2093	Matched
PCHAS_1035900	23.2093	Matched
PCHAS_1039200	23.2093	Matched
PCHAS_0912400	23.2093	Matched
PCHAS_1108100	23.2093	Matched
PCHAS_0612700	23.2093	Matched
PCHAS_1145260	23.2093	Matched
PCHAS_0816300	23.2093	Matched
PCHAS_1040300	23.2093	Matched
PCHAS_1440600	23.2093	Matched
PCHAS_1308900	23.2093	Matched
PCHAS_0819500	23.3906	Matched
PCHAS_1106400	23.3906	Matched
PCHAS_1309100	23.3906	Matched
PCHAS_1143100	23.3906	Matched
PCHAS_1436800	23.3906	Matched
PCHAS_0616400	23.3906	Matched
PCHAS_0609300	23.3906	Matched
PCHAS_1002800	23.3906	Matched
PCHAS_1040600	23.3906	Matched
PCHAS_0104300	23.3906	Matched
PCHAS_1354600	23.3906	Matched
PCHAS_0502500	23.3906	Matched
PCHAS_1340600	23.3906	Matched
PCHAS_1136000	23.3906	Matched
PCHAS_0305500	23.3906	Matched
PCHAS_0720200	23.3906	Matched
PCHAS_1034100	23.3906	Matched
PCHAS_1225700	23.3906	Matched
PCHAS_1454200	23.3906	Matched
PCHAS_0508600	23.3906	Matched
PCHAS_0417300	23.3906	Matched
PCHAS_0303500	23.3906	Matched
PCHAS_1406100	23.3906	Matched
PCHAS_0930600	23.3906	Matched
PCHAS_0903600	23.3906	Matched
PCHAS_1021800	23.3906	Matched
PCHAS_1139800	23.3906	Matched
PCHAS_0404900	23.3906	Matched
PCHAS_1461900	23.3906	Matched
PCHAS_1341900	23.3906	Matched
PCHAS_0607000	23.3906	Matched
PCHAS_1245550	23.3906	Matched
PCHAS_0926300	23.3906	Matched
PCHAS_0910200	23.3906	Matched
PCHAS_1340900	23.3906	Matched
PCHAS_1211000	23.3906	Matched
PCHAS_0319000	23.3906	Matched
PCHAS_0208300	23.3906	Matched
PCHAS_0405200	23.3906	Matched
PCHAS_0311300	23.3906	Matched
PCHAS_0603200	23.3906	Matched
PCHAS_0202150	23.3906	Matched
PCHAS_1451900	23.3906	Matched
PCHAS_1231400	23.3906	Matched
PCHAS_0934100	23.3906	Matched
PCHAS_1403600	23.3906	Matched
PCHAS_0826600	23.3906	Matched
PCHAS_0607900	23.3906	Matched
PCHAS_1212200	23.3906	Matched
PCHAS_1036300	23.3906	Matched
PCHAS_1240700	23.3906	Matched
PCHAS_1352300	23.5748	Matched
PCHAS_0411200	23.5748	Matched
PCHAS_1243100	23.5748	Matched
PCHAS_1110800	23.5748	Matched
PCHAS_0920200	23.5748	Matched
PCHAS_0924800	23.5748	Matched
PCHAS_0714300	23.5748	Matched
PCHAS_0725700	23.5748	Matched
PCHAS_1363300	23.5748	Matched
PCHAS_1124900	23.5748	Matched
PCHAS_1331600	23.5748	Matched
PCHAS_1023500	23.5748	Matched
PCHAS_0908600	23.5748	Matched
PCHAS_0609900	23.5748	Matched
PCHAS_0808680	23.5748	Matched
PCHAS_1235300	23.5748	Matched
PCHAS_1446600	23.5748	Matched
PCHAS_0523600	23.5748	Matched
PCHAS_0517200	23.5748	Matched
PCHAS_0931800	23.5748	Matched
PCHAS_1357300	23.5748	Matched
PCHAS_1308100	23.5748	Matched
PCHAS_1451200	23.5748	Matched
PCHAS_1348600	23.5748	Matched
PCHAS_1431300	23.5748	Matched
PCHAS_1209700	23.5748	Matched
PCHAS_1370100	23.5748	Matched
PCHAS_0401700	23.5748	Matched
PCHAS_1331900	23.5748	Matched
PCHAS_1245700	23.5748	Matched
PCHAS_0509300	23.5748	Matched
PCHAS_1441400	23.5748	Matched
PCHAS_1144000	23.5748	Matched
PCHAS_1005000	23.5748	Matched
PCHAS_0201500	23.5748	Matched
PCHAS_0836900	23.5748	Matched
PCHAS_0100400	23.5748	Matched
PCHAS_0731500	23.5748	Matched
PCHAS_1100300	23.5748	Matched
PCHAS_0213821	23.5748	Matched
PCHAS_1026600	23.5748	Matched
PCHAS_1024000	23.5748	Matched
PCHAS_0311700	23.5748	Matched
PCHAS_0905800	23.5748	Matched
PCHAS_0814100	23.5748	Matched
PCHAS_1327400	23.5748	Matched
PCHAS_1218000	23.5748	Matched
PCHAS_MIT00400	23.5748	Matched
PCHAS_1456600	23.5748	Matched
PCHAS_0511000	23.7619	Matched
PCHAS_0908200	23.7619	Matched
PCHAS_0722600	23.7619	Matched
PCHAS_0204500	23.7619	Matched
PCHAS_1222900	23.7619	Matched
PCHAS_0204400	23.7619	Matched
PCHAS_0404700	23.7619	Matched
PCHAS_0212500	23.7619	Matched
PCHAS_0203700	23.7619	Matched
PCHAS_0911000	23.7619	Matched
PCHAS_1433800	23.7619	Matched
PCHAS_1410500	23.7619	Matched
PCHAS_1130100	23.7619	Matched
PCHAS_0822300	23.7619	Matched
PCHAS_1437400	23.7619	Matched
PCHAS_1345400	23.7619	Matched
PCHAS_1220700	23.7619	Matched
PCHAS_0406800	23.7619	Matched
PCHAS_0416800	23.7619	Matched
PCHAS_0108500	23.7619	Matched
PCHAS_0728500	23.7619	Matched
PCHAS_0924700	23.7619	Matched
PCHAS_0608200	23.7619	Matched
PCHAS_0312900	23.7619	Matched
PCHAS_1331700	23.7619	Matched
PCHAS_0614900	23.7619	Matched
PCHAS_0607100	23.7619	Matched
PCHAS_1427150	23.7619	Matched
PCHAS_0721000	23.7619	Matched
PCHAS_1130400	23.7619	Matched
PCHAS_0929900	23.7619	Matched
PCHAS_0303000	23.7619	Matched
PCHAS_0708500	23.7619	Matched
PCHAS_0837800	23.7619	Matched
PCHAS_1147200	23.7619	Matched
PCHAS_0626800	23.7619	Matched
PCHAS_0400121	23.7619	Matched
PCHAS_0303700	23.7619	Matched
PCHAS_0512300	23.7619	Matched
PCHAS_1411000	23.7619	Matched
PCHAS_1108700	23.7619	Matched
PCHAS_1358000	23.7619	Matched
PCHAS_0716900	23.7619	Matched
PCHAS_1035100	23.7619	Matched
PCHAS_1409200	23.7619	Matched
PCHAS_MIT02400	23.7619	Matched
PCHAS_1103400	23.7619	Matched
PCHAS_0724900	23.952	Matched
PCHAS_1029200	23.952	Matched
PCHAS_1232300	23.952	Matched
PCHAS_1321400	23.952	Matched
PCHAS_0101600	23.952	Matched
PCHAS_0800800	23.952	Matched
PCHAS_1012400	23.952	Matched
PCHAS_1005400	23.952	Matched
PCHAS_0303600	23.952	Matched
PCHAS_0830800	23.952	Matched
PCHAS_0924200	23.952	Matched
PCHAS_0929100	23.952	Matched
PCHAS_1235800	23.952	Matched
PCHAS_0710100	23.952	Matched
PCHAS_1035600	23.952	Matched
PCHAS_1016600	23.952	Matched
PCHAS_1362900	23.952	Matched
PCHAS_1119600	23.952	Matched
PCHAS_0519600	23.952	Matched
PCHAS_1305900	23.952	Matched
PCHAS_1308200	23.952	Matched
PCHAS_0505600	23.952	Matched
PCHAS_1344100	23.952	Matched
PCHAS_0606400	23.952	Matched
PCHAS_1464700	23.952	Matched
PCHAS_0819400	23.952	Matched
PCHAS_1344300	23.952	Matched
PCHAS_0923100	23.952	Matched
PCHAS_0913400	23.952	Matched
PCHAS_1340700	23.952	Matched
PCHAS_1039300	23.952	Matched
PCHAS_1330700	23.952	Matched
PCHAS_1100750	23.952	Matched
PCHAS_0924900	23.952	Matched
PCHAS_0806000	23.952	Matched
PCHAS_1234400	23.952	Matched
PCHAS_1237900	23.952	Matched
PCHAS_1145400	23.952	Matched
PCHAS_0902200	23.952	Matched
PCHAS_1331500	23.952	Matched
PCHAS_0722900	23.952	Matched
PCHAS_0511500	23.952	Matched
PCHAS_0301600	23.952	Matched
PCHAS_1371400	23.952	Matched
PCHAS_1247400	23.952	Matched
PCHAS_0836700	23.952	Matched
PCHAS_1322900	23.952	Matched
PCHAS_1452800	23.952	Matched
PCHAS_0826500	23.952	Matched
PCHAS_0615500	23.952	Matched
PCHAS_1320600	23.952	Matched
PCHAS_0928800	23.952	Matched
PCHAS_1312400	23.952	Matched
PCHAS_0606500	23.952	Matched
PCHAS_1019300	23.952	Matched
PCHAS_0919500	23.952	Matched
PCHAS_0202600	23.952	Matched
PCHAS_1028800	23.952	Matched
PCHAS_1006800	23.952	Matched
PCHAS_1021300	24	Matched
PCHAS_0308500	24	Matched
PCHAS_0816700	24	Matched
PCHAS_0928100	24	Matched
PCHAS_1317900	24	Matched
PCHAS_1000700	24	Matched
PCHAS_1307800	24	Matched
PCHAS_0418600	24	Matched
PCHAS_0408500	24	Matched
PCHAS_1113600	24	Matched
PCHAS_0706300	24	Matched
PCHAS_1326000	24	Matched
PCHAS_1217600	24	Matched
PCHAS_0418900	24	Matched
PCHAS_1408500	24	Matched
PCHAS_0204700	24	Matched
PCHAS_0511900	24	Matched
PCHAS_1104000	24	Matched
PCHAS_0911900	24	Matched
PCHAS_1007900	24	Matched
PCHAS_0508200	24	Matched
PCHAS_0202800	24	Matched
PCHAS_0903200	24	Matched
PCHAS_0600400	24	Matched
PCHAS_0909400	24	Matched
PCHAS_1113500	24	Matched
PCHAS_1224600	24	Matched
PCHAS_1346700	24	Matched
PCHAS_1326400	24	Matched
PCHAS_0801400	24	Matched
PCHAS_1116800	24	Matched
PCHAS_1414300	24	Matched
PCHAS_0612900	24	Matched
PCHAS_1417600	24	Matched
PCHAS_0932000	24	Matched
PCHAS_0203300	24	Matched
PCHAS_1123900	24	Matched
PCHAS_0314200	24	Matched
PCHAS_1240900	24	Matched
PCHAS_0303100	24	Matched
PCHAS_1203500	24	Matched
PCHAS_0706400	24	Matched
PCHAS_0931500	24	Matched
PCHAS_1143700	24	Matched
PCHAS_1454300	24	Matched
PCHAS_1237200	24	Matched
PCHAS_1448100	24	Matched
PCHAS_1109400	24	Matched
PCHAS_1217900	24	Matched
PCHAS_1367000	24	Matched
PCHAS_0617000	24	Matched
PCHAS_1224000	24	Matched
PCHAS_0818800	24	Matched
PCHAS_1002200	24	Matched
PCHAS_0414100	24	Matched
PCHAS_0834000	24	Matched
PCHAS_0913200	24	Matched
PCHAS_1457200	24	Matched
PCHAS_0714900	24	Matched
PCHAS_1033900	24	Matched
PCHAS_1444400	24	Matched
PCHAS_1240500	24	Matched
PCHAS_1003400	24	Matched
PCHAS_1341200	24	Matched
PCHAS_1316200	24	Matched
PCHAS_1347100	24	Matched
PCHAS_1322300	24	Matched
PCHAS_0522400	24	Matched
PCHAS_0514400	24	Matched
PCHAS_1033700	24	Matched
PCHAS_0108800	24	Matched
PCHAS_0913600	24	Matched
PCHAS_1354700	24	Matched
PCHAS_0312600	24	Matched
PCHAS_1007800	24	Matched
PCHAS_0817700	24	Matched
PCHAS_1454000	24	Matched
PCHAS_0618600	24	Matched
PCHAS_0105900	24	Matched
PCHAS_0315100	24	Matched
PCHAS_0924000	24	Matched
PCHAS_1117700	24	Matched
PCHAS_1031000	24	Matched
PCHAS_1018600	24	Matched
PCHAS_0817500	24	Matched
PCHAS_1341300	24	Matched
PCHAS_0833800	24	Matched
PCHAS_0616100	24	Matched
PCHAS_1033100	24	Matched
PCHAS_1402500	24	Matched
PCHAS_MIT01000	24	Matched
PCHAS_1319300	24	Matched
PCHAS_0107200	24	Matched
PCHAS_1017900	24	Matched
PCHAS_0501400	24	Matched
PCHAS_0520700	24	Matched
PCHAS_0904800	24	Matched
PCHAS_0611900	24	Matched
PCHAS_1131100	24	Matched
PCHAS_1102200	24	Matched
PCHAS_0717400	24	Matched
PCHAS_0411000	24	Matched
PCHAS_1350200	24	Matched
PCHAS_1207100	24	Matched
PCHAS_0800001	24	Matched
PCHAS_0606600	24	Matched
PCHAS_1243200	24	Matched
PCHAS_0616200	24	Matched
PCHAS_0200400	24	Matched
PCHAS_1138000	24	Matched
PCHAS_0900500	24	Matched
PCHAS_0320500	24	Matched
PCHAS_1370500	24	Matched
PCHAS_0319300	24	Matched
PCHAS_1370800	24	Matched
PCHAS_0937500	24	Matched
PCHAS_0938300	24	Matched
PCHAS_1400851	24	Matched
PCHAS_1418400	24	Matched
PCHAS_0619600	24	Matched
PCHAS_1311800	24	Matched
PCHAS_1432000	24	Matched
PCHAS_1220400	24	Matched
PCHAS_1023600	24	Matched
PCHAS_0501700	24	Matched
PCHAS_0918100	24	Matched
PCHAS_0809000	24	Matched
PCHAS_0620000	24	Matched
PCHAS_0931600	24	Matched
PCHAS_0914400	24	Matched
PCHAS_0416900	24	Matched
PCHAS_1206900	24	Matched
PCHAS_1116500	24	Matched
PCHAS_0109400	24	Matched
PCHAS_0813300	24	Matched
PCHAS_0207800	24	Matched
PCHAS_0935500	24	Matched
PCHAS_1414900	24	Matched
PCHAS_1302900	24	Matched
PCHAS_1313100	24	Matched
PCHAS_1337500	24	Matched
PCHAS_1121800	24	Matched
PCHAS_1145300	24	Matched
PCHAS_0921500	24	Matched
PCHAS_1116100	24	Matched
PCHAS_0907300	24	Matched
PCHAS_0717900	24	Matched
PCHAS_0617700	24	Matched
PCHAS_0515300	24	Matched
PCHAS_0834100	24	Matched
PCHAS_1353800	24	Matched
PCHAS_0311800	24	Matched
PCHAS_0613500	24	Matched
PCHAS_0824400	24	Matched
PCHAS_0417200	24	Matched
PCHAS_1366500	24	Matched
PCHAS_0820200	24	Matched
PCHAS_0604500	24	Matched
PCHAS_0803300	24	Matched
PCHAS_1204600	24	Matched
PCHAS_1217700	24	Matched
PCHAS_0833500	24	Matched
PCHAS_0802900	24	Matched
PCHAS_1462700	24	Matched
PCHAS_1434400	24	Matched
PCHAS_0305700	24	Matched
PCHAS_0719700	24	Matched
PCHAS_0409300	24	Matched
PCHAS_0800035	24	Matched
PCHAS_0627100	24	Matched
PCHAS_0401100	24	Matched
PCHAS_0600600	24	Matched
PCHAS_1035200	24	Matched
PCHAS_0937200	24	Matched
PCHAS_0105800	24	Matched
PCHAS_0904900	24	Matched
PCHAS_1431500	24	Matched
PCHAS_1019200	24	Matched
PCHAS_1458300	24	Matched
PCHAS_1007700	24	Matched
PCHAS_0415400	24	Matched
PCHAS_1226600	24	Matched
PCHAS_0920600	24	Matched
PCHAS_0616800	24	Matched
PCHAS_1036100	24	Matched
PCHAS_1026100	24	Matched
PCHAS_0508900	24	Matched
PCHAS_0104200	24	Matched
PCHAS_1001600	24	Matched
PCHAS_0200900	24	Matched
PCHAS_0316800	24	Matched
PCHAS_1134900	24	Matched
PCHAS_0816500	24	Matched
PCHAS_1037400	24	Matched
PCHAS_1236700	24	Matched
PCHAS_1459900	24	Matched
PCHAS_0607800	24	Matched
PCHAS_1447800	24	Matched
PCHAS_1015400	24	Matched
PCHAS_1205700	24	Matched
PCHAS_1455400	24	Matched
PCHAS_1328600	24	Matched
PCHAS_0713000	24	Matched
PCHAS_1109800	24	Matched
PCHAS_1334400	24	Matched
PCHAS_1346200	24	Matched
PCHAS_0934400	24	Matched
PCHAS_0524500	24	Matched
PCHAS_0936600	24	Matched
PCHAS_MIT01100	24	Matched
PCHAS_1004700	24	Matched
PCHAS_1410100	24	Matched
PCHAS_0723700	24	Matched
PCHAS_1460300	24	Matched
PCHAS_0108300	24	Matched
PCHAS_0907400	24.1452	Matched
PCHAS_1242900	24.1452	Matched
PCHAS_1138700	24.1452	Matched
PCHAS_0103000	24.1452	Matched
PCHAS_1205000	24.1452	Matched
PCHAS_1320700	24.1452	Matched
PCHAS_1022400	24.1452	Matched
PCHAS_1130200	24.1452	Matched
PCHAS_0910500	24.1452	Matched
PCHAS_1425800	24.1452	Matched
PCHAS_1031300	24.1452	Matched
PCHAS_1109200	24.1452	Matched
PCHAS_0606100	24.1452	Matched
PCHAS_1446500	24.1452	Matched
PCHAS_0604900	24.1452	Matched
PCHAS_1143800	24.1452	Matched
PCHAS_1342200	24.1452	Matched
PCHAS_0718900	24.1452	Matched
PCHAS_1101800	24.1452	Matched
PCHAS_1454800	24.1452	Matched
PCHAS_1458000	24.1452	Matched
PCHAS_1337200	24.1452	Matched
PCHAS_0721900	24.1452	Matched
PCHAS_0727400	24.1452	Matched
PCHAS_1119400	24.1452	Matched
PCHAS_0210500	24.1452	Matched
PCHAS_1225000	24.1452	Matched
PCHAS_0816100	24.1452	Matched
PCHAS_0711600	24.1452	Matched
PCHAS_1242700	24.1452	Matched
PCHAS_1430600	24.1452	Matched
PCHAS_0105000	24.1452	Matched
PCHAS_1036600	24.1452	Matched
PCHAS_0916200	24.1452	Matched
PCHAS_0802400	24.1452	Matched
PCHAS_1440300	24.1452	Matched
PCHAS_0900045	24.1452	Matched
PCHAS_0419700	24.1452	Matched
PCHAS_0302000	24.1452	Matched
PCHAS_0731900	24.1452	Matched
PCHAS_1000300	24.1452	Matched
PCHAS_1451500	24.1452	Matched
PCHAS_0902000	24.1452	Matched
PCHAS_1129800	24.1452	Matched
PCHAS_1457400	24.1452	Matched
PCHAS_0809500	24.1452	Matched
PCHAS_0711100	24.1452	Matched
PCHAS_0523400	24.1452	Matched
PCHAS_0606200	24.1452	Matched
PCHAS_1430200	24.1452	Matched
PCHAS_1349600	24.1452	Matched
PCHAS_1206600	24.1452	Matched
PCHAS_0722800	24.1452	Matched
PCHAS_0207200	24.1452	Matched
PCHAS_1141200	24.1452	Matched
PCHAS_0310600	24.1452	Matched
PCHAS_1314100	24.3415	Matched
PCHAS_0303900	24.3415	Matched
PCHAS_0726900	24.3415	Matched
PCHAS_1368800	24.3415	Matched
PCHAS_1409500	24.3415	Matched
PCHAS_0705900	24.3415	Matched
PCHAS_1429100	24.3415	Matched
PCHAS_1461600	24.3415	Matched
PCHAS_0518600	24.3415	Matched
PCHAS_1101200	24.3415	Matched
PCHAS_0316300	24.3415	Matched
PCHAS_0208200	24.3415	Matched
PCHAS_0307700	24.3415	Matched
PCHAS_1406600	24.3415	Matched
PCHAS_1453300	24.3415	Matched
PCHAS_1414700	24.3415	Matched
PCHAS_1116400	24.3415	Matched
PCHAS_1418800	24.3415	Matched
PCHAS_0416000	24.3415	Matched
PCHAS_0418700	24.3415	Matched
PCHAS_0205900	24.3415	Matched
PCHAS_1217000	24.3415	Matched
PCHAS_1238900	24.3415	Matched
PCHAS_1229000	24.3415	Matched
PCHAS_1115700	24.3415	Matched
PCHAS_0603400	24.3415	Matched
PCHAS_0625400	24.3415	Matched
PCHAS_1335000	24.3415	Matched
PCHAS_1228900	24.3415	Matched
PCHAS_0411300	24.3415	Matched
PCHAS_0728400	24.3415	Matched
PCHAS_1121200	24.3415	Matched
PCHAS_0306600	24.3415	Matched
PCHAS_0502800	24.3415	Matched
PCHAS_0619900	24.3415	Matched
PCHAS_0319900	24.3415	Matched
PCHAS_0525411	24.3415	Matched
PCHAS_1340400	24.3415	Matched
PCHAS_1027400	24.3415	Matched
PCHAS_1125100	24.3415	Matched
PCHAS_1358700	24.3415	Matched
PCHAS_0204900	24.3415	Matched
PCHAS_0516800	24.3415	Matched
PCHAS_1346100	24.3415	Matched
PCHAS_0813800	24.3415	Matched
PCHAS_0101300	24.3415	Matched
PCHAS_1337000	24.3415	Matched
PCHAS_0312500	24.3415	Matched
PCHAS_1232000	24.3415	Matched
PCHAS_1039100	24.3415	Matched
PCHAS_1355300	24.3415	Matched
PCHAS_0724100	24.3415	Matched
PCHAS_1118500	24.541	Matched
PCHAS_1034700	24.541	Matched
PCHAS_1451300	24.541	Matched
PCHAS_0919200	24.541	Matched
PCHAS_1011700	24.541	Matched
PCHAS_0404200	24.541	Matched
PCHAS_1334200	24.541	Matched
PCHAS_0411900	24.541	Matched
PCHAS_1017400	24.541	Matched
PCHAS_1005200	24.541	Matched
PCHAS_1118400	24.541	Matched
PCHAS_1455300	24.541	Matched
PCHAS_1221500	24.541	Matched
PCHAS_1236500	24.541	Matched
PCHAS_1242200	24.541	Matched
PCHAS_0303400	24.541	Matched
PCHAS_0801500	24.541	Matched
PCHAS_1430500	24.541	Matched
PCHAS_1014900	24.541	Matched
PCHAS_1325700	24.541	Matched
PCHAS_1200100	24.541	Matched
PCHAS_1041800	24.541	Matched
PCHAS_0213300	24.541	Matched
PCHAS_0806200	24.541	Matched
PCHAS_0414800	24.541	Matched
PCHAS_0314600	24.541	Matched
PCHAS_1368400	24.541	Matched
PCHAS_0600800	24.541	Matched
PCHAS_0200011	24.541	Matched
PCHAS_0213841	24.541	Matched
PCHAS_0500200	24.541	Matched
PCHAS_0701000	24.541	Matched
PCHAS_0833300	24.541	Matched
PCHAS_1325100	24.541	Matched
PCHAS_1235500	24.541	Matched
PCHAS_1117300	24.541	Matched
PCHAS_1452500	24.541	Matched
PCHAS_1102700	24.541	Matched
PCHAS_1308400	24.541	Matched
PCHAS_0402000	24.541	Matched
PCHAS_0408000	24.541	Matched
PCHAS_1456000	24.541	Matched
PCHAS_0521900	24.541	Matched
PCHAS_0916500	24.541	Matched
PCHAS_1002000	24.541	Matched
PCHAS_0910000	24.541	Matched
PCHAS_1102800	24.7438	Matched
PCHAS_1416500	24.7438	Matched
PCHAS_0610000	24.7438	Matched
PCHAS_0719500	24.7438	Matched
PCHAS_1111300	24.7438	Matched
PCHAS_0808900	24.7438	Matched
PCHAS_1419800	24.7438	Matched
PCHAS_1123800	24.7438	Matched
PCHAS_1347200	24.7438	Matched
PCHAS_0615000	24.7438	Matched
PCHAS_1018100	24.7438	Matched
PCHAS_1353300	24.7438	Matched
PCHAS_1219400	24.7438	Matched
PCHAS_0522200	24.7438	Matched
PCHAS_1357000	24.7438	Matched
PCHAS_1342100	24.7438	Matched
PCHAS_1452700	24.7438	Matched
PCHAS_0933400	24.7438	Matched
PCHAS_0611000	24.7438	Matched
PCHAS_1330200	24.7438	Matched
PCHAS_0314500	24.7438	Matched
PCHAS_0702200	24.7438	Matched
PCHAS_0113200	24.7438	Matched
PCHAS_1436600	24.7438	Matched
PCHAS_1213100	24.7438	Matched
PCHAS_1027300	24.7438	Matched
PCHAS_1010900	24.7438	Matched
PCHAS_1326200	24.7438	Matched
PCHAS_0927500	24.7438	Matched
PCHAS_0308400	24.7438	Matched
PCHAS_0525421	24.7438	Matched
PCHAS_0320300	24.7438	Matched
PCHAS_0320000	24.7438	Matched
PCHAS_0300900	24.7438	Matched
PCHAS_0400101	24.7438	Matched
PCHAS_1111900	24.7438	Matched
PCHAS_0910800	24.7438	Matched
PCHAS_1231100	24.7438	Matched
PCHAS_1351700	24.7438	Matched
PCHAS_1213000	24.7438	Matched
PCHAS_1366700	24.7438	Matched
PCHAS_1359600	24.7438	Matched
PCHAS_0917400	24.7438	Matched
PCHAS_0413600	24.7438	Matched
PCHAS_1336300	24.7438	Matched
PCHAS_1243000	24.7438	Matched
PCHAS_1305300	24.95	Matched
PCHAS_0211200	24.95	Matched
PCHAS_1207200	24.95	Matched
PCHAS_0401000	24.95	Matched
PCHAS_1353400	24.95	Matched
PCHAS_1017700	24.95	Matched
PCHAS_1428400	24.95	Matched
PCHAS_0205700	24.95	Matched
PCHAS_0930800	24.95	Matched
PCHAS_0521000	24.95	Matched
PCHAS_0402600	24.95	Matched
PCHAS_1022500	24.95	Matched
PCHAS_0721600	24.95	Matched
PCHAS_1318300	24.95	Matched
PCHAS_1121700	24.95	Matched
PCHAS_0200045	24.95	Matched
PCHAS_1226300	24.95	Matched
PCHAS_1107500	24.95	Matched
PCHAS_1312300	24.95	Matched
PCHAS_0626600	24.95	Matched
PCHAS_1147400	24.95	Matched
PCHAS_0937400	24.95	Matched
PCHAS_1443400	24.95	Matched
PCHAS_0101100	24.95	Matched
PCHAS_0829900	24.95	Matched
PCHAS_1020900	24.95	Matched
PCHAS_0110000	24.95	Matched
PCHAS_0822200	24.95	Matched
PCHAS_1224400	24.95	Matched
PCHAS_1459100	24.95	Matched
PCHAS_0704350	25.1597	Matched
PCHAS_0821900	25.1597	Matched
PCHAS_1008000	25.1597	Matched
PCHAS_0110700	25.1597	Matched
PCHAS_1104100	25.1597	Matched
PCHAS_1366000	25.1597	Matched
PCHAS_0802100	25.1597	Matched
PCHAS_0522100	25.1597	Matched
PCHAS_1135400	25.1597	Matched
PCHAS_1419500	25.1597	Matched
PCHAS_0836600	25.1597	Matched
PCHAS_0516400	25.1597	Matched
PCHAS_0823200	25.1597	Matched
PCHAS_1020100	25.1597	Matched
PCHAS_1033300	25.1597	Matched
PCHAS_0625300	25.1597	Matched
PCHAS_1439600	25.1597	Matched
PCHAS_0819300	25.1597	Matched
PCHAS_1024200	25.1597	Matched
PCHAS_1401451	25.1597	Matched
PCHAS_0409400	25.1597	Matched
PCHAS_0300400	25.1597	Matched
PCHAS_1200300	25.1597	Matched
PCHAS_0600500	25.1597	Matched
PCHAS_1402600	25.1597	Matched
PCHAS_1201300	25.1597	Matched
PCHAS_0623800	25.1597	Matched
PCHAS_0312100	25.1597	Matched
PCHAS_1232200	25.1597	Matched
PCHAS_1230900	25.3729	Matched
PCHAS_1305600	25.3729	Matched
PCHAS_1208300	25.3729	Matched
PCHAS_0829400	25.3729	Matched
PCHAS_1460500	25.3729	Matched
PCHAS_1027900	25.3729	Matched
PCHAS_0514000	25.3729	Matched
PCHAS_1307200	25.3729	Matched
PCHAS_1419000	25.3729	Matched
PCHAS_1438500	25.3729	Matched
PCHAS_1351000	25.3729	Matched
PCHAS_0804400	25.3729	Matched
PCHAS_1200850	25.3729	Matched
PCHAS_1001000	25.3729	Matched
PCHAS_0900800	25.3729	Matched
PCHAS_1356300	25.3729	Matched
PCHAS_1353600	25.3729	Matched
PCHAS_0101700	25.3729	Matched
PCHAS_1461800	25.3729	Matched
PCHAS_1445200	25.3729	Matched
PCHAS_0626700	25.3729	Matched
PCHAS_0601300	25.3729	Matched
PCHAS_1400700	25.3729	Matched
PCHAS_1241200	25.3729	Matched
PCHAS_1418700	25.3729	Matched
PCHAS_0729600	25.3729	Matched
PCHAS_1235700	25.3729	Matched
PCHAS_0908900	25.3729	Matched
PCHAS_0910100	25.3729	Matched
PCHAS_0806900	25.5897	Matched
PCHAS_1414200	25.5897	Matched
PCHAS_0310800	25.5897	Matched
PCHAS_0708200	25.5897	Matched
PCHAS_1430900	25.5897	Matched
PCHAS_0800700	25.5897	Matched
PCHAS_1022000	25.5897	Matched
PCHAS_0815700	25.5897	Matched
PCHAS_1218200	25.5897	Matched
PCHAS_1116000	25.5897	Matched
PCHAS_0203900	25.5897	Matched
PCHAS_0206400	25.5897	Matched
PCHAS_1132900	25.5897	Matched
PCHAS_1000500	25.5897	Matched
PCHAS_0701100	25.5897	Matched
PCHAS_1370200	25.5897	Matched
PCHAS_1140200	25.5897	Matched
PCHAS_1345300	25.5897	Matched
PCHAS_0603800	25.5897	Matched
PCHAS_0900001	25.5897	Matched
PCHAS_0320400	25.5897	Matched
PCHAS_1300501	25.5897	Matched
PCHAS_0200065	25.5897	Matched
PCHAS_1310600	25.5897	Matched
PCHAS_0307300	25.5897	Matched
PCHAS_1420300	25.5897	Matched
PCHAS_0112700	25.5897	Matched
PCHAS_0917300	25.5897	Matched
PCHAS_0927600	25.8103	Matched
PCHAS_1364400	25.8103	Matched
PCHAS_1449600	25.8103	Matched
PCHAS_1453800	25.8103	Matched
PCHAS_1443800	25.8103	Matched
PCHAS_0916100	25.8103	Matched
PCHAS_1120100	25.8103	Matched
PCHAS_0608100	25.8103	Matched
PCHAS_1117500	25.8103	Matched
PCHAS_1403300	25.8103	Matched
PCHAS_1112900	25.8103	Matched
PCHAS_0921400	25.8103	Matched
PCHAS_0302500	25.8103	Matched
PCHAS_1438900	25.8103	Matched
PCHAS_1021000	25.8103	Matched
PCHAS_0708900	25.8103	Matched
PCHAS_1424900	25.8103	Matched
PCHAS_0320200	25.8103	Matched
PCHAS_1120300	25.8103	Matched
PCHAS_0504100	25.8103	Matched
PCHAS_1451700	26.0348	Matched
PCHAS_0106700	26.0348	Matched
PCHAS_0810800	26.0348	Matched
PCHAS_0725300	26.0348	Matched
PCHAS_0603900	26.0348	Matched
PCHAS_1232600	26.0348	Matched
PCHAS_0811100	26.0348	Matched
PCHAS_1143400	26.0348	Matched
PCHAS_0212900	26.0348	Matched
PCHAS_1330400	26.0348	Matched
PCHAS_0926900	26.0348	Matched
PCHAS_0920800	26.0348	Matched
PCHAS_1106000	26.0348	Matched
PCHAS_1365500	26.0348	Matched
PCHAS_1126300	26.0348	Matched
PCHAS_0921900	26.0348	Matched
PCHAS_0717800	26.0348	Matched
PCHAS_0800015	26.0348	Matched
PCHAS_0601400	26.0348	Matched
PCHAS_0525441	26.0348	Matched
PCHAS_0313800	26.0348	Matched
PCHAS_0823300	26.0348	Matched
PCHAS_1456700	26.2632	Matched
PCHAS_1448300	26.2632	Matched
PCHAS_1353500	26.2632	Matched
PCHAS_1235600	26.2632	Matched
PCHAS_0812600	26.2632	Matched
PCHAS_0110900	26.2632	Matched
PCHAS_1320200	26.2632	Matched
PCHAS_0407300	26.2632	Matched
PCHAS_0936400	26.2632	Matched
PCHAS_1320100	26.2632	Matched
PCHAS_1215000	26.2632	Matched
PCHAS_1146700	26.2632	Matched
PCHAS_0524100	26.2632	Matched
PCHAS_1248200	26.2632	Matched
PCHAS_1202700	26.2632	Matched
PCHAS_1327100	26.2632	Matched
PCHAS_1035700	26.2632	Matched
PCHAS_1106200	26.2632	Matched
PCHAS_0105500	26.2632	Matched
PCHAS_0307000	26.2632	Matched
PCHAS_1227600	26.2632	Matched
PCHAS_0514700	26.2632	Matched
PCHAS_0411700	26.2632	Matched
PCHAS_0831400	26.2632	Matched
PCHAS_0808300	26.4956	Matched
PCHAS_0602800	26.4956	Matched
PCHAS_0724400	26.4956	Matched
PCHAS_1345100	26.4956	Matched
PCHAS_1118700	26.4956	Matched
PCHAS_1002900	26.4956	Matched
PCHAS_0510500	26.4956	Matched
PCHAS_0316000	26.4956	Matched
PCHAS_0504900	26.4956	Matched
PCHAS_0400900	26.4956	Matched
PCHAS_0302400	26.4956	Matched
PCHAS_1329700	26.4956	Matched
PCHAS_1360300	26.4956	Matched
PCHAS_0115300	26.4956	Matched
PCHAS_0200031	26.4956	Matched
PCHAS_0114500	26.4956	Matched
PCHAS_0100200	26.4956	Matched
PCHAS_1136600	26.4956	Matched
PCHAS_0821100	26.4956	Matched
PCHAS_0623100	26.4956	Matched
PCHAS_1142500	26.4956	Matched
PCHAS_1448800	26.7321	Matched
PCHAS_1030700	26.7321	Matched
PCHAS_0407600	26.7321	Matched
PCHAS_1236900	26.7321	Matched
PCHAS_1427600	26.7321	Matched
PCHAS_1437500	26.7321	Matched
PCHAS_0801600	26.7321	Matched
PCHAS_1360700	26.7321	Matched
PCHAS_0906800	26.7321	Matched
PCHAS_0831500	26.7321	Matched
PCHAS_1011000	26.7321	Matched
PCHAS_0626900	26.7321	Matched
PCHAS_1246600	26.7321	Matched
PCHAS_1138900	26.7321	Matched
PCHAS_1127400	26.7321	Matched
PCHAS_0307200	26.7321	Matched
PCHAS_0713500	26.7321	Matched
PCHAS_1028500	26.7321	Matched
PCHAS_1450500	26.973	Matched
PCHAS_1343900	26.973	Matched
PCHAS_0936200	26.973	Matched
PCHAS_0911500	26.973	Matched
PCHAS_1420800	26.973	Matched
PCHAS_0110500	26.973	Matched
PCHAS_0212200	26.973	Matched
PCHAS_0938321	26.973	Matched
PCHAS_1369000	26.973	Matched
PCHAS_0731200	26.973	Matched
PCHAS_0817300	26.973	Matched
PCHAS_1355400	26.973	Matched
PCHAS_0419500	26.973	Matched
PCHAS_0515600	26.973	Matched
PCHAS_1113800	26.973	Matched
PCHAS_0406100	26.973	Matched
PCHAS_1360000	26.973	Matched
PCHAS_MIT02600	26.973	Matched
PCHAS_1126800	27.2182	Matched
PCHAS_0310100	27.2182	Matched
PCHAS_1102100	27.2182	Matched
PCHAS_0618000	27.2182	Matched
PCHAS_1237600	27.2182	Matched
PCHAS_0802300	27.2182	Matched
PCHAS_0621200	27.2182	Matched
PCHAS_0732100	27.2182	Matched
PCHAS_0702100	27.2182	Matched
PCHAS_1370700	27.2182	Matched
PCHAS_0115400	27.2182	Matched
PCHAS_0605600	27.2182	Matched
PCHAS_0200025	27.2182	Matched
PCHAS_0213100	27.2182	Matched
PCHAS_0313500	27.2182	Matched
PCHAS_0103600	27.2182	Matched
PCHAS_1462100	27.4679	Matched
PCHAS_1244800	27.4679	Matched
PCHAS_0108100	27.4679	Matched
PCHAS_1033600	27.4679	Matched
PCHAS_0918800	27.4679	Matched
PCHAS_1410600	27.4679	Matched
PCHAS_1415600	27.4679	Matched
PCHAS_1021500	27.4679	Matched
PCHAS_0837500	27.4679	Matched
PCHAS_0403600	27.4679	Matched
PCHAS_0519900	27.4679	Matched
PCHAS_0600300	27.4679	Matched
PCHAS_0912500	27.4679	Matched
PCHAS_1300701	27.4679	Matched
PCHAS_1467100	27.4679	Matched
PCHAS_0722200	27.4679	Matched
PCHAS_0828700	27.4679	Matched
PCHAS_1223200	27.7222	Matched
PCHAS_0202400	27.7222	Matched
PCHAS_1450700	27.7222	Matched
PCHAS_0620600	27.7222	Matched
PCHAS_0519500	27.7222	Matched
PCHAS_0614300	27.7222	Matched
PCHAS_1345200	27.7222	Matched
PCHAS_1337300	27.7222	Matched
PCHAS_0505700	27.7222	Matched
PCHAS_0920700	27.7222	Matched
PCHAS_0831300	27.7222	Matched
PCHAS_1445500	27.7222	Matched
PCHAS_0519100	27.7222	Matched
PCHAS_0408800	27.7222	Matched
PCHAS_1315500	27.7222	Matched
PCHAS_1325400	27.9813	Matched
PCHAS_0207900	27.9813	Matched
PCHAS_1415000	27.9813	Matched
PCHAS_1331000	27.9813	Matched
PCHAS_0510300	27.9813	Matched
PCHAS_1221800	27.9813	Matched
PCHAS_0609000	27.9813	Matched
PCHAS_0525431	27.9813	Matched
PCHAS_0806100	27.9813	Matched
PCHAS_1446300	27.9813	Matched
PCHAS_0806800	27.9813	Matched
PCHAS_1367500	20.094	Jetlag
PCHAS_0508500	20.094	Jetlag
PCHAS_1213500	20.094	Jetlag
PCHAS_1138800	20.094	Jetlag
PCHAS_1444900	20.094	Jetlag
PCHAS_1146500	20.094	Jetlag
PCHAS_0414200	20.094	Jetlag
PCHAS_0705500	20.094	Jetlag
PCHAS_0919100	20.094	Jetlag
PCHAS_1107100	20.094	Jetlag
PCHAS_0701500	20.094	Jetlag
PCHAS_0625000	20.094	Jetlag
PCHAS_1428200	20.094	Jetlag
PCHAS_1413600	20.094	Jetlag
PCHAS_1358900	20.094	Jetlag
PCHAS_0917700	20.094	Jetlag
PCHAS_0206600	20.094	Jetlag
PCHAS_1105000	20.094	Jetlag
PCHAS_1230200	20.094	Jetlag
PCHAS_1031400	20.094	Jetlag
PCHAS_0403100	20.094	Jetlag
PCHAS_1336600	20.094	Jetlag
PCHAS_1210000	20.094	Jetlag
PCHAS_1362400	20.094	Jetlag
PCHAS_0405200	20.094	Jetlag
PCHAS_1243100	20.094	Jetlag
PCHAS_0204400	20.094	Jetlag
PCHAS_1410500	20.094	Jetlag
PCHAS_1220700	20.094	Jetlag
PCHAS_0108500	20.094	Jetlag
PCHAS_0929900	20.094	Jetlag
PCHAS_0606400	20.094	Jetlag
PCHAS_0909400	20.094	Jetlag
PCHAS_1109400	20.094	Jetlag
PCHAS_1337200	20.094	Jetlag
PCHAS_0809500	20.094	Jetlag
PCHAS_0722800	20.094	Jetlag
PCHAS_0303900	20.094	Jetlag
PCHAS_0813800	20.094	Jetlag
PCHAS_0101300	20.094	Jetlag
PCHAS_0303400	20.094	Jetlag
PCHAS_0701000	20.094	Jetlag
PCHAS_1452500	20.094	Jetlag
PCHAS_0308400	20.094	Jetlag
PCHAS_1020900	20.094	Jetlag
PCHAS_1420300	20.094	Jetlag
PCHAS_1235600	20.094	Jetlag
PCHAS_0702100	20.094	Jetlag
PCHAS_0918800	20.094	Jetlag
PCHAS_1467100	20.094	Jetlag
PCHAS_1337300	20.094	Jetlag
PCHAS_0510300	20.094	Jetlag
PCHAS_0826700	20.2297	Jetlag
PCHAS_0804300	20.2297	Jetlag
PCHAS_1144300	20.2297	Jetlag
PCHAS_0805100	20.2297	Jetlag
PCHAS_0934800	20.2297	Jetlag
PCHAS_1425500	20.2297	Jetlag
PCHAS_0717750	20.2297	Jetlag
PCHAS_1022300	20.2297	Jetlag
PCHAS_0615800	20.2297	Jetlag
PCHAS_1441700	20.2297	Jetlag
PCHAS_0830200	20.2297	Jetlag
PCHAS_1357400	20.2297	Jetlag
PCHAS_0112300	20.2297	Jetlag
PCHAS_0405400	20.2297	Jetlag
PCHAS_0517000	20.2297	Jetlag
PCHAS_0710900	20.2297	Jetlag
PCHAS_MIT00300	20.2297	Jetlag
PCHAS_1130600	20.2297	Jetlag
PCHAS_1100700	20.2297	Jetlag
PCHAS_0706100	20.2297	Jetlag
PCHAS_1406500	20.2297	Jetlag
PCHAS_1237100	20.2297	Jetlag
PCHAS_0624700	20.2297	Jetlag
PCHAS_1327200	20.2297	Jetlag
PCHAS_0107600	20.2297	Jetlag
PCHAS_1465800	20.2297	Jetlag
PCHAS_0109500	20.2297	Jetlag
PCHAS_0602100	20.2297	Jetlag
PCHAS_0409200	20.2297	Jetlag
PCHAS_0716900	20.2297	Jetlag
PCHAS_0314200	20.2297	Jetlag
PCHAS_1102200	20.2297	Jetlag
PCHAS_0820200	20.2297	Jetlag
PCHAS_1015400	20.2297	Jetlag
PCHAS_1454800	20.2297	Jetlag
PCHAS_0518600	20.2297	Jetlag
PCHAS_1418800	20.2297	Jetlag
PCHAS_0619900	20.2297	Jetlag
PCHAS_1039100	20.2297	Jetlag
PCHAS_0101100	20.2297	Jetlag
PCHAS_1353600	20.2297	Jetlag
PCHAS_0203900	20.2297	Jetlag
PCHAS_1021000	20.2297	Jetlag
PCHAS_0212900	20.2297	Jetlag
PCHAS_1331000	20.2297	Jetlag
PCHAS_0625500	20.3673	Jetlag
PCHAS_1142400	20.3673	Jetlag
PCHAS_1467200	20.3673	Jetlag
PCHAS_1343400	20.3673	Jetlag
PCHAS_0916400	20.3673	Jetlag
PCHAS_0401500	20.3673	Jetlag
PCHAS_0900021	20.3673	Jetlag
PCHAS_0605800	20.3673	Jetlag
PCHAS_0718000	20.3673	Jetlag
PCHAS_1139000	20.3673	Jetlag
PCHAS_1448500	20.3673	Jetlag
PCHAS_1212800	20.3673	Jetlag
PCHAS_0310300	20.3673	Jetlag
PCHAS_0309500	20.3673	Jetlag
PCHAS_0709100	20.3673	Jetlag
PCHAS_1355000	20.3673	Jetlag
PCHAS_1026400	20.3673	Jetlag
PCHAS_0209200	20.3673	Jetlag
PCHAS_1354100	20.3673	Jetlag
PCHAS_1121500	20.3673	Jetlag
PCHAS_1224800	20.3673	Jetlag
PCHAS_0933000	20.3673	Jetlag
PCHAS_0300100	20.3673	Jetlag
PCHAS_0922100	20.3673	Jetlag
PCHAS_1220900	20.3673	Jetlag
PCHAS_0609600	20.3673	Jetlag
PCHAS_0728600	20.3673	Jetlag
PCHAS_1455800	20.3673	Jetlag
PCHAS_0102600	20.3673	Jetlag
PCHAS_0612700	20.3673	Jetlag
PCHAS_0903600	20.3673	Jetlag
PCHAS_1340900	20.3673	Jetlag
PCHAS_1352300	20.3673	Jetlag
PCHAS_1110800	20.3673	Jetlag
PCHAS_0724900	20.3673	Jetlag
PCHAS_1308200	20.3673	Jetlag
PCHAS_1340700	20.3673	Jetlag
PCHAS_1371400	20.3673	Jetlag
PCHAS_0928100	20.3673	Jetlag
PCHAS_1007800	20.3673	Jetlag
PCHAS_0802900	20.3673	Jetlag
PCHAS_1026100	20.3673	Jetlag
PCHAS_1346200	20.3673	Jetlag
PCHAS_0402000	20.3673	Jetlag
PCHAS_0611000	20.3673	Jetlag
PCHAS_1213000	20.3673	Jetlag
PCHAS_0516400	20.3673	Jetlag
PCHAS_1208300	20.3673	Jetlag
PCHAS_0815700	20.3673	Jetlag
PCHAS_1248200	20.3673	Jetlag
PCHAS_1113800	20.3673	Jetlag
PCHAS_0103600	20.3673	Jetlag
PCHAS_1462500	20.5068	Jetlag
PCHAS_0407900	20.5068	Jetlag
PCHAS_0405600	20.5068	Jetlag
PCHAS_1364800	20.5068	Jetlag
PCHAS_0621900	20.5068	Jetlag
PCHAS_1115900	20.5068	Jetlag
PCHAS_0905200	20.5068	Jetlag
PCHAS_0309000	20.5068	Jetlag
PCHAS_0507600	20.5068	Jetlag
PCHAS_1446200	20.5068	Jetlag
PCHAS_0213200	20.5068	Jetlag
PCHAS_0908100	20.5068	Jetlag
PCHAS_0928400	20.5068	Jetlag
PCHAS_1007200	20.5068	Jetlag
PCHAS_1362700	20.5068	Jetlag
PCHAS_1210200	20.5068	Jetlag
PCHAS_1214500	20.5068	Jetlag
PCHAS_0836500	20.5068	Jetlag
PCHAS_MIT03400	20.5068	Jetlag
PCHAS_1040400	20.5068	Jetlag
PCHAS_1225400	20.5068	Jetlag
PCHAS_0708600	20.5068	Jetlag
PCHAS_1227500	20.5068	Jetlag
PCHAS_1405100	20.5068	Jetlag
PCHAS_1303200	20.5068	Jetlag
PCHAS_0731700	20.5068	Jetlag
PCHAS_1403600	20.5068	Jetlag
PCHAS_1124900	20.5068	Jetlag
PCHAS_0203700	20.5068	Jetlag
PCHAS_1433800	20.5068	Jetlag
PCHAS_1234400	20.5068	Jetlag
PCHAS_0903200	20.5068	Jetlag
PCHAS_1113500	20.5068	Jetlag
PCHAS_1143700	20.5068	Jetlag
PCHAS_0514400	20.5068	Jetlag
PCHAS_0817700	20.5068	Jetlag
PCHAS_0918100	20.5068	Jetlag
PCHAS_0604500	20.5068	Jetlag
PCHAS_0508900	20.5068	Jetlag
PCHAS_0802400	20.5068	Jetlag
PCHAS_1346100	20.5068	Jetlag
PCHAS_0320000	20.5068	Jetlag
PCHAS_1243000	20.5068	Jetlag
PCHAS_0836600	20.5068	Jetlag
PCHAS_1461800	20.5068	Jetlag
PCHAS_0910100	20.5068	Jetlag
PCHAS_0800700	20.5068	Jetlag
PCHAS_1116000	20.5068	Jetlag
PCHAS_0917300	20.5068	Jetlag
PCHAS_0110900	20.5068	Jetlag
PCHAS_0938321	20.5068	Jetlag
PCHAS_0403600	20.5068	Jetlag
PCHAS_0831300	20.5068	Jetlag
PCHAS_0806800	20.5068	Jetlag
PCHAS_1344200	20.6483	Jetlag
PCHAS_1223100	20.6483	Jetlag
PCHAS_1301900	20.6483	Jetlag
PCHAS_0924400	20.6483	Jetlag
PCHAS_1337600	20.6483	Jetlag
PCHAS_0702900	20.6483	Jetlag
PCHAS_1306000	20.6483	Jetlag
PCHAS_0110100	20.6483	Jetlag
PCHAS_0618300	20.6483	Jetlag
PCHAS_1303600	20.6483	Jetlag
PCHAS_0113100	20.6483	Jetlag
PCHAS_1145600	20.6483	Jetlag
PCHAS_1325000	20.6483	Jetlag
PCHAS_0927700	20.6483	Jetlag
PCHAS_0702000	20.6483	Jetlag
PCHAS_1114200	20.6483	Jetlag
PCHAS_1040600	20.6483	Jetlag
PCHAS_0404900	20.6483	Jetlag
PCHAS_1218000	20.6483	Jetlag
PCHAS_0822300	20.6483	Jetlag
PCHAS_0606500	20.6483	Jetlag
PCHAS_0203300	20.6483	Jetlag
PCHAS_0834000	20.6483	Jetlag
PCHAS_1207100	20.6483	Jetlag
PCHAS_0616200	20.6483	Jetlag
PCHAS_0409300	20.6483	Jetlag
PCHAS_1036100	20.6483	Jetlag
PCHAS_1460300	20.6483	Jetlag
PCHAS_0731900	20.6483	Jetlag
PCHAS_1129800	20.6483	Jetlag
PCHAS_1409500	20.6483	Jetlag
[truncated: 1,531 more rows]

## Sheet: Fig. 3e
time	group	mouse	stage	stage.proportion
2017-02-01 08:30:00	Pch sr10KO A	m1	early_troph	0
2017-02-01 08:30:00	Pch sr10KO A	m2	early_troph	0.181818
2017-02-01 08:30:00	Pch sr10KO A	m3	early_troph	0
2017-02-01 08:30:00	Pch sr10KO A	m4	early_troph	0.8
2017-02-01 11:30:00	Pch sr10KO A	m1	early_troph	0
2017-02-01 11:30:00	Pch sr10KO A	m2	early_troph	0
2017-02-01 11:30:00	Pch sr10KO A	m3	early_troph	0.111111
2017-02-01 11:30:00	Pch sr10KO A	m4	early_troph	0
2017-02-01 14:30:00	Pch sr10KO A	m1	early_troph	0
2017-02-01 14:30:00	Pch sr10KO A	m2	early_troph	0
2017-02-01 14:30:00	Pch sr10KO A	m3	early_troph	0
2017-02-01 14:30:00	Pch sr10KO A	m4	early_troph	0
2017-02-01 17:30:00	Pch sr10KO A	m1	early_troph	0
2017-02-01 17:30:00	Pch sr10KO A	m2	early_troph	0.0909091
2017-02-01 17:30:00	Pch sr10KO A	m3	early_troph	0.105263
2017-02-01 17:30:00	Pch sr10KO A	m4	early_troph	0.1
2017-02-01 20:30:00	Pch sr10KO A	m1	early_troph	0.2
2017-02-01 20:30:00	Pch sr10KO A	m2	early_troph	0.25
2017-02-01 20:30:00	Pch sr10KO A	m3	early_troph	0.0882353
2017-02-01 20:30:00	Pch sr10KO A	m4	early_troph	0.272727
2017-02-01 23:30:00	Pch sr10KO A	m1	early_troph	0.25
2017-02-01 23:30:00	Pch sr10KO A	m2	early_troph	0.214286
2017-02-01 23:30:00	Pch sr10KO A	m3	early_troph	0.363636
2017-02-01 23:30:00	Pch sr10KO A	m4	early_troph	0.1875
2017-03-01 02:30:00	Pch sr10KO A	m1	early_troph	0.846154
2017-03-01 02:30:00	Pch sr10KO A	m2	early_troph	0.833333
2017-03-01 02:30:00	Pch sr10KO A	m3	early_troph	0.956522
2017-03-01 02:30:00	Pch sr10KO A	m4	early_troph	0.947368
2017-03-01 05:30:00	Pch sr10KO A	m1	early_troph	0.411765
2017-03-01 05:30:00	Pch sr10KO A	m2	early_troph	0.36
2017-03-01 05:30:00	Pch sr10KO A	m3	early_troph	0.242424
2017-03-01 05:30:00	Pch sr10KO A	m4	early_troph	0.26087
2017-03-01 08:30:00	Pch sr10KO A	m1	early_troph	0
2017-03-01 08:30:00	Pch sr10KO A	m2	early_troph	0.0689655
2017-03-01 08:30:00	Pch sr10KO A	m3	early_troph	0
2017-03-01 08:30:00	Pch sr10KO A	m4	early_troph	0
2017-03-01 11:30:00	Pch sr10KO A	m1	early_troph	0
2017-03-01 11:30:00	Pch sr10KO A	m2	early_troph	0
2017-03-01 11:30:00	Pch sr10KO A	m3	early_troph	0
2017-03-01 11:30:00	Pch sr10KO A	m4	early_troph	0
2017-03-01 14:30:00	Pch sr10KO A	m1	early_troph	0.0789474
2017-03-01 14:30:00	Pch sr10KO A	m2	early_troph	0
2017-03-01 14:30:00	Pch sr10KO A	m3	early_troph	0
2017-03-01 14:30:00	Pch sr10KO A	m4	early_troph	0
2017-03-01 17:30:00	Pch sr10KO A	m1	early_troph	0.0192308
2017-03-01 17:30:00	Pch sr10KO A	m2	early_troph	0.0344828
2017-03-01 17:30:00	Pch sr10KO A	m3	early_troph	0.0434783
2017-03-01 17:30:00	Pch sr10KO A	m4	early_troph	0.046729
2017-03-01 20:30:00	Pch sr10KO A	m1	early_troph	0.516129
2017-03-01 20:30:00	Pch sr10KO A	m2	early_troph	0.516854
2017-03-01 20:30:00	Pch sr10KO A	m3	early_troph	0.607692
2017-03-01 20:30:00	Pch sr10KO A	m4	early_troph	0.647059
2017-03-01 23:30:00	Pch sr10KO A	m1	early_troph	0.863014
2017-03-01 23:30:00	Pch sr10KO A	m2	early_troph	0.9
2017-03-01 23:30:00	Pch sr10KO A	m3	early_troph	0.921053
2017-03-01 23:30:00	Pch sr10KO A	m4	early_troph	0.9375
2017-04-01 02:30:00	Pch sr10KO A	m1	early_troph	0.681081
2017-04-01 02:30:00	Pch sr10KO A	m2	early_troph	0.810458
2017-04-01 02:30:00	Pch sr10KO A	m3	early_troph	0.64
2017-04-01 02:30:00	Pch sr10KO A	m4	early_troph	0.808989
2017-04-01 05:30:00	Pch sr10KO A	m1	early_troph	0.292035
2017-04-01 05:30:00	Pch sr10KO A	m2	early_troph	0.345133
2017-04-01 05:30:00	Pch sr10KO A	m3	early_troph	0.167702
2017-04-01 05:30:00	Pch sr10KO A	m4	early_troph	0.0843373
2017-04-01 08:30:00	Pch sr10KO A	m1	early_troph	0.0697674
2017-04-01 08:30:00	Pch sr10KO A	m2	early_troph	0.0442478
2017-04-01 08:30:00	Pch sr10KO A	m3	early_troph	0.0551724
2017-04-01 08:30:00	Pch sr10KO A	m4	early_troph	0.043956
2017-02-01 08:30:00	Pch sr10KO B	m1	early_troph	0
2017-02-01 08:30:00	Pch sr10KO B	m2	early_troph	0.5
2017-02-01 08:30:00	Pch sr10KO B	m3	early_troph	0
2017-02-01 08:30:00	Pch sr10KO B	m4	early_troph	0
2017-02-01 11:30:00	Pch sr10KO B	m1	early_troph	0
2017-02-01 11:30:00	Pch sr10KO B	m2	early_troph	0
2017-02-01 11:30:00	Pch sr10KO B	m3	early_troph	0.666667
2017-02-01 11:30:00	Pch sr10KO B	m4	early_troph	0.5
2017-02-01 14:30:00	Pch sr10KO B	m1	early_troph	0
2017-02-01 14:30:00	Pch sr10KO B	m2	early_troph	0.0625
2017-02-01 14:30:00	Pch sr10KO B	m3	early_troph	0
2017-02-01 14:30:00	Pch sr10KO B	m4	early_troph	0
2017-02-01 17:30:00	Pch sr10KO B	m1	early_troph	0.222222
2017-02-01 17:30:00	Pch sr10KO B	m2	early_troph	0.34375
2017-02-01 17:30:00	Pch sr10KO B	m3	early_troph	0.210526
2017-02-01 17:30:00	Pch sr10KO B	m4	early_troph	0.222222
2017-02-01 20:30:00	Pch sr10KO B	m1	early_troph	0.884615
2017-02-01 20:30:00	Pch sr10KO B	m2	early_troph	0.842105
2017-02-01 20:30:00	Pch sr10KO B	m3	early_troph	0.857143
2017-02-01 20:30:00	Pch sr10KO B	m4	early_troph	0.857143
2017-02-01 23:30:00	Pch sr10KO B	m1	early_troph	0.9
2017-02-01 23:30:00	Pch sr10KO B	m2	early_troph	0.954545
2017-02-01 23:30:00	Pch sr10KO B	m3	early_troph	0.95
2017-02-01 23:30:00	Pch sr10KO B	m4	early_troph	0.863636
2017-03-01 02:30:00	Pch sr10KO B	m1	early_troph	0.9
2017-03-01 02:30:00	Pch sr10KO B	m2	early_troph	0.954545
2017-03-01 02:30:00	Pch sr10KO B	m3	early_troph	1
2017-03-01 02:30:00	Pch sr10KO B	m4	early_troph	1
2017-03-01 05:30:00	Pch sr10KO B	m1	early_troph	0.772727
2017-03-01 05:30:00	Pch sr10KO B	m2	early_troph	0.692308
2017-03-01 05:30:00	Pch sr10KO B	m3	early_troph	0.666667
2017-03-01 05:30:00	Pch sr10KO B	m4	early_troph	0.684211
2017-03-01 08:30:00	Pch sr10KO B	m1	early_troph	0
2017-03-01 08:30:00	Pch sr10KO B	m2	early_troph	0
2017-03-01 08:30:00	Pch sr10KO B	m3	early_troph	0
2017-03-01 08:30:00	Pch sr10KO B	m4	early_troph	0.0465116
2017-03-01 11:30:00	Pch sr10KO B	m1	early_troph	0
2017-03-01 11:30:00	Pch sr10KO B	m2	early_troph	0
2017-03-01 11:30:00	Pch sr10KO B	m3	early_troph	0
2017-03-01 11:30:00	Pch sr10KO B	m4	early_troph	0
2017-03-01 14:30:00	Pch sr10KO B	m1	early_troph	0
2017-03-01 14:30:00	Pch sr10KO B	m2	early_troph	0
2017-03-01 14:30:00	Pch sr10KO B	m3	early_troph	0
2017-03-01 14:30:00	Pch sr10KO B	m4	early_troph	0
2017-03-01 17:30:00	Pch sr10KO B	m1	early_troph	0
2017-03-01 17:30:00	Pch sr10KO B	m2	early_troph	0.138889
2017-03-01 17:30:00	Pch sr10KO B	m3	early_troph	0.25
2017-03-01 17:30:00	Pch sr10KO B	m4	early_troph	0.191011
2017-03-01 20:30:00	Pch sr10KO B	m1	early_troph	0.670103
2017-03-01 20:30:00	Pch sr10KO B	m2	early_troph	0.68932
2017-03-01 20:30:00	Pch sr10KO B	m3	early_troph	0.722689
2017-03-01 20:30:00	Pch sr10KO B	m4	early_troph	0.759036
2017-03-01 23:30:00	Pch sr10KO B	m1	early_troph	0.942029
2017-03-01 23:30:00	Pch sr10KO B	m2	early_troph	0.895833
2017-03-01 23:30:00	Pch sr10KO B	m3	early_troph	0.835821
2017-03-01 23:30:00	Pch sr10KO B	m4	early_troph	0.848101
2017-04-01 02:30:00	Pch sr10KO B	m1	early_troph	0.465753
2017-04-01 02:30:00	Pch sr10KO B	m2	early_troph	0.365079
2017-04-01 02:30:00	Pch sr10KO B	m3	early_troph	0.56
2017-04-01 02:30:00	Pch sr10KO B	m4	early_troph	0.426829
2017-04-01 05:30:00	Pch sr10KO B	m1	early_troph	0.0519481
2017-04-01 05:30:00	Pch sr10KO B	m2	early_troph	0.141304
2017-04-01 05:30:00	Pch sr10KO B	m3	early_troph	0.201923
2017-04-01 05:30:00	Pch sr10KO B	m4	early_troph	0.0470588
2017-04-01 08:30:00	Pch sr10KO B	m1	early_troph	0.0114943
2017-04-01 08:30:00	Pch sr10KO B	m2	early_troph	0.0223881
2017-04-01 08:30:00	Pch sr10KO B	m3	early_troph	0.0178571
2017-04-01 08:30:00	Pch sr10KO B	m4	early_troph	0.0531915
2017-02-01 08:30:00	Pch WT	m1	early_troph	0.25
2017-02-01 08:30:00	Pch WT	m2	early_troph	0.142857
2017-02-01 08:30:00	Pch WT	m3	early_troph	0.571429
2017-02-01 08:30:00	Pch WT	m4	early_troph	0
2017-02-01 11:30:00	Pch WT	m1	early_troph	0.2
2017-02-01 11:30:00	Pch WT	m2	early_troph	0.25
2017-02-01 11:30:00	Pch WT	m3	early_troph	0
2017-02-01 11:30:00	Pch WT	m4	early_troph	0.4
2017-02-01 14:30:00	Pch WT	m1	early_troph	0
2017-02-01 14:30:00	Pch WT	m2	early_troph	0.0454545
2017-02-01 14:30:00	Pch WT	m3	early_troph	0
2017-02-01 14:30:00	Pch WT	m4	early_troph	0.0416667
2017-02-01 17:30:00	Pch WT	m1	early_troph	0.181818
2017-02-01 17:30:00	Pch WT	m2	early_troph	0.307692
2017-02-01 17:30:00	Pch WT	m3	early_troph	0.075
2017-02-01 17:30:00	Pch WT	m4	early_troph	0.0789474
2017-02-01 20:30:00	Pch WT	m1	early_troph	0.612903
2017-02-01 20:30:00	Pch WT	m2	early_troph	0.757576
2017-02-01 20:30:00	Pch WT	m3	early_troph	0.777778
2017-02-01 20:30:00	Pch WT	m4	early_troph	0.22807
2017-02-01 23:30:00	Pch WT	m1	early_troph	0.894737
2017-02-01 23:30:00	Pch WT	m2	early_troph	0.9
2017-02-01 23:30:00	Pch WT	m3	early_troph	0.84
2017-02-01 23:30:00	Pch WT	m4	early_troph	0.9
2017-03-01 02:30:00	Pch WT	m1	early_troph	0.754386
2017-03-01 02:30:00	Pch WT	m2	early_troph	0.808824
2017-03-01 02:30:00	Pch WT	m3	early_troph	0.860465
2017-03-01 02:30:00	Pch WT	m4	early_troph	0.896552
2017-03-01 05:30:00	Pch WT	m1	early_troph	0.892857
2017-03-01 05:30:00	Pch WT	m2	early_troph	0.871429
2017-03-01 05:30:00	Pch WT	m3	early_troph	0.911765
2017-03-01 05:30:00	Pch WT	m4	early_troph	0.818182
2017-03-01 08:30:00	Pch WT	m1	early_troph	0
2017-03-01 08:30:00	Pch WT	m2	early_troph	0.0238095
2017-03-01 08:30:00	Pch WT	m3	early_troph	0
2017-03-01 08:30:00	Pch WT	m4	early_troph	0
2017-03-01 11:30:00	Pch WT	m1	early_troph	0
2017-03-01 11:30:00	Pch WT	m2	early_troph	0
2017-03-01 11:30:00	Pch WT	m3	early_troph	0
2017-03-01 11:30:00	Pch WT	m4	early_troph	0
2017-03-01 14:30:00	Pch WT	m1	early_troph	0
2017-03-01 14:30:00	Pch WT	m2	early_troph	0
2017-03-01 14:30:00	Pch WT	m3	early_troph	0
2017-03-01 14:30:00	Pch WT	m4	early_troph	0
2017-03-01 17:30:00	Pch WT	m1	early_troph	0
2017-03-01 17:30:00	Pch WT	m2	early_troph	0
2017-03-01 17:30:00	Pch WT	m3	early_troph	0
2017-03-01 17:30:00	Pch WT	m4	early_troph	0
2017-03-01 20:30:00	Pch WT	m1	early_troph	0
2017-03-01 20:30:00	Pch WT	m2	early_troph	0
2017-03-01 20:30:00	Pch WT	m3	early_troph	0
2017-03-01 20:30:00	Pch WT	m4	early_troph	0
2017-03-01 23:30:00	Pch WT	m1	early_troph	0.414365
2017-03-01 23:30:00	Pch WT	m2	early_troph	0.35545
2017-03-01 23:30:00	Pch WT	m3	early_troph	0.575221
2017-03-01 23:30:00	Pch WT	m4	early_troph	0.662791
2017-04-01 02:30:00	Pch WT	m1	early_troph	0.958955
2017-04-01 02:30:00	Pch WT	m2	early_troph	0.983696
2017-04-01 02:30:00	Pch WT	m3	early_troph	0.965251
2017-04-01 02:30:00	Pch WT	m4	early_troph	0.930108
2017-04-01 05:30:00	Pch WT	m1	early_troph	1
2017-04-01 05:30:00	Pch WT	m2	early_troph	0.973684
2017-04-01 05:30:00	Pch WT	m3	early_troph	0.958549
2017-04-01 05:30:00	Pch WT	m4	early_troph	0.972527
2017-04-01 08:30:00	Pch WT	m1	early_troph	0.0248756
2017-04-01 08:30:00	Pch WT	m2	early_troph	0.0178571
2017-04-01 08:30:00	Pch WT	m3	early_troph	0.0222222
2017-04-01 08:30:00	Pch WT	m4	early_troph	0.047619

## Sheet: Fig. 3f
parasite_strain	mouse	parasite_stage	period (tau)
Pch sr10KO A	m1	early troph	23.1
Pch sr10KO A	m2	early troph	22.9
Pch sr10KO A	m3	early troph	22.2
Pch sr10KO A	m4	early troph	21.2
Pch sr10KO B	m1	early troph	23.1
Pch sr10KO B	m2	early troph	22
Pch sr10KO B	m3	early troph	22.5
Pch sr10KO B	m4	early troph	22.2
Pch WT	m1	early troph	25.1
Pch WT	m2	early troph	26
Pch WT	m3	early troph	24.2
Pch WT	m4	early troph	25.3

## Sheet: Fig. 3g
time	group	mouse	stage	stage.proportion
2018-03-01 02:30:00	Pyo sr10KO	m1	early_troph	0.29771
2018-03-01 02:30:00	Pyo sr10KO	m2	early_troph	0.289062
2018-03-01 02:30:00	Pyo sr10KO	m3	early_troph	0.330935
2018-03-01 02:30:00	Pyo sr10KO	m4	early_troph	0.409836
2018-03-01 05:30:00	Pyo sr10KO	m1	early_troph	0.244048
2018-03-01 05:30:00	Pyo sr10KO	m2	early_troph	0.265896
2018-03-01 05:30:00	Pyo sr10KO	m3	early_troph	0.248366
2018-03-01 05:30:00	Pyo sr10KO	m4	early_troph	0.25974
2018-03-01 08:30:00	Pyo sr10KO	m1	early_troph	0.288889
2018-03-01 08:30:00	Pyo sr10KO	m2	early_troph	0.229008
2018-03-01 08:30:00	Pyo sr10KO	m3	early_troph	0.21519
2018-03-01 08:30:00	Pyo sr10KO	m4	early_troph	0.21519
2018-03-01 11:30:00	Pyo sr10KO	m1	early_troph	0.302817
2018-03-01 11:30:00	Pyo sr10KO	m2	early_troph	0.25
2018-03-01 11:30:00	Pyo sr10KO	m3	early_troph	0.255172
2018-03-01 11:30:00	Pyo sr10KO	m4	early_troph	0.221429
2018-03-01 14:30:00	Pyo sr10KO	m1	early_troph	0.260274
2018-03-01 14:30:00	Pyo sr10KO	m2	early_troph	0.248366
2018-03-01 14:30:00	Pyo sr10KO	m3	early_troph	0.228916
2018-03-01 14:30:00	Pyo sr10KO	m4	early_troph	0.313725
2018-03-01 17:30:00	Pyo sr10KO	m1	early_troph	0.489933
2018-03-01 17:30:00	Pyo sr10KO	m2	early_troph	0.458333
2018-03-01 17:30:00	Pyo sr10KO	m3	early_troph	0.457627
2018-03-01 17:30:00	Pyo sr10KO	m4	early_troph	0.463415
2018-03-01 20:30:00	Pyo sr10KO	m1	early_troph	0.508475
2018-03-01 20:30:00	Pyo sr10KO	m2	early_troph	0.522124
2018-03-01 20:30:00	Pyo sr10KO	m3	early_troph	0.478261
2018-03-01 20:30:00	Pyo sr10KO	m4	early_troph	0.489583
2018-03-01 23:30:00	Pyo sr10KO	m1	early_troph	0.489362
2018-03-01 23:30:00	Pyo sr10KO	m2	early_troph	0.491667
2018-03-01 23:30:00	Pyo sr10KO	m3	early_troph	0.481132
2018-03-01 23:30:00	Pyo sr10KO	m4	early_troph	0.394495
2018-04-01 02:30:00	Pyo sr10KO	m1	early_troph	0.314286
2018-04-01 02:30:00	Pyo sr10KO	m2	early_troph	0.393617
2018-04-01 02:30:00	Pyo sr10KO	m3	early_troph	0.452381
2018-04-01 02:30:00	Pyo sr10KO	m4	early_troph	0.378947
2018-04-01 05:30:00	Pyo sr10KO	m1	early_troph	0.217822
2018-04-01 05:30:00	Pyo sr10KO	m2	early_troph	0.210526
2018-04-01 05:30:00	Pyo sr10KO	m3	early_troph	0.32381
2018-04-01 05:30:00	Pyo sr10KO	m4	early_troph	0.305882
2018-04-01 08:30:00	Pyo sr10KO	m1	early_troph	0.330189
2018-04-01 08:30:00	Pyo sr10KO	m2	early_troph	0.318681
2018-04-01 08:30:00	Pyo sr10KO	m3	early_troph	0.241379
2018-04-01 08:30:00	Pyo sr10KO	m4	early_troph	0.310811
2018-04-01 11:30:00	Pyo sr10KO	m1	early_troph	0.272727
2018-04-01 11:30:00	Pyo sr10KO	m2	early_troph	0.255556
2018-04-01 11:30:00	Pyo sr10KO	m3	early_troph	0.22555
2018-04-01 11:30:00	Pyo sr10KO	m4	early_troph	0.255102
2018-04-01 14:30:00	Pyo sr10KO	m1	early_troph	0.289474
2018-04-01 14:30:00	Pyo sr10KO	m2	early_troph	0.26087
2018-04-01 14:30:00	Pyo sr10KO	m3	early_troph	0.30137
2018-04-01 14:30:00	Pyo sr10KO	m4	early_troph	0.216867
2018-04-01 17:30:00	Pyo sr10KO	m1	early_troph	0.435644
2018-04-01 17:30:00	Pyo sr10KO	m2	early_troph	0.447059
2018-04-01 17:30:00	Pyo sr10KO	m3	early_troph	0.414141
2018-04-01 17:30:00	Pyo sr10KO	m4	early_troph	0.517647
2018-04-01 20:30:00	Pyo sr10KO	m1	early_troph	0.6
2018-04-01 20:30:00	Pyo sr10KO	m2	early_troph	0.587156
2018-04-01 20:30:00	Pyo sr10KO	m3	early_troph	0.536232
2018-04-01 20:30:00	Pyo sr10KO	m4	early_troph	0.421569
2018-04-01 23:30:00	Pyo sr10KO	m1	early_troph	0.563218
2018-04-01 23:30:00	Pyo sr10KO	m2	early_troph	0.612245
2018-04-01 23:30:00	Pyo sr10KO	m3	early_troph	0.602041
2018-04-01 23:30:00	Pyo sr10KO	m4	early_troph	0.493976
2018-05-01 02:30:00	Pyo sr10KO	m1	early_troph	0.288
2018-05-01 02:30:00	Pyo sr10KO	m2	early_troph	0.389474
2018-05-01 02:30:00	Pyo sr10KO	m3	early_troph	0.346154
2018-05-01 02:30:00	Pyo sr10KO	m4	early_troph	0.373333
2018-03-01 02:30:00	Pyo WT	m1	early_troph	0.384
2018-03-01 02:30:00	Pyo WT	m2	early_troph	0.34375
2018-03-01 02:30:00	Pyo WT	m3	early_troph	0.299065
2018-03-01 02:30:00	Pyo WT	m4	early_troph	0.431193
2018-03-01 05:30:00	Pyo WT	m1	early_troph	0.297872
2018-03-01 05:30:00	Pyo WT	m2	early_troph	0.282258
2018-03-01 05:30:00	Pyo WT	m3	early_troph	0.27044
2018-03-01 05:30:00	Pyo WT	m4	early_troph	0.23913
2018-03-01 08:30:00	Pyo WT	m1	early_troph	0.267606
2018-03-01 08:30:00	Pyo WT	m2	early_troph	0.217647
2018-03-01 08:30:00	Pyo WT	m3	early_troph	0.268657
2018-03-01 08:30:00	Pyo WT	m4	early_troph	0.22069
2018-03-01 11:30:00	Pyo WT	m1	early_troph	0.4375
2018-03-01 11:30:00	Pyo WT	m2	early_troph	0.466667
2018-03-01 11:30:00	Pyo WT	m3	early_troph	0.487805
2018-03-01 11:30:00	Pyo WT	m4	early_troph	0.465347
2018-03-01 14:30:00	Pyo WT	m1	early_troph	0.589928
2018-03-01 14:30:00	Pyo WT	m2	early_troph	0.595238
2018-03-01 14:30:00	Pyo WT	m3	early_troph	0.585366
2018-03-01 14:30:00	Pyo WT	m4	early_troph	0.520325
2018-03-01 17:30:00	Pyo WT	m1	early_troph	0.653543
2018-03-01 17:30:00	Pyo WT	m2	early_troph	0.671756
2018-03-01 17:30:00	Pyo WT	m3	early_troph	0.561983
2018-03-01 17:30:00	Pyo WT	m4	early_troph	0.530612
2018-03-01 20:30:00	Pyo WT	m1	early_troph	0.513514
2018-03-01 20:30:00	Pyo WT	m2	early_troph	0.438596
2018-03-01 20:30:00	Pyo WT	m3	early_troph	0.4
2018-03-01 20:30:00	Pyo WT	m4	early_troph	0.464286
2018-03-01 23:30:00	Pyo WT	m1	early_troph	0.47619
2018-03-01 23:30:00	Pyo WT	m2	early_troph	0.429907
2018-03-01 23:30:00	Pyo WT	m3	early_troph	0.430769
2018-03-01 23:30:00	Pyo WT	m4	early_troph	0.510417
2018-04-01 02:30:00	Pyo WT	m1	early_troph	0.286667
2018-04-01 02:30:00	Pyo WT	m2	early_troph	0.373832
2018-04-01 02:30:00	Pyo WT	m3	early_troph	0.29661
2018-04-01 02:30:00	Pyo WT	m4	early_troph	0.430657
2018-04-01 05:30:00	Pyo WT	m1	early_troph	0.141844
2018-04-01 05:30:00	Pyo WT	m2	early_troph	0.165049
2018-04-01 05:30:00	Pyo WT	m3	early_troph	0.189655
2018-04-01 05:30:00	Pyo WT	m4	early_troph	0.227273
2018-04-01 08:30:00	Pyo WT	m1	early_troph	0.319728
2018-04-01 08:30:00	Pyo WT	m2	early_troph	0.25
2018-04-01 08:30:00	Pyo WT	m3	early_troph	0.209581
2018-04-01 08:30:00	Pyo WT	m4	early_troph	0.161017
2018-04-01 11:30:00	Pyo WT	m1	early_troph	0.165746
2018-04-01 11:30:00	Pyo WT	m2	early_troph	0.145833
2018-04-01 11:30:00	Pyo WT	m3	early_troph	0.184397
2018-04-01 11:30:00	Pyo WT	m4	early_troph	0.100592
2018-04-01 14:30:00	Pyo WT	m1	early_troph	0.243386
2018-04-01 14:30:00	Pyo WT	m2	early_troph	0.138996
2018-04-01 14:30:00	Pyo WT	m3	early_troph	0.2
2018-04-01 14:30:00	Pyo WT	m4	early_troph	0.143646
2018-04-01 17:30:00	Pyo WT	m1	early_troph	0.323529
2018-04-01 17:30:00	Pyo WT	m2	early_troph	0.254902
2018-04-01 17:30:00	Pyo WT	m3	early_troph	0.40113
2018-04-01 17:30:00	Pyo WT	m4	early_troph	0.391304
2018-04-01 20:30:00	Pyo WT	m1	early_troph	0.715596
2018-04-01 20:30:00	Pyo WT	m2	early_troph	0.656716
2018-04-01 20:30:00	Pyo WT	m3	early_troph	0.623853
2018-04-01 20:30:00	Pyo WT	m4	early_troph	0.632653
2018-04-01 23:30:00	Pyo WT	m1	early_troph	0.302083
2018-04-01 23:30:00	Pyo WT	m2	early_troph	0.377193
2018-04-01 23:30:00	Pyo WT	m3	early_troph	0.308824
2018-04-01 23:30:00	Pyo WT	m4	early_troph	0.371681
2018-05-01 02:30:00	Pyo WT	m1	early_troph	0.37037
2018-05-01 02:30:00	Pyo WT	m2	early_troph	0.472477
2018-05-01 02:30:00	Pyo WT	m3	early_troph	0.255474
2018-05-01 02:30:00	Pyo WT	m4	early_troph	0.417112

## Sheet: Fig. 3h
parasite_strain	mouse	parasite_stage	period (tau)
Pyo sr10KO	m1	early troph	24.3
Pyo sr10KO	m2	early troph	24.8
Pyo sr10KO	m3	early troph	24.5
Pyo sr10KO	m4	early troph	24.2
Pyo WT	m1	early troph	27.2
Pyo WT	m2	early troph	30
Pyo WT	m3	early troph	27.8
Pyo WT	m4	early troph	27.1

## Sheet: Fig. 4d
Circadian_transcripts	period	Condition
PCHAS_1027700	20.094	Pchabaudi_wild
PCHAS_0714200	20.094	Pchabaudi_wild
PCHAS_1306400	20.2297	Pchabaudi_wild
PCHAS_1021900	20.2297	Pchabaudi_wild
PCHAS_0511100	20.2297	Pchabaudi_wild
PCHAS_1023900	20.2297	Pchabaudi_wild
PCHAS_0319200	20.3673	Pchabaudi_wild
PCHAS_0500300	20.3673	Pchabaudi_wild
PCHAS_1241700	20.5068	Pchabaudi_wild
PCHAS_0610300	20.6483	Pchabaudi_wild
PCHAS_1121600	20.6483	Pchabaudi_wild
PCHAS_1367300	20.6483	Pchabaudi_wild
PCHAS_1034100	20.6483	Pchabaudi_wild
PCHAS_1230200	20.7917	Pchabaudi_wild
PCHAS_0212400	20.7917	Pchabaudi_wild
PCHAS_1465600	20.7917	Pchabaudi_wild
PCHAS_0708000	20.7917	Pchabaudi_wild
PCHAS_0731600	20.7917	Pchabaudi_wild
PCHAS_1368200	20.7917	Pchabaudi_wild
PCHAS_1029300	20.9371	Pchabaudi_wild
PCHAS_0523300	20.9371	Pchabaudi_wild
PCHAS_1017200	21.0845	Pchabaudi_wild
PCHAS_1229400	21.0845	Pchabaudi_wild
PCHAS_0813300	21.0845	Pchabaudi_wild
PCHAS_0602800	21.0845	Pchabaudi_wild
PCHAS_0714800	21.0845	Pchabaudi_wild
PCHAS_0811800	21.234	Pchabaudi_wild
PCHAS_0727100	21.234	Pchabaudi_wild
PCHAS_0919000	21.234	Pchabaudi_wild
PCHAS_0925200	21.3857	Pchabaudi_wild
PCHAS_0105000	21.3857	Pchabaudi_wild
PCHAS_0115300	21.3857	Pchabaudi_wild
PCHAS_1323400	21.3857	Pchabaudi_wild
PCHAS_0929350	21.3857	Pchabaudi_wild
PCHAS_1438300	21.3857	Pchabaudi_wild
PCHAS_0812900	21.3857	Pchabaudi_wild
PCHAS_0906100	21.3857	Pchabaudi_wild
PCHAS_1332200	21.5396	Pchabaudi_wild
PCHAS_0503900	21.5396	Pchabaudi_wild
PCHAS_1316500	21.5396	Pchabaudi_wild
PCHAS_1019800	21.5396	Pchabaudi_wild
PCHAS_1010500	21.5396	Pchabaudi_wild
PCHAS_1219000	21.5396	Pchabaudi_wild
PCHAS_0933200	21.5396	Pchabaudi_wild
PCHAS_0920500	21.6957	Pchabaudi_wild
PCHAS_1234300	21.6957	Pchabaudi_wild
PCHAS_1017400	21.6957	Pchabaudi_wild
PCHAS_0607100	21.854	Pchabaudi_wild
PCHAS_1215300	21.854	Pchabaudi_wild
PCHAS_1040800	21.854	Pchabaudi_wild
PCHAS_0213841	21.854	Pchabaudi_wild
PCHAS_1132300	21.854	Pchabaudi_wild
PCHAS_1362500	21.854	Pchabaudi_wild
PCHAS_0300800	21.854	Pchabaudi_wild
PCHAS_1432200	21.854	Pchabaudi_wild
PCHAS_0200015	21.854	Pchabaudi_wild
PCHAS_1365600	21.854	Pchabaudi_wild
PCHAS_0928110	21.854	Pchabaudi_wild
PCHAS_1319400	22.0147	Pchabaudi_wild
PCHAS_1308800	22.0147	Pchabaudi_wild
PCHAS_0928600	22.0147	Pchabaudi_wild
PCHAS_1413400	22.0147	Pchabaudi_wild
PCHAS_1349200	22.1778	Pchabaudi_wild
PCHAS_0100200	22.1778	Pchabaudi_wild
PCHAS_1201000	22.1778	Pchabaudi_wild
PCHAS_1321900	22.1778	Pchabaudi_wild
PCHAS_1447300	22.3433	Pchabaudi_wild
PCHAS_0525421	22.3433	Pchabaudi_wild
PCHAS_1419800	22.3433	Pchabaudi_wild
PCHAS_1010200	22.3433	Pchabaudi_wild
PCHAS_0927000	22.3433	Pchabaudi_wild
PCHAS_0102900	22.5113	Pchabaudi_wild
PCHAS_1119000	22.5113	Pchabaudi_wild
PCHAS_0901700	22.5113	Pchabaudi_wild
PCHAS_1332000	22.5113	Pchabaudi_wild
PCHAS_0420200	22.5113	Pchabaudi_wild
PCHAS_1371900	22.5113	Pchabaudi_wild
PCHAS_1240500	22.5113	Pchabaudi_wild
PCHAS_1423900	22.5113	Pchabaudi_wild
PCHAS_1316700	22.6818	Pchabaudi_wild
PCHAS_1235700	22.6818	Pchabaudi_wild
PCHAS_1453600	22.6818	Pchabaudi_wild
PCHAS_0310900	22.6818	Pchabaudi_wild
PCHAS_0420700	22.6818	Pchabaudi_wild
PCHAS_1315300	22.6818	Pchabaudi_wild
PCHAS_0703100	22.6818	Pchabaudi_wild
PCHAS_0919300	22.6818	Pchabaudi_wild
PCHAS_1226100	22.6818	Pchabaudi_wild
PCHAS_1435200	22.855	Pchabaudi_wild
PCHAS_1351200	22.855	Pchabaudi_wild
PCHAS_0620600	22.855	Pchabaudi_wild
PCHAS_0832600	22.855	Pchabaudi_wild
PCHAS_1400900	22.855	Pchabaudi_wild
PCHAS_1200500	22.855	Pchabaudi_wild
PCHAS_0212920	22.855	Pchabaudi_wild
PCHAS_1326700	22.855	Pchabaudi_wild
PCHAS_0621100	22.855	Pchabaudi_wild
PCHAS_0516400	23.0308	Pchabaudi_wild
PCHAS_1004200	23.0308	Pchabaudi_wild
PCHAS_0211500	23.2093	Pchabaudi_wild
PCHAS_1425100	23.2093	Pchabaudi_wild
PCHAS_0620200	23.2093	Pchabaudi_wild
PCHAS_1461700	23.2093	Pchabaudi_wild
PCHAS_0918500	23.2093	Pchabaudi_wild
PCHAS_1347300	23.2093	Pchabaudi_wild
PCHAS_0800041	23.2093	Pchabaudi_wild
PCHAS_1230100	23.2093	Pchabaudi_wild
PCHAS_0202300	23.2093	Pchabaudi_wild
PCHAS_0112000	23.3906	Pchabaudi_wild
PCHAS_1033000	23.3906	Pchabaudi_wild
PCHAS_0319600	23.3906	Pchabaudi_wild
PCHAS_1143400	23.3906	Pchabaudi_wild
PCHAS_1423300	23.3906	Pchabaudi_wild
PCHAS_0608800	23.3906	Pchabaudi_wild
PCHAS_0616300	23.3906	Pchabaudi_wild
PCHAS_1227000	23.3906	Pchabaudi_wild
PCHAS_1451900	23.3906	Pchabaudi_wild
PCHAS_0314400	23.5748	Pchabaudi_wild
PCHAS_1412300	23.5748	Pchabaudi_wild
PCHAS_1011000	23.5748	Pchabaudi_wild
PCHAS_1102000	23.5748	Pchabaudi_wild
PCHAS_1361000	23.5748	Pchabaudi_wild
PCHAS_1137700	23.5748	Pchabaudi_wild
PCHAS_0509800	23.5748	Pchabaudi_wild
PCHAS_1124400	23.5748	Pchabaudi_wild
PCHAS_0115200	23.5748	Pchabaudi_wild
PCHAS_1030200	23.5748	Pchabaudi_wild
PCHAS_0833000	23.5748	Pchabaudi_wild
PCHAS_1301700	23.5748	Pchabaudi_wild
PCHAS_0704200	23.5748	Pchabaudi_wild
PCHAS_0731500	23.5748	Pchabaudi_wild
PCHAS_0201300	23.5748	Pchabaudi_wild
PCHAS_1457900	23.7619	Pchabaudi_wild
PCHAS_1031700	23.7619	Pchabaudi_wild
PCHAS_0510400	23.7619	Pchabaudi_wild
PCHAS_1204600	23.7619	Pchabaudi_wild
PCHAS_1144800	23.7619	Pchabaudi_wild
PCHAS_0508400	23.7619	Pchabaudi_wild
PCHAS_1457200	23.7619	Pchabaudi_wild
PCHAS_0500700	23.7619	Pchabaudi_wild
PCHAS_0504500	23.7619	Pchabaudi_wild
PCHAS_1313300	23.7619	Pchabaudi_wild
PCHAS_1145000	23.7619	Pchabaudi_wild
PCHAS_1007600	23.7619	Pchabaudi_wild
PCHAS_1461200	23.7619	Pchabaudi_wild
PCHAS_0507400	23.952	Pchabaudi_wild
PCHAS_1143900	23.952	Pchabaudi_wild
PCHAS_0416700	23.952	Pchabaudi_wild
PCHAS_1147200	23.952	Pchabaudi_wild
PCHAS_0900041	23.952	Pchabaudi_wild
PCHAS_1338300	23.952	Pchabaudi_wild
PCHAS_0732000	23.952	Pchabaudi_wild
PCHAS_0525441	23.952	Pchabaudi_wild
PCHAS_1032100	24	Pchabaudi_wild
PCHAS_0112600	24	Pchabaudi_wild
PCHAS_1221000	24	Pchabaudi_wild
PCHAS_1341600	24	Pchabaudi_wild
PCHAS_1429900	24	Pchabaudi_wild
PCHAS_1242500	24	Pchabaudi_wild
PCHAS_1037000	24	Pchabaudi_wild
PCHAS_0105600	24	Pchabaudi_wild
PCHAS_1441800	24	Pchabaudi_wild
PCHAS_1442300	24	Pchabaudi_wild
PCHAS_1114200	24	Pchabaudi_wild
PCHAS_1146100	24	Pchabaudi_wild
PCHAS_1360400	24	Pchabaudi_wild
PCHAS_0404300	24	Pchabaudi_wild
PCHAS_1402100	24	Pchabaudi_wild
PCHAS_0805400	24	Pchabaudi_wild
PCHAS_1350800	24	Pchabaudi_wild
PCHAS_1369400	24	Pchabaudi_wild
PCHAS_1421300	24	Pchabaudi_wild
PCHAS_0202400	24	Pchabaudi_wild
PCHAS_0306400	24	Pchabaudi_wild
PCHAS_0800300	24	Pchabaudi_wild
PCHAS_1022700	24	Pchabaudi_wild
PCHAS_1140100	24	Pchabaudi_wild
PCHAS_0724300	24	Pchabaudi_wild
PCHAS_1336500	24	Pchabaudi_wild
PCHAS_1408700	24	Pchabaudi_wild
PCHAS_1127900	24	Pchabaudi_wild
PCHAS_1015900	24	Pchabaudi_wild
PCHAS_1013200	24	Pchabaudi_wild
PCHAS_1359600	24	Pchabaudi_wild
PCHAS_1346100	24	Pchabaudi_wild
PCHAS_1239600	24	Pchabaudi_wild
PCHAS_1125100	24	Pchabaudi_wild
PCHAS_0503200	24	Pchabaudi_wild
PCHAS_1368500	24	Pchabaudi_wild
PCHAS_0208700	24	Pchabaudi_wild
PCHAS_1132900	24	Pchabaudi_wild
PCHAS_0308500	24	Pchabaudi_wild
PCHAS_0723800	24	Pchabaudi_wild
PCHAS_1432300	24	Pchabaudi_wild
PCHAS_0710500	24	Pchabaudi_wild
PCHAS_1015000	24	Pchabaudi_wild
PCHAS_1318100	24	Pchabaudi_wild
PCHAS_1340200	24	Pchabaudi_wild
PCHAS_1354200	24	Pchabaudi_wild
PCHAS_1018400	24	Pchabaudi_wild
PCHAS_1441700	24	Pchabaudi_wild
PCHAS_1458700	24	Pchabaudi_wild
PCHAS_1038500	24	Pchabaudi_wild
PCHAS_0208200	24	Pchabaudi_wild
PCHAS_1105200	24	Pchabaudi_wild
PCHAS_0407100	24	Pchabaudi_wild
PCHAS_0409100	24	Pchabaudi_wild
PCHAS_1127100	24	Pchabaudi_wild
PCHAS_1450900	24	Pchabaudi_wild
PCHAS_1443000	24	Pchabaudi_wild
PCHAS_0310100	24	Pchabaudi_wild
PCHAS_1331700	24	Pchabaudi_wild
PCHAS_1245550	24	Pchabaudi_wild
PCHAS_0107800	24	Pchabaudi_wild
PCHAS_0208100	24	Pchabaudi_wild
PCHAS_0626500	24	Pchabaudi_wild
PCHAS_0600700	24	Pchabaudi_wild
PCHAS_0523200	24	Pchabaudi_wild
PCHAS_0834900	24	Pchabaudi_wild
PCHAS_1337700	24	Pchabaudi_wild
PCHAS_1018200	24	Pchabaudi_wild
PCHAS_MIT01800	24	Pchabaudi_wild
PCHAS_0609700	24	Pchabaudi_wild
PCHAS_1110000	24	Pchabaudi_wild
PCHAS_1235300	24	Pchabaudi_wild
PCHAS_1371700	24	Pchabaudi_wild
PCHAS_0400121	24	Pchabaudi_wild
PCHAS_1203500	24	Pchabaudi_wild
PCHAS_1345900	24	Pchabaudi_wild
PCHAS_1340300	24	Pchabaudi_wild
PCHAS_0519700	24	Pchabaudi_wild
PCHAS_1128400	24	Pchabaudi_wild
PCHAS_0921800	24	Pchabaudi_wild
PCHAS_0900001	24	Pchabaudi_wild
PCHAS_1335500	24	Pchabaudi_wild
PCHAS_1105900	24	Pchabaudi_wild
PCHAS_0917800	24	Pchabaudi_wild
PCHAS_1208100	24	Pchabaudi_wild
PCHAS_1401400	24	Pchabaudi_wild
PCHAS_0501700	24	Pchabaudi_wild
PCHAS_1400300	24	Pchabaudi_wild
PCHAS_1427600	24	Pchabaudi_wild
PCHAS_0930900	24	Pchabaudi_wild
PCHAS_0212200	24	Pchabaudi_wild
PCHAS_1424900	24	Pchabaudi_wild
PCHAS_1138400	24	Pchabaudi_wild
PCHAS_1003000	24	Pchabaudi_wild
PCHAS_1226500	24	Pchabaudi_wild
PCHAS_0802500	24	Pchabaudi_wild
PCHAS_0109200	24	Pchabaudi_wild
PCHAS_1408300	24	Pchabaudi_wild
PCHAS_0712000	24	Pchabaudi_wild
PCHAS_1024500	24	Pchabaudi_wild
PCHAS_1438600	24	Pchabaudi_wild
PCHAS_0308800	24	Pchabaudi_wild
PCHAS_0935900	24	Pchabaudi_wild
PCHAS_1204700	24	Pchabaudi_wild
PCHAS_0816200	24	Pchabaudi_wild
PCHAS_0102400	24	Pchabaudi_wild
PCHAS_0936100	24	Pchabaudi_wild
PCHAS_1466300	24	Pchabaudi_wild
PCHAS_0105100	24	Pchabaudi_wild
PCHAS_0915000	24	Pchabaudi_wild
PCHAS_1336100	24	Pchabaudi_wild
PCHAS_0111700	24	Pchabaudi_wild
PCHAS_1456100	24	Pchabaudi_wild
PCHAS_0905400	24	Pchabaudi_wild
PCHAS_1463400	24	Pchabaudi_wild
PCHAS_1466100	24	Pchabaudi_wild
PCHAS_0801700	24	Pchabaudi_wild
PCHAS_1129700	24	Pchabaudi_wild
PCHAS_0312800	24	Pchabaudi_wild
PCHAS_1321500	24	Pchabaudi_wild
PCHAS_1426600	24	Pchabaudi_wild
PCHAS_1141400	24	Pchabaudi_wild
PCHAS_0618700	24.1452	Pchabaudi_wild
PCHAS_0209700	24.1452	Pchabaudi_wild
PCHAS_1117800	24.1452	Pchabaudi_wild
PCHAS_0309900	24.1452	Pchabaudi_wild
PCHAS_0410000	24.1452	Pchabaudi_wild
PCHAS_0619800	24.1452	Pchabaudi_wild
PCHAS_1329800	24.1452	Pchabaudi_wild
PCHAS_1305000	24.1452	Pchabaudi_wild
PCHAS_1003900	24.1452	Pchabaudi_wild
PCHAS_0728200	24.1452	Pchabaudi_wild
PCHAS_1406200	24.1452	Pchabaudi_wild
PCHAS_1371500	24.1452	Pchabaudi_wild
PCHAS_0600600	24.1452	Pchabaudi_wild
PCHAS_0811100	24.1452	Pchabaudi_wild
PCHAS_0821700	24.1452	Pchabaudi_wild
PCHAS_1200300	24.1452	Pchabaudi_wild
PCHAS_0101500	24.1452	Pchabaudi_wild
PCHAS_0624620	24.1452	Pchabaudi_wild
PCHAS_0909900	24.1452	Pchabaudi_wild
PCHAS_0401900	24.1452	Pchabaudi_wild
PCHAS_0512400	24.1452	Pchabaudi_wild
PCHAS_1302400	24.1452	Pchabaudi_wild
PCHAS_0810200	24.3415	Pchabaudi_wild
PCHAS_1240100	24.3415	Pchabaudi_wild
PCHAS_0411000	24.3415	Pchabaudi_wild
PCHAS_0513600	24.3415	Pchabaudi_wild
PCHAS_0410100	24.3415	Pchabaudi_wild
PCHAS_0722400	24.3415	Pchabaudi_wild
PCHAS_1462400	24.3415	Pchabaudi_wild
PCHAS_1410300	24.3415	Pchabaudi_wild
PCHAS_0805200	24.3415	Pchabaudi_wild
PCHAS_0720600	24.3415	Pchabaudi_wild
PCHAS_1360000	24.3415	Pchabaudi_wild
PCHAS_1036100	24.3415	Pchabaudi_wild
PCHAS_1430100	24.3415	Pchabaudi_wild
PCHAS_0205100	24.3415	Pchabaudi_wild
PCHAS_0817200	24.3415	Pchabaudi_wild
PCHAS_0320400	24.3415	Pchabaudi_wild
PCHAS_0936000	24.3415	Pchabaudi_wild
PCHAS_0732100	24.3415	Pchabaudi_wild
PCHAS_0419800	24.3415	Pchabaudi_wild
PCHAS_1448300	24.3415	Pchabaudi_wild
PCHAS_0926400	24.3415	Pchabaudi_wild
PCHAS_0608000	24.3415	Pchabaudi_wild
PCHAS_1327100	24.3415	Pchabaudi_wild
PCHAS_0818000	24.3415	Pchabaudi_wild
PCHAS_1100750	24.541	Pchabaudi_wild
PCHAS_0616200	24.541	Pchabaudi_wild
PCHAS_0621600	24.541	Pchabaudi_wild
PCHAS_1121200	24.541	Pchabaudi_wild
PCHAS_1352400	24.541	Pchabaudi_wild
PCHAS_0919600	24.541	Pchabaudi_wild
PCHAS_1315800	24.541	Pchabaudi_wild
PCHAS_0106800	24.541	Pchabaudi_wild
PCHAS_1300601	24.541	Pchabaudi_wild
PCHAS_0912700	24.541	Pchabaudi_wild
PCHAS_0320100	24.541	Pchabaudi_wild
PCHAS_1323300	24.541	Pchabaudi_wild
PCHAS_1218600	24.541	Pchabaudi_wild
PCHAS_0800055	24.541	Pchabaudi_wild
PCHAS_0101000	24.541	Pchabaudi_wild
PCHAS_1368700	24.541	Pchabaudi_wild
PCHAS_1402000	24.541	Pchabaudi_wild
PCHAS_1453100	24.7438	Pchabaudi_wild
PCHAS_0832000	24.7438	Pchabaudi_wild
PCHAS_0934100	24.7438	Pchabaudi_wild
PCHAS_0810800	24.7438	Pchabaudi_wild
PCHAS_1007400	24.7438	Pchabaudi_wild
PCHAS_1329700	24.7438	Pchabaudi_wild
PCHAS_0405100	24.7438	Pchabaudi_wild
PCHAS_0307800	24.7438	Pchabaudi_wild
PCHAS_0802000	24.7438	Pchabaudi_wild
PCHAS_0525000	24.7438	Pchabaudi_wild
PCHAS_0305300	24.7438	Pchabaudi_wild
PCHAS_1231200	24.7438	Pchabaudi_wild
PCHAS_0803900	24.7438	Pchabaudi_wild
PCHAS_1104300	24.7438	Pchabaudi_wild
PCHAS_1238800	24.7438	Pchabaudi_wild
PCHAS_0626600	24.7438	Pchabaudi_wild
PCHAS_0200021	24.7438	Pchabaudi_wild
PCHAS_1361500	24.7438	Pchabaudi_wild
PCHAS_1210400	24.7438	Pchabaudi_wild
PCHAS_0319800	24.7438	Pchabaudi_wild
PCHAS_0902400	24.7438	Pchabaudi_wild
PCHAS_1314000	24.7438	Pchabaudi_wild
PCHAS_1446100	24.7438	Pchabaudi_wild
PCHAS_1339900	24.7438	Pchabaudi_wild
PCHAS_1217300	24.7438	Pchabaudi_wild
PCHAS_1434400	24.95	Pchabaudi_wild
PCHAS_1354800	24.95	Pchabaudi_wild
PCHAS_0806000	24.95	Pchabaudi_wild
PCHAS_0512300	24.95	Pchabaudi_wild
PCHAS_0716900	24.95	Pchabaudi_wild
PCHAS_0919500	24.95	Pchabaudi_wild
PCHAS_0716800	24.95	Pchabaudi_wild
PCHAS_1456600	24.95	Pchabaudi_wild
PCHAS_0411700	24.95	Pchabaudi_wild
PCHAS_1240600	24.95	Pchabaudi_wild
PCHAS_1143200	24.95	Pchabaudi_wild
PCHAS_0908900	24.95	Pchabaudi_wild
PCHAS_1450700	24.95	Pchabaudi_wild
PCHAS_1405800	24.95	Pchabaudi_wild
PCHAS_1363900	24.95	Pchabaudi_wild
PCHAS_0106500	24.95	Pchabaudi_wild
PCHAS_1404600	24.95	Pchabaudi_wild
PCHAS_1033800	24.95	Pchabaudi_wild
PCHAS_1468700	24.95	Pchabaudi_wild
PCHAS_0927500	24.95	Pchabaudi_wild
PCHAS_0213861	24.95	Pchabaudi_wild
PCHAS_1366000	24.95	Pchabaudi_wild
PCHAS_1108000	24.95	Pchabaudi_wild
PCHAS_0911400	24.95	Pchabaudi_wild
PCHAS_1466400	24.95	Pchabaudi_wild
PCHAS_1364800	24.95	Pchabaudi_wild
PCHAS_1219100	24.95	Pchabaudi_wild
PCHAS_0625600	24.95	Pchabaudi_wild
PCHAS_1217000	24.95	Pchabaudi_wild
PCHAS_0524800	24.95	Pchabaudi_wild
PCHAS_1461100	24.95	Pchabaudi_wild
PCHAS_0401600	24.95	Pchabaudi_wild
PCHAS_0915400	24.95	Pchabaudi_wild
PCHAS_0904500	25.1597	Pchabaudi_wild
PCHAS_0312100	25.1597	Pchabaudi_wild
PCHAS_1238400	25.1597	Pchabaudi_wild
PCHAS_0910100	25.1597	Pchabaudi_wild
PCHAS_1013400	25.1597	Pchabaudi_wild
PCHAS_0814900	25.1597	Pchabaudi_wild
PCHAS_1112200	25.1597	Pchabaudi_wild
PCHAS_1324400	25.1597	Pchabaudi_wild
PCHAS_1021300	25.1597	Pchabaudi_wild
PCHAS_0617200	25.1597	Pchabaudi_wild
PCHAS_0502500	25.1597	Pchabaudi_wild
PCHAS_1117400	25.1597	Pchabaudi_wild
PCHAS_1015700	25.1597	Pchabaudi_wild
PCHAS_1417300	25.1597	Pchabaudi_wild
PCHAS_1119400	25.1597	Pchabaudi_wild
PCHAS_0601300	25.1597	Pchabaudi_wild
PCHAS_0731800	25.1597	Pchabaudi_wild
PCHAS_0300900	25.1597	Pchabaudi_wild
PCHAS_0922800	25.1597	Pchabaudi_wild
PCHAS_0622000	25.1597	Pchabaudi_wild
PCHAS_1362600	25.1597	Pchabaudi_wild
PCHAS_1229500	25.1597	Pchabaudi_wild
PCHAS_0706100	25.3729	Pchabaudi_wild
PCHAS_1344500	25.3729	Pchabaudi_wild
PCHAS_1022600	25.3729	Pchabaudi_wild
PCHAS_1418500	25.3729	Pchabaudi_wild
PCHAS_1246000	25.3729	Pchabaudi_wild
PCHAS_1305700	25.3729	Pchabaudi_wild
PCHAS_0315100	25.3729	Pchabaudi_wild
PCHAS_0514700	25.3729	Pchabaudi_wild
PCHAS_0407000	25.3729	Pchabaudi_wild
PCHAS_0112400	25.3729	Pchabaudi_wild
PCHAS_0613800	25.3729	Pchabaudi_wild
PCHAS_1405700	25.3729	Pchabaudi_wild
PCHAS_1115500	25.3729	Pchabaudi_wild
PCHAS_0808400	25.3729	Pchabaudi_wild
PCHAS_0419500	25.3729	Pchabaudi_wild
PCHAS_1428300	25.3729	Pchabaudi_wild
PCHAS_1364400	25.3729	Pchabaudi_wild
PCHAS_0700200	25.3729	Pchabaudi_wild
PCHAS_0208500	25.3729	Pchabaudi_wild
PCHAS_1350500	25.3729	Pchabaudi_wild
PCHAS_1018000	25.3729	Pchabaudi_wild
PCHAS_1230900	25.3729	Pchabaudi_wild
PCHAS_0923900	25.3729	Pchabaudi_wild
PCHAS_1248500	25.3729	Pchabaudi_wild
PCHAS_0306100	25.3729	Pchabaudi_wild
PCHAS_1318800	25.3729	Pchabaudi_wild
PCHAS_1145700	25.3729	Pchabaudi_wild
PCHAS_1012900	25.3729	Pchabaudi_wild
PCHAS_1411000	25.5897	Pchabaudi_wild
PCHAS_0715400	25.5897	Pchabaudi_wild
PCHAS_1428900	25.5897	Pchabaudi_wild
PCHAS_1202600	25.5897	Pchabaudi_wild
PCHAS_0816800	25.5897	Pchabaudi_wild
PCHAS_0813500	25.5897	Pchabaudi_wild
PCHAS_1118500	25.5897	Pchabaudi_wild
PCHAS_1117500	25.5897	Pchabaudi_wild
PCHAS_1013500	25.5897	Pchabaudi_wild
PCHAS_0504800	25.5897	Pchabaudi_wild
PCHAS_1319600	25.5897	Pchabaudi_wild
PCHAS_1317400	25.5897	Pchabaudi_wild
PCHAS_1319200	25.5897	Pchabaudi_wild
PCHAS_0103200	25.5897	Pchabaudi_wild
PCHAS_0617900	25.5897	Pchabaudi_wild
PCHAS_1317500	25.5897	Pchabaudi_wild
PCHAS_1038900	25.5897	Pchabaudi_wild
PCHAS_0508800	25.5897	Pchabaudi_wild
PCHAS_0817800	25.5897	Pchabaudi_wild
PCHAS_0808720	25.5897	Pchabaudi_wild
PCHAS_MIT03400	25.5897	Pchabaudi_wild
PCHAS_1147400	25.5897	Pchabaudi_wild
PCHAS_0626900	25.5897	Pchabaudi_wild
PCHAS_1000400	25.5897	Pchabaudi_wild
PCHAS_1463700	25.5897	Pchabaudi_wild
PCHAS_1455700	25.5897	Pchabaudi_wild
PCHAS_0836400	25.5897	Pchabaudi_wild
PCHAS_0517500	25.5897	Pchabaudi_wild
PCHAS_1004500	25.5897	Pchabaudi_wild
PCHAS_0713200	25.5897	Pchabaudi_wild
PCHAS_0401200	25.5897	Pchabaudi_wild
PCHAS_0826300	25.5897	Pchabaudi_wild
PCHAS_1314100	25.8103	Pchabaudi_wild
PCHAS_1349400	25.8103	Pchabaudi_wild
PCHAS_1117300	25.8103	Pchabaudi_wild
PCHAS_1453700	25.8103	Pchabaudi_wild
PCHAS_1448400	25.8103	Pchabaudi_wild
PCHAS_1232500	25.8103	Pchabaudi_wild
PCHAS_1346800	25.8103	Pchabaudi_wild
PCHAS_0610500	25.8103	Pchabaudi_wild
PCHAS_0802700	25.8103	Pchabaudi_wild
PCHAS_1230700	25.8103	Pchabaudi_wild
PCHAS_0210200	25.8103	Pchabaudi_wild
PCHAS_0602700	25.8103	Pchabaudi_wild
PCHAS_1427200	25.8103	Pchabaudi_wild
PCHAS_0908400	25.8103	Pchabaudi_wild
PCHAS_0933700	25.8103	Pchabaudi_wild
PCHAS_1453300	25.8103	Pchabaudi_wild
PCHAS_0419900	25.8103	Pchabaudi_wild
PCHAS_0920700	25.8103	Pchabaudi_wild
PCHAS_0600500	25.8103	Pchabaudi_wild
PCHAS_0927200	25.8103	Pchabaudi_wild
PCHAS_1125500	25.8103	Pchabaudi_wild
PCHAS_1016700	25.8103	Pchabaudi_wild
PCHAS_0906600	25.8103	Pchabaudi_wild
PCHAS_0707600	26.0348	Pchabaudi_wild
PCHAS_1333900	26.0348	Pchabaudi_wild
PCHAS_0512000	26.0348	Pchabaudi_wild
PCHAS_1205100	26.0348	Pchabaudi_wild
PCHAS_1013800	26.0348	Pchabaudi_wild
PCHAS_0804900	26.0348	Pchabaudi_wild
PCHAS_0514800	26.0348	Pchabaudi_wild
PCHAS_1034600	26.0348	Pchabaudi_wild
PCHAS_0103500	26.0348	Pchabaudi_wild
PCHAS_0617300	26.0348	Pchabaudi_wild
PCHAS_1225300	26.0348	Pchabaudi_wild
PCHAS_0607300	26.0348	Pchabaudi_wild
PCHAS_1427150	26.0348	Pchabaudi_wild
PCHAS_0521800	26.0348	Pchabaudi_wild
PCHAS_1414300	26.0348	Pchabaudi_wild
PCHAS_0521300	26.0348	Pchabaudi_wild
PCHAS_0623900	26.0348	Pchabaudi_wild
PCHAS_1403600	26.0348	Pchabaudi_wild
PCHAS_0614000	26.0348	Pchabaudi_wild
PCHAS_1237400	26.0348	Pchabaudi_wild
PCHAS_0320000	26.0348	Pchabaudi_wild
PCHAS_0401000	26.0348	Pchabaudi_wild
PCHAS_1400700	26.0348	Pchabaudi_wild
PCHAS_1215500	26.0348	Pchabaudi_wild
PCHAS_1401251	26.0348	Pchabaudi_wild
PCHAS_1465200	26.0348	Pchabaudi_wild
PCHAS_1019100	26.2632	Pchabaudi_wild
PCHAS_0604600	26.2632	Pchabaudi_wild
PCHAS_0921500	26.2632	Pchabaudi_wild
PCHAS_1369600	26.2632	Pchabaudi_wild
PCHAS_1411400	26.2632	Pchabaudi_wild
PCHAS_0832100	26.2632	Pchabaudi_wild
PCHAS_1114500	26.2632	Pchabaudi_wild
PCHAS_0728600	26.2632	Pchabaudi_wild
PCHAS_1448900	26.2632	Pchabaudi_wild
PCHAS_1217100	26.2632	Pchabaudi_wild
PCHAS_0206100	26.2632	Pchabaudi_wild
PCHAS_0801400	26.2632	Pchabaudi_wild
PCHAS_0930100	26.2632	Pchabaudi_wild
PCHAS_1023400	26.2632	Pchabaudi_wild
PCHAS_1113200	26.2632	Pchabaudi_wild
PCHAS_1120000	26.2632	Pchabaudi_wild
PCHAS_1427500	26.2632	Pchabaudi_wild
PCHAS_0617600	26.2632	Pchabaudi_wild
PCHAS_0108100	26.2632	Pchabaudi_wild
PCHAS_1025400	26.2632	Pchabaudi_wild
PCHAS_0826700	26.2632	Pchabaudi_wild
PCHAS_0522600	26.2632	Pchabaudi_wild
PCHAS_1337000	26.2632	Pchabaudi_wild
PCHAS_1371400	26.2632	Pchabaudi_wild
PCHAS_0304200	26.2632	Pchabaudi_wild
PCHAS_0320300	26.2632	Pchabaudi_wild
PCHAS_1410600	26.2632	Pchabaudi_wild
PCHAS_0200055	26.2632	Pchabaudi_wild
PCHAS_0818200	26.2632	Pchabaudi_wild
PCHAS_1317000	26.2632	Pchabaudi_wild
PCHAS_1367700	26.2632	Pchabaudi_wild
PCHAS_1035500	26.2632	Pchabaudi_wild
PCHAS_0201700	26.4956	Pchabaudi_wild
PCHAS_1425300	26.4956	Pchabaudi_wild
PCHAS_0503700	26.4956	Pchabaudi_wild
PCHAS_1029200	26.4956	Pchabaudi_wild
PCHAS_0922300	26.4956	Pchabaudi_wild
PCHAS_1451300	26.4956	Pchabaudi_wild
PCHAS_0516500	26.4956	Pchabaudi_wild
PCHAS_0918300	26.4956	Pchabaudi_wild
PCHAS_1031000	26.4956	Pchabaudi_wild
PCHAS_0819600	26.4956	Pchabaudi_wild
PCHAS_0822500	26.4956	Pchabaudi_wild
PCHAS_1352300	26.4956	Pchabaudi_wild
PCHAS_1420300	26.4956	Pchabaudi_wild
PCHAS_0725200	26.4956	Pchabaudi_wild
PCHAS_0820800	26.4956	Pchabaudi_wild
PCHAS_1462100	26.4956	Pchabaudi_wild
PCHAS_1428100	26.4956	Pchabaudi_wild
PCHAS_0612900	26.4956	Pchabaudi_wild
PCHAS_0903800	26.4956	Pchabaudi_wild
PCHAS_1456700	26.4956	Pchabaudi_wild
PCHAS_1329100	26.4956	Pchabaudi_wild
PCHAS_1136200	26.4956	Pchabaudi_wild
PCHAS_1025200	26.4956	Pchabaudi_wild
PCHAS_0809800	26.4956	Pchabaudi_wild
PCHAS_1327900	26.4956	Pchabaudi_wild
PCHAS_0315800	26.4956	Pchabaudi_wild
PCHAS_1363500	26.4956	Pchabaudi_wild
PCHAS_1371600	26.4956	Pchabaudi_wild
PCHAS_0916600	26.4956	Pchabaudi_wild
PCHAS_1034900	26.4956	Pchabaudi_wild
PCHAS_0821200	26.4956	Pchabaudi_wild
PCHAS_1353400	26.4956	Pchabaudi_wild
PCHAS_1355100	26.4956	Pchabaudi_wild
PCHAS_1008600	26.4956	Pchabaudi_wild
PCHAS_0524700	26.4956	Pchabaudi_wild
PCHAS_0601600	26.4956	Pchabaudi_wild
PCHAS_0825100	26.4956	Pchabaudi_wild
PCHAS_1000800	26.4956	Pchabaudi_wild
PCHAS_0306300	26.4956	Pchabaudi_wild
PCHAS_1040200	26.7321	Pchabaudi_wild
PCHAS_1134600	26.7321	Pchabaudi_wild
PCHAS_1103100	26.7321	Pchabaudi_wild
PCHAS_1351300	26.7321	Pchabaudi_wild
PCHAS_0726900	26.7321	Pchabaudi_wild
PCHAS_1232300	26.7321	Pchabaudi_wild
PCHAS_1130600	26.7321	Pchabaudi_wild
PCHAS_0829000	26.7321	Pchabaudi_wild
PCHAS_1311800	26.7321	Pchabaudi_wild
PCHAS_0316200	26.7321	Pchabaudi_wild
PCHAS_0723200	26.7321	Pchabaudi_wild
PCHAS_1119200	26.7321	Pchabaudi_wild
PCHAS_1124900	26.7321	Pchabaudi_wild
PCHAS_1412600	26.7321	Pchabaudi_wild
PCHAS_0314300	26.7321	Pchabaudi_wild
PCHAS_0620400	26.7321	Pchabaudi_wild
PCHAS_1105300	26.7321	Pchabaudi_wild
PCHAS_1039000	26.7321	Pchabaudi_wild
PCHAS_0702500	26.7321	Pchabaudi_wild
PCHAS_1211000	26.7321	Pchabaudi_wild
PCHAS_1343600	26.7321	Pchabaudi_wild
PCHAS_0201100	26.7321	Pchabaudi_wild
PCHAS_1124200	26.7321	Pchabaudi_wild
PCHAS_MIT01900	26.7321	Pchabaudi_wild
PCHAS_0320200	26.7321	Pchabaudi_wild
PCHAS_0723700	26.7321	Pchabaudi_wild
PCHAS_0900740	26.7321	Pchabaudi_wild
PCHAS_1206200	26.7321	Pchabaudi_wild
PCHAS_0500200	26.7321	Pchabaudi_wild
PCHAS_0616900	26.7321	Pchabaudi_wild
PCHAS_1422100	26.7321	Pchabaudi_wild
PCHAS_0709500	26.7321	Pchabaudi_wild
PCHAS_0309700	26.7321	Pchabaudi_wild
PCHAS_0516000	26.7321	Pchabaudi_wild
PCHAS_1409600	26.7321	Pchabaudi_wild
PCHAS_0310000	26.7321	Pchabaudi_wild
PCHAS_1021100	26.7321	Pchabaudi_wild
PCHAS_1001200	26.7321	Pchabaudi_wild
PCHAS_1361300	26.7321	Pchabaudi_wild
PCHAS_1408100	26.7321	Pchabaudi_wild
PCHAS_0937800	26.7321	Pchabaudi_wild
PCHAS_0503100	26.7321	Pchabaudi_wild
PCHAS_0726600	26.7321	Pchabaudi_wild
PCHAS_0317000	26.7321	Pchabaudi_wild
PCHAS_0300100	26.7321	Pchabaudi_wild
PCHAS_0525451	26.7321	Pchabaudi_wild
PCHAS_0900035	26.7321	Pchabaudi_wild
PCHAS_1359000	26.973	Pchabaudi_wild
PCHAS_1003600	26.973	Pchabaudi_wild
PCHAS_1020300	26.973	Pchabaudi_wild
PCHAS_0210500	26.973	Pchabaudi_wild
PCHAS_0607000	26.973	Pchabaudi_wild
PCHAS_0108300	26.973	Pchabaudi_wild
PCHAS_1368800	26.973	Pchabaudi_wild
PCHAS_0405200	26.973	Pchabaudi_wild
PCHAS_1111100	26.973	Pchabaudi_wild
PCHAS_1448800	26.973	Pchabaudi_wild
PCHAS_1307400	26.973	Pchabaudi_wild
PCHAS_1037900	26.973	Pchabaudi_wild
PCHAS_1408600	26.973	Pchabaudi_wild
PCHAS_1216000	26.973	Pchabaudi_wild
PCHAS_0607200	26.973	Pchabaudi_wild
PCHAS_1432000	26.973	Pchabaudi_wild
PCHAS_1134000	26.973	Pchabaudi_wild
PCHAS_1368100	26.973	Pchabaudi_wild
PCHAS_0112100	26.973	Pchabaudi_wild
PCHAS_1309700	26.973	Pchabaudi_wild
PCHAS_1404800	26.973	Pchabaudi_wild
PCHAS_0106400	26.973	Pchabaudi_wild
PCHAS_0210300	26.973	Pchabaudi_wild
PCHAS_0419600	26.973	Pchabaudi_wild
PCHAS_1213500	26.973	Pchabaudi_wild
PCHAS_1036600	26.973	Pchabaudi_wild
PCHAS_0808680	26.973	Pchabaudi_wild
PCHAS_1444100	26.973	Pchabaudi_wild
PCHAS_1350000	26.973	Pchabaudi_wild
PCHAS_1247500	26.973	Pchabaudi_wild
PCHAS_0310400	26.973	Pchabaudi_wild
PCHAS_1352500	26.973	Pchabaudi_wild
PCHAS_1333600	26.973	Pchabaudi_wild
PCHAS_0913500	26.973	Pchabaudi_wild
PCHAS_1225900	26.973	Pchabaudi_wild
PCHAS_0910800	26.973	Pchabaudi_wild
PCHAS_0114500	26.973	Pchabaudi_wild
PCHAS_0407800	26.973	Pchabaudi_wild
PCHAS_0815100	26.973	Pchabaudi_wild
PCHAS_0101200	26.973	Pchabaudi_wild
PCHAS_1141000	26.973	Pchabaudi_wild
PCHAS_0624700	26.973	Pchabaudi_wild
PCHAS_0721500	26.973	Pchabaudi_wild
PCHAS_1141100	26.973	Pchabaudi_wild
PCHAS_0826200	26.973	Pchabaudi_wild
PCHAS_0818900	26.973	Pchabaudi_wild
PCHAS_1403800	26.973	Pchabaudi_wild
PCHAS_0815500	26.973	Pchabaudi_wild
PCHAS_0403700	26.973	Pchabaudi_wild
PCHAS_1415800	26.973	Pchabaudi_wild
PCHAS_1227300	26.973	Pchabaudi_wild
PCHAS_0415300	26.973	Pchabaudi_wild
PCHAS_1203300	26.973	Pchabaudi_wild
PCHAS_1359100	27.2182	Pchabaudi_wild
PCHAS_0801500	27.2182	Pchabaudi_wild
PCHAS_1240300	27.2182	Pchabaudi_wild
PCHAS_0511000	27.2182	Pchabaudi_wild
PCHAS_1201500	27.2182	Pchabaudi_wild
PCHAS_1311500	27.2182	Pchabaudi_wild
PCHAS_1133100	27.2182	Pchabaudi_wild
PCHAS_1464900	27.2182	Pchabaudi_wild
PCHAS_0727200	27.2182	Pchabaudi_wild
PCHAS_1304700	27.2182	Pchabaudi_wild
PCHAS_0209000	27.2182	Pchabaudi_wild
PCHAS_1220400	27.2182	Pchabaudi_wild
PCHAS_0702700	27.2182	Pchabaudi_wild
PCHAS_1333100	27.2182	Pchabaudi_wild
PCHAS_1002700	27.2182	Pchabaudi_wild
PCHAS_1037800	27.2182	Pchabaudi_wild
PCHAS_0826900	27.2182	Pchabaudi_wild
PCHAS_1245800	27.2182	Pchabaudi_wild
PCHAS_1038700	27.2182	Pchabaudi_wild
PCHAS_0812700	27.2182	Pchabaudi_wild
PCHAS_1216400	27.2182	Pchabaudi_wild
PCHAS_1421700	27.2182	Pchabaudi_wild
PCHAS_1326200	27.2182	Pchabaudi_wild
PCHAS_1356700	27.2182	Pchabaudi_wild
PCHAS_0412800	27.2182	Pchabaudi_wild
PCHAS_1324900	27.2182	Pchabaudi_wild
PCHAS_0929100	27.2182	Pchabaudi_wild
PCHAS_1237200	27.2182	Pchabaudi_wild
PCHAS_0907900	27.2182	Pchabaudi_wild
PCHAS_0400111	27.2182	Pchabaudi_wild
PCHAS_0830900	27.2182	Pchabaudi_wild
PCHAS_1368600	27.2182	Pchabaudi_wild
PCHAS_0525431	27.2182	Pchabaudi_wild
PCHAS_MIT02700	27.2182	Pchabaudi_wild
PCHAS_0514200	27.2182	Pchabaudi_wild
PCHAS_1041700	27.2182	Pchabaudi_wild
PCHAS_0515600	27.2182	Pchabaudi_wild
PCHAS_1029800	27.2182	Pchabaudi_wild
PCHAS_1421500	27.2182	Pchabaudi_wild
PCHAS_1212100	27.2182	Pchabaudi_wild
PCHAS_1430300	27.2182	Pchabaudi_wild
PCHAS_1206600	27.2182	Pchabaudi_wild
PCHAS_0717400	27.2182	Pchabaudi_wild
PCHAS_0622600	27.2182	Pchabaudi_wild
PCHAS_0720700	27.2182	Pchabaudi_wild
PCHAS_0317200	27.2182	Pchabaudi_wild
PCHAS_1201100	27.2182	Pchabaudi_wild
PCHAS_0100700	27.2182	Pchabaudi_wild
PCHAS_1328600	27.2182	Pchabaudi_wild
PCHAS_0806600	27.2182	Pchabaudi_wild
PCHAS_0814300	27.2182	Pchabaudi_wild
PCHAS_0804300	27.2182	Pchabaudi_wild
PCHAS_0212000	27.2182	Pchabaudi_wild
PCHAS_1105400	27.2182	Pchabaudi_wild
PCHAS_1026000	27.2182	Pchabaudi_wild
PCHAS_0406500	27.2182	Pchabaudi_wild
PCHAS_1203100	27.4679	Pchabaudi_wild
PCHAS_1421400	27.4679	Pchabaudi_wild
PCHAS_1242000	27.4679	Pchabaudi_wild
PCHAS_1435400	27.4679	Pchabaudi_wild
PCHAS_1232400	27.4679	Pchabaudi_wild
PCHAS_0706200	27.4679	Pchabaudi_wild
PCHAS_0804400	27.4679	Pchabaudi_wild
PCHAS_1431400	27.4679	Pchabaudi_wild
PCHAS_0931300	27.4679	Pchabaudi_wild
PCHAS_0105900	27.4679	Pchabaudi_wild
PCHAS_0309000	27.4679	Pchabaudi_wild
PCHAS_1466900	27.4679	Pchabaudi_wild
PCHAS_0605300	27.4679	Pchabaudi_wild
PCHAS_0833800	27.4679	Pchabaudi_wild
PCHAS_1424400	27.4679	Pchabaudi_wild
PCHAS_0913800	27.4679	Pchabaudi_wild
PCHAS_1244100	27.4679	Pchabaudi_wild
PCHAS_0623500	27.4679	Pchabaudi_wild
PCHAS_0612700	27.4679	Pchabaudi_wild
PCHAS_1304400	27.4679	Pchabaudi_wild
PCHAS_0203300	27.4679	Pchabaudi_wild
PCHAS_0917700	27.4679	Pchabaudi_wild
PCHAS_1337800	27.4679	Pchabaudi_wild
PCHAS_1103200	27.4679	Pchabaudi_wild
PCHAS_1311100	27.4679	Pchabaudi_wild
PCHAS_1442800	27.4679	Pchabaudi_wild
PCHAS_1465900	27.4679	Pchabaudi_wild
PCHAS_1205500	27.4679	Pchabaudi_wild
PCHAS_1347200	27.4679	Pchabaudi_wild
PCHAS_1409100	27.4679	Pchabaudi_wild
PCHAS_0819100	27.4679	Pchabaudi_wild
PCHAS_1238700	27.4679	Pchabaudi_wild
PCHAS_0505300	27.4679	Pchabaudi_wild
PCHAS_1418800	27.4679	Pchabaudi_wild
PCHAS_0600200	27.4679	Pchabaudi_wild
PCHAS_0206600	27.4679	Pchabaudi_wild
PCHAS_0800015	27.4679	Pchabaudi_wild
PCHAS_1102600	27.4679	Pchabaudi_wild
PCHAS_1005700	27.4679	Pchabaudi_wild
PCHAS_0723400	27.4679	Pchabaudi_wild
PCHAS_0600300	27.4679	Pchabaudi_wild
PCHAS_1412500	27.4679	Pchabaudi_wild
PCHAS_0509400	27.4679	Pchabaudi_wild
PCHAS_1440000	27.4679	Pchabaudi_wild
PCHAS_1106900	27.4679	Pchabaudi_wild
PCHAS_1314300	27.4679	Pchabaudi_wild
PCHAS_1226000	27.4679	Pchabaudi_wild
PCHAS_1360800	27.4679	Pchabaudi_wild
PCHAS_1107100	27.4679	Pchabaudi_wild
PCHAS_0837000	27.4679	Pchabaudi_wild
PCHAS_1466600	27.4679	Pchabaudi_wild
PCHAS_0417700	27.4679	Pchabaudi_wild
PCHAS_1141200	27.4679	Pchabaudi_wild
PCHAS_1357300	27.4679	Pchabaudi_wild
PCHAS_0823200	27.4679	Pchabaudi_wild
PCHAS_1100600	27.4679	Pchabaudi_wild
PCHAS_1450100	27.4679	Pchabaudi_wild
PCHAS_0200051	27.4679	Pchabaudi_wild
PCHAS_1110600	27.4679	Pchabaudi_wild
PCHAS_0517200	27.4679	Pchabaudi_wild
PCHAS_1019000	27.4679	Pchabaudi_wild
PCHAS_0934700	27.4679	Pchabaudi_wild
PCHAS_0504400	27.4679	Pchabaudi_wild
PCHAS_1027500	27.4679	Pchabaudi_wild
PCHAS_0513300	27.4679	Pchabaudi_wild
PCHAS_0411500	27.7222	Pchabaudi_wild
PCHAS_1102700	27.7222	Pchabaudi_wild
PCHAS_1106400	27.7222	Pchabaudi_wild
PCHAS_1131600	27.7222	Pchabaudi_wild
PCHAS_0807900	27.7222	Pchabaudi_wild
PCHAS_1013900	27.7222	Pchabaudi_wild
PCHAS_0920200	27.7222	Pchabaudi_wild
PCHAS_0923600	27.7222	Pchabaudi_wild
PCHAS_1457000	27.7222	Pchabaudi_wild
PCHAS_1124500	27.7222	Pchabaudi_wild
PCHAS_0315200	27.7222	Pchabaudi_wild
PCHAS_1026500	27.7222	Pchabaudi_wild
PCHAS_0916900	27.7222	Pchabaudi_wild
PCHAS_0834500	27.7222	Pchabaudi_wild
PCHAS_0200200	27.7222	Pchabaudi_wild
PCHAS_0613700	27.7222	Pchabaudi_wild
PCHAS_1458200	27.7222	Pchabaudi_wild
PCHAS_1425500	27.7222	Pchabaudi_wild
PCHAS_0411800	27.7222	Pchabaudi_wild
PCHAS_0815000	27.7222	Pchabaudi_wild
PCHAS_1137100	27.7222	Pchabaudi_wild
PCHAS_1123900	27.7222	Pchabaudi_wild
PCHAS_0515200	27.7222	Pchabaudi_wild
PCHAS_0933000	27.7222	Pchabaudi_wild
PCHAS_1139000	27.7222	Pchabaudi_wild
PCHAS_0409000	27.7222	Pchabaudi_wild
PCHAS_0303000	27.7222	Pchabaudi_wild
PCHAS_0309400	27.7222	Pchabaudi_wild
PCHAS_1331600	27.7222	Pchabaudi_wild
PCHAS_0111300	27.7222	Pchabaudi_wild
PCHAS_0932300	27.7222	Pchabaudi_wild
PCHAS_1136100	27.7222	Pchabaudi_wild
PCHAS_0721600	27.7222	Pchabaudi_wild
PCHAS_1405100	27.7222	Pchabaudi_wild
PCHAS_0830750	27.7222	Pchabaudi_wild
PCHAS_1042000	27.7222	Pchabaudi_wild
PCHAS_1115600	27.7222	Pchabaudi_wild
PCHAS_1412100	27.7222	Pchabaudi_wild
PCHAS_1241600	27.7222	Pchabaudi_wild
PCHAS_0301500	27.7222	Pchabaudi_wild
PCHAS_1023800	27.7222	Pchabaudi_wild
PCHAS_1119420	27.7222	Pchabaudi_wild
PCHAS_1433600	27.7222	Pchabaudi_wild
PCHAS_0709800	27.7222	Pchabaudi_wild
PCHAS_1348000	27.7222	Pchabaudi_wild
PCHAS_1342400	27.7222	Pchabaudi_wild
PCHAS_1366500	27.7222	Pchabaudi_wild
PCHAS_0818500	27.7222	Pchabaudi_wild
PCHAS_0523400	27.7222	Pchabaudi_wild
PCHAS_0205500	27.7222	Pchabaudi_wild
PCHAS_1101200	27.7222	Pchabaudi_wild
PCHAS_0926700	27.7222	Pchabaudi_wild
PCHAS_0725600	27.7222	Pchabaudi_wild
PCHAS_1348800	27.7222	Pchabaudi_wild
PCHAS_1116600	27.7222	Pchabaudi_wild
PCHAS_0627100	27.7222	Pchabaudi_wild
PCHAS_0514100	27.7222	Pchabaudi_wild
PCHAS_1317700	27.7222	Pchabaudi_wild
PCHAS_0621700	27.7222	Pchabaudi_wild
PCHAS_0816400	27.7222	Pchabaudi_wild
PCHAS_0926600	27.7222	Pchabaudi_wild
PCHAS_0820200	27.7222	Pchabaudi_wild
PCHAS_0413200	27.7222	Pchabaudi_wild
PCHAS_0625700	27.7222	Pchabaudi_wild
PCHAS_1136700	27.7222	Pchabaudi_wild
PCHAS_1442200	27.7222	Pchabaudi_wild
PCHAS_1028200	27.7222	Pchabaudi_wild
PCHAS_1121500	27.7222	Pchabaudi_wild
PCHAS_1219700	27.7222	Pchabaudi_wild
PCHAS_0926200	27.7222	Pchabaudi_wild
PCHAS_1358000	27.7222	Pchabaudi_wild
PCHAS_0401500	27.7222	Pchabaudi_wild
PCHAS_1210600	27.7222	Pchabaudi_wild
PCHAS_1007300	27.7222	Pchabaudi_wild
PCHAS_0620800	27.9813	Pchabaudi_wild
PCHAS_1117000	27.9813	Pchabaudi_wild
PCHAS_1229900	27.9813	Pchabaudi_wild
PCHAS_1315700	27.9813	Pchabaudi_wild
PCHAS_1342800	27.9813	Pchabaudi_wild
PCHAS_0904700	27.9813	Pchabaudi_wild
PCHAS_1238900	27.9813	Pchabaudi_wild
PCHAS_1206800	27.9813	Pchabaudi_wild
PCHAS_1134300	27.9813	Pchabaudi_wild
PCHAS_1409000	27.9813	Pchabaudi_wild
PCHAS_0815200	27.9813	Pchabaudi_wild
PCHAS_1315900	27.9813	Pchabaudi_wild
PCHAS_1138600	27.9813	Pchabaudi_wild
PCHAS_1014400	27.9813	Pchabaudi_wild
PCHAS_1345800	27.9813	Pchabaudi_wild
PCHAS_1319900	27.9813	Pchabaudi_wild
PCHAS_1448500	27.9813	Pchabaudi_wild
PCHAS_1311600	27.9813	Pchabaudi_wild
PCHAS_0830200	27.9813	Pchabaudi_wild
PCHAS_1429400	27.9813	Pchabaudi_wild
PCHAS_0201000	27.9813	Pchabaudi_wild
PCHAS_0830800	27.9813	Pchabaudi_wild
PCHAS_0103800	27.9813	Pchabaudi_wild
PCHAS_0705500	27.9813	Pchabaudi_wild
PCHAS_0614200	27.9813	Pchabaudi_wild
PCHAS_1222900	27.9813	Pchabaudi_wild
PCHAS_1357900	27.9813	Pchabaudi_wild
PCHAS_0209600	27.9813	Pchabaudi_wild
PCHAS_1406900	27.9813	Pchabaudi_wild
PCHAS_1411800	27.9813	Pchabaudi_wild
PCHAS_0412400	27.9813	Pchabaudi_wild
PCHAS_0807500	27.9813	Pchabaudi_wild
PCHAS_1002100	27.9813	Pchabaudi_wild
PCHAS_0412200	27.9813	Pchabaudi_wild
PCHAS_1012500	27.9813	Pchabaudi_wild
PCHAS_0301400	27.9813	Pchabaudi_wild
PCHAS_1435000	27.9813	Pchabaudi_wild
PCHAS_0211300	27.9813	Pchabaudi_wild
PCHAS_1312000	27.9813	Pchabaudi_wild
PCHAS_1419900	27.9813	Pchabaudi_wild
PCHAS_1453800	27.9813	Pchabaudi_wild
PCHAS_1126000	27.9813	Pchabaudi_wild
PCHAS_1341700	27.9813	Pchabaudi_wild
PCHAS_1135200	27.9813	Pchabaudi_wild
PCHAS_1302900	27.9813	Pchabaudi_wild
PCHAS_0906900	27.9813	Pchabaudi_wild
PCHAS_1447600	27.9813	Pchabaudi_wild
PCHAS_1303500	27.9813	Pchabaudi_wild
PCHAS_1123400	27.9813	Pchabaudi_wild
PCHAS_1025100	27.9813	Pchabaudi_wild
PCHAS_0722700	27.9813	Pchabaudi_wild
PCHAS_1354100	27.9813	Pchabaudi_wild
PCHAS_0719400	27.9813	Pchabaudi_wild
PCHAS_0832400	27.9813	Pchabaudi_wild
PCHAS_1035200	27.9813	Pchabaudi_wild
PCHAS_1021700	27.9813	Pchabaudi_wild
PCHAS_0113700	27.9813	Pchabaudi_wild
PCHAS_1029100	27.9813	Pchabaudi_wild
PCHAS_1217400	27.9813	Pchabaudi_wild
PCHAS_0717300	27.9813	Pchabaudi_wild
PCHAS_1338000	27.9813	Pchabaudi_wild
PCHAS_1426700	27.9813	Pchabaudi_wild
PCHAS_1421800	27.9813	Pchabaudi_wild
PCHAS_0801300	27.9813	Pchabaudi_wild
PCHAS_1441200	27.9813	Pchabaudi_wild
PCHAS_0721000	27.9813	Pchabaudi_wild
PCHAS_1321400	27.9813	Pchabaudi_wild
PCHAS_0900031	27.9813	Pchabaudi_wild
PCHAS_0612600	27.9813	Pchabaudi_wild
PCHAS_0309200	27.9813	Pchabaudi_wild
PCHAS_1032000	27.9813	Pchabaudi_wild
PCHAS_0924000	27.9813	Pchabaudi_wild
PCHAS_0720800	27.9813	Pchabaudi_wild
PCHAS_1130500	27.9813	Pchabaudi_wild
PCHAS_1327700	27.9813	Pchabaudi_wild
PCHAS_1035100	27.9813	Pchabaudi_wild
PCHAS_1314600	20.094	Pchabaudi_wild
PCHAS_0103700	21.234	Pchabaudi_wild
PCHAS_1450800	21.5396	Pchabaudi_wild
PCHAS_1016100	21.6957	Pchabaudi_wild
PCHAS_0827700	22.1778	Pchabaudi_wild
PCHAS_1300201	22.6818	Pchabaudi_wild
PCHAS_0401100	23.0308	Pchabaudi_wild
PCHAS_0903000	24.1452	Pchabaudi_wild
PCHAS_1458100	24.541	Pchabaudi_wild
PCHAS_0719800	24.541	Pchabaudi_wild
PCHAS_1334000	24.7438	Pchabaudi_wild
PCHAS_0312000	24.95	Pchabaudi_wild
PCHAS_1005900	25.3729	Pchabaudi_wild
PCHAS_1132800	25.5897	Pchabaudi_wild
PCHAS_0614541	26.0348	Pchabaudi_wild
PCHAS_0806100	26.2632	Pchabaudi_wild
PCHAS_1221900	26.2632	Pchabaudi_wild
PCHAS_0523800	26.4956	Pchabaudi_wild
PCHAS_0317700	26.7321	Pchabaudi_wild
PCHAS_1409500	26.7321	Pchabaudi_wild
PCHAS_0519000	26.7321	Pchabaudi_wild
PCHAS_0408600	26.973	Pchabaudi_wild
PCHAS_1140200	27.4679	Pchabaudi_wild
PCHAS_0915500	27.4679	Pchabaudi_wild
PCHAS_1231600	27.4679	Pchabaudi_wild
PCHAS_1405120	27.4679	Pchabaudi_wild
PCHAS_1218000	27.7222	Pchabaudi_wild
PCHAS_0834000	27.7222	Pchabaudi_wild
PCHAS_1034700	27.9813	Pchabaudi_wild
PCHAS_0317600	27.9813	Pchabaudi_wild
PCHAS_0406200	27.9813	Pchabaudi_wild
PCHAS_0900700	27.9813	Pchabaudi_wild
PCHAS_0933200	20.094	Pchabaudi_SR10KO
PCHAS_1319400	20.094	Pchabaudi_SR10KO
PCHAS_1030200	20.094	Pchabaudi_SR10KO
PCHAS_0208700	20.094	Pchabaudi_SR10KO
PCHAS_0832000	20.094	Pchabaudi_SR10KO
PCHAS_1468700	20.094	Pchabaudi_SR10KO
PCHAS_1341700	20.094	Pchabaudi_SR10KO
PCHAS_0319200	20.2297	Pchabaudi_SR10KO
PCHAS_1229400	20.2297	Pchabaudi_SR10KO
PCHAS_0525421	20.2297	Pchabaudi_SR10KO
PCHAS_1451900	20.2297	Pchabaudi_SR10KO
PCHAS_0805400	20.2297	Pchabaudi_SR10KO
PCHAS_0519700	20.2297	Pchabaudi_SR10KO
PCHAS_1024500	20.2297	Pchabaudi_SR10KO
PCHAS_0716900	20.2297	Pchabaudi_SR10KO
PCHAS_1349400	20.2297	Pchabaudi_SR10KO
PCHAS_0826700	20.2297	Pchabaudi_SR10KO
PCHAS_0317000	20.2297	Pchabaudi_SR10KO
PCHAS_1210600	20.2297	Pchabaudi_SR10KO
PCHAS_0719400	20.2297	Pchabaudi_SR10KO
PCHAS_0928110	20.3673	Pchabaudi_SR10KO
PCHAS_1200500	20.3673	Pchabaudi_SR10KO
PCHAS_1110000	20.3673	Pchabaudi_SR10KO
PCHAS_0900001	20.3673	Pchabaudi_SR10KO
PCHAS_0732100	20.3673	Pchabaudi_SR10KO
PCHAS_0911400	20.3673	Pchabaudi_SR10KO
PCHAS_0922800	20.3673	Pchabaudi_SR10KO
PCHAS_1246000	20.3673	Pchabaudi_SR10KO
PCHAS_1350000	20.3673	Pchabaudi_SR10KO
PCHAS_0301400	20.3673	Pchabaudi_SR10KO
PCHAS_1421800	20.3673	Pchabaudi_SR10KO
PCHAS_0602800	20.5068	Pchabaudi_SR10KO
PCHAS_0100200	20.5068	Pchabaudi_SR10KO
PCHAS_1200300	20.5068	Pchabaudi_SR10KO
PCHAS_0817800	20.5068	Pchabaudi_SR10KO
PCHAS_1215500	20.5068	Pchabaudi_SR10KO
PCHAS_1369600	20.5068	Pchabaudi_SR10KO
PCHAS_1422100	20.5068	Pchabaudi_SR10KO
PCHAS_1408100	20.5068	Pchabaudi_SR10KO
PCHAS_0403700	20.5068	Pchabaudi_SR10KO
PCHAS_1133100	20.5068	Pchabaudi_SR10KO
PCHAS_0826900	20.5068	Pchabaudi_SR10KO
PCHAS_0406500	20.5068	Pchabaudi_SR10KO
PCHAS_1314300	20.5068	Pchabaudi_SR10KO
PCHAS_1442200	20.5068	Pchabaudi_SR10KO
PCHAS_1402100	20.6483	Pchabaudi_SR10KO
PCHAS_1208100	20.6483	Pchabaudi_SR10KO
PCHAS_1321500	20.6483	Pchabaudi_SR10KO
PCHAS_0608000	20.6483	Pchabaudi_SR10KO
PCHAS_1238400	20.6483	Pchabaudi_SR10KO
PCHAS_0808720	20.6483	Pchabaudi_SR10KO
PCHAS_0826300	20.6483	Pchabaudi_SR10KO
PCHAS_0900740	20.6483	Pchabaudi_SR10KO
PCHAS_1360800	20.6483	Pchabaudi_SR10KO
PCHAS_0811800	20.7917	Pchabaudi_SR10KO
PCHAS_1040800	20.7917	Pchabaudi_SR10KO
PCHAS_1127900	20.7917	Pchabaudi_SR10KO
PCHAS_1219100	20.7917	Pchabaudi_SR10KO
PCHAS_0813500	20.7917	Pchabaudi_SR10KO
PCHAS_0516500	20.7917	Pchabaudi_SR10KO
PCHAS_0829000	20.7917	Pchabaudi_SR10KO
PCHAS_1201500	20.7917	Pchabaudi_SR10KO
PCHAS_1466600	20.7917	Pchabaudi_SR10KO
PCHAS_1406900	20.7917	Pchabaudi_SR10KO
PCHAS_0401100	20.7917	Pchabaudi_SR10KO
PCHAS_1321900	20.9371	Pchabaudi_SR10KO
PCHAS_1442300	20.9371	Pchabaudi_SR10KO
PCHAS_1114200	20.9371	Pchabaudi_SR10KO
PCHAS_0523200	20.9371	Pchabaudi_SR10KO
PCHAS_1456100	20.9371	Pchabaudi_SR10KO
PCHAS_0600600	20.9371	Pchabaudi_SR10KO
PCHAS_0513600	20.9371	Pchabaudi_SR10KO
PCHAS_1410600	20.9371	Pchabaudi_SR10KO
PCHAS_1201100	20.9371	Pchabaudi_SR10KO
PCHAS_0920200	20.9371	Pchabaudi_SR10KO
PCHAS_0926200	20.9371	Pchabaudi_SR10KO
PCHAS_0801300	20.9371	Pchabaudi_SR10KO
PCHAS_1138400	21.0845	Pchabaudi_SR10KO
PCHAS_0305300	21.0845	Pchabaudi_SR10KO
PCHAS_0512300	21.0845	Pchabaudi_SR10KO
PCHAS_0723700	21.0845	Pchabaudi_SR10KO
PCHAS_0721600	21.0845	Pchabaudi_SR10KO
PCHAS_1348000	21.0845	Pchabaudi_SR10KO
PCHAS_1032000	21.0845	Pchabaudi_SR10KO
PCHAS_1461700	21.234	Pchabaudi_SR10KO
PCHAS_0833000	21.234	Pchabaudi_SR10KO
PCHAS_0112600	21.234	Pchabaudi_SR10KO
PCHAS_0107800	21.234	Pchabaudi_SR10KO
PCHAS_1018200	21.234	Pchabaudi_SR10KO
PCHAS_0619800	21.234	Pchabaudi_SR10KO
PCHAS_0802000	21.234	Pchabaudi_SR10KO
PCHAS_1112200	21.234	Pchabaudi_SR10KO
PCHAS_1305700	21.234	Pchabaudi_SR10KO
PCHAS_1124500	21.234	Pchabaudi_SR10KO
PCHAS_1238900	21.234	Pchabaudi_SR10KO
PCHAS_1419900	21.234	Pchabaudi_SR10KO
PCHAS_1321400	21.234	Pchabaudi_SR10KO
PCHAS_1143900	21.3857	Pchabaudi_SR10KO
PCHAS_0213861	21.3857	Pchabaudi_SR10KO
PCHAS_1108000	21.3857	Pchabaudi_SR10KO
PCHAS_0500200	21.3857	Pchabaudi_SR10KO
PCHAS_1356700	21.3857	Pchabaudi_SR10KO
PCHAS_0612700	21.3857	Pchabaudi_SR10KO
PCHAS_0916900	21.3857	Pchabaudi_SR10KO
PCHAS_0209700	21.5396	Pchabaudi_SR10KO
PCHAS_1462400	21.5396	Pchabaudi_SR10KO
PCHAS_1461100	21.5396	Pchabaudi_SR10KO
PCHAS_0601300	21.5396	Pchabaudi_SR10KO
PCHAS_0622000	21.5396	Pchabaudi_SR10KO
PCHAS_0419500	21.5396	Pchabaudi_SR10KO
PCHAS_0617900	21.5396	Pchabaudi_SR10KO
PCHAS_1019100	21.5396	Pchabaudi_SR10KO
PCHAS_1442800	21.5396	Pchabaudi_SR10KO
PCHAS_0807500	21.5396	Pchabaudi_SR10KO
PCHAS_1011000	21.6957	Pchabaudi_SR10KO
PCHAS_1240600	21.6957	Pchabaudi_SR10KO
PCHAS_1248500	21.6957	Pchabaudi_SR10KO
PCHAS_1319200	21.6957	Pchabaudi_SR10KO
PCHAS_0820800	21.6957	Pchabaudi_SR10KO
PCHAS_0808680	21.6957	Pchabaudi_SR10KO
PCHAS_1141100	21.6957	Pchabaudi_SR10KO
PCHAS_0517200	21.6957	Pchabaudi_SR10KO
PCHAS_1023900	21.854	Pchabaudi_SR10KO
PCHAS_0813300	21.854	Pchabaudi_SR10KO
PCHAS_1022600	21.854	Pchabaudi_SR10KO
PCHAS_0320200	21.854	Pchabaudi_SR10KO
PCHAS_1031700	22.0147	Pchabaudi_SR10KO
PCHAS_0504500	22.0147	Pchabaudi_SR10KO
PCHAS_1450900	22.0147	Pchabaudi_SR10KO
PCHAS_0105100	22.0147	Pchabaudi_SR10KO
PCHAS_MIT03400	22.0147	Pchabaudi_SR10KO
PCHAS_1427500	22.0147	Pchabaudi_SR10KO
PCHAS_1316500	22.1778	Pchabaudi_SR10KO
PCHAS_1360400	22.1778	Pchabaudi_SR10KO
PCHAS_1410300	22.1778	Pchabaudi_SR10KO
PCHAS_0613800	22.1778	Pchabaudi_SR10KO
PCHAS_0600500	22.1778	Pchabaudi_SR10KO
PCHAS_0832100	22.1778	Pchabaudi_SR10KO
PCHAS_0827700	22.1778	Pchabaudi_SR10KO
PCHAS_1334000	22.1778	Pchabaudi_SR10KO
PCHAS_0703100	22.3433	Pchabaudi_SR10KO
PCHAS_1015900	22.3433	Pchabaudi_SR10KO
PCHAS_1346100	22.3433	Pchabaudi_SR10KO
PCHAS_1305000	22.3433	Pchabaudi_SR10KO
PCHAS_0320400	22.3433	Pchabaudi_SR10KO
PCHAS_0936000	22.3433	Pchabaudi_SR10KO
PCHAS_0315100	22.3433	Pchabaudi_SR10KO
PCHAS_1000400	22.3433	Pchabaudi_SR10KO
PCHAS_1415800	22.3433	Pchabaudi_SR10KO
PCHAS_0600200	22.3433	Pchabaudi_SR10KO
PCHAS_1230100	22.5113	Pchabaudi_SR10KO
PCHAS_0608800	22.5113	Pchabaudi_SR10KO
PCHAS_0208500	22.5113	Pchabaudi_SR10KO
PCHAS_1247500	22.5113	Pchabaudi_SR10KO
PCHAS_1238700	22.5113	Pchabaudi_SR10KO
PCHAS_0500300	22.6818	Pchabaudi_SR10KO
PCHAS_0812900	22.6818	Pchabaudi_SR10KO
PCHAS_1239600	22.6818	Pchabaudi_SR10KO
PCHAS_1371700	22.6818	Pchabaudi_SR10KO
PCHAS_1430100	22.6818	Pchabaudi_SR10KO
PCHAS_0401200	22.6818	Pchabaudi_SR10KO
PCHAS_1317700	22.6818	Pchabaudi_SR10KO
PCHAS_1230200	22.855	Pchabaudi_SR10KO
PCHAS_0607100	22.855	Pchabaudi_SR10KO
PCHAS_1362500	22.855	Pchabaudi_SR10KO
PCHAS_0200021	22.855	Pchabaudi_SR10KO
PCHAS_0604600	22.855	Pchabaudi_SR10KO
PCHAS_0316200	22.855	Pchabaudi_SR10KO
PCHAS_0201100	22.855	Pchabaudi_SR10KO
PCHAS_1225900	22.855	Pchabaudi_SR10KO
PCHAS_1418800	22.855	Pchabaudi_SR10KO
PCHAS_0503900	23.0308	Pchabaudi_SR10KO
PCHAS_1124400	23.0308	Pchabaudi_SR10KO
PCHAS_1204600	23.0308	Pchabaudi_SR10KO
PCHAS_1226500	23.0308	Pchabaudi_SR10KO
PCHAS_0312800	23.0308	Pchabaudi_SR10KO
PCHAS_1003900	23.0308	Pchabaudi_SR10KO
PCHAS_1360000	23.0308	Pchabaudi_SR10KO
PCHAS_0716800	23.0308	Pchabaudi_SR10KO
PCHAS_1117500	23.0308	Pchabaudi_SR10KO
PCHAS_0801400	23.0308	Pchabaudi_SR10KO
PCHAS_1136200	23.0308	Pchabaudi_SR10KO
PCHAS_1038700	23.0308	Pchabaudi_SR10KO
PCHAS_1311100	23.0308	Pchabaudi_SR10KO
PCHAS_0723400	23.0308	Pchabaudi_SR10KO
PCHAS_0523300	23.2093	Pchabaudi_SR10KO
PCHAS_1432200	23.2093	Pchabaudi_SR10KO
PCHAS_0516400	23.2093	Pchabaudi_SR10KO
PCHAS_1457900	23.2093	Pchabaudi_SR10KO
PCHAS_0900041	23.2093	Pchabaudi_SR10KO
PCHAS_1408300	23.2093	Pchabaudi_SR10KO
PCHAS_1438600	23.2093	Pchabaudi_SR10KO
PCHAS_0205100	23.2093	Pchabaudi_SR10KO
PCHAS_0407000	23.2093	Pchabaudi_SR10KO
PCHAS_0412800	23.2093	Pchabaudi_SR10KO
PCHAS_0525431	23.2093	Pchabaudi_SR10KO
PCHAS_1244100	23.2093	Pchabaudi_SR10KO
PCHAS_1319900	23.2093	Pchabaudi_SR10KO
PCHAS_1010500	23.3906	Pchabaudi_SR10KO
PCHAS_1423300	23.3906	Pchabaudi_SR10KO
PCHAS_0310100	23.3906	Pchabaudi_SR10KO
PCHAS_0101500	23.3906	Pchabaudi_SR10KO
PCHAS_1036100	23.3906	Pchabaudi_SR10KO
PCHAS_0319800	23.3906	Pchabaudi_SR10KO
PCHAS_1455700	23.3906	Pchabaudi_SR10KO
PCHAS_0607300	23.3906	Pchabaudi_SR10KO
PCHAS_1465200	23.3906	Pchabaudi_SR10KO
PCHAS_1113200	23.3906	Pchabaudi_SR10KO
PCHAS_0513300	23.3906	Pchabaudi_SR10KO
PCHAS_0201000	23.3906	Pchabaudi_SR10KO
PCHAS_0719800	23.3906	Pchabaudi_SR10KO
PCHAS_0915500	23.3906	Pchabaudi_SR10KO
PCHAS_1371900	23.5748	Pchabaudi_SR10KO
PCHAS_0704200	23.5748	Pchabaudi_SR10KO
PCHAS_0917800	23.5748	Pchabaudi_SR10KO
PCHAS_1371500	23.5748	Pchabaudi_SR10KO
PCHAS_0626600	23.5748	Pchabaudi_SR10KO
PCHAS_1210400	23.5748	Pchabaudi_SR10KO
PCHAS_0902400	23.5748	Pchabaudi_SR10KO
PCHAS_1232500	23.5748	Pchabaudi_SR10KO
PCHAS_0514800	23.5748	Pchabaudi_SR10KO
PCHAS_0600300	23.5748	Pchabaudi_SR10KO
PCHAS_1115600	23.5748	Pchabaudi_SR10KO
PCHAS_1116600	23.5748	Pchabaudi_SR10KO
PCHAS_1119000	23.7619	Pchabaudi_SR10KO
PCHAS_1412300	23.7619	Pchabaudi_SR10KO
PCHAS_1105200	23.7619	Pchabaudi_SR10KO
PCHAS_0400121	23.7619	Pchabaudi_SR10KO
PCHAS_0923900	23.7619	Pchabaudi_SR10KO
PCHAS_0103200	23.7619	Pchabaudi_SR10KO
PCHAS_1217100	23.7619	Pchabaudi_SR10KO
PCHAS_1124900	23.7619	Pchabaudi_SR10KO
PCHAS_1003600	23.7619	Pchabaudi_SR10KO
PCHAS_1205500	23.7619	Pchabaudi_SR10KO
PCHAS_1201000	23.952	Pchabaudi_SR10KO
PCHAS_0319600	23.952	Pchabaudi_SR10KO
PCHAS_0404300	23.952	Pchabaudi_SR10KO
PCHAS_0320100	23.952	Pchabaudi_SR10KO
PCHAS_1147400	23.952	Pchabaudi_SR10KO
PCHAS_0626900	23.952	Pchabaudi_SR10KO
PCHAS_1412600	23.952	Pchabaudi_SR10KO
PCHAS_0826200	23.952	Pchabaudi_SR10KO
PCHAS_0412200	23.952	Pchabaudi_SR10KO
PCHAS_0834000	23.952	Pchabaudi_SR10KO
PCHAS_1027700	24	Pchabaudi_SR10KO
PCHAS_0714200	24	Pchabaudi_SR10KO
PCHAS_1306400	24	Pchabaudi_SR10KO
PCHAS_1021900	24	Pchabaudi_SR10KO
PCHAS_0610300	24	Pchabaudi_SR10KO
PCHAS_0708000	24	Pchabaudi_SR10KO
PCHAS_1368200	24	Pchabaudi_SR10KO
PCHAS_1029300	24	Pchabaudi_SR10KO
PCHAS_1017200	24	Pchabaudi_SR10KO
PCHAS_0714800	24	Pchabaudi_SR10KO
PCHAS_0727100	24	Pchabaudi_SR10KO
PCHAS_0925200	24	Pchabaudi_SR10KO
PCHAS_0115300	24	Pchabaudi_SR10KO
PCHAS_1332200	24	Pchabaudi_SR10KO
PCHAS_1219000	24	Pchabaudi_SR10KO
PCHAS_1017400	24	Pchabaudi_SR10KO
PCHAS_1215300	24	Pchabaudi_SR10KO
PCHAS_0300800	24	Pchabaudi_SR10KO
PCHAS_0200015	24	Pchabaudi_SR10KO
PCHAS_1365600	24	Pchabaudi_SR10KO
PCHAS_0928600	24	Pchabaudi_SR10KO
PCHAS_1447300	24	Pchabaudi_SR10KO
PCHAS_1419800	24	Pchabaudi_SR10KO
PCHAS_0927000	24	Pchabaudi_SR10KO
PCHAS_0102900	24	Pchabaudi_SR10KO
PCHAS_1332000	24	Pchabaudi_SR10KO
PCHAS_0420200	24	Pchabaudi_SR10KO
PCHAS_1423900	24	Pchabaudi_SR10KO
PCHAS_1235700	24	Pchabaudi_SR10KO
PCHAS_0919300	24	Pchabaudi_SR10KO
PCHAS_1351200	24	Pchabaudi_SR10KO
PCHAS_0212920	24	Pchabaudi_SR10KO
PCHAS_1326700	24	Pchabaudi_SR10KO
PCHAS_0621100	24	Pchabaudi_SR10KO
PCHAS_1425100	24	Pchabaudi_SR10KO
PCHAS_0918500	24	Pchabaudi_SR10KO
PCHAS_1347300	24	Pchabaudi_SR10KO
PCHAS_0800041	24	Pchabaudi_SR10KO
PCHAS_1227000	24	Pchabaudi_SR10KO
PCHAS_1137700	24	Pchabaudi_SR10KO
PCHAS_0509800	24	Pchabaudi_SR10KO
PCHAS_1457200	24	Pchabaudi_SR10KO
PCHAS_1145000	24	Pchabaudi_SR10KO
PCHAS_1007600	24	Pchabaudi_SR10KO
PCHAS_1461200	24	Pchabaudi_SR10KO
PCHAS_0416700	24	Pchabaudi_SR10KO
PCHAS_1147200	24	Pchabaudi_SR10KO
PCHAS_1221000	24	Pchabaudi_SR10KO
PCHAS_1429900	24	Pchabaudi_SR10KO
PCHAS_1441800	24	Pchabaudi_SR10KO
PCHAS_1146100	24	Pchabaudi_SR10KO
PCHAS_1350800	24	Pchabaudi_SR10KO
PCHAS_1369400	24	Pchabaudi_SR10KO
PCHAS_1421300	24	Pchabaudi_SR10KO
PCHAS_0202400	24	Pchabaudi_SR10KO
PCHAS_0800300	24	Pchabaudi_SR10KO
PCHAS_1022700	24	Pchabaudi_SR10KO
PCHAS_1013200	24	Pchabaudi_SR10KO
PCHAS_1359600	24	Pchabaudi_SR10KO
PCHAS_0503200	24	Pchabaudi_SR10KO
PCHAS_1132900	24	Pchabaudi_SR10KO
PCHAS_0710500	24	Pchabaudi_SR10KO
PCHAS_1018400	24	Pchabaudi_SR10KO
PCHAS_1038500	24	Pchabaudi_SR10KO
PCHAS_0409100	24	Pchabaudi_SR10KO
PCHAS_1127100	24	Pchabaudi_SR10KO
PCHAS_0626500	24	Pchabaudi_SR10KO
PCHAS_1337700	24	Pchabaudi_SR10KO
PCHAS_0609700	24	Pchabaudi_SR10KO
PCHAS_1235300	24	Pchabaudi_SR10KO
PCHAS_1203500	24	Pchabaudi_SR10KO
PCHAS_1128400	24	Pchabaudi_SR10KO
PCHAS_0921800	24	Pchabaudi_SR10KO
PCHAS_0501700	24	Pchabaudi_SR10KO
PCHAS_1427600	24	Pchabaudi_SR10KO
PCHAS_0930900	24	Pchabaudi_SR10KO
PCHAS_0212200	24	Pchabaudi_SR10KO
PCHAS_1424900	24	Pchabaudi_SR10KO
PCHAS_0712000	24	Pchabaudi_SR10KO
PCHAS_0308800	24	Pchabaudi_SR10KO
PCHAS_0935900	24	Pchabaudi_SR10KO
PCHAS_1204700	24	Pchabaudi_SR10KO
PCHAS_1336100	24	Pchabaudi_SR10KO
PCHAS_0111700	24	Pchabaudi_SR10KO
PCHAS_0905400	24	Pchabaudi_SR10KO
PCHAS_1466100	24	Pchabaudi_SR10KO
PCHAS_0801700	24	Pchabaudi_SR10KO
PCHAS_1129700	24	Pchabaudi_SR10KO
PCHAS_1426600	24	Pchabaudi_SR10KO
PCHAS_1141400	24	Pchabaudi_SR10KO
PCHAS_0618700	24	Pchabaudi_SR10KO
PCHAS_1117800	24	Pchabaudi_SR10KO
PCHAS_1329800	24	Pchabaudi_SR10KO
PCHAS_0821700	24	Pchabaudi_SR10KO
PCHAS_0512400	24	Pchabaudi_SR10KO
PCHAS_1240100	24	Pchabaudi_SR10KO
PCHAS_0411000	24	Pchabaudi_SR10KO
PCHAS_0805200	24	Pchabaudi_SR10KO
PCHAS_0720600	24	Pchabaudi_SR10KO
PCHAS_0419800	24	Pchabaudi_SR10KO
PCHAS_0919600	24	Pchabaudi_SR10KO
PCHAS_1300601	24	Pchabaudi_SR10KO
PCHAS_0912700	24	Pchabaudi_SR10KO
PCHAS_1218600	24	Pchabaudi_SR10KO
PCHAS_0800055	24	Pchabaudi_SR10KO
PCHAS_1453100	24	Pchabaudi_SR10KO
PCHAS_0810800	24	Pchabaudi_SR10KO
PCHAS_0525000	24	Pchabaudi_SR10KO
PCHAS_1104300	24	Pchabaudi_SR10KO
PCHAS_1238800	24	Pchabaudi_SR10KO
PCHAS_1446100	24	Pchabaudi_SR10KO
PCHAS_1217300	24	Pchabaudi_SR10KO
PCHAS_1434400	24	Pchabaudi_SR10KO
PCHAS_1456600	24	Pchabaudi_SR10KO
PCHAS_0411700	24	Pchabaudi_SR10KO
PCHAS_1404600	24	Pchabaudi_SR10KO
PCHAS_0927500	24	Pchabaudi_SR10KO
PCHAS_1366000	24	Pchabaudi_SR10KO
PCHAS_1466400	24	Pchabaudi_SR10KO
PCHAS_1217000	24	Pchabaudi_SR10KO
PCHAS_0915400	24	Pchabaudi_SR10KO
PCHAS_0904500	24	Pchabaudi_SR10KO
PCHAS_0814900	24	Pchabaudi_SR10KO
PCHAS_1324400	24	Pchabaudi_SR10KO
PCHAS_1021300	24	Pchabaudi_SR10KO
PCHAS_0502500	24	Pchabaudi_SR10KO
PCHAS_1015700	24	Pchabaudi_SR10KO
PCHAS_1417300	24	Pchabaudi_SR10KO
PCHAS_0300900	24	Pchabaudi_SR10KO
PCHAS_0706100	24	Pchabaudi_SR10KO
PCHAS_1344500	24	Pchabaudi_SR10KO
PCHAS_0514700	24	Pchabaudi_SR10KO
PCHAS_0808400	24	Pchabaudi_SR10KO
PCHAS_1428300	24	Pchabaudi_SR10KO
PCHAS_1364400	24	Pchabaudi_SR10KO
PCHAS_1350500	24	Pchabaudi_SR10KO
PCHAS_1018000	24	Pchabaudi_SR10KO
PCHAS_1230900	24	Pchabaudi_SR10KO
PCHAS_0306100	24	Pchabaudi_SR10KO
PCHAS_1318800	24	Pchabaudi_SR10KO
PCHAS_1145700	24	Pchabaudi_SR10KO
PCHAS_0715400	24	Pchabaudi_SR10KO
PCHAS_1428900	24	Pchabaudi_SR10KO
PCHAS_1118500	24	Pchabaudi_SR10KO
PCHAS_1013500	24	Pchabaudi_SR10KO
PCHAS_0504800	24	Pchabaudi_SR10KO
PCHAS_1463700	24	Pchabaudi_SR10KO
PCHAS_0517500	24	Pchabaudi_SR10KO
PCHAS_0713200	24	Pchabaudi_SR10KO
PCHAS_1117300	24	Pchabaudi_SR10KO
PCHAS_1453300	24	Pchabaudi_SR10KO
PCHAS_0920700	24	Pchabaudi_SR10KO
PCHAS_0927200	24	Pchabaudi_SR10KO
PCHAS_0906600	24	Pchabaudi_SR10KO
PCHAS_0617300	24	Pchabaudi_SR10KO
PCHAS_1414300	24	Pchabaudi_SR10KO
PCHAS_0623900	24	Pchabaudi_SR10KO
PCHAS_0320000	24	Pchabaudi_SR10KO
PCHAS_1114500	24	Pchabaudi_SR10KO
PCHAS_1448900	24	Pchabaudi_SR10KO
PCHAS_0206100	24	Pchabaudi_SR10KO
PCHAS_0930100	24	Pchabaudi_SR10KO
PCHAS_0617600	24	Pchabaudi_SR10KO
PCHAS_0320300	24	Pchabaudi_SR10KO
PCHAS_0818200	24	Pchabaudi_SR10KO
PCHAS_1367700	24	Pchabaudi_SR10KO
PCHAS_0201700	24	Pchabaudi_SR10KO
PCHAS_1425300	24	Pchabaudi_SR10KO
PCHAS_1451300	24	Pchabaudi_SR10KO
PCHAS_0819600	24	Pchabaudi_SR10KO
PCHAS_1462100	24	Pchabaudi_SR10KO
PCHAS_1025200	24	Pchabaudi_SR10KO
PCHAS_1355100	24	Pchabaudi_SR10KO
PCHAS_0601600	24	Pchabaudi_SR10KO
PCHAS_1040200	24	Pchabaudi_SR10KO
PCHAS_1105300	24	Pchabaudi_SR10KO
PCHAS_1211000	24	Pchabaudi_SR10KO
PCHAS_1343600	24	Pchabaudi_SR10KO
PCHAS_1206200	24	Pchabaudi_SR10KO
PCHAS_0616900	24	Pchabaudi_SR10KO
PCHAS_0516000	24	Pchabaudi_SR10KO
PCHAS_1361300	24	Pchabaudi_SR10KO
PCHAS_0503100	24	Pchabaudi_SR10KO
PCHAS_0726600	24	Pchabaudi_SR10KO
PCHAS_1020300	24	Pchabaudi_SR10KO
PCHAS_0405200	24	Pchabaudi_SR10KO
PCHAS_1111100	24	Pchabaudi_SR10KO
PCHAS_1432000	24	Pchabaudi_SR10KO
PCHAS_0112100	24	Pchabaudi_SR10KO
PCHAS_1444100	24	Pchabaudi_SR10KO
PCHAS_1352500	24	Pchabaudi_SR10KO
PCHAS_1333600	24	Pchabaudi_SR10KO
PCHAS_0407800	24	Pchabaudi_SR10KO
PCHAS_0815100	24	Pchabaudi_SR10KO
PCHAS_0101200	24	Pchabaudi_SR10KO
PCHAS_1141000	24	Pchabaudi_SR10KO
PCHAS_1403800	24	Pchabaudi_SR10KO
PCHAS_1227300	24	Pchabaudi_SR10KO
PCHAS_1240300	24	Pchabaudi_SR10KO
PCHAS_1311500	24	Pchabaudi_SR10KO
PCHAS_0209000	24	Pchabaudi_SR10KO
PCHAS_1333100	24	Pchabaudi_SR10KO
PCHAS_1002700	24	Pchabaudi_SR10KO
PCHAS_0812700	24	Pchabaudi_SR10KO
PCHAS_1421700	24	Pchabaudi_SR10KO
PCHAS_1326200	24	Pchabaudi_SR10KO
PCHAS_0929100	24	Pchabaudi_SR10KO
PCHAS_0400111	24	Pchabaudi_SR10KO
PCHAS_0830900	24	Pchabaudi_SR10KO
PCHAS_1368600	24	Pchabaudi_SR10KO
PCHAS_MIT02700	24	Pchabaudi_SR10KO
PCHAS_0514200	24	Pchabaudi_SR10KO
PCHAS_0515600	24	Pchabaudi_SR10KO
PCHAS_1421500	24	Pchabaudi_SR10KO
PCHAS_1212100	24	Pchabaudi_SR10KO
PCHAS_1430300	24	Pchabaudi_SR10KO
PCHAS_0717400	24	Pchabaudi_SR10KO
PCHAS_0720700	24	Pchabaudi_SR10KO
PCHAS_0317200	24	Pchabaudi_SR10KO
PCHAS_1328600	24	Pchabaudi_SR10KO
PCHAS_0814300	24	Pchabaudi_SR10KO
PCHAS_0804300	24	Pchabaudi_SR10KO
PCHAS_1105400	24	Pchabaudi_SR10KO
PCHAS_1421400	24	Pchabaudi_SR10KO
PCHAS_1242000	24	Pchabaudi_SR10KO
PCHAS_1435400	24	Pchabaudi_SR10KO
PCHAS_0931300	24	Pchabaudi_SR10KO
PCHAS_0309000	24	Pchabaudi_SR10KO
PCHAS_1466900	24	Pchabaudi_SR10KO
PCHAS_1304400	24	Pchabaudi_SR10KO
PCHAS_0505300	24	Pchabaudi_SR10KO
PCHAS_1412500	24	Pchabaudi_SR10KO
PCHAS_1440000	24	Pchabaudi_SR10KO
PCHAS_1106900	24	Pchabaudi_SR10KO
PCHAS_1450100	24	Pchabaudi_SR10KO
PCHAS_0200051	24	Pchabaudi_SR10KO
PCHAS_1110600	24	Pchabaudi_SR10KO
PCHAS_1019000	24	Pchabaudi_SR10KO
PCHAS_0934700	24	Pchabaudi_SR10KO
PCHAS_1106400	24	Pchabaudi_SR10KO
PCHAS_0613700	24	Pchabaudi_SR10KO
PCHAS_1458200	24	Pchabaudi_SR10KO
PCHAS_0815000	24	Pchabaudi_SR10KO
PCHAS_1123900	24	Pchabaudi_SR10KO
PCHAS_0303000	24	Pchabaudi_SR10KO
PCHAS_1042000	24	Pchabaudi_SR10KO
PCHAS_1412100	24	Pchabaudi_SR10KO
PCHAS_0301500	24	Pchabaudi_SR10KO
PCHAS_1023800	24	Pchabaudi_SR10KO
PCHAS_1119420	24	Pchabaudi_SR10KO
PCHAS_1433600	24	Pchabaudi_SR10KO
PCHAS_0818500	24	Pchabaudi_SR10KO
PCHAS_0523400	24	Pchabaudi_SR10KO
PCHAS_0926700	24	Pchabaudi_SR10KO
PCHAS_0621700	24	Pchabaudi_SR10KO
PCHAS_0926600	24	Pchabaudi_SR10KO
PCHAS_0413200	24	Pchabaudi_SR10KO
PCHAS_1007300	24	Pchabaudi_SR10KO
PCHAS_1117000	24	Pchabaudi_SR10KO
PCHAS_1229900	24	Pchabaudi_SR10KO
PCHAS_1315700	24	Pchabaudi_SR10KO
PCHAS_1342800	24	Pchabaudi_SR10KO
PCHAS_1138600	24	Pchabaudi_SR10KO
PCHAS_1345800	24	Pchabaudi_SR10KO
PCHAS_1429400	24	Pchabaudi_SR10KO
PCHAS_0830800	24	Pchabaudi_SR10KO
PCHAS_0209600	24	Pchabaudi_SR10KO
PCHAS_0412400	24	Pchabaudi_SR10KO
PCHAS_0211300	24	Pchabaudi_SR10KO
PCHAS_1126000	24	Pchabaudi_SR10KO
PCHAS_0906900	24	Pchabaudi_SR10KO
PCHAS_1123400	24	Pchabaudi_SR10KO
PCHAS_0722700	24	Pchabaudi_SR10KO
PCHAS_1354100	24	Pchabaudi_SR10KO
PCHAS_1021700	24	Pchabaudi_SR10KO
PCHAS_0113700	24	Pchabaudi_SR10KO
PCHAS_1217400	24	Pchabaudi_SR10KO
PCHAS_1338000	24	Pchabaudi_SR10KO
PCHAS_1426700	24	Pchabaudi_SR10KO
PCHAS_0721000	24	Pchabaudi_SR10KO
PCHAS_0900031	24	Pchabaudi_SR10KO
PCHAS_0309200	24	Pchabaudi_SR10KO
PCHAS_1035100	24	Pchabaudi_SR10KO
PCHAS_1314600	24	Pchabaudi_SR10KO
PCHAS_1450800	24	Pchabaudi_SR10KO
PCHAS_1300201	24	Pchabaudi_SR10KO
PCHAS_0903000	24	Pchabaudi_SR10KO
PCHAS_1458100	24	Pchabaudi_SR10KO
PCHAS_1132800	24	Pchabaudi_SR10KO
PCHAS_0806100	24	Pchabaudi_SR10KO
PCHAS_1409500	24	Pchabaudi_SR10KO
PCHAS_0408600	24	Pchabaudi_SR10KO
PCHAS_1240500	24.1452	Pchabaudi_SR10KO
PCHAS_0616300	24.1452	Pchabaudi_SR10KO
PCHAS_0909900	24.1452	Pchabaudi_SR10KO
PCHAS_1314100	24.1452	Pchabaudi_SR10KO
PCHAS_0623500	24.1452	Pchabaudi_SR10KO
PCHAS_0627100	24.1452	Pchabaudi_SR10KO
PCHAS_0420700	24.3415	Pchabaudi_SR10KO
PCHAS_0620600	24.3415	Pchabaudi_SR10KO
PCHAS_0508400	24.3415	Pchabaudi_SR10KO
PCHAS_1338300	24.3415	Pchabaudi_SR10KO
PCHAS_1340200	24.3415	Pchabaudi_SR10KO
PCHAS_0309900	24.3415	Pchabaudi_SR10KO
PCHAS_0401900	24.3415	Pchabaudi_SR10KO
PCHAS_0817200	24.3415	Pchabaudi_SR10KO
PCHAS_1121200	24.3415	Pchabaudi_SR10KO
PCHAS_1352400	24.3415	Pchabaudi_SR10KO
PCHAS_0405100	24.3415	Pchabaudi_SR10KO
PCHAS_0700200	24.3415	Pchabaudi_SR10KO
PCHAS_0908400	24.3415	Pchabaudi_SR10KO
PCHAS_0521300	24.3415	Pchabaudi_SR10KO
PCHAS_1403600	24.3415	Pchabaudi_SR10KO
PCHAS_0918300	24.3415	Pchabaudi_SR10KO
PCHAS_1008600	24.3415	Pchabaudi_SR10KO
PCHAS_1119200	24.3415	Pchabaudi_SR10KO
PCHAS_0212400	24.541	Pchabaudi_SR10KO
PCHAS_0310900	24.541	Pchabaudi_SR10KO
PCHAS_0832600	24.541	Pchabaudi_SR10KO
PCHAS_0926400	24.541	Pchabaudi_SR10KO
PCHAS_1339900	24.541	Pchabaudi_SR10KO
PCHAS_1400700	24.541	Pchabaudi_SR10KO
PCHAS_1371600	24.541	Pchabaudi_SR10KO
PCHAS_0834500	24.541	Pchabaudi_SR10KO
PCHAS_0725600	24.541	Pchabaudi_SR10KO
PCHAS_0904700	24.541	Pchabaudi_SR10KO
PCHAS_1315900	24.541	Pchabaudi_SR10KO
PCHAS_1135200	24.541	Pchabaudi_SR10KO
PCHAS_1349200	24.7438	Pchabaudi_SR10KO
PCHAS_0525441	24.7438	Pchabaudi_SR10KO
PCHAS_1245550	24.7438	Pchabaudi_SR10KO
PCHAS_1314000	24.7438	Pchabaudi_SR10KO
PCHAS_0816800	24.7438	Pchabaudi_SR10KO
PCHAS_0508800	24.7438	Pchabaudi_SR10KO
PCHAS_0809800	24.7438	Pchabaudi_SR10KO
PCHAS_1021100	24.7438	Pchabaudi_SR10KO
PCHAS_0702700	24.7438	Pchabaudi_SR10KO
PCHAS_1041700	24.7438	Pchabaudi_SR10KO
PCHAS_0409000	24.7438	Pchabaudi_SR10KO
PCHAS_1331600	24.7438	Pchabaudi_SR10KO
PCHAS_1438300	24.95	Pchabaudi_SR10KO
PCHAS_1143400	24.95	Pchabaudi_SR10KO
PCHAS_0115200	24.95	Pchabaudi_SR10KO
PCHAS_0731500	24.95	Pchabaudi_SR10KO
PCHAS_0510400	24.95	Pchabaudi_SR10KO
PCHAS_1368500	24.95	Pchabaudi_SR10KO
PCHAS_1003000	24.95	Pchabaudi_SR10KO
PCHAS_0621600	24.95	Pchabaudi_SR10KO
PCHAS_1361500	24.95	Pchabaudi_SR10KO
PCHAS_0908900	24.95	Pchabaudi_SR10KO
PCHAS_0617200	24.95	Pchabaudi_SR10KO
PCHAS_0210200	24.95	Pchabaudi_SR10KO
PCHAS_1427150	24.95	Pchabaudi_SR10KO
PCHAS_1420300	24.95	Pchabaudi_SR10KO
PCHAS_0821200	24.95	Pchabaudi_SR10KO
PCHAS_0310000	24.95	Pchabaudi_SR10KO
PCHAS_0605300	24.95	Pchabaudi_SR10KO
PCHAS_0833800	24.95	Pchabaudi_SR10KO
PCHAS_1463400	25.1597	Pchabaudi_SR10KO
PCHAS_0616200	25.1597	Pchabaudi_SR10KO
PCHAS_0625600	25.1597	Pchabaudi_SR10KO
PCHAS_0312100	25.1597	Pchabaudi_SR10KO
PCHAS_1448400	25.1597	Pchabaudi_SR10KO
PCHAS_0921500	25.1597	Pchabaudi_SR10KO
PCHAS_0723200	25.1597	Pchabaudi_SR10KO
PCHAS_0727200	25.1597	Pchabaudi_SR10KO
PCHAS_1245800	25.1597	Pchabaudi_SR10KO
PCHAS_1101200	25.1597	Pchabaudi_SR10KO
PCHAS_1413400	25.3729	Pchabaudi_SR10KO
PCHAS_0211500	25.3729	Pchabaudi_SR10KO
PCHAS_1301700	25.3729	Pchabaudi_SR10KO
PCHAS_1401400	25.3729	Pchabaudi_SR10KO
PCHAS_1327100	25.3729	Pchabaudi_SR10KO
PCHAS_0803900	25.3729	Pchabaudi_SR10KO
PCHAS_1364800	25.3729	Pchabaudi_SR10KO
PCHAS_1117400	25.3729	Pchabaudi_SR10KO
PCHAS_1119400	25.3729	Pchabaudi_SR10KO
PCHAS_0837000	25.3729	Pchabaudi_SR10KO
PCHAS_1457000	25.3729	Pchabaudi_SR10KO
PCHAS_1137100	25.3729	Pchabaudi_SR10KO
PCHAS_0625700	25.3729	Pchabaudi_SR10KO
PCHAS_1134300	25.3729	Pchabaudi_SR10KO
PCHAS_0705500	25.3729	Pchabaudi_SR10KO
PCHAS_1002100	25.3729	Pchabaudi_SR10KO
PCHAS_1019800	25.5897	Pchabaudi_SR10KO
PCHAS_0105600	25.5897	Pchabaudi_SR10KO
PCHAS_0109200	25.5897	Pchabaudi_SR10KO
PCHAS_0102400	25.5897	Pchabaudi_SR10KO
PCHAS_1302400	25.5897	Pchabaudi_SR10KO
PCHAS_0722400	25.5897	Pchabaudi_SR10KO
PCHAS_1229500	25.5897	Pchabaudi_SR10KO
PCHAS_1427200	25.5897	Pchabaudi_SR10KO
PCHAS_0933700	25.5897	Pchabaudi_SR10KO
PCHAS_1411400	25.5897	Pchabaudi_SR10KO
PCHAS_1337000	25.5897	Pchabaudi_SR10KO
PCHAS_0910800	25.5897	Pchabaudi_SR10KO
PCHAS_1029800	25.5897	Pchabaudi_SR10KO
PCHAS_1409000	25.5897	Pchabaudi_SR10KO
PCHAS_0830200	25.5897	Pchabaudi_SR10KO
PCHAS_1435000	25.5897	Pchabaudi_SR10KO
PCHAS_1140200	25.5897	Pchabaudi_SR10KO
PCHAS_1308800	25.8103	Pchabaudi_SR10KO
PCHAS_1453600	25.8103	Pchabaudi_SR10KO
PCHAS_1313300	25.8103	Pchabaudi_SR10KO
PCHAS_0308500	25.8103	Pchabaudi_SR10KO
PCHAS_0410100	25.8103	Pchabaudi_SR10KO
PCHAS_1202600	25.8103	Pchabaudi_SR10KO
PCHAS_1038900	25.8103	Pchabaudi_SR10KO
PCHAS_1225300	25.8103	Pchabaudi_SR10KO
PCHAS_0315800	25.8103	Pchabaudi_SR10KO
PCHAS_0108300	25.8103	Pchabaudi_SR10KO
PCHAS_0607200	25.8103	Pchabaudi_SR10KO
PCHAS_0419600	25.8103	Pchabaudi_SR10KO
PCHAS_0913500	25.8103	Pchabaudi_SR10KO
PCHAS_0721500	25.8103	Pchabaudi_SR10KO
PCHAS_1237200	25.8103	Pchabaudi_SR10KO
PCHAS_1424400	25.8103	Pchabaudi_SR10KO
PCHAS_1302900	25.8103	Pchabaudi_SR10KO
PCHAS_1025100	25.8103	Pchabaudi_SR10KO
PCHAS_0519000	25.8103	Pchabaudi_SR10KO
PCHAS_1144800	26.0348	Pchabaudi_SR10KO
PCHAS_1345900	26.0348	Pchabaudi_SR10KO
PCHAS_1448300	26.0348	Pchabaudi_SR10KO
PCHAS_0910100	26.0348	Pchabaudi_SR10KO
PCHAS_0707600	26.0348	Pchabaudi_SR10KO
PCHAS_0614000	26.0348	Pchabaudi_SR10KO
PCHAS_1023400	26.0348	Pchabaudi_SR10KO
PCHAS_0916600	26.0348	Pchabaudi_SR10KO
PCHAS_1000800	26.0348	Pchabaudi_SR10KO
PCHAS_0300100	26.0348	Pchabaudi_SR10KO
PCHAS_0900035	26.0348	Pchabaudi_SR10KO
PCHAS_1448800	26.0348	Pchabaudi_SR10KO
PCHAS_1220400	26.0348	Pchabaudi_SR10KO
PCHAS_0203300	26.0348	Pchabaudi_SR10KO
PCHAS_1303500	26.0348	Pchabaudi_SR10KO
PCHAS_1465600	26.2632	Pchabaudi_SR10KO
PCHAS_1341600	26.2632	Pchabaudi_SR10KO
PCHAS_1242500	26.2632	Pchabaudi_SR10KO
PCHAS_1408700	26.2632	Pchabaudi_SR10KO
PCHAS_1013400	26.2632	Pchabaudi_SR10KO
PCHAS_1317400	26.2632	Pchabaudi_SR10KO
PCHAS_1034600	26.2632	Pchabaudi_SR10KO
PCHAS_1034900	26.2632	Pchabaudi_SR10KO
PCHAS_1409600	26.2632	Pchabaudi_SR10KO
PCHAS_1001200	26.2632	Pchabaudi_SR10KO
PCHAS_1309700	26.2632	Pchabaudi_SR10KO
PCHAS_0806600	26.2632	Pchabaudi_SR10KO
PCHAS_1226000	26.2632	Pchabaudi_SR10KO
PCHAS_1107100	26.2632	Pchabaudi_SR10KO
PCHAS_0315200	26.2632	Pchabaudi_SR10KO
PCHAS_0830750	26.2632	Pchabaudi_SR10KO
PCHAS_1453800	26.2632	Pchabaudi_SR10KO
PCHAS_1447600	26.2632	Pchabaudi_SR10KO
PCHAS_0105000	26.4956	Pchabaudi_SR10KO
PCHAS_1435200	26.4956	Pchabaudi_SR10KO
PCHAS_1102000	26.4956	Pchabaudi_SR10KO
PCHAS_0500700	26.4956	Pchabaudi_SR10KO
PCHAS_0306400	26.4956	Pchabaudi_SR10KO
PCHAS_1432300	26.4956	Pchabaudi_SR10KO
PCHAS_0728200	26.4956	Pchabaudi_SR10KO
PCHAS_1406200	26.4956	Pchabaudi_SR10KO
PCHAS_1405800	26.4956	Pchabaudi_SR10KO
PCHAS_1418500	26.4956	Pchabaudi_SR10KO
PCHAS_1004500	26.4956	Pchabaudi_SR10KO
PCHAS_1230700	26.4956	Pchabaudi_SR10KO
PCHAS_0512000	26.4956	Pchabaudi_SR10KO
PCHAS_0401000	26.4956	Pchabaudi_SR10KO
PCHAS_1352300	26.4956	Pchabaudi_SR10KO
PCHAS_1327900	26.4956	Pchabaudi_SR10KO
PCHAS_0607000	26.4956	Pchabaudi_SR10KO
PCHAS_0624700	26.4956	Pchabaudi_SR10KO
PCHAS_0818900	26.4956	Pchabaudi_SR10KO
PCHAS_0913800	26.4956	Pchabaudi_SR10KO
PCHAS_0411800	26.4956	Pchabaudi_SR10KO
PCHAS_0111300	26.4956	Pchabaudi_SR10KO
PCHAS_0720800	26.4956	Pchabaudi_SR10KO
PCHAS_1316700	26.7321	Pchabaudi_SR10KO
PCHAS_0732000	26.7321	Pchabaudi_SR10KO
PCHAS_1340300	26.7321	Pchabaudi_SR10KO
PCHAS_1007400	26.7321	Pchabaudi_SR10KO
PCHAS_0307800	26.7321	Pchabaudi_SR10KO
PCHAS_1450700	26.7321	Pchabaudi_SR10KO
PCHAS_1405700	26.7321	Pchabaudi_SR10KO
PCHAS_1411000	26.7321	Pchabaudi_SR10KO
PCHAS_0521800	26.7321	Pchabaudi_SR10KO
PCHAS_0522600	26.7321	Pchabaudi_SR10KO
PCHAS_1371400	26.7321	Pchabaudi_SR10KO
PCHAS_0304200	26.7321	Pchabaudi_SR10KO
PCHAS_0822500	26.7321	Pchabaudi_SR10KO
PCHAS_0725200	26.7321	Pchabaudi_SR10KO
PCHAS_1329100	26.7321	Pchabaudi_SR10KO
PCHAS_1353400	26.7321	Pchabaudi_SR10KO
PCHAS_0524700	26.7321	Pchabaudi_SR10KO
PCHAS_1351300	26.7321	Pchabaudi_SR10KO
PCHAS_1311800	26.7321	Pchabaudi_SR10KO
PCHAS_0620400	26.7321	Pchabaudi_SR10KO
PCHAS_0815500	26.7321	Pchabaudi_SR10KO
PCHAS_0100700	26.7321	Pchabaudi_SR10KO
PCHAS_0823200	26.7321	Pchabaudi_SR10KO
PCHAS_1136100	26.7321	Pchabaudi_SR10KO
PCHAS_1136700	26.7321	Pchabaudi_SR10KO
PCHAS_1358000	26.7321	Pchabaudi_SR10KO
PCHAS_1016100	26.7321	Pchabaudi_SR10KO
PCHAS_1034700	26.7321	Pchabaudi_SR10KO
PCHAS_0317600	26.7321	Pchabaudi_SR10KO
PCHAS_1034100	26.973	Pchabaudi_SR10KO
PCHAS_0731600	26.973	Pchabaudi_SR10KO
PCHAS_0929350	26.973	Pchabaudi_SR10KO
PCHAS_0213841	26.973	Pchabaudi_SR10KO
PCHAS_1032100	26.973	Pchabaudi_SR10KO
PCHAS_1037000	26.973	Pchabaudi_SR10KO
PCHAS_0802500	26.973	Pchabaudi_SR10KO
PCHAS_0816200	26.973	Pchabaudi_SR10KO
PCHAS_0524800	26.973	Pchabaudi_SR10KO
PCHAS_0731800	26.973	Pchabaudi_SR10KO
PCHAS_0112400	26.973	Pchabaudi_SR10KO
PCHAS_0804900	26.973	Pchabaudi_SR10KO
PCHAS_1035500	26.973	Pchabaudi_SR10KO
PCHAS_1031000	26.973	Pchabaudi_SR10KO
PCHAS_1363500	26.973	Pchabaudi_SR10KO
PCHAS_0825100	26.973	Pchabaudi_SR10KO
PCHAS_1130600	26.973	Pchabaudi_SR10KO
PCHAS_0525451	26.973	Pchabaudi_SR10KO
PCHAS_0210300	26.973	Pchabaudi_SR10KO
PCHAS_1304700	26.973	Pchabaudi_SR10KO
PCHAS_0622600	26.973	Pchabaudi_SR10KO
PCHAS_0212000	26.973	Pchabaudi_SR10KO
PCHAS_0504400	26.973	Pchabaudi_SR10KO
PCHAS_0200200	26.973	Pchabaudi_SR10KO
PCHAS_1425500	26.973	Pchabaudi_SR10KO
PCHAS_1366500	26.973	Pchabaudi_SR10KO
PCHAS_1222900	26.973	Pchabaudi_SR10KO
PCHAS_1035200	26.973	Pchabaudi_SR10KO
PCHAS_1367300	27.2182	Pchabaudi_SR10KO
PCHAS_1234300	27.2182	Pchabaudi_SR10KO
PCHAS_0112000	27.2182	Pchabaudi_SR10KO
PCHAS_0314400	27.2182	Pchabaudi_SR10KO
PCHAS_1361000	27.2182	Pchabaudi_SR10KO
PCHAS_1125100	27.2182	Pchabaudi_SR10KO
PCHAS_0723800	27.2182	Pchabaudi_SR10KO
PCHAS_1354200	27.2182	Pchabaudi_SR10KO
PCHAS_MIT01800	27.2182	Pchabaudi_SR10KO
PCHAS_0936100	27.2182	Pchabaudi_SR10KO
PCHAS_0101000	27.2182	Pchabaudi_SR10KO
PCHAS_1143200	27.2182	Pchabaudi_SR10KO
PCHAS_1363900	27.2182	Pchabaudi_SR10KO
PCHAS_0106500	27.2182	Pchabaudi_SR10KO
PCHAS_1125500	27.2182	Pchabaudi_SR10KO
PCHAS_0903800	27.2182	Pchabaudi_SR10KO
PCHAS_1456700	27.2182	Pchabaudi_SR10KO
PCHAS_1103100	27.2182	Pchabaudi_SR10KO
PCHAS_1232300	27.2182	Pchabaudi_SR10KO
PCHAS_0937800	27.2182	Pchabaudi_SR10KO
PCHAS_1134000	27.2182	Pchabaudi_SR10KO
PCHAS_0415300	27.2182	Pchabaudi_SR10KO
PCHAS_0801500	27.2182	Pchabaudi_SR10KO
PCHAS_1103200	27.2182	Pchabaudi_SR10KO
PCHAS_0206600	27.2182	Pchabaudi_SR10KO
PCHAS_0800015	27.2182	Pchabaudi_SR10KO
PCHAS_0515200	27.2182	Pchabaudi_SR10KO
PCHAS_1121500	27.2182	Pchabaudi_SR10KO
PCHAS_1327700	27.2182	Pchabaudi_SR10KO
PCHAS_0317700	27.2182	Pchabaudi_SR10KO
PCHAS_1218000	27.2182	Pchabaudi_SR10KO
PCHAS_1315300	27.4679	Pchabaudi_SR10KO
PCHAS_0202300	27.4679	Pchabaudi_SR10KO
PCHAS_1033000	27.4679	Pchabaudi_SR10KO
PCHAS_0507400	27.4679	Pchabaudi_SR10KO
PCHAS_0724300	27.4679	Pchabaudi_SR10KO
PCHAS_1318100	27.4679	Pchabaudi_SR10KO
PCHAS_0410000	27.4679	Pchabaudi_SR10KO
PCHAS_1354800	27.4679	Pchabaudi_SR10KO
PCHAS_1033800	27.4679	Pchabaudi_SR10KO
PCHAS_0401600	27.4679	Pchabaudi_SR10KO
PCHAS_1362600	27.4679	Pchabaudi_SR10KO
PCHAS_0836400	27.4679	Pchabaudi_SR10KO
PCHAS_0610500	27.4679	Pchabaudi_SR10KO
PCHAS_1205100	27.4679	Pchabaudi_SR10KO
PCHAS_0108100	27.4679	Pchabaudi_SR10KO
PCHAS_0200055	27.4679	Pchabaudi_SR10KO
PCHAS_0503700	27.4679	Pchabaudi_SR10KO
PCHAS_1039000	27.4679	Pchabaudi_SR10KO
PCHAS_1124200	27.4679	Pchabaudi_SR10KO
PCHAS_0309700	27.4679	Pchabaudi_SR10KO
PCHAS_0210500	27.4679	Pchabaudi_SR10KO
PCHAS_1408600	27.4679	Pchabaudi_SR10KO
PCHAS_1216000	27.4679	Pchabaudi_SR10KO
PCHAS_1203100	27.4679	Pchabaudi_SR10KO
PCHAS_0917700	27.4679	Pchabaudi_SR10KO
PCHAS_0819100	27.4679	Pchabaudi_SR10KO
PCHAS_0417700	27.4679	Pchabaudi_SR10KO
PCHAS_1013900	27.4679	Pchabaudi_SR10KO
PCHAS_1026500	27.4679	Pchabaudi_SR10KO
PCHAS_1405100	27.4679	Pchabaudi_SR10KO
PCHAS_0709800	27.4679	Pchabaudi_SR10KO
PCHAS_0205500	27.4679	Pchabaudi_SR10KO
PCHAS_0514100	27.4679	Pchabaudi_SR10KO
PCHAS_0816400	27.4679	Pchabaudi_SR10KO
PCHAS_0820200	27.4679	Pchabaudi_SR10KO
PCHAS_1028200	27.4679	Pchabaudi_SR10KO
PCHAS_0401500	27.4679	Pchabaudi_SR10KO
PCHAS_0815200	27.4679	Pchabaudi_SR10KO
PCHAS_1311600	27.4679	Pchabaudi_SR10KO
PCHAS_1357900	27.4679	Pchabaudi_SR10KO
PCHAS_0832400	27.4679	Pchabaudi_SR10KO
PCHAS_1029100	27.4679	Pchabaudi_SR10KO
PCHAS_1441200	27.4679	Pchabaudi_SR10KO
PCHAS_0523800	27.4679	Pchabaudi_SR10KO
PCHAS_1241700	27.7222	Pchabaudi_SR10KO
PCHAS_1323400	27.7222	Pchabaudi_SR10KO
PCHAS_1010200	27.7222	Pchabaudi_SR10KO
PCHAS_1400900	27.7222	Pchabaudi_SR10KO
PCHAS_0201300	27.7222	Pchabaudi_SR10KO
PCHAS_1015000	27.7222	Pchabaudi_SR10KO
PCHAS_1441700	27.7222	Pchabaudi_SR10KO
PCHAS_0407100	27.7222	Pchabaudi_SR10KO
PCHAS_1331700	27.7222	Pchabaudi_SR10KO
PCHAS_1335500	27.7222	Pchabaudi_SR10KO
PCHAS_1400300	27.7222	Pchabaudi_SR10KO
PCHAS_1466300	27.7222	Pchabaudi_SR10KO
PCHAS_0811100	27.7222	Pchabaudi_SR10KO
PCHAS_1100750	27.7222	Pchabaudi_SR10KO
PCHAS_0106800	27.7222	Pchabaudi_SR10KO
PCHAS_1368700	27.7222	Pchabaudi_SR10KO
PCHAS_0806000	27.7222	Pchabaudi_SR10KO
PCHAS_0419900	27.7222	Pchabaudi_SR10KO
PCHAS_1016700	27.7222	Pchabaudi_SR10KO
PCHAS_1333900	27.7222	Pchabaudi_SR10KO
PCHAS_1401251	27.7222	Pchabaudi_SR10KO
PCHAS_0728600	27.7222	Pchabaudi_SR10KO
PCHAS_1120000	27.7222	Pchabaudi_SR10KO
PCHAS_1029200	27.7222	Pchabaudi_SR10KO
PCHAS_0726900	27.7222	Pchabaudi_SR10KO
PCHAS_1037900	27.7222	Pchabaudi_SR10KO
PCHAS_0114500	27.7222	Pchabaudi_SR10KO
PCHAS_1203300	27.7222	Pchabaudi_SR10KO
PCHAS_1359100	27.7222	Pchabaudi_SR10KO
PCHAS_1464900	27.7222	Pchabaudi_SR10KO
PCHAS_1037800	27.7222	Pchabaudi_SR10KO
PCHAS_1324900	27.7222	Pchabaudi_SR10KO
PCHAS_0907900	27.7222	Pchabaudi_SR10KO
PCHAS_1026000	27.7222	Pchabaudi_SR10KO
PCHAS_0706200	27.7222	Pchabaudi_SR10KO
PCHAS_0105900	27.7222	Pchabaudi_SR10KO
PCHAS_1465900	27.7222	Pchabaudi_SR10KO
PCHAS_1409100	27.7222	Pchabaudi_SR10KO
PCHAS_1141200	27.7222	Pchabaudi_SR10KO
PCHAS_1357300	27.7222	Pchabaudi_SR10KO
PCHAS_0807900	27.7222	Pchabaudi_SR10KO
PCHAS_0923600	27.7222	Pchabaudi_SR10KO
PCHAS_0932300	27.7222	Pchabaudi_SR10KO
PCHAS_1342400	27.7222	Pchabaudi_SR10KO
PCHAS_1206800	27.7222	Pchabaudi_SR10KO
PCHAS_0103800	27.7222	Pchabaudi_SR10KO
PCHAS_1312000	27.7222	Pchabaudi_SR10KO
PCHAS_0103700	27.7222	Pchabaudi_SR10KO
PCHAS_1005900	27.7222	Pchabaudi_SR10KO
PCHAS_0614541	27.7222	Pchabaudi_SR10KO
PCHAS_1231600	27.7222	Pchabaudi_SR10KO
PCHAS_0511100	27.9813	Pchabaudi_SR10KO
PCHAS_0919000	27.9813	Pchabaudi_SR10KO
PCHAS_0906100	27.9813	Pchabaudi_SR10KO
PCHAS_0920500	27.9813	Pchabaudi_SR10KO
PCHAS_1132300	27.9813	Pchabaudi_SR10KO
PCHAS_1226100	27.9813	Pchabaudi_SR10KO
PCHAS_1004200	27.9813	Pchabaudi_SR10KO
PCHAS_0620200	27.9813	Pchabaudi_SR10KO
PCHAS_1140100	27.9813	Pchabaudi_SR10KO
PCHAS_1336500	27.9813	Pchabaudi_SR10KO
PCHAS_1458700	27.9813	Pchabaudi_SR10KO
PCHAS_1443000	27.9813	Pchabaudi_SR10KO
PCHAS_0208100	27.9813	Pchabaudi_SR10KO
PCHAS_0600700	27.9813	Pchabaudi_SR10KO
PCHAS_0834900	27.9813	Pchabaudi_SR10KO
PCHAS_1105900	27.9813	Pchabaudi_SR10KO
PCHAS_0915000	27.9813	Pchabaudi_SR10KO
PCHAS_0624620	27.9813	Pchabaudi_SR10KO
PCHAS_0810200	27.9813	Pchabaudi_SR10KO
PCHAS_0818000	27.9813	Pchabaudi_SR10KO
PCHAS_1323300	27.9813	Pchabaudi_SR10KO
PCHAS_1402000	27.9813	Pchabaudi_SR10KO
PCHAS_0934100	27.9813	Pchabaudi_SR10KO
PCHAS_1329700	27.9813	Pchabaudi_SR10KO
PCHAS_1231200	27.9813	Pchabaudi_SR10KO
PCHAS_0919500	27.9813	Pchabaudi_SR10KO
PCHAS_1115500	27.9813	Pchabaudi_SR10KO
PCHAS_1012900	27.9813	Pchabaudi_SR10KO
PCHAS_1319600	27.9813	Pchabaudi_SR10KO
PCHAS_1317500	27.9813	Pchabaudi_SR10KO
PCHAS_1013800	27.9813	Pchabaudi_SR10KO
PCHAS_1237400	27.9813	Pchabaudi_SR10KO
PCHAS_1025400	27.9813	Pchabaudi_SR10KO
PCHAS_1317000	27.9813	Pchabaudi_SR10KO
PCHAS_0922300	27.9813	Pchabaudi_SR10KO
PCHAS_0306300	27.9813	Pchabaudi_SR10KO
PCHAS_1134600	27.9813	Pchabaudi_SR10KO
PCHAS_0702500	27.9813	Pchabaudi_SR10KO
PCHAS_MIT01900	27.9813	Pchabaudi_SR10KO
PCHAS_0709500	27.9813	Pchabaudi_SR10KO
PCHAS_1359000	27.9813	Pchabaudi_SR10KO
PCHAS_1368800	27.9813	Pchabaudi_SR10KO
PCHAS_1307400	27.9813	Pchabaudi_SR10KO
PCHAS_0106400	27.9813	Pchabaudi_SR10KO
PCHAS_1213500	27.9813	Pchabaudi_SR10KO
PCHAS_0310400	27.9813	Pchabaudi_SR10KO
PCHAS_0511000	27.9813	Pchabaudi_SR10KO
PCHAS_1216400	27.9813	Pchabaudi_SR10KO
PCHAS_1206600	27.9813	Pchabaudi_SR10KO
PCHAS_1232400	27.9813	Pchabaudi_SR10KO
PCHAS_0804400	27.9813	Pchabaudi_SR10KO
PCHAS_1431400	27.9813	Pchabaudi_SR10KO
PCHAS_1347200	27.9813	Pchabaudi_SR10KO
PCHAS_1102600	27.9813	Pchabaudi_SR10KO
PCHAS_1005700	27.9813	Pchabaudi_SR10KO
PCHAS_0509400	27.9813	Pchabaudi_SR10KO
PCHAS_1100600	27.9813	Pchabaudi_SR10KO
PCHAS_1027500	27.9813	Pchabaudi_SR10KO
PCHAS_0411500	27.9813	Pchabaudi_SR10KO
PCHAS_1102700	27.9813	Pchabaudi_SR10KO
PCHAS_0933000	27.9813	Pchabaudi_SR10KO
PCHAS_0309400	27.9813	Pchabaudi_SR10KO
PCHAS_1241600	27.9813	Pchabaudi_SR10KO
PCHAS_1348800	27.9813	Pchabaudi_SR10KO
PCHAS_1219700	27.9813	Pchabaudi_SR10KO
PCHAS_0620800	27.9813	Pchabaudi_SR10KO
PCHAS_0614200	27.9813	Pchabaudi_SR10KO
PCHAS_1411800	27.9813	Pchabaudi_SR10KO
PCHAS_1012500	27.9813	Pchabaudi_SR10KO
PCHAS_0717300	27.9813	Pchabaudi_SR10KO
PCHAS_0612600	27.9813	Pchabaudi_SR10KO
PCHAS_0924000	27.9813	Pchabaudi_SR10KO
PCHAS_1130500	27.9813	Pchabaudi_SR10KO
PCHAS_1221900	27.9813	Pchabaudi_SR10KO
PCHAS_1405120	27.9813	Pchabaudi_SR10KO
PCHAS_0406200	27.9813	Pchabaudi_SR10KO
PCHAS_0900700	27.9813	Pchabaudi_SR10KO
PCHAS_1346800	20.6483	Pchabaudi_SR10KO
PCHAS_0612900	20.6483	Pchabaudi_SR10KO
PCHAS_0802700	20.6483	Pchabaudi_SR10KO
PCHAS_0312000	20.6483	Pchabaudi_SR10KO
PCHAS_1368100	21.5396	Pchabaudi_SR10KO
PCHAS_1121600	21.5396	Pchabaudi_SR10KO
PCHAS_1139000	21.854	Pchabaudi_SR10KO
PCHAS_0103500	22.1778	Pchabaudi_SR10KO
PCHAS_1036600	23.952	Pchabaudi_SR10KO
PCHAS_0602700	24.3415	Pchabaudi_SR10KO
PCHAS_1448500	24.95	Pchabaudi_SR10KO
PCHAS_1453700	24.95	Pchabaudi_SR10KO
PCHAS_1428100	25.1597	Pchabaudi_SR10KO
PCHAS_1404800	25.3729	Pchabaudi_SR10KO
PCHAS_0208200	25.3729	Pchabaudi_SR10KO
PCHAS_1315800	26.2632	Pchabaudi_SR10KO
PCHAS_1014400	26.4956	Pchabaudi_SR10KO
PCHAS_0314300	26.973	Pchabaudi_SR10KO
[truncated: 3 more rows]

## Sheet: Fig. 4e
24 h rhythmic transcripts	Amplitude	Condition
PCHAS_0100300	1.09602	Wild
PCHAS_0100400	2.01036	Wild
PCHAS_0100500	3.96396	Wild
PCHAS_0100600	1.96731	Wild
PCHAS_0101100	1.77809	Wild
PCHAS_0101300	1.96117	Wild
PCHAS_0101400	1.38294	Wild
PCHAS_0101600	1.29342	Wild
PCHAS_0101700	1.36031	Wild
PCHAS_0101900	1.54747	Wild
PCHAS_0102000	2.71796	Wild
PCHAS_0102300	0.83298	Wild
PCHAS_0102500	0.633942	Wild
PCHAS_0102700	1.70315	Wild
PCHAS_0102800	1.43249	Wild
PCHAS_0103000	1.60583	Wild
PCHAS_0103300	2.95025	Wild
PCHAS_0104000	0.744588	Wild
PCHAS_0104100	2.46901	Wild
PCHAS_0104200	0.679105	Wild
PCHAS_0104300	0.603856	Wild
PCHAS_0104400	2.01895	Wild
PCHAS_0104500	0.817157	Wild
PCHAS_0104600	1.9862	Wild
PCHAS_0104700	1.24727	Wild
PCHAS_0105200	2.64732	Wild
PCHAS_0105400	1.20256	Wild
PCHAS_0105500	0.817008	Wild
PCHAS_0106000	0.486708	Wild
PCHAS_0106100	1.32146	Wild
PCHAS_0106200	0.519427	Wild
PCHAS_0106300	1.8377	Wild
PCHAS_0106700	1.95391	Wild
PCHAS_0106900	2.96574	Wild
PCHAS_0107000	2.26793	Wild
PCHAS_0107100	2.46046	Wild
PCHAS_0107200	1.71579	Wild
PCHAS_0107300	1.34912	Wild
PCHAS_0107500	1.6684	Wild
PCHAS_0107550	1.08452	Wild
PCHAS_0107600	1.23633	Wild
PCHAS_0107700	1.2966	Wild
PCHAS_0107900	1.25391	Wild
PCHAS_0108000	1.20074	Wild
PCHAS_0108200	0.425007	Wild
PCHAS_0108400	0.827973	Wild
PCHAS_0108500	0.768869	Wild
PCHAS_0108600	1.30264	Wild
PCHAS_0108800	1.39979	Wild
PCHAS_0109000	0.890052	Wild
PCHAS_0109100	1.53892	Wild
PCHAS_0109300	0.770735	Wild
PCHAS_0109400	3.03455	Wild
PCHAS_0109500	1.96947	Wild
PCHAS_0109600	1.48472	Wild
PCHAS_0109700	1.20929	Wild
PCHAS_0109800	0.43715	Wild
PCHAS_0110000	2.70897	Wild
PCHAS_0110100	1.70474	Wild
PCHAS_0110200	1.4946	Wild
PCHAS_0110600	0.505515	Wild
PCHAS_0110700	1.69274	Wild
PCHAS_0110800	1.05019	Wild
PCHAS_0110900	1.79297	Wild
PCHAS_0111100	1.7335	Wild
PCHAS_0111500	0.797727	Wild
PCHAS_0111600	3.08896	Wild
PCHAS_0111800	1.2265	Wild
PCHAS_0111900	1.33958	Wild
PCHAS_0112200	2.9145	Wild
PCHAS_0112300	1.7875	Wild
PCHAS_0112700	3.45768	Wild
PCHAS_0112800	4.23143	Wild
PCHAS_0112900	3.48688	Wild
PCHAS_0113000	2.75024	Wild
PCHAS_0113100	1.386	Wild
PCHAS_0113200	2.22203	Wild
PCHAS_0113300	1.91178	Wild
PCHAS_0113400	2.21189	Wild
PCHAS_0113500	3.93025	Wild
PCHAS_0113600	3.02408	Wild
PCHAS_0113800	3.87344	Wild
PCHAS_0113900	2.91504	Wild
PCHAS_0114000	2.9234	Wild
PCHAS_0114100	1.97092	Wild
PCHAS_0114200	2.99128	Wild
PCHAS_0114300	2.40814	Wild
PCHAS_0114400	3.53221	Wild
PCHAS_0114600	1.26429	Wild
PCHAS_0114700	3.57614	Wild
PCHAS_0114800	1.91375	Wild
PCHAS_0115400	4.50824	Wild
PCHAS_0200001	2.13542	Wild
PCHAS_0200005	1.59757	Wild
PCHAS_0200011	2.11519	Wild
PCHAS_0200025	1.59456	Wild
PCHAS_0200041	1.71465	Wild
PCHAS_0200045	1.51377	Wild
PCHAS_0200061	4.47451	Wild
PCHAS_0200400	1.2638	Wild
PCHAS_0200700	0.432252	Wild
PCHAS_0200800	2.99653	Wild
PCHAS_0200900	3.21212	Wild
PCHAS_0201200	1.11962	Wild
PCHAS_0201400	1.79496	Wild
PCHAS_0201500	1.06656	Wild
PCHAS_0201800	1.2882	Wild
PCHAS_0201900	1.38059	Wild
PCHAS_0202050	1.19596	Wild
PCHAS_0202150	1.65445	Wild
PCHAS_0202500	1.08633	Wild
PCHAS_0202600	2.22986	Wild
PCHAS_0202800	1.17805	Wild
PCHAS_0203000	2.52847	Wild
PCHAS_0203400	2.65457	Wild
PCHAS_0203600	0.511636	Wild
PCHAS_0203700	1.34162	Wild
PCHAS_0203800	1.44197	Wild
PCHAS_0203900	1.41279	Wild
PCHAS_0204000	2.61541	Wild
PCHAS_0204100	1.90295	Wild
PCHAS_0204200	0.534465	Wild
PCHAS_0204300	0.464173	Wild
PCHAS_0204400	2.2935	Wild
PCHAS_0204500	1.99519	Wild
PCHAS_0204600	1.93994	Wild
PCHAS_0204700	2.77939	Wild
PCHAS_0204900	2.51644	Wild
PCHAS_0205000	0.990538	Wild
PCHAS_0205200	2.07488	Wild
PCHAS_0205300	0.719703	Wild
PCHAS_0205400	1.02702	Wild
PCHAS_0205600	0.9526	Wild
PCHAS_0205900	3.86671	Wild
PCHAS_0206200	0.841687	Wild
PCHAS_0206400	3.71443	Wild
PCHAS_0206500	1.4511	Wild
PCHAS_0206700	2.81402	Wild
PCHAS_0206900	1.38877	Wild
PCHAS_0207000	1.50341	Wild
PCHAS_0207100	0.613379	Wild
PCHAS_0207200	1.25017	Wild
PCHAS_0207400	3.0534	Wild
PCHAS_0207800	1.57896	Wild
PCHAS_0207900	1.40972	Wild
PCHAS_0208000	2.23104	Wild
PCHAS_0208300	1.41429	Wild
PCHAS_0208400	1.10095	Wild
PCHAS_0208600	0.76211	Wild
PCHAS_0208800	2.27465	Wild
PCHAS_0209100	1.53831	Wild
PCHAS_0209400	0.555662	Wild
PCHAS_0209800	2.10246	Wild
PCHAS_0209900	1.25458	Wild
PCHAS_0210100	1.436	Wild
PCHAS_0210600	2.78907	Wild
PCHAS_0210700	2.10876	Wild
PCHAS_0210800	1.73671	Wild
PCHAS_0210900	1.97733	Wild
PCHAS_0211100	0.864348	Wild
PCHAS_0211200	2.84301	Wild
PCHAS_0211400	0.573139	Wild
PCHAS_0211600	1.69058	Wild
PCHAS_0211700	1.79198	Wild
PCHAS_0211800	1.15493	Wild
PCHAS_0211900	1.24143	Wild
PCHAS_0212100	1.69526	Wild
PCHAS_0212500	1.2868	Wild
PCHAS_0212600	0.988784	Wild
PCHAS_0212800	2.57162	Wild
PCHAS_0212900	3.08225	Wild
PCHAS_0213000	0.673659	Wild
PCHAS_0213100	2.84973	Wild
PCHAS_0213200	1.03216	Wild
PCHAS_0213300	2.87788	Wild
PCHAS_0213400	1.07319	Wild
PCHAS_0213600	2.89671	Wild
PCHAS_0213700	1.63088	Wild
PCHAS_0213821	1.64942	Wild
PCHAS_0213881	4.3085	Wild
PCHAS_0300400	1.50944	Wild
PCHAS_0301000	1.99465	Wild
PCHAS_0301600	2.40441	Wild
PCHAS_0301700	2.27206	Wild
PCHAS_0301800	1.93397	Wild
PCHAS_0301900	1.81692	Wild
PCHAS_0302000	1.13194	Wild
PCHAS_0302300	2.74142	Wild
PCHAS_0302400	3.68632	Wild
PCHAS_0302500	2.5495	Wild
PCHAS_0302700	2.15169	Wild
PCHAS_0302800	2.34532	Wild
PCHAS_0303100	1.58189	Wild
PCHAS_0303400	1.3688	Wild
PCHAS_0303500	2.78063	Wild
PCHAS_0303600	2.74974	Wild
PCHAS_0303700	1.16188	Wild
PCHAS_0303800	1.05029	Wild
PCHAS_0303900	2.96209	Wild
PCHAS_0304000	1.67181	Wild
PCHAS_0304100	1.22905	Wild
PCHAS_0304600	1.2779	Wild
PCHAS_0304800	2.32169	Wild
PCHAS_0304900	1.66289	Wild
PCHAS_0305500	1.94327	Wild
PCHAS_0305700	2.34986	Wild
PCHAS_0305800	1.04236	Wild
PCHAS_0306200	1.81723	Wild
PCHAS_0306600	3.746	Wild
PCHAS_0307000	2.60238	Wild
PCHAS_0307100	1.3008	Wild
PCHAS_0307200	4.6036	Wild
PCHAS_0307300	3.15469	Wild
PCHAS_0307400	3.31988	Wild
PCHAS_0307500	0.767455	Wild
PCHAS_0307700	1.8861	Wild
PCHAS_0307900	1.25215	Wild
PCHAS_0308000	0.977529	Wild
PCHAS_0308400	1.1764	Wild
PCHAS_0308700	2.02925	Wild
PCHAS_0308900	2.5186	Wild
PCHAS_0309100	0.780872	Wild
PCHAS_0309300	2.82735	Wild
PCHAS_0309500	1.56819	Wild
PCHAS_0309600	1.41804	Wild
PCHAS_0310200	1.18324	Wild
PCHAS_0310500	2.82933	Wild
PCHAS_0310600	2.7233	Wild
PCHAS_0310700	1.29606	Wild
PCHAS_0310800	1.00655	Wild
PCHAS_0311100	2.30906	Wild
PCHAS_0311200	1.14741	Wild
PCHAS_0311300	0.603202	Wild
PCHAS_0311400	0.528736	Wild
PCHAS_0311600	2.68748	Wild
PCHAS_0311700	1.86548	Wild
PCHAS_0311800	1.83405	Wild
PCHAS_0311900	0.79391	Wild
PCHAS_0312200	1.53389	Wild
PCHAS_0312300	1.50343	Wild
PCHAS_0312400	1.52783	Wild
PCHAS_0312500	1.39816	Wild
PCHAS_0312600	1.28665	Wild
PCHAS_0313000	0.776799	Wild
PCHAS_0313100	0.325335	Wild
PCHAS_0313200	1.46146	Wild
PCHAS_0313500	1.41813	Wild
PCHAS_0313700	0.848472	Wild
PCHAS_0313800	3.94413	Wild
PCHAS_0313900	0.728916	Wild
PCHAS_0314200	0.533219	Wild
PCHAS_0314600	3.31947	Wild
PCHAS_0314700	3.34843	Wild
PCHAS_0314900	1.59629	Wild
PCHAS_0315500	2.75337	Wild
PCHAS_0315900	2.24618	Wild
PCHAS_0316000	1.74956	Wild
PCHAS_0316100	1.3195	Wild
PCHAS_0316300	2.73465	Wild
PCHAS_0316500	0.597951	Wild
PCHAS_0316600	0.494986	Wild
PCHAS_0316700	1.48526	Wild
PCHAS_0316800	2.3437	Wild
PCHAS_0317100	1.21365	Wild
PCHAS_0317500	0.764258	Wild
PCHAS_0317520	1.17877	Wild
PCHAS_0317900	1.57606	Wild
PCHAS_0318000	2.03784	Wild
PCHAS_0318100	2.02891	Wild
PCHAS_0318200	0.845125	Wild
PCHAS_0318300	1.86973	Wild
PCHAS_0318400	4.03596	Wild
PCHAS_0318500	2.14631	Wild
PCHAS_0318600	3.59438	Wild
PCHAS_0318700	3.19889	Wild
PCHAS_0318800	1.89897	Wild
PCHAS_0318900	1.63382	Wild
PCHAS_0319300	3.03452	Wild
PCHAS_0319700	2.45226	Wild
PCHAS_0319900	2.29848	Wild
PCHAS_0320500	2.48099	Wild
PCHAS_0400101	1.97462	Wild
PCHAS_0400300	2.30703	Wild
PCHAS_0400700	1.90123	Wild
PCHAS_0400900	2.31476	Wild
PCHAS_0401300	3.11121	Wild
PCHAS_0401700	3.68978	Wild
PCHAS_0402000	0.921645	Wild
PCHAS_0402100	1.71215	Wild
PCHAS_0402200	1.02049	Wild
PCHAS_0402400	1.15873	Wild
PCHAS_0402500	1.05717	Wild
PCHAS_0402600	0.838198	Wild
PCHAS_0402700	0.955134	Wild
PCHAS_0403000	3.5132	Wild
PCHAS_0403100	1.66115	Wild
PCHAS_0403200	2.46308	Wild
PCHAS_0403300	2.47227	Wild
PCHAS_0403600	1.76302	Wild
PCHAS_0403800	1.22295	Wild
PCHAS_0403900	0.444777	Wild
PCHAS_0404000	1.80791	Wild
PCHAS_0404200	1.65533	Wild
PCHAS_0404500	2.08377	Wild
PCHAS_0404600	1.44609	Wild
PCHAS_0404700	1.33063	Wild
PCHAS_0404900	1.00188	Wild
PCHAS_0405000	1.58957	Wild
PCHAS_0405300	0.960923	Wild
PCHAS_0405500	1.677	Wild
PCHAS_0405600	1.06338	Wild
PCHAS_0405700	0.558838	Wild
PCHAS_0405800	1.17393	Wild
PCHAS_0405900	1.2248	Wild
PCHAS_0406100	1.08196	Wild
PCHAS_0406400	0.563132	Wild
PCHAS_0406700	3.85375	Wild
PCHAS_0406800	3.00436	Wild
PCHAS_0406900	2.40245	Wild
PCHAS_0407200	2.61537	Wild
PCHAS_0407300	2.96546	Wild
PCHAS_0407400	0.993518	Wild
PCHAS_0407500	1.95074	Wild
PCHAS_0407600	0.601064	Wild
PCHAS_0407900	1.315	Wild
PCHAS_0408300	1.78064	Wild
PCHAS_0408400	1.51326	Wild
PCHAS_0408700	1.28608	Wild
PCHAS_0408800	0.442012	Wild
PCHAS_0408900	2.01015	Wild
PCHAS_0409300	0.610008	Wild
PCHAS_0409400	2.1041	Wild
PCHAS_0410200	1.10309	Wild
PCHAS_0410300	1.11369	Wild
PCHAS_0410400	1.68044	Wild
PCHAS_0410500	0.800643	Wild
PCHAS_0410700	1.9406	Wild
PCHAS_0410900	1.50209	Wild
PCHAS_0411100	2.10604	Wild
PCHAS_0411200	1.90051	Wild
PCHAS_0411300	3.00687	Wild
PCHAS_0411400	0.774087	Wild
PCHAS_0411550	0.766236	Wild
PCHAS_0412100	2.80237	Wild
PCHAS_0412300	1.72517	Wild
PCHAS_0412500	1.00362	Wild
PCHAS_0412600	0.9783	Wild
PCHAS_0412700	0.566466	Wild
PCHAS_0413000	1.3852	Wild
PCHAS_0413100	0.881591	Wild
PCHAS_0413600	3.07574	Wild
PCHAS_0413700	0.359875	Wild
PCHAS_0414200	2.06684	Wild
PCHAS_0414300	0.776975	Wild
PCHAS_0414600	1.06104	Wild
PCHAS_0414700	1.43626	Wild
PCHAS_0414800	2.15464	Wild
PCHAS_0414900	1.8411	Wild
PCHAS_0415000	2.13342	Wild
PCHAS_0415100	2.13856	Wild
PCHAS_0415200	2.49946	Wild
PCHAS_0415400	0.945638	Wild
PCHAS_0415500	0.530167	Wild
PCHAS_0415600	1.599	Wild
PCHAS_0415700	2.338	Wild
PCHAS_0415900	2.27522	Wild
PCHAS_0416000	1.56005	Wild
PCHAS_0416100	1.77485	Wild
PCHAS_0416300	2.07448	Wild
PCHAS_0416400	0.588303	Wild
PCHAS_0416600	1.01139	Wild
PCHAS_0416800	2.44415	Wild
PCHAS_0416900	3.97587	Wild
PCHAS_0417100	1.252	Wild
PCHAS_0417200	0.902069	Wild
PCHAS_0417300	2.77134	Wild
PCHAS_0417400	2.48406	Wild
PCHAS_0417500	3.00511	Wild
PCHAS_0417600	1.85781	Wild
PCHAS_0417900	1.32911	Wild
PCHAS_0418400	0.513512	Wild
PCHAS_0418500	0.924433	Wild
PCHAS_0418600	2.44396	Wild
PCHAS_0418700	2.21145	Wild
PCHAS_0418800	0.538035	Wild
PCHAS_0418900	1.02167	Wild
PCHAS_0419000	3.83041	Wild
PCHAS_0419100	1.33121	Wild
PCHAS_0419400	2.73765	Wild
PCHAS_0420400	1.92828	Wild
PCHAS_0420500	2.82017	Wild
PCHAS_0420600	2.0697	Wild
PCHAS_0500100	3.39957	Wild
PCHAS_0500500	2.01488	Wild
PCHAS_0500800	1.75718	Wild
PCHAS_0500900	2.0741	Wild
PCHAS_0501000	2.77116	Wild
PCHAS_0501200	4.59484	Wild
PCHAS_0501300	2.52718	Wild
PCHAS_0501400	3.30586	Wild
PCHAS_0501500	3.09032	Wild
PCHAS_0501600	1.94271	Wild
PCHAS_0501800	2.65709	Wild
PCHAS_0501900	3.73013	Wild
PCHAS_0502200	1.56237	Wild
PCHAS_0502300	1.3682	Wild
PCHAS_0502400	1.53685	Wild
PCHAS_0502600	1.59493	Wild
PCHAS_0502800	0.98909	Wild
PCHAS_0502900	1.17914	Wild
PCHAS_0503000	1.36684	Wild
PCHAS_0503300	0.395169	Wild
PCHAS_0503400	2.03023	Wild
PCHAS_0503800	2.78258	Wild
PCHAS_0504000	2.75661	Wild
PCHAS_0504100	1.61406	Wild
PCHAS_0504300	1.40662	Wild
PCHAS_0504700	1.49843	Wild
PCHAS_0504900	1.03625	Wild
PCHAS_0505000	1.16862	Wild
PCHAS_0505500	2.70155	Wild
PCHAS_0505600	1.10559	Wild
PCHAS_0505800	0.991152	Wild
PCHAS_0506100	4.29781	Wild
PCHAS_0506200	2.02049	Wild
PCHAS_0506300	1.86693	Wild
PCHAS_0506600	0.984481	Wild
PCHAS_0506700	1.88984	Wild
PCHAS_0506900	0.770898	Wild
PCHAS_0507100	1.22831	Wild
PCHAS_0507200	1.62852	Wild
PCHAS_0507300	3.14193	Wild
PCHAS_0507500	1.72917	Wild
PCHAS_0507600	1.65129	Wild
PCHAS_0507700	2.23851	Wild
PCHAS_0507800	1.87228	Wild
PCHAS_0507900	2.75498	Wild
PCHAS_0508200	1.081	Wild
PCHAS_0508300	0.946377	Wild
PCHAS_0508500	1.0104	Wild
PCHAS_0508600	2.62734	Wild
PCHAS_0508700	0.963201	Wild
PCHAS_0508900	1.01355	Wild
PCHAS_0509000	1.80066	Wild
PCHAS_0509100	1.07968	Wild
PCHAS_0509200	1.60102	Wild
PCHAS_0509300	1.07681	Wild
PCHAS_0509500	2.80038	Wild
PCHAS_0509700	3.71431	Wild
PCHAS_0509900	1.57265	Wild
PCHAS_0510000	1.58409	Wild
PCHAS_0510100	1.5739	Wild
PCHAS_0510200	2.31735	Wild
PCHAS_0510300	0.766648	Wild
PCHAS_0510500	2.02425	Wild
PCHAS_0510900	1.52756	Wild
PCHAS_0511500	1.71966	Wild
PCHAS_0511900	1.34218	Wild
PCHAS_0512200	1.70054	Wild
PCHAS_0512600	1.73006	Wild
PCHAS_0512800	1.20365	Wild
PCHAS_0513000	1.55934	Wild
PCHAS_0513200	1.56711	Wild
PCHAS_0513400	2.36014	Wild
PCHAS_0513500	2.29171	Wild
PCHAS_0513700	2.26011	Wild
PCHAS_0513900	1.43708	Wild
PCHAS_0514000	2.81826	Wild
PCHAS_0514400	1.13257	Wild
PCHAS_0514600	1.16688	Wild
PCHAS_0515400	2.63036	Wild
PCHAS_0515700	3.33359	Wild
PCHAS_0516200	1.69817	Wild
PCHAS_0516300	2.27084	Wild
PCHAS_0516700	1.17599	Wild
PCHAS_0516800	0.962356	Wild
PCHAS_0516900	1.65825	Wild
PCHAS_0517000	0.917248	Wild
PCHAS_0517300	1.9917	Wild
PCHAS_0517600	1.71462	Wild
PCHAS_0517800	1.38316	Wild
PCHAS_0518300	1.94407	Wild
PCHAS_0518400	2.02983	Wild
PCHAS_0518500	1.36903	Wild
PCHAS_0518600	2.1506	Wild
PCHAS_0518700	1.44406	Wild
PCHAS_0518800	0.501981	Wild
PCHAS_0518900	1.21718	Wild
PCHAS_0519100	3.89747	Wild
PCHAS_0519300	5.40536	Wild
PCHAS_0519400	4.42365	Wild
PCHAS_0519500	5.32321	Wild
PCHAS_0519600	4.31639	Wild
PCHAS_0519800	1.25516	Wild
PCHAS_0519900	1.50607	Wild
PCHAS_0520000	1.92389	Wild
PCHAS_0520100	0.845838	Wild
PCHAS_0520200	1.45325	Wild
PCHAS_0520400	0.775857	Wild
PCHAS_0520500	1.11713	Wild
PCHAS_0521100	1.05557	Wild
PCHAS_0521200	1.21233	Wild
PCHAS_0521500	0.921775	Wild
PCHAS_0521600	2.3287	Wild
PCHAS_0522000	1.69256	Wild
PCHAS_0522200	2.2795	Wild
PCHAS_0522900	2.39059	Wild
PCHAS_0523000	0.498004	Wild
PCHAS_0523500	1.38551	Wild
PCHAS_0523600	2.65839	Wild
PCHAS_0523900	3.23476	Wild
PCHAS_0524000	3.44847	Wild
PCHAS_0524100	2.25253	Wild
PCHAS_0524400	1.04775	Wild
PCHAS_0524500	4.30615	Wild
PCHAS_0524900	1.41923	Wild
PCHAS_0525100	2.30389	Wild
PCHAS_0525400	3.34081	Wild
PCHAS_0525411	2.54667	Wild
PCHAS_0600100	1.90905	Wild
PCHAS_0600400	1.39266	Wild
PCHAS_0600800	1.35346	Wild
PCHAS_0600900	1.27058	Wild
PCHAS_0601000	1.3219	Wild
PCHAS_0601100	2.2068	Wild
PCHAS_0601200	1.63152	Wild
PCHAS_0601500	1.2812	Wild
PCHAS_0601700	2.10948	Wild
PCHAS_0601800	2.44681	Wild
PCHAS_0601900	2.88934	Wild
PCHAS_0602100	2.14434	Wild
PCHAS_0602200	1.27614	Wild
PCHAS_0602300	1.01614	Wild
PCHAS_0602400	1.49492	Wild
PCHAS_0602900	1.18798	Wild
PCHAS_0603000	2.07931	Wild
PCHAS_0603200	1.70203	Wild
PCHAS_0603300	0.704822	Wild
PCHAS_0603600	0.968927	Wild
PCHAS_0603700	3.08335	Wild
PCHAS_0603800	2.60958	Wild
PCHAS_0603900	0.996011	Wild
PCHAS_0604000	1.11651	Wild
PCHAS_0604100	1.98314	Wild
PCHAS_0604200	2.09254	Wild
PCHAS_0604300	1.45545	Wild
PCHAS_0604500	0.646488	Wild
PCHAS_0604700	1.41784	Wild
PCHAS_0604800	1.8125	Wild
PCHAS_0604900	2.84225	Wild
PCHAS_0605200	2.22688	Wild
PCHAS_0605400	1.49596	Wild
PCHAS_0605600	2.14292	Wild
PCHAS_0605700	2.27105	Wild
PCHAS_0605800	1.87482	Wild
PCHAS_0606000	0.985686	Wild
PCHAS_0606100	2.78528	Wild
PCHAS_0606200	2.3407	Wild
PCHAS_0606300	0.559891	Wild
PCHAS_0606400	1.10533	Wild
PCHAS_0606500	1.48274	Wild
PCHAS_0606600	0.866334	Wild
PCHAS_0606700	2.46978	Wild
PCHAS_0607400	3.3063	Wild
PCHAS_0607900	1.20963	Wild
PCHAS_0608100	0.862238	Wild
PCHAS_0608200	0.935108	Wild
PCHAS_0608400	1.48067	Wild
PCHAS_0608700	2.43434	Wild
PCHAS_0608900	1.58415	Wild
PCHAS_0609000	2.22456	Wild
PCHAS_0609100	0.84054	Wild
PCHAS_0609200	1.65758	Wild
PCHAS_0609300	1.17305	Wild
PCHAS_0609400	0.858605	Wild
PCHAS_0609500	1.41095	Wild
PCHAS_0609900	1.88255	Wild
PCHAS_0610000	1.1665	Wild
PCHAS_0610200	1.43413	Wild
PCHAS_0610700	1.1924	Wild
PCHAS_0610800	1.10204	Wild
PCHAS_0610900	1.55089	Wild
PCHAS_0611500	2.76891	Wild
PCHAS_0611700	1.68251	Wild
PCHAS_0611800	0.451096	Wild
PCHAS_0611900	3.74412	Wild
PCHAS_0612100	0.924572	Wild
PCHAS_0612200	0.9151	Wild
PCHAS_0612800	2.42169	Wild
PCHAS_0613100	0.962172	Wild
PCHAS_0613200	1.78391	Wild
PCHAS_0613300	2.25149	Wild
PCHAS_0613400	3.13	Wild
PCHAS_0613500	1.16517	Wild
PCHAS_0613900	2.86452	Wild
PCHAS_0614300	2.04584	Wild
PCHAS_0614500	0.934268	Wild
PCHAS_0614700	1.54253	Wild
PCHAS_0614800	2.24647	Wild
PCHAS_0614900	3.19098	Wild
PCHAS_0615000	4.10694	Wild
PCHAS_0615100	1.04194	Wild
PCHAS_0615500	1.35738	Wild
PCHAS_0615600	2.42364	Wild
PCHAS_0615800	1.0987	Wild
PCHAS_0615900	2.10771	Wild
PCHAS_0616100	1.68175	Wild
PCHAS_0616400	0.883886	Wild
PCHAS_0616500	0.545106	Wild
PCHAS_0616600	1.61181	Wild
PCHAS_0616800	1.9715	Wild
PCHAS_0617000	2.51237	Wild
PCHAS_0617100	1.008	Wild
PCHAS_0617500	2.43442	Wild
PCHAS_0617700	1.57982	Wild
PCHAS_0617800	1.24727	Wild
PCHAS_0618000	2.19082	Wild
PCHAS_0618300	2.02582	Wild
PCHAS_0618400	1.70962	Wild
PCHAS_0618500	1.35386	Wild
PCHAS_0618600	0.657686	Wild
PCHAS_0618800	0.558567	Wild
PCHAS_0618900	0.444449	Wild
PCHAS_0619000	1.34027	Wild
PCHAS_0619100	0.976433	Wild
PCHAS_0619200	1.00174	Wild
PCHAS_0619700	0.664003	Wild
PCHAS_0619900	1.00149	Wild
PCHAS_0620000	1.66594	Wild
PCHAS_0620500	1.28732	Wild
PCHAS_0620900	0.862765	Wild
PCHAS_0621000	0.926457	Wild
PCHAS_0621400	2.62194	Wild
PCHAS_0621500	0.776841	Wild
PCHAS_0621800	1.28983	Wild
PCHAS_0621900	0.678722	Wild
PCHAS_0622200	1.06706	Wild
PCHAS_0622700	1.83958	Wild
PCHAS_0622800	2.02816	Wild
PCHAS_0622900	1.51842	Wild
PCHAS_0623000	2.95636	Wild
PCHAS_0623200	1.71133	Wild
PCHAS_0623400	0.80144	Wild
PCHAS_0623600	1.00472	Wild
PCHAS_0623800	1.42861	Wild
PCHAS_0624000	1.86296	Wild
PCHAS_0624200	2.17161	Wild
PCHAS_0624300	1.21184	Wild
PCHAS_0624400	0.930783	Wild
PCHAS_0624500	1.30709	Wild
PCHAS_0624600	4.01986	Wild
PCHAS_0624800	4.31181	Wild
PCHAS_0624900	0.811677	Wild
PCHAS_0625000	1.76665	Wild
PCHAS_0625100	1.47423	Wild
PCHAS_0625200	2.30266	Wild
PCHAS_0625300	3.72989	Wild
PCHAS_0625400	2.97812	Wild
PCHAS_0625500	1.43337	Wild
PCHAS_0625800	3.29077	Wild
PCHAS_0626000	1.73795	Wild
PCHAS_0626100	2.2881	Wild
PCHAS_0626200	2.28447	Wild
PCHAS_0626700	1.5237	Wild
PCHAS_0626800	2.25798	Wild
PCHAS_0627400	1.22804	Wild
PCHAS_0700100	2.82556	Wild
PCHAS_0700800	3.30589	Wild
PCHAS_0701000	2.48604	Wild
PCHAS_0701100	2.80662	Wild
PCHAS_0701200	4.15977	Wild
PCHAS_0701400	1.73245	Wild
PCHAS_0701500	2.19021	Wild
PCHAS_0701600	2.11526	Wild
PCHAS_0701900	2.22677	Wild
PCHAS_0702000	1.53745	Wild
PCHAS_0702100	3.69453	Wild
PCHAS_0702200	2.62427	Wild
PCHAS_0702300	3.46946	Wild
PCHAS_0702600	2.02965	Wild
PCHAS_0702800	1.43693	Wild
PCHAS_0702900	1.07977	Wild
PCHAS_0703000	1.62886	Wild
PCHAS_0703300	1.18744	Wild
PCHAS_0703800	3.4163	Wild
PCHAS_0704300	1.11139	Wild
PCHAS_0704500	2.44996	Wild
PCHAS_0704600	1.50119	Wild
PCHAS_0704700	1.40755	Wild
PCHAS_0704800	1.46884	Wild
PCHAS_0705000	1.96865	Wild
PCHAS_0705100	0.737346	Wild
PCHAS_0705700	1.46736	Wild
PCHAS_0705900	1.05591	Wild
PCHAS_0706400	2.84979	Wild
PCHAS_0706900	1.20496	Wild
PCHAS_0707000	2.94572	Wild
PCHAS_0707100	1.69733	Wild
PCHAS_0707200	1.97902	Wild
PCHAS_0707400	1.09467	Wild
PCHAS_0707500	1.10431	Wild
PCHAS_0707800	0.989745	Wild
PCHAS_0707900	0.513639	Wild
PCHAS_0708100	0.653764	Wild
PCHAS_0708200	1.89319	Wild
PCHAS_0708500	1.18443	Wild
PCHAS_0708600	2.33593	Wild
PCHAS_0708900	3.772	Wild
PCHAS_0709000	2.82584	Wild
PCHAS_0709100	1.83598	Wild
PCHAS_0709200	0.803563	Wild
PCHAS_0709300	2.42209	Wild
PCHAS_0709400	2.57752	Wild
PCHAS_0709600	0.793071	Wild
PCHAS_0709900	3.02061	Wild
PCHAS_0710000	3.52419	Wild
PCHAS_0710100	3.55641	Wild
PCHAS_0710200	0.813436	Wild
PCHAS_0710600	1.46227	Wild
PCHAS_0710900	1.15342	Wild
PCHAS_0711300	1.16413	Wild
PCHAS_0711600	1.47583	Wild
PCHAS_0711900	1.02056	Wild
PCHAS_0712600	1.10074	Wild
PCHAS_0712900	1.39065	Wild
PCHAS_0713000	1.61981	Wild
PCHAS_0713300	0.939443	Wild
PCHAS_0713400	0.336129	Wild
PCHAS_0713600	1.18788	Wild
PCHAS_0713900	1.10574	Wild
PCHAS_0714300	2.24072	Wild
PCHAS_0714400	1.70072	Wild
PCHAS_0714500	1.37332	Wild
PCHAS_0714700	2.4202	Wild
PCHAS_0714900	2.25668	Wild
PCHAS_0715000	1.02401	Wild
PCHAS_0715600	2.12288	Wild
PCHAS_0715700	2.48346	Wild
PCHAS_0715800	1.89029	Wild
PCHAS_0716100	1.72315	Wild
PCHAS_0716200	1.03549	Wild
PCHAS_0716700	1.12331	Wild
PCHAS_0717000	3.88075	Wild
PCHAS_0717700	1.49683	Wild
PCHAS_0717800	1.35582	Wild
PCHAS_0717900	0.880733	Wild
PCHAS_0718000	1.61119	Wild
PCHAS_0718500	1.49929	Wild
PCHAS_0718600	0.878971	Wild
PCHAS_0718800	1.30224	Wild
PCHAS_0718900	1.85672	Wild
PCHAS_0719000	1.00313	Wild
PCHAS_0719100	1.32536	Wild
PCHAS_0719200	0.798144	Wild
PCHAS_0719500	1.2496	Wild
PCHAS_0719600	1.05857	Wild
PCHAS_0719900	1.09381	Wild
PCHAS_0720300	1.2933	Wild
PCHAS_0721200	0.897292	Wild
PCHAS_0721400	0.914969	Wild
PCHAS_0721700	0.537663	Wild
PCHAS_0721900	1.21647	Wild
PCHAS_0722000	1.72864	Wild
PCHAS_0722100	1.35636	Wild
PCHAS_0722200	2.34199	Wild
PCHAS_0722300	3.46983	Wild
PCHAS_0722600	1.33343	Wild
PCHAS_0722800	1.27957	Wild
PCHAS_0722900	2.76509	Wild
PCHAS_0723100	0.903025	Wild
PCHAS_0723300	1.19981	Wild
PCHAS_0723500	1.72565	Wild
PCHAS_0723600	1.12572	Wild
PCHAS_0723900	1.11245	Wild
PCHAS_0724100	1.04746	Wild
PCHAS_0724400	2.99801	Wild
PCHAS_0724500	1.52414	Wild
PCHAS_0724700	1.27998	Wild
PCHAS_0724900	2.56572	Wild
PCHAS_0725000	1.82321	Wild
PCHAS_0725100	3.0722	Wild
PCHAS_0725700	2.0471	Wild
PCHAS_0725800	1.35951	Wild
PCHAS_0726000	3.08445	Wild
PCHAS_0726100	1.24898	Wild
PCHAS_0726200	1.65679	Wild
PCHAS_0726300	2.36378	Wild
PCHAS_0726700	1.76446	Wild
PCHAS_0727400	3.94283	Wild
PCHAS_0727500	3.32823	Wild
PCHAS_0727700	1.79158	Wild
PCHAS_0728000	1.80522	Wild
PCHAS_0728300	3.29715	Wild
PCHAS_0728400	0.835557	Wild
PCHAS_0728500	0.931709	Wild
PCHAS_0729200	1.04306	Wild
PCHAS_0729400	1.20782	Wild
PCHAS_0729500	2.03093	Wild
PCHAS_0729600	0.696494	Wild
PCHAS_0729800	1.22935	Wild
PCHAS_0729900	1.0166	Wild
PCHAS_0730300	1.6845	Wild
PCHAS_0730400	1.94089	Wild
PCHAS_0730900	1.3421	Wild
PCHAS_0731100	2.03288	Wild
PCHAS_0731200	1.62852	Wild
PCHAS_0731350	1.02738	Wild
PCHAS_0731400	3.65486	Wild
PCHAS_0731700	1.72206	Wild
PCHAS_0732200	3.09249	Wild
PCHAS_0800001	2.49521	Wild
PCHAS_0800045	1.76255	Wild
PCHAS_0800100	2.61383	Wild
PCHAS_0800200	1.80383	Wild
PCHAS_0800400	1.19826	Wild
PCHAS_0800500	0.986592	Wild
PCHAS_0800600	2.63351	Wild
PCHAS_0800700	4.15885	Wild
PCHAS_0800800	2.36171	Wild
PCHAS_0800821	1.58866	Wild
PCHAS_0801200	1.44375	Wild
PCHAS_0801600	1.64223	Wild
PCHAS_0801800	0.744292	Wild
PCHAS_0801900	0.986262	Wild
PCHAS_0802100	1.95924	Wild
PCHAS_0802200	0.893966	Wild
PCHAS_0802900	1.77622	Wild
PCHAS_0803200	2.21735	Wild
PCHAS_0803300	1.8393	Wild
PCHAS_0803400	3.65244	Wild
PCHAS_0803600	0.905398	Wild
PCHAS_0803700	0.703594	Wild
PCHAS_0803800	2.01056	Wild
PCHAS_0804000	1.67228	Wild
PCHAS_0804100	1.58684	Wild
PCHAS_0804200	2.25397	Wild
PCHAS_0804500	0.98225	Wild
PCHAS_0804700	0.875897	Wild
PCHAS_0804800	3.35424	Wild
PCHAS_0805000	1.03661	Wild
PCHAS_0805100	0.920572	Wild
PCHAS_0805300	1.29468	Wild
PCHAS_0805500	1.60267	Wild
PCHAS_0805800	1.07866	Wild
PCHAS_0805900	1.01033	Wild
PCHAS_0806200	2.69505	Wild
PCHAS_0806300	1.2707	Wild
PCHAS_0806400	0.826209	Wild
PCHAS_0806500	1.477	Wild
PCHAS_0806800	1.45107	Wild
PCHAS_0806900	1.35854	Wild
PCHAS_0807000	2.5575	Wild
PCHAS_0807200	2.99409	Wild
PCHAS_0807400	1.03409	Wild
PCHAS_0807600	0.999331	Wild
PCHAS_0807700	1.26202	Wild
PCHAS_0807800	0.983268	Wild
PCHAS_0808000	1.09554	Wild
PCHAS_0808100	2.10694	Wild
PCHAS_0808200	0.878965	Wild
PCHAS_0808300	3.66978	Wild
PCHAS_0808500	1.60863	Wild
PCHAS_0808800	1.04908	Wild
PCHAS_0808900	1.45666	Wild
PCHAS_0809100	0.767435	Wild
PCHAS_0809200	0.52459	Wild
PCHAS_0809300	1.49911	Wild
PCHAS_0809600	2.17104	Wild
PCHAS_0809900	2.39582	Wild
PCHAS_0810000	1.99492	Wild
PCHAS_0810100	1.22327	Wild
PCHAS_0810300	0.705666	Wild
PCHAS_0810400	1.21915	Wild
PCHAS_0810500	1.3109	Wild
PCHAS_0811400	1.02176	Wild
PCHAS_0811700	0.917652	Wild
PCHAS_0811900	1.48778	Wild
PCHAS_0812200	2.46909	Wild
PCHAS_0812300	3.62151	Wild
PCHAS_0812400	3.96028	Wild
PCHAS_0812500	3.32766	Wild
PCHAS_0812600	3.71753	Wild
PCHAS_0812800	1.40653	Wild
PCHAS_0813000	2.74402	Wild
PCHAS_0813100	1.35194	Wild
PCHAS_0813200	1.20157	Wild
PCHAS_0813400	1.47689	Wild
PCHAS_0813600	1.6517	Wild
PCHAS_0814100	1.24123	Wild
PCHAS_0814200	1.44094	Wild
PCHAS_0814400	1.77371	Wild
PCHAS_0814500	0.879892	Wild
PCHAS_0814600	1.81334	Wild
PCHAS_0814700	1.43162	Wild
PCHAS_0815300	1.157	Wild
PCHAS_0815400	1.72963	Wild
PCHAS_0815600	1.37951	Wild
PCHAS_0815700	2.10982	Wild
PCHAS_0816000	1.25584	Wild
PCHAS_0816100	2.72954	Wild
PCHAS_0816300	2.31924	Wild
PCHAS_0816500	1.05132	Wild
PCHAS_0816600	1.43611	Wild
PCHAS_0816700	0.938982	Wild
PCHAS_0817000	1.07169	Wild
PCHAS_0817300	1.86098	Wild
PCHAS_0817400	0.441141	Wild
PCHAS_0817500	0.907206	Wild
PCHAS_0817600	2.19815	Wild
PCHAS_0817700	0.742594	Wild
PCHAS_0818300	3.19668	Wild
PCHAS_0818400	2.01147	Wild
PCHAS_0818600	2.55956	Wild
PCHAS_0818800	3.9187	Wild
PCHAS_0819200	1.09341	Wild
PCHAS_0819300	2.32577	Wild
PCHAS_0819400	2.85494	Wild
PCHAS_0819500	1.49988	Wild
PCHAS_0819750	2.69135	Wild
PCHAS_0819800	2.73287	Wild
PCHAS_0819900	2.96477	Wild
PCHAS_0820000	1.10395	Wild
PCHAS_0820100	1.22134	Wild
PCHAS_0820300	1.14236	Wild
PCHAS_0820600	3.26591	Wild
PCHAS_0820700	2.06913	Wild
PCHAS_0820900	1.26678	Wild
PCHAS_0821100	3.91714	Wild
PCHAS_0821300	0.758723	Wild
PCHAS_0821400	1.8959	Wild
PCHAS_0821600	2.58184	Wild
PCHAS_0821800	1.8351	Wild
PCHAS_0821900	3.58545	Wild
PCHAS_0822000	1.39808	Wild
PCHAS_0822200	1.74981	Wild
PCHAS_0822300	2.4887	Wild
PCHAS_0822400	0.961317	Wild
PCHAS_0822600	1.61424	Wild
PCHAS_0822700	1.38887	Wild
PCHAS_0822800	0.496765	Wild
PCHAS_0822900	1.70659	Wild
PCHAS_0823000	1.01046	Wild
PCHAS_0823100	0.624699	Wild
PCHAS_0823400	1.46752	Wild
PCHAS_0823600	0.997755	Wild
PCHAS_0823700	1.50731	Wild
PCHAS_0824000	1.33698	Wild
PCHAS_0824400	1.32163	Wild
PCHAS_0824500	1.00104	Wild
PCHAS_0824600	0.808817	Wild
PCHAS_0824700	2.73366	Wild
PCHAS_0824800	2.34259	Wild
PCHAS_0825000	1.21105	Wild
PCHAS_0825400	1.06978	Wild
PCHAS_0825700	2.4985	Wild
PCHAS_0825800	1.40975	Wild
PCHAS_0826500	1.87609	Wild
PCHAS_0826600	2.82594	Wild
PCHAS_0826800	1.121	Wild
PCHAS_0827000	1.70344	Wild
PCHAS_0827200	1.21371	Wild
PCHAS_0827400	1.08537	Wild
PCHAS_0827800	0.833493	Wild
PCHAS_0827900	2.23406	Wild
PCHAS_0828200	1.51126	Wild
PCHAS_0828700	3.82259	Wild
PCHAS_0828900	0.827912	Wild
PCHAS_0829300	1.38047	Wild
PCHAS_0829500	3.54602	Wild
PCHAS_0829800	1.45866	Wild
PCHAS_0830000	2.48275	Wild
PCHAS_0830400	1.58089	Wild
PCHAS_0830500	4.0033	Wild
PCHAS_0831100	1.50718	Wild
PCHAS_0831300	4.75943	Wild
PCHAS_0831400	1.16572	Wild
PCHAS_0831500	2.02436	Wild
PCHAS_0831800	1.56925	Wild
PCHAS_0832500	2.04546	Wild
PCHAS_0832900	1.69357	Wild
PCHAS_0833100	2.82652	Wild
PCHAS_0833200	1.05723	Wild
PCHAS_0833300	3.73635	Wild
PCHAS_0833400	2.14609	Wild
PCHAS_0833500	0.993453	Wild
PCHAS_0833700	0.965282	Wild
PCHAS_0834300	1.36595	Wild
PCHAS_0834600	2.10254	Wild
PCHAS_0834700	0.838078	Wild
PCHAS_0834800	1.77771	Wild
PCHAS_0835000	0.835035	Wild
PCHAS_0835100	1.57622	Wild
PCHAS_0835200	0.876868	Wild
PCHAS_0835300	1.82802	Wild
PCHAS_0835400	1.65359	Wild
PCHAS_0835500	2.46709	Wild
PCHAS_0835600	0.684243	Wild
PCHAS_0835900	0.691467	Wild
PCHAS_0836300	0.708275	Wild
PCHAS_0836500	2.86769	Wild
PCHAS_0836600	3.82746	Wild
PCHAS_0836700	3.47325	Wild
PCHAS_0836800	2.4131	Wild
PCHAS_0836900	1.64855	Wild
PCHAS_0837200	1.95012	Wild
PCHAS_0837300	2.35537	Wild
PCHAS_0837500	2.35543	Wild
PCHAS_0837900	2.3061	Wild
PCHAS_0838100	2.81904	Wild
PCHAS_0900025	1.76167	Wild
PCHAS_0900045	2.38665	Wild
PCHAS_0900051	1.73056	Wild
PCHAS_0900055	2.06782	Wild
PCHAS_0900061	1.91584	Wild
PCHAS_0900065	3.79663	Wild
PCHAS_0900200	0.951676	Wild
PCHAS_0900400	0.909082	Wild
PCHAS_0900600	1.55387	Wild
PCHAS_0900800	0.979776	Wild
PCHAS_0901000	1.29069	Wild
PCHAS_0901200	0.866201	Wild
PCHAS_0901500	0.928285	Wild
PCHAS_0901800	0.679682	Wild
PCHAS_0902100	1.45129	Wild
PCHAS_0902200	1.48844	Wild
PCHAS_0902700	1.08001	Wild
PCHAS_0902800	0.538901	Wild
PCHAS_0902900	1.33709	Wild
PCHAS_0903100	1.22556	Wild
PCHAS_0903200	0.689696	Wild
PCHAS_0903500	1.0982	Wild
PCHAS_0903600	0.891983	Wild
PCHAS_0903700	1.28703	Wild
PCHAS_0903900	2.06319	Wild
PCHAS_0904000	1.80923	Wild
PCHAS_0904100	2.10353	Wild
PCHAS_0904200	0.92367	Wild
PCHAS_0904600	2.21976	Wild
PCHAS_0904800	1.46804	Wild
PCHAS_0904900	1.74934	Wild
PCHAS_0905100	1.01336	Wild
PCHAS_0905200	1.03545	Wild
PCHAS_0905500	1.93743	Wild
PCHAS_0905600	2.03773	Wild
PCHAS_0905800	1.13271	Wild
PCHAS_0905900	1.81312	Wild
PCHAS_0906000	0.580453	Wild
PCHAS_0906700	2.16381	Wild
PCHAS_0907100	0.706767	Wild
PCHAS_0907200	1.20057	Wild
PCHAS_0907300	1.72164	Wild
PCHAS_0907400	2.45183	Wild
PCHAS_0907500	1.47666	Wild
PCHAS_0907800	2.78326	Wild
PCHAS_0908100	1.44452	Wild
PCHAS_0908200	1.573	Wild
PCHAS_0908500	1.89528	Wild
PCHAS_0908600	1.40555	Wild
PCHAS_0908800	1.92136	Wild
PCHAS_0909000	2.39715	Wild
PCHAS_0909100	2.06163	Wild
PCHAS_0909200	1.65529	Wild
PCHAS_0909300	1.27265	Wild
PCHAS_0909800	1.04628	Wild
PCHAS_0910000	3.15811	Wild
PCHAS_0910200	0.885218	Wild
PCHAS_0910400	2.14649	Wild
PCHAS_0910500	1.75393	Wild
PCHAS_0911000	1.74662	Wild
PCHAS_0911500	3.11647	Wild
PCHAS_0911600	2.0109	Wild
PCHAS_0911800	2.07007	Wild
PCHAS_0911900	0.826218	Wild
PCHAS_0912000	0.46728	Wild
PCHAS_0912100	0.969636	Wild
PCHAS_0912200	1.66104	Wild
PCHAS_0912300	4.48736	Wild
PCHAS_0912500	2.08209	Wild
PCHAS_0912600	1.58085	Wild
PCHAS_0912800	1.64496	Wild
PCHAS_0912900	0.869124	Wild
PCHAS_0913100	1.18459	Wild
PCHAS_0913200	2.27103	Wild
PCHAS_0913300	3.56677	Wild
PCHAS_0913400	2.60488	Wild
PCHAS_0913700	1.41243	Wild
PCHAS_0913900	1.18259	Wild
PCHAS_0914100	3.13973	Wild
PCHAS_0914200	1.92041	Wild
PCHAS_0914400	1.60827	Wild
PCHAS_0914500	0.974426	Wild
PCHAS_0914700	1.21335	Wild
PCHAS_0914900	3.49335	Wild
PCHAS_0915200	1.95962	Wild
PCHAS_0915300	1.43643	Wild
PCHAS_0915900	1.47413	Wild
PCHAS_0916000	0.642105	Wild
PCHAS_0916100	0.661114	Wild
PCHAS_0916200	1.38553	Wild
PCHAS_0916300	1.14643	Wild
PCHAS_0916400	0.731118	Wild
PCHAS_0916500	0.736673	Wild
PCHAS_0917000	1.52123	Wild
PCHAS_0917100	0.57072	Wild
PCHAS_0917300	3.91876	Wild
PCHAS_0917400	2.78834	Wild
PCHAS_0917600	0.848147	Wild
PCHAS_0917900	2.47066	Wild
PCHAS_0918000	1.66281	Wild
PCHAS_0918100	3.00812	Wild
PCHAS_0918800	3.12027	Wild
PCHAS_0918900	2.43573	Wild
PCHAS_0919100	1.13671	Wild
PCHAS_0919400	0.664416	Wild
PCHAS_0919700	1.15539	Wild
PCHAS_0919800	1.98937	Wild
PCHAS_0919900	2.41924	Wild
PCHAS_0920000	1.28108	Wild
PCHAS_0920100	1.84305	Wild
PCHAS_0920300	2.66428	Wild
PCHAS_0920400	1.09044	Wild
PCHAS_0920800	1.00764	Wild
PCHAS_0920900	1.20054	Wild
PCHAS_0921000	0.470136	Wild
PCHAS_0921100	1.827	Wild
PCHAS_0921200	1.82773	Wild
PCHAS_0921300	0.561049	Wild
PCHAS_0921400	0.961857	Wild
PCHAS_0921900	3.15169	Wild
PCHAS_0922200	0.714709	Wild
PCHAS_0922500	1.48181	Wild
PCHAS_0922600	2.71335	Wild
PCHAS_0922700	4.2912	Wild
PCHAS_0923100	2.84042	Wild
PCHAS_0923200	2.26272	Wild
PCHAS_0923300	1.15833	Wild
PCHAS_0923500	2.37339	Wild
PCHAS_0924200	0.707996	Wild
PCHAS_0924300	1.02125	Wild
PCHAS_0924600	1.34576	Wild
PCHAS_0924700	1.12793	Wild
PCHAS_0924800	3.71865	Wild
PCHAS_0924900	2.4851	Wild
PCHAS_0925000	3.11172	Wild
PCHAS_0925100	1.18121	Wild
PCHAS_0925300	1.96026	Wild
PCHAS_0925400	1.28784	Wild
PCHAS_0925500	2.03653	Wild
PCHAS_0925600	2.15246	Wild
PCHAS_0925900	1.05922	Wild
PCHAS_0926000	1.68528	Wild
PCHAS_0926100	1.18493	Wild
PCHAS_0926300	1.30262	Wild
PCHAS_0926800	1.80318	Wild
PCHAS_0926900	3.58817	Wild
PCHAS_0927100	1.15794	Wild
PCHAS_0927300	1.46613	Wild
PCHAS_0927400	1.08051	Wild
PCHAS_0927900	1.40811	Wild
PCHAS_0928100	0.680732	Wild
PCHAS_0928200	0.688474	Wild
PCHAS_0928400	1.53534	Wild
PCHAS_0928500	2.5153	Wild
PCHAS_0928700	1.71643	Wild
PCHAS_0928800	0.805438	Wild
PCHAS_0929200	1.96558	Wild
PCHAS_0929300	1.36005	Wild
PCHAS_0929700	1.97934	Wild
PCHAS_0929800	1.09544	Wild
PCHAS_0929900	2.50706	Wild
PCHAS_0930000	1.14717	Wild
PCHAS_0930400	2.13961	Wild
PCHAS_0930700	1.12298	Wild
PCHAS_0930800	4.63245	Wild
PCHAS_0931000	4.328	Wild
PCHAS_0931200	1.1659	Wild
PCHAS_0931500	0.953189	Wild
PCHAS_0931600	1.59078	Wild
PCHAS_0931700	1.34316	Wild
PCHAS_0931800	1.08946	Wild
PCHAS_0931900	2.17533	Wild
PCHAS_0932000	1.23499	Wild
PCHAS_0932200	0.942134	Wild
PCHAS_0932600	1.17708	Wild
PCHAS_0932700	1.65377	Wild
PCHAS_0932800	1.10216	Wild
PCHAS_0933400	2.0469	Wild
PCHAS_0933900	0.951737	Wild
PCHAS_0934300	1.34903	Wild
PCHAS_0934600	0.948565	Wild
PCHAS_0934900	1.01412	Wild
PCHAS_0935100	1.52695	Wild
PCHAS_0935200	0.667961	Wild
PCHAS_0935400	0.970417	Wild
PCHAS_0935500	1.03253	Wild
PCHAS_0935600	1.73864	Wild
PCHAS_0935700	1.51772	Wild
PCHAS_0935800	1.01697	Wild
PCHAS_0936200	2.95677	Wild
PCHAS_0936500	1.11151	Wild
PCHAS_0936600	1.36164	Wild
PCHAS_0937000	1.80695	Wild
PCHAS_0937200	2.4931	Wild
PCHAS_0937300	1.37071	Wild
PCHAS_0937400	2.06391	Wild
PCHAS_0937500	4.9113	Wild
PCHAS_0937550	4.03548	Wild
PCHAS_0937600	1.67612	Wild
PCHAS_0937700	1.9626	Wild
PCHAS_0937900	1.70168	Wild
PCHAS_0938000	1.8326	Wild
PCHAS_0938100	3.0457	Wild
PCHAS_0938300	2.38373	Wild
PCHAS_0938321	4.8423	Wild
PCHAS_1000500	3.98906	Wild
PCHAS_1000700	2.67697	Wild
PCHAS_1000900	1.7517	Wild
PCHAS_1001000	3.97389	Wild
PCHAS_1001100	1.75539	Wild
PCHAS_1001300	1.97992	Wild
PCHAS_1001500	4.28427	Wild
PCHAS_1001600	0.711021	Wild
PCHAS_1001700	0.703037	Wild
PCHAS_1001900	0.728932	Wild
PCHAS_1002000	1.91344	Wild
PCHAS_1002200	1.61062	Wild
PCHAS_1002400	3.09957	Wild
PCHAS_1002500	2.97994	Wild
PCHAS_1002800	1.74769	Wild
PCHAS_1003300	3.80091	Wild
PCHAS_1003500	4.1842	Wild
PCHAS_1004400	1.4533	Wild
PCHAS_1004600	1.06882	Wild
PCHAS_1004700	1.35886	Wild
PCHAS_1004900	2.06276	Wild
PCHAS_1005000	1.78059	Wild
PCHAS_1005100	1.47931	Wild
PCHAS_1005200	1.39725	Wild
PCHAS_1005300	1.67468	Wild
PCHAS_1005600	1.18161	Wild
PCHAS_1006200	0.572377	Wild
PCHAS_1006300	2.30946	Wild
PCHAS_1006400	2.77635	Wild
PCHAS_1006500	1.49888	Wild
PCHAS_1006600	1.58559	Wild
PCHAS_1006900	1.70704	Wild
PCHAS_1007000	2.67922	Wild
PCHAS_1007200	1.98962	Wild
PCHAS_1007500	1.26999	Wild
PCHAS_1007700	1.34547	Wild
PCHAS_1007800	1.50991	Wild
PCHAS_1007900	1.21261	Wild
PCHAS_1008100	0.999324	Wild
PCHAS_1008200	1.08198	Wild
PCHAS_1008400	1.04759	Wild
PCHAS_1008500	1.59538	Wild
PCHAS_1008900	1.03559	Wild
PCHAS_1009100	1.27516	Wild
PCHAS_1009200	1.82583	Wild
PCHAS_1009300	1.112	Wild
PCHAS_1009400	1.63954	Wild
PCHAS_1009500	2.1945	Wild
PCHAS_1009600	1.47337	Wild
PCHAS_1010000	0.836228	Wild
PCHAS_1010100	1.75227	Wild
PCHAS_1010600	2.7696	Wild
PCHAS_1010700	1.99461	Wild
PCHAS_1010900	1.40815	Wild
PCHAS_1011100	1.33002	Wild
PCHAS_1011200	1.41767	Wild
PCHAS_1011300	3.11544	Wild
PCHAS_1011500	1.36003	Wild
PCHAS_1011600	1.01437	Wild
PCHAS_1011700	1.34624	Wild
PCHAS_1011800	2.17486	Wild
PCHAS_1011900	2.56681	Wild
PCHAS_1012000	1.8737	Wild
PCHAS_1012100	1.11853	Wild
PCHAS_1012200	1.20897	Wild
PCHAS_1012300	0.395283	Wild
PCHAS_1012400	2.29441	Wild
PCHAS_1012600	0.903468	Wild
PCHAS_1012700	1.16017	Wild
PCHAS_1012800	1.267	Wild
PCHAS_1013000	1.67217	Wild
PCHAS_1013100	0.538077	Wild
PCHAS_1014000	2.0002	Wild
PCHAS_1014100	1.54046	Wild
PCHAS_1014200	2.4846	Wild
PCHAS_1014300	1.40166	Wild
PCHAS_1014500	1.33929	Wild
PCHAS_1014800	1.47144	Wild
PCHAS_1014900	2.69508	Wild
PCHAS_1015100	1.70556	Wild
PCHAS_1015200	1.75532	Wild
PCHAS_1015800	1.16089	Wild
PCHAS_1016000	1.59433	Wild
PCHAS_1016400	1.44392	Wild
PCHAS_1016500	1.41581	Wild
PCHAS_1016600	2.73103	Wild
PCHAS_1016800	0.598705	Wild
PCHAS_1016900	2.2663	Wild
PCHAS_1017000	2.3138	Wild
PCHAS_1017300	1.21121	Wild
PCHAS_1017500	2.04518	Wild
PCHAS_1017700	2.57691	Wild
PCHAS_1017900	1.90157	Wild
PCHAS_1018100	2.81235	Wild
PCHAS_1018500	1.13559	Wild
PCHAS_1018700	1.1672	Wild
PCHAS_1018900	1.85832	Wild
PCHAS_1019200	1.73782	Wild
PCHAS_1019300	0.988618	Wild
PCHAS_1019600	1.81202	Wild
PCHAS_1019900	1.54031	Wild
PCHAS_1020000	1.44601	Wild
PCHAS_1020100	3.50141	Wild
PCHAS_1020190	2.02656	Wild
PCHAS_1020400	0.956717	Wild
PCHAS_1020500	0.767939	Wild
PCHAS_1020900	2.35977	Wild
PCHAS_1021000	1.32562	Wild
PCHAS_1021200	0.842019	Wild
PCHAS_1021400	1.4706	Wild
PCHAS_1021600	2.89726	Wild
PCHAS_1021800	1.05333	Wild
PCHAS_1022100	0.958588	Wild
PCHAS_1022200	1.47306	Wild
PCHAS_1022300	1.6668	Wild
PCHAS_1022400	1.0806	Wild
PCHAS_1022500	0.876527	Wild
PCHAS_1022800	0.397127	Wild
PCHAS_1023500	2.2656	Wild
PCHAS_1023600	1.31116	Wild
PCHAS_1023700	1.54237	Wild
PCHAS_1024200	0.746668	Wild
PCHAS_1024300	0.52445	Wild
PCHAS_1024400	0.882927	Wild
PCHAS_1024600	0.372807	Wild
PCHAS_1024800	0.601944	Wild
PCHAS_1024900	1.27	Wild
PCHAS_1025000	3.92383	Wild
PCHAS_1025300	2.13883	Wild
PCHAS_1025600	2.07268	Wild
PCHAS_1025700	3.47259	Wild
PCHAS_1025900	0.489204	Wild
PCHAS_1026200	2.73124	Wild
PCHAS_1026300	0.347052	Wild
PCHAS_1026400	1.45896	Wild
PCHAS_1026600	1.7468	Wild
PCHAS_1026700	1.02343	Wild
PCHAS_1027200	0.731229	Wild
PCHAS_1027300	1.21132	Wild
PCHAS_1027400	1.21968	Wild
PCHAS_1027800	0.844259	Wild
PCHAS_1027900	2.01085	Wild
PCHAS_1028000	2.03575	Wild
PCHAS_1028100	2.30217	Wild
PCHAS_1028300	1.07067	Wild
PCHAS_1028400	2.14308	Wild
PCHAS_1028500	2.69428	Wild
PCHAS_1028600	1.81469	Wild
PCHAS_1028800	0.921599	Wild
PCHAS_1029000	1.82841	Wild
PCHAS_1029400	0.644742	Wild
PCHAS_1029500	1.99723	Wild
PCHAS_1029600	1.13615	Wild
PCHAS_1029700	1.83819	Wild
PCHAS_1030100	1.15338	Wild
PCHAS_1030500	1.42629	Wild
PCHAS_1030700	0.881746	Wild
PCHAS_1030800	1.31612	Wild
PCHAS_1031300	2.93477	Wild
PCHAS_1031400	0.889927	Wild
PCHAS_1031600	1.27316	Wild
PCHAS_1031800	1.28454	Wild
PCHAS_1031900	1.5756	Wild
PCHAS_1032400	0.38177	Wild
PCHAS_1032500	1.93766	Wild
PCHAS_1032600	0.771661	Wild
PCHAS_1032700	1.04588	Wild
PCHAS_1032800	0.948041	Wild
PCHAS_1032900	4.07111	Wild
PCHAS_1033100	1.2737	Wild
PCHAS_1033300	1.09127	Wild
PCHAS_1033500	1.306	Wild
PCHAS_1033600	1.58567	Wild
PCHAS_1033700	1.75644	Wild
PCHAS_1033900	3.76382	Wild
PCHAS_1034000	2.00932	Wild
PCHAS_1034200	1.30187	Wild
PCHAS_1034300	1.0063	Wild
PCHAS_1034400	1.44621	Wild
PCHAS_1034800	1.89396	Wild
PCHAS_1035800	0.561878	Wild
PCHAS_1035900	1.42033	Wild
PCHAS_1036200	2.6336	Wild
PCHAS_1036300	1.35848	Wild
PCHAS_1036400	1.33035	Wild
PCHAS_1036500	1.13435	Wild
PCHAS_1037200	1.43411	Wild
PCHAS_1037300	1.26542	Wild
PCHAS_1037400	2.82932	Wild
PCHAS_1037500	2.11876	Wild
PCHAS_1037600	2.5935	Wild
PCHAS_1037700	0.882185	Wild
PCHAS_1038100	0.672505	Wild
PCHAS_1038400	0.923855	Wild
PCHAS_1038800	1.01919	Wild
PCHAS_1039100	1.0806	Wild
PCHAS_1039200	3.09802	Wild
PCHAS_1039300	2.52003	Wild
PCHAS_1039700	3.56494	Wild
PCHAS_1040100	0.803175	Wild
PCHAS_1040400	1.71759	Wild
PCHAS_1040500	0.833697	Wild
PCHAS_1040600	1.86649	Wild
PCHAS_1040700	3.22815	Wild
PCHAS_1040900	0.700317	Wild
PCHAS_1041200	1.38673	Wild
PCHAS_1041300	1.80794	Wild
PCHAS_1041400	2.52531	Wild
PCHAS_1041500	4.54156	Wild
PCHAS_1041600	4.17044	Wild
PCHAS_1041800	2.33326	Wild
PCHAS_1041900	1.54644	Wild
PCHAS_1042600	1.32348	Wild
PCHAS_1100100	3.46548	Wild
PCHAS_1100200	2.09526	Wild
PCHAS_1100300	2.31487	Wild
PCHAS_1100700	1.76591	Wild
PCHAS_1100800	1.7301	Wild
PCHAS_1100900	1.21698	Wild
PCHAS_1101000	1.90844	Wild
PCHAS_1101100	4.45479	Wild
PCHAS_1101300	2.58248	Wild
PCHAS_1101400	0.773967	Wild
PCHAS_1101500	0.986839	Wild
PCHAS_1101700	1.20096	Wild
PCHAS_1101800	1.39496	Wild
PCHAS_1101900	1.63765	Wild
PCHAS_1102100	1.94154	Wild
PCHAS_1102200	1.20348	Wild
PCHAS_1102300	1.38868	Wild
PCHAS_1102400	0.907692	Wild
PCHAS_1102500	1.61059	Wild
PCHAS_1102800	3.98255	Wild
PCHAS_1103700	1.26604	Wild
PCHAS_1103900	2.76272	Wild
PCHAS_1104000	1.17678	Wild
PCHAS_1104100	1.81451	Wild
PCHAS_1104200	3.00241	Wild
PCHAS_1104600	1.06193	Wild
PCHAS_1104700	1.2874	Wild
PCHAS_1104800	1.65485	Wild
PCHAS_1105600	1.80868	Wild
PCHAS_1105800	1.05867	Wild
PCHAS_1106000	3.00375	Wild
PCHAS_1106100	0.957476	Wild
PCHAS_1106300	1.56161	Wild
PCHAS_1106500	3.80614	Wild
PCHAS_1107300	3.12492	Wild
PCHAS_1107400	3.35078	Wild
PCHAS_1107500	2.24474	Wild
PCHAS_1107600	2.1987	Wild
PCHAS_1107700	0.580134	Wild
PCHAS_1108100	1.20278	Wild
PCHAS_1108200	1.97833	Wild
PCHAS_1108400	2.34174	Wild
PCHAS_1108600	1.46933	Wild
PCHAS_1108700	0.619303	Wild
PCHAS_1108800	2.88983	Wild
PCHAS_1108900	1.14193	Wild
PCHAS_1109000	1.14031	Wild
PCHAS_1109200	2.67138	Wild
PCHAS_1109400	3.46949	Wild
PCHAS_1109500	0.501149	Wild
PCHAS_1109600	1.21286	Wild
PCHAS_1109800	1.77859	Wild
PCHAS_1110900	0.715764	Wild
PCHAS_1111200	0.528407	Wild
PCHAS_1111300	1.91056	Wild
PCHAS_1111400	0.975734	Wild
PCHAS_1111700	1.72846	Wild
PCHAS_1111800	2.03073	Wild
PCHAS_1111900	0.697048	Wild
PCHAS_1112000	1.43367	Wild
PCHAS_1112100	1.64864	Wild
PCHAS_1112500	0.765939	Wild
PCHAS_1112600	2.13833	Wild
PCHAS_1112700	1.3181	Wild
PCHAS_1112800	1.50072	Wild
PCHAS_1112900	3.57211	Wild
PCHAS_1113100	1.17849	Wild
PCHAS_1113400	1.61245	Wild
PCHAS_1113600	1.22211	Wild
PCHAS_1113800	0.844826	Wild
PCHAS_1113900	1.80082	Wild
PCHAS_1114000	1.69311	Wild
PCHAS_1114300	1.07787	Wild
PCHAS_1114900	2.40868	Wild
PCHAS_1115100	0.371556	Wild
PCHAS_1115300	2.63107	Wild
PCHAS_1115700	1.58618	Wild
PCHAS_1115900	0.453178	Wild
PCHAS_1116200	1.2938	Wild
PCHAS_1116500	1.63097	Wild
PCHAS_1116800	1.24543	Wild
PCHAS_1116900	1.12667	Wild
PCHAS_1117100	1.77032	Wild
PCHAS_1117200	2.98308	Wild
PCHAS_1117600	2.17008	Wild
PCHAS_1117700	0.733804	Wild
PCHAS_1118000	1.62713	Wild
PCHAS_1118100	1.01266	Wild
PCHAS_1118300	1.48898	Wild
PCHAS_1118800	1.61003	Wild
PCHAS_1119100	1.92775	Wild
PCHAS_1119500	1.0612	Wild
PCHAS_1119600	1.8754	Wild
PCHAS_1119700	2.06589	Wild
PCHAS_1119800	1.27392	Wild
PCHAS_1120100	1.87744	Wild
PCHAS_1120200	1.36588	Wild
PCHAS_1120300	1.1318	Wild
PCHAS_1120600	0.839938	Wild
PCHAS_1120700	0.903858	Wild
PCHAS_1120800	1.65365	Wild
PCHAS_1120900	1.84636	Wild
PCHAS_1121100	0.806808	Wild
PCHAS_1121400	1.54978	Wild
PCHAS_1121700	3.08185	Wild
PCHAS_1121900	0.920167	Wild
PCHAS_1122100	1.38424	Wild
PCHAS_1122200	1.01873	Wild
PCHAS_1122300	1.91533	Wild
PCHAS_1122500	0.85496	Wild
PCHAS_1122600	1.53238	Wild
PCHAS_1122900	1.23306	Wild
PCHAS_1123000	0.874579	Wild
PCHAS_1123100	2.28824	Wild
PCHAS_1123500	0.826102	Wild
PCHAS_1123600	2.39285	Wild
PCHAS_1123700	2.18104	Wild
PCHAS_1123800	1.58646	Wild
PCHAS_1124100	1.97142	Wild
PCHAS_1124300	1.53169	Wild
PCHAS_1124600	2.80499	Wild
PCHAS_1125200	1.20333	Wild
PCHAS_1125600	1.38009	Wild
PCHAS_1125700	1.2664	Wild
PCHAS_1126300	2.5812	Wild
PCHAS_1126400	0.406279	Wild
PCHAS_1126500	2.1807	Wild
PCHAS_1126900	1.50924	Wild
PCHAS_1127000	0.942391	Wild
PCHAS_1127200	1.69721	Wild
PCHAS_1127300	0.402369	Wild
PCHAS_1127400	0.596664	Wild
PCHAS_1127700	1.245	Wild
PCHAS_1127800	0.840265	Wild
PCHAS_1128000	0.867808	Wild
PCHAS_1128100	1.41709	Wild
PCHAS_1128600	3.40325	Wild
PCHAS_1128800	1.47511	Wild
PCHAS_1128900	1.56534	Wild
PCHAS_1129000	2.16096	Wild
PCHAS_1129200	0.941897	Wild
PCHAS_1129300	1.48442	Wild
PCHAS_1129400	0.416138	Wild
PCHAS_1129500	0.766218	Wild
PCHAS_1129800	1.57528	Wild
PCHAS_1129900	1.47321	Wild
PCHAS_1130000	1.46573	Wild
PCHAS_1130200	2.02984	Wild
PCHAS_1130300	1.15071	Wild
PCHAS_1130400	1.00575	Wild
PCHAS_1130700	1.34048	Wild
PCHAS_1131100	3.74215	Wild
PCHAS_1131200	1.31776	Wild
PCHAS_1131500	0.674007	Wild
PCHAS_1131700	1.08105	Wild
PCHAS_1131900	2.13852	Wild
PCHAS_1132000	1.10343	Wild
PCHAS_1132200	1.68462	Wild
PCHAS_1132500	1.21181	Wild
PCHAS_1132700	0.883264	Wild
PCHAS_1133000	1.73603	Wild
PCHAS_1133400	2.3952	Wild
PCHAS_1133500	1.22366	Wild
PCHAS_1133600	0.807647	Wild
PCHAS_1133700	2.21753	Wild
PCHAS_1134200	1.93701	Wild
PCHAS_1134500	0.544415	Wild
PCHAS_1134700	0.806993	Wild
PCHAS_1134800	1.40401	Wild
PCHAS_1134900	1.49604	Wild
PCHAS_1135000	2.78552	Wild
PCHAS_1135400	1.79181	Wild
PCHAS_1135500	2.96539	Wild
PCHAS_1135700	1.55917	Wild
PCHAS_1136000	1.79291	Wild
PCHAS_1136400	0.654175	Wild
PCHAS_1136500	0.946013	Wild
PCHAS_1137200	1.5853	Wild
PCHAS_1137300	3.27882	Wild
PCHAS_1137400	3.68718	Wild
PCHAS_1137500	1.48588	Wild
PCHAS_1138000	1.40674	Wild
PCHAS_1138200	0.977199	Wild
PCHAS_1138300	2.01426	Wild
PCHAS_1138500	1.26824	Wild
PCHAS_1138700	1.70708	Wild
PCHAS_1138800	1.84329	Wild
PCHAS_1138900	1.39569	Wild
PCHAS_1139100	1.8233	Wild
PCHAS_1139200	2.26854	Wild
PCHAS_1139600	1.11408	Wild
PCHAS_1139700	0.495199	Wild
PCHAS_1139800	0.875604	Wild
PCHAS_1140000	1.15654	Wild
PCHAS_1140400	1.11585	Wild
PCHAS_1140600	1.64849	Wild
PCHAS_1140700	1.39965	Wild
PCHAS_1140800	0.722337	Wild
PCHAS_1141700	0.516919	Wild
PCHAS_1141800	0.86754	Wild
PCHAS_1141900	1.66692	Wild
PCHAS_1142200	1.9679	Wild
PCHAS_1142300	0.959534	Wild
PCHAS_1142400	0.848757	Wild
PCHAS_1142800	1.14899	Wild
PCHAS_1143000	1.50959	Wild
PCHAS_1143500	1.40073	Wild
PCHAS_1143700	2.6519	Wild
PCHAS_1144000	2.11177	Wild
PCHAS_1144100	1.59556	Wild
PCHAS_1144200	2.40503	Wild
PCHAS_1144400	2.64403	Wild
PCHAS_1144700	0.890207	Wild
PCHAS_1144900	3.24849	Wild
PCHAS_1145100	1.5551	Wild
PCHAS_1145200	0.479309	Wild
PCHAS_1145300	3.48004	Wild
PCHAS_1145400	3.79353	Wild
PCHAS_1145500	2.94778	Wild
PCHAS_1145600	3.30606	Wild
PCHAS_1145800	2.13725	Wild
PCHAS_1146300	1.51254	Wild
PCHAS_1146700	2.46128	Wild
PCHAS_1146800	2.3371	Wild
PCHAS_1146900	1.79638	Wild
PCHAS_1147541	1.37671	Wild
PCHAS_1200100	2.92793	Wild
PCHAS_1200850	2.02494	Wild
PCHAS_1200900	2.61684	Wild
PCHAS_1201200	2.44549	Wild
PCHAS_1201300	2.24532	Wild
PCHAS_1201400	4.10038	Wild
PCHAS_1201600	2.48079	Wild
PCHAS_1201700	2.48562	Wild
PCHAS_1201800	1.30469	Wild
PCHAS_1201900	3.01251	Wild
PCHAS_1202000	1.30669	Wild
PCHAS_1202100	1.95082	Wild
PCHAS_1202200	0.900489	Wild
PCHAS_1202300	1.81805	Wild
PCHAS_1202400	1.20996	Wild
PCHAS_1202700	1.99983	Wild
PCHAS_1202800	1.16659	Wild
PCHAS_1203400	0.647226	Wild
PCHAS_1203700	1.15405	Wild
PCHAS_1203900	2.41092	Wild
PCHAS_1204500	0.941276	Wild
PCHAS_1205000	1.12954	Wild
PCHAS_1205300	1.28832	Wild
PCHAS_1205400	1.8072	Wild
PCHAS_1205600	1.76487	Wild
PCHAS_1205700	0.943027	Wild
PCHAS_1205800	1.26048	Wild
PCHAS_1205900	1.34456	Wild
PCHAS_1206100	1.72036	Wild
PCHAS_1206500	2.00354	Wild
PCHAS_1206900	0.386836	Wild
PCHAS_1207000	0.678067	Wild
PCHAS_1207100	2.80422	Wild
PCHAS_1207200	3.38799	Wild
PCHAS_1207300	1.4798	Wild
PCHAS_1207600	2.08412	Wild
PCHAS_1207700	1.41568	Wild
PCHAS_1207800	2.79997	Wild
PCHAS_1208000	0.886314	Wild
PCHAS_1208300	0.994763	Wild
PCHAS_1208600	2.53312	Wild
PCHAS_1208800	0.943041	Wild
PCHAS_1208900	1.84584	Wild
PCHAS_1209000	1.64091	Wild
PCHAS_1209100	0.502174	Wild
PCHAS_1209400	3.4242	Wild
PCHAS_1209700	0.8883	Wild
PCHAS_1209900	1.47444	Wild
PCHAS_1210000	2.00343	Wild
PCHAS_1210200	1.69556	Wild
PCHAS_1210500	1.42664	Wild
PCHAS_1210900	0.693456	Wild
PCHAS_1211200	1.55014	Wild
PCHAS_1211300	2.57308	Wild
PCHAS_1211500	2.60603	Wild
PCHAS_1211600	1.41324	Wild
PCHAS_1211700	1.09466	Wild
PCHAS_1211800	0.553365	Wild
PCHAS_1211900	2.55476	Wild
PCHAS_1212000	0.554216	Wild
PCHAS_1212400	2.11911	Wild
PCHAS_1212600	0.513729	Wild
PCHAS_1212700	3.75967	Wild
PCHAS_1212900	2.61855	Wild
PCHAS_1213000	1.41955	Wild
PCHAS_1213200	2.77835	Wild
PCHAS_1213400	1.00055	Wild
PCHAS_1213600	0.723104	Wild
PCHAS_1213700	0.44519	Wild
PCHAS_1214100	2.94739	Wild
PCHAS_1214300	1.72211	Wild
PCHAS_1214400	2.04883	Wild
PCHAS_1214500	1.61039	Wild
PCHAS_1214600	1.50703	Wild
PCHAS_1214700	1.7028	Wild
PCHAS_1214800	2.47327	Wild
PCHAS_1214900	2.90498	Wild
PCHAS_1215000	1.64744	Wild
PCHAS_1215400	1.95188	Wild
PCHAS_1215600	0.656559	Wild
PCHAS_1215800	1.81683	Wild
PCHAS_1215900	2.54112	Wild
PCHAS_1216100	0.409854	Wild
PCHAS_1216500	0.833072	Wild
PCHAS_1216800	1.26516	Wild
PCHAS_1216900	0.814744	Wild
PCHAS_1217200	1.72003	Wild
PCHAS_1217500	1.85303	Wild
PCHAS_1217700	1.78974	Wild
PCHAS_1217800	3.49376	Wild
PCHAS_1218100	2.24079	Wild
PCHAS_1218200	1.32516	Wild
PCHAS_1218300	1.11787	Wild
PCHAS_1218500	1.33418	Wild
PCHAS_1218700	1.21335	Wild
PCHAS_1218900	1.07385	Wild
PCHAS_1219200	0.854902	Wild
PCHAS_1219300	0.962747	Wild
PCHAS_1219500	0.936306	Wild
PCHAS_1219600	0.618383	Wild
PCHAS_1219800	1.1325	Wild
PCHAS_1219900	1.2777	Wild
PCHAS_1220100	1.38861	Wild
PCHAS_1220200	1.09973	Wild
PCHAS_1220300	0.657651	Wild
PCHAS_1220500	1.10439	Wild
PCHAS_1220600	1.50836	Wild
PCHAS_1220700	2.76306	Wild
PCHAS_1220900	2.31045	Wild
PCHAS_1221300	3.58142	Wild
PCHAS_1221500	3.09335	Wild
PCHAS_1221600	1.81774	Wild
PCHAS_1221800	0.813196	Wild
PCHAS_1222000	0.708715	Wild
PCHAS_1222400	1.55421	Wild
PCHAS_1222850	1.75039	Wild
PCHAS_1223200	0.996633	Wild
PCHAS_1223300	2.02665	Wild
PCHAS_1223400	0.931335	Wild
PCHAS_1223500	0.981547	Wild
PCHAS_1223700	1.29835	Wild
PCHAS_1223900	1.12623	Wild
PCHAS_1224100	0.885588	Wild
PCHAS_1224200	1.01038	Wild
PCHAS_1224400	0.385798	Wild
PCHAS_1224500	2.08337	Wild
PCHAS_1224600	1.24045	Wild
PCHAS_1224700	1.71228	Wild
PCHAS_1224800	1.27985	Wild
PCHAS_1224900	2.76423	Wild
PCHAS_1225000	2.93043	Wild
PCHAS_1225200	1.58264	Wild
PCHAS_1225600	3.84557	Wild
PCHAS_1225700	2.31202	Wild
PCHAS_1225800	0.722982	Wild
PCHAS_1226200	0.853051	Wild
PCHAS_1226600	1.164	Wild
PCHAS_1226800	1.44741	Wild
PCHAS_1226900	1.45016	Wild
PCHAS_1227100	1.34177	Wild
PCHAS_1227200	2.31737	Wild
PCHAS_1227400	1.95766	Wild
PCHAS_1227500	0.738585	Wild
PCHAS_1227700	1.16021	Wild
PCHAS_1228300	1.32201	Wild
PCHAS_1228600	1.34429	Wild
PCHAS_1228700	1.98723	Wild
PCHAS_1228800	2.90307	Wild
PCHAS_1228900	2.46119	Wild
PCHAS_1229100	0.869645	Wild
PCHAS_1229200	1.40337	Wild
PCHAS_1229300	2.10976	Wild
PCHAS_1229700	1.85256	Wild
PCHAS_1230300	1.08896	Wild
PCHAS_1230800	0.499392	Wild
PCHAS_1231000	1.66524	Wild
PCHAS_1231100	1.07008	Wild
PCHAS_1231300	1.42461	Wild
PCHAS_1231400	2.26198	Wild
PCHAS_1231500	1.86071	Wild
PCHAS_1231700	1.37702	Wild
PCHAS_1231800	3.23079	Wild
PCHAS_1231900	0.939539	Wild
PCHAS_1232100	0.77765	Wild
PCHAS_1232200	1.62734	Wild
PCHAS_1232800	1.85546	Wild
PCHAS_1233300	1.9283	Wild
PCHAS_1233600	3.57272	Wild
PCHAS_1233700	1.60044	Wild
PCHAS_1234000	0.745913	Wild
PCHAS_1234400	1.94022	Wild
PCHAS_1234500	1.87816	Wild
PCHAS_1234800	0.53443	Wild
PCHAS_1235000	1.18863	Wild
PCHAS_1235100	0.610979	Wild
PCHAS_1235200	0.705924	Wild
PCHAS_1235400	0.590638	Wild
PCHAS_1235500	0.871658	Wild
PCHAS_1235800	2.4639	Wild
PCHAS_1235900	2.06906	Wild
PCHAS_1236100	1.75695	Wild
PCHAS_1236200	1.53914	Wild
PCHAS_1236400	1.82391	Wild
PCHAS_1236500	1.12443	Wild
PCHAS_1236600	1.53303	Wild
PCHAS_1236700	1.57961	Wild
PCHAS_1236900	1.51191	Wild
PCHAS_1237000	0.86312	Wild
PCHAS_1237500	1.62135	Wild
PCHAS_1237600	2.84012	Wild
PCHAS_1237700	2.01331	Wild
PCHAS_1237800	3.05222	Wild
PCHAS_1237900	3.59658	Wild
PCHAS_1238000	1.0434	Wild
PCHAS_1238100	1.39929	Wild
PCHAS_1238200	0.676178	Wild
PCHAS_1238300	0.627162	Wild
PCHAS_1238500	1.04983	Wild
PCHAS_1239000	0.924896	Wild
PCHAS_1239100	1.34954	Wild
PCHAS_1239200	0.57716	Wild
PCHAS_1239300	1.17197	Wild
PCHAS_1239500	1.30014	Wild
PCHAS_1239800	1.68903	Wild
PCHAS_1239900	0.891485	Wild
PCHAS_1240200	1.06064	Wild
PCHAS_1240400	1.31625	Wild
PCHAS_1240700	1.81232	Wild
PCHAS_1240800	1.07062	Wild
PCHAS_1241000	2.69352	Wild
PCHAS_1241200	1.99819	Wild
PCHAS_1241300	1.67692	Wild
PCHAS_1241400	0.769571	Wild
PCHAS_1241900	1.06386	Wild
PCHAS_1242200	3.57052	Wild
PCHAS_1242300	0.963347	Wild
PCHAS_1242400	1.92587	Wild
PCHAS_1242700	1.07468	Wild
PCHAS_1242800	1.78249	Wild
PCHAS_1243000	1.09617	Wild
PCHAS_1243100	0.702643	Wild
PCHAS_1243200	0.956833	Wild
PCHAS_1243400	2.68315	Wild
PCHAS_1244000	0.704587	Wild
PCHAS_1244300	2.96151	Wild
PCHAS_1244400	0.922333	Wild
PCHAS_1244500	2.13973	Wild
PCHAS_1244700	0.661269	Wild
PCHAS_1244800	1.00474	Wild
PCHAS_1244900	0.917411	Wild
PCHAS_1245000	0.939357	Wild
PCHAS_1245200	1.90493	Wild
PCHAS_1245500	1.29539	Wild
PCHAS_1245700	1.43665	Wild
PCHAS_1246100	1.47741	Wild
PCHAS_1246600	3.53684	Wild
PCHAS_1246700	2.21608	Wild
PCHAS_1246800	2.12883	Wild
PCHAS_1247100	1.74397	Wild
PCHAS_1247200	3.47924	Wild
PCHAS_1247400	2.25102	Wild
PCHAS_1247600	1.92492	Wild
PCHAS_1247700	2.12594	Wild
PCHAS_1247900	1.7337	Wild
PCHAS_1248100	2.13675	Wild
PCHAS_1248400	1.33433	Wild
PCHAS_1248600	3.53157	Wild
PCHAS_1300001	3.17366	Wild
PCHAS_1300501	2.77676	Wild
PCHAS_1300701	3.11786	Wild
PCHAS_1301500	2.90933	Wild
PCHAS_1301800	3.26497	Wild
PCHAS_1301900	1.76434	Wild
PCHAS_1302000	3.90755	Wild
PCHAS_1302050	2.08131	Wild
PCHAS_1302100	2.76641	Wild
PCHAS_1302300	2.76285	Wild
PCHAS_1302500	2.44415	Wild
PCHAS_1302600	2.05213	Wild
PCHAS_1302800	1.60863	Wild
PCHAS_1303000	1.82501	Wild
PCHAS_1303100	2.06164	Wild
PCHAS_1303200	2.43762	Wild
PCHAS_1303300	1.61204	Wild
PCHAS_1303400	2.17932	Wild
PCHAS_1303600	1.20447	Wild
PCHAS_1303900	0.75613	Wild
PCHAS_1304200	1.16697	Wild
PCHAS_1304300	1.49875	Wild
PCHAS_1304500	0.765434	Wild
PCHAS_1304600	1.25189	Wild
PCHAS_1304800	0.769468	Wild
PCHAS_1305300	2.13598	Wild
PCHAS_1305400	0.977396	Wild
PCHAS_1305800	3.85108	Wild
PCHAS_1306000	1.31822	Wild
PCHAS_1306100	2.74576	Wild
PCHAS_1306200	1.56816	Wild
PCHAS_1306500	1.31056	Wild
PCHAS_1306600	2.51867	Wild
PCHAS_1306700	1.00997	Wild
PCHAS_1306800	0.840179	Wild
PCHAS_1307000	1.7391	Wild
PCHAS_1307100	2.03344	Wild
PCHAS_1307200	3.16364	Wild
PCHAS_1307500	2.31566	Wild
PCHAS_1307600	2.65234	Wild
PCHAS_1308000	3.10137	Wild
PCHAS_1308100	1.15321	Wild
PCHAS_1308200	0.82498	Wild
PCHAS_1308300	0.498574	Wild
PCHAS_1308400	0.831728	Wild
PCHAS_1308500	1.93084	Wild
PCHAS_1308600	1.28627	Wild
PCHAS_1308700	1.4609	Wild
PCHAS_1308900	1.28533	Wild
PCHAS_1309100	2.80608	Wild
PCHAS_1309200	2.61756	Wild
PCHAS_1309300	1.23328	Wild
PCHAS_1309600	1.63912	Wild
PCHAS_1309800	2.66568	Wild
PCHAS_1309900	0.91877	Wild
PCHAS_1310100	2.55107	Wild
PCHAS_1310400	1.15538	Wild
PCHAS_1310500	2.13296	Wild
PCHAS_1310600	1.44884	Wild
PCHAS_1310700	1.68691	Wild
PCHAS_1311000	1.05933	Wild
PCHAS_1311400	2.10436	Wild
PCHAS_1312200	1.16924	Wild
PCHAS_1312300	2.04769	Wild
PCHAS_1312600	0.767635	Wild
PCHAS_1312700	0.6873	Wild
PCHAS_1312900	0.96135	Wild
PCHAS_1313100	2.42665	Wild
PCHAS_1313400	2.42059	Wild
PCHAS_1313500	2.87978	Wild
PCHAS_1313600	0.699288	Wild
PCHAS_1313700	1.89417	Wild
PCHAS_1313800	1.33055	Wild
PCHAS_1313900	1.7236	Wild
PCHAS_1314200	1.0605	Wild
PCHAS_1314400	1.8481	Wild
PCHAS_1314500	1.638	Wild
PCHAS_1315100	1.11662	Wild
PCHAS_1315400	0.862286	Wild
PCHAS_1316100	2.26626	Wild
PCHAS_1316200	3.21286	Wild
PCHAS_1316300	1.32322	Wild
PCHAS_1316400	2.60665	Wild
PCHAS_1317600	1.54243	Wild
PCHAS_1317800	1.36335	Wild
PCHAS_1318200	1.84952	Wild
PCHAS_1318300	3.18836	Wild
PCHAS_1318400	0.80208	Wild
PCHAS_1318900	1.16395	Wild
PCHAS_1319000	2.02754	Wild
PCHAS_1319500	0.893272	Wild
PCHAS_1319700	1.90607	Wild
PCHAS_1320200	3.26341	Wild
PCHAS_1320600	1.47038	Wild
PCHAS_1320700	0.895011	Wild
PCHAS_1320800	0.505492	Wild
PCHAS_1320900	1.65582	Wild
PCHAS_1321000	0.621143	Wild
PCHAS_1321200	0.594758	Wild
[truncated: 3,211 more rows]

## Sheet: Supplementary Fig. 1d
Permutation	Matched_ARSER	Matched_JTK	Mismatched_ARSER	Mismatched_JTK
1	1980	1554	1560	1260
2	1962	1389	1557	1216
3	1938	1310	1513	1047
4	1919	1295	1498	994
5	1899	1193	1486	949
6	1885	1190	1478	900
7	1817	1121	1472	878
8	1809	1094	1439	863
9	1782	1094	1430	833
10	1760	1053	1423	828
11	1750	1025	1417	820
12	1743	956	1417	814
13	1698	913	1416	806
14	1654	882	1408	774
15	1654	865	1405	749
16	1654	850	1391	744
17	1650	848	1374	728
18	1650	831	1366	721
19	1569	820	1365	715
20	1569	781	1338	710
21	1556	778	1331	705
22	1556	772	1316	651
23	1538	771	1293	624
24	1538	770	1290	619
25	1526	762	1284	600
26	1506	762	1283	594
27	1499	746	1269	594
28	1491	735	1267	591
29	1478	722	1251	579
30	1454	714	1245	565
31	1450	713	1243	564
32	1442	712	1241	558
33	1440	690	1231	558
34	1430	688	1228	556
35	1430	661	1212	544
36	1428	657	1211	543
37	1428	657	1194	533
38	1422	637	1192	532
39	1421	630	1192	528
40	1419	609	1188	528
41	1403	606	1182	525
42	1398	602	1182	525
43	1398	601	1182	525
44	1388	599	1179	524
45	1387	593	1169	522
46	1383	591	1169	521
47	1375	590	1161	518
48	1371	588	1159	515
49	1369	585	1154	514
50	1350	579	1151	509
51	1345	571	1145	502
52	1322	570	1144	496
53	1317	559	1142	489
54	1313	559	1139	485
55	1307	553	1131	485
56	1305	552	1129	481
57	1304	550	1127	480
58	1302	550	1124	480
59	1300	530	1120	480
60	1294	529	1111	478
61	1292	523	1110	472
62	1274	523	1107	463
63	1262	521	1105	462
64	1260	520	1101	452
65	1259	518	1088	450
66	1257	512	1087	446
67	1257	507	1086	445
68	1254	505	1083	444
69	1252	505	1073	441
70	1247	504	1072	434
71	1246	498	1070	432
72	1231	497	1065	431
73	1216	484	1064	429
74	1213	481	1064	425
75	1202	481	1052	423
76	1196	475	1045	421
77	1195	468	1044	421
78	1194	467	1044	421
79	1179	466	1042	419
80	1179	463	1042	417
81	1179	462	1031	413
82	1176	461	1020	412
83	1167	461	1015	410
84	1167	458	1007	405
85	1165	457	1005	405
86	1165	451	1002	404
87	1164	449	1001	396
88	1164	447	995	396
89	1161	444	994	395
90	1159	443	994	395
91	1154	442	990	393
92	1150	440	987	392
93	1143	440	986	391
94	1139	438	981	389
95	1134	433	974	389
96	1133	431	974	388
97	1127	430	969	384
98	1111	429	965	384
99	1107	428	964	383
100	1104	427	963	379
101	1102	420	961	378
102	1101	410	961	377
103	1100	405	960	377
104	1098	402	959	377
105	1092	401	959	377
106	1087	401	954	375
107	1085	398	952	374
108	1085	387	951	372
109	1084	386	948	371
110	1074	383	947	367
111	1070	381	939	366
112	1061	380	934	364
113	1056	375	930	363
114	1050	374	929	362
115	1041	367	928	362
116	1038	365	927	362
117	1038	364	925	355
118	1034	364	920	355
119	1030	363	919	354
120	1029	359	917	354
121	1026	355	917	353
122	1017	354	915	351
123	1016	353	915	350
124	1011	352	908	349
125	1007	351	904	348
126	1003	346	904	347
127	993	344	904	347
128	989	343	901	344
129	983	342	899	343
130	983	340	898	342
131	974	336	892	342
132	973	335	891	339
133	973	334	891	335
134	971	332	889	335
135	971	329	883	331
136	966	328	883	330
137	966	327	879	329
138	966	326	879	327
139	963	325	878	326
140	961	321	878	324
141	960	321	874	324
142	954	319	874	323
143	947	318	871	322
144	943	316	871	321
145	941	314	869	318
146	939	312	869	317
147	935	312	869	317
148	929	311	869	316
149	926	310	866	315
150	920	307	866	314
151	917	304	864	312
152	913	301	864	312
153	898	300	862	310
154	896	300	862	309
155	896	298	862	307
156	895	293	860	305
157	890	291	857	303
158	884	289	857	302
159	882	287	854	302
160	876	285	854	300
161	867	284	853	300
162	862	283	851	298
163	861	281	850	297
164	858	280	850	295
165	852	280	849	295
166	849	279	846	294
167	847	277	846	294
168	846	277	844	294
169	840	274	839	293
170	840	272	837	290
171	839	271	837	290
172	839	271	837	289
173	839	269	833	289
174	837	267	831	285
175	834	266	831	285
176	833	265	831	280
177	833	265	827	279
178	831	265	826	278
179	829	264	825	276
180	826	264	818	275
181	823	264	818	275
182	821	263	817	274
183	819	260	816	273
184	817	256	809	271
185	812	256	809	271
186	811	256	803	269
187	809	253	802	266
188	806	251	800	265
189	806	249	795	264
190	804	245	795	264
191	797	245	794	264
192	797	244	793	262
193	784	244	790	260
194	782	242	790	259
195	770	242	789	257
196	767	241	788	257
197	764	238	784	257
198	760	238	782	257
199	753	237	778	256
200	752	237	774	255
201	752	236	774	254
202	748	233	773	253
203	747	232	769	253
204	743	232	767	247
205	743	231	765	247
206	742	230	764	247
207	742	228	763	246
208	741	228	758	246
209	738	226	757	245
210	737	226	756	244
211	733	225	753	242
212	731	224	753	240
213	726	223	749	238
214	726	223	747	238
215	726	222	747	238
216	724	219	746	238
217	723	219	741	237
218	722	219	739	237
219	721	218	736	236
220	721	218	735	235
221	720	217	734	235
222	720	216	733	234
223	719	213	724	234
224	709	213	724	234
225	709	212	723	231
226	707	212	722	229
227	707	210	721	229
228	704	210	720	229
229	703	208	718	229
230	701	208	714	229
231	691	207	713	228
232	691	207	711	228
233	685	207	709	227
234	683	206	708	226
235	682	206	706	225
236	682	205	705	225
237	681	205	703	224
238	680	203	703	223
239	680	203	699	222
240	680	202	698	221
241	674	202	697	221
242	674	201	696	218
243	661	201	694	218
244	658	199	692	217
245	657	198	690	217
246	655	198	688	216
247	648	196	684	216
248	646	195	683	215
249	638	195	682	214
250	637	195	679	214
251	636	195	675	213
252	635	194	675	213
253	635	193	671	212
254	633	192	670	211
255	621	191	670	209
256	618	190	668	208
257	616	190	668	208
258	615	189	665	208
259	613	188	664	208
260	613	187	662	207
261	607	186	661	207
262	606	184	661	206
263	605	184	660	206
264	602	184	660	205
265	600	183	656	205
266	596	182	653	204
267	590	182	649	203
268	582	181	649	203
269	581	181	647	202
270	578	181	646	199
271	577	180	644	199
272	577	179	634	199
273	571	178	629	198
274	570	178	629	198
275	570	178	627	198
276	564	177	627	198
277	563	176	626	197
278	563	175	625	196
279	563	174	625	195
280	557	174	617	195
281	555	174	615	194
282	553	173	611	194
283	546	172	610	192
284	546	171	605	192
285	546	169	604	192
286	546	166	602	191
287	544	164	601	190
288	543	164	600	189
289	542	164	600	189
290	539	164	600	189
291	538	163	598	189
292	537	161	593	189
293	536	161	585	188
294	533	159	585	185
295	531	159	585	184
296	529	159	585	183
297	528	157	582	183
298	528	156	578	182
299	523	156	575	181
300	518	156	571	181
301	516	155	568	178
302	514	154	567	177
303	508	154	564	177
304	508	153	562	177
305	508	153	561	175
306	508	153	560	175
307	505	153	560	175
308	502	152	556	174
309	501	152	556	174
310	501	151	555	174
311	498	151	553	174
312	497	151	553	174
313	497	149	549	173
314	497	149	549	173
315	495	149	549	173
316	494	147	547	171
317	492	147	546	170
318	492	146	545	170
319	491	146	544	170
320	491	146	543	169
321	489	146	543	169
322	487	145	543	168
323	486	145	542	167
324	485	145	542	167
325	482	144	542	167
326	481	144	542	167
327	480	144	541	166
328	478	143	540	166
329	477	142	539	165
330	476	142	535	164
331	475	142	535	164
332	474	142	535	164
333	473	141	530	163
334	473	139	529	163
335	472	139	528	163
336	467	137	527	162
337	467	137	527	162
338	466	137	524	161
339	465	136	523	161
340	463	135	523	160
341	462	135	522	160
342	462	134	520	160
343	462	134	518	159
344	461	133	518	158
345	457	133	518	157
346	456	132	516	157
347	455	132	516	156
348	455	132	515	156
349	453	131	515	155
350	452	131	514	155
351	452	129	513	155
352	450	129	512	155
353	450	129	509	154
354	450	129	507	154
355	450	129	505	154
356	449	128	505	154
357	448	128	504	153
358	447	128	500	153
359	445	127	500	152
360	444	127	497	152
361	443	127	495	151
362	440	126	492	151
363	438	126	491	151
364	438	126	491	150
365	437	126	488	150
366	437	126	486	149
367	435	125	485	148
368	435	125	485	148
369	430	123	484	148
370	429	122	483	147
371	429	122	482	145
372	429	122	482	145
373	429	122	482	144
374	427	121	480	144
375	425	120	480	144
376	424	120	479	143
377	423	120	476	143
378	423	120	475	142
379	418	119	474	142
380	414	118	474	142
381	413	118	472	142
382	411	118	471	141
383	410	117	468	141
384	408	116	467	140
385	406	116	462	140
386	406	116	462	139
387	405	115	462	138
388	404	115	462	137
389	403	115	462	137
390	403	114	462	137
391	402	114	462	136
392	402	114	462	135
393	402	113	462	134
394	401	112	462	134
395	400	112	462	134
396	399	112	461	133
397	398	112	460	132
398	397	112	459	132
399	397	112	459	132
400	395	111	459	131
401	395	111	456	131
402	395	111	456	131
403	395	111	454	130
404	395	111	452	129
405	393	110	451	129
406	392	110	449	129
407	392	110	449	129
408	388	108	447	128
409	388	108	446	128
410	387	107	445	128
411	384	107	445	127
412	384	107	443	127
413	383	106	441	126
414	383	106	440	126
415	381	106	438	125
416	381	106	437	124
417	381	106	436	123
418	380	106	434	123
419	380	105	433	123
420	380	104	432	123
421	378	103	432	122
422	378	103	432	122
423	376	103	431	122
424	375	103	430	121
425	375	102	430	121
426	373	101	430	120
427	373	100	428	120
428	371	100	427	120
429	371	100	427	120
430	369	100	424	120
431	368	100	424	120
432	367	99	423	120
433	365	99	423	119
434	362	99	423	119
435	359	98	422	118
436	359	98	422	118
437	358	98	420	117
438	356	98	419	117
439	352	98	418	117
440	352	97	416	117
441	352	97	415	116
442	349	97	415	116
443	349	97	414	116
444	349	97	410	116
445	345	97	409	115
446	345	96	407	115
447	344	96	406	115
448	343	96	405	115
449	342	95	403	114
450	340	95	403	114
451	340	95	402	114
452	339	94	401	114
453	339	94	401	114
454	338	93	398	113
455	338	93	398	112
456	337	93	397	112
457	337	93	397	111
458	336	92	395	110
459	336	92	395	110
460	335	92	393	110
461	334	91	391	109
462	329	91	391	108
463	327	90	391	108
464	324	90	391	108
465	323	89	390	108
466	322	89	390	107
467	322	89	388	107
468	318	89	387	106
469	317	88	386	106
470	317	88	386	105
471	316	88	385	105
472	316	88	384	105
473	316	88	381	105
474	316	87	381	105
475	315	87	381	104
476	315	87	381	104
477	314	87	381	103
478	314	87	378	103
479	314	86	375	103
480	313	86	375	103
481	313	86	375	102
482	311	86	375	102
483	310	85	374	102
484	309	85	372	102
485	307	84	371	101
486	306	84	370	101
487	306	84	369	101
488	306	84	368	101
489	305	84	368	100
490	304	83	368	100
491	302	83	366	100
492	300	83	365	100
493	299	82	363	99
494	298	81	361	99
495	297	81	359	99
496	296	81	359	98
497	295	81	359	98
498	294	80	358	98
499	293	80	357	97
500	289	80	356	97
501	284	80	356	96
502	282	79	355	96
503	282	79	354	96
504	282	79	353	96
505	281	78	352	95
506	281	77	348	95
507	280	77	347	95
508	280	77	344	94
509	280	76	341	94
510	280	76	341	94
511	278	76	340	93
512	277	76	337	93
513	277	75	337	93
514	275	75	336	92
515	274	75	334	92
516	273	74	332	92
517	272	74	332	92
518	271	74	331	91
519	269	74	330	90
520	269	73	328	90
521	268	73	328	89
522	267	72	328	89
523	267	72	328	89
524	266	72	326	88
525	265	72	323	88
526	264	72	323	88
527	263	72	323	88
528	263	72	322	88
529	262	71	319	87
530	261	71	318	87
531	260	71	318	87
532	260	71	318	87
533	259	71	317	86
534	259	70	315	86
535	259	70	315	85
536	257	70	314	85
537	257	70	314	85
538	257	69	312	85
539	257	69	310	84
540	255	69	309	84
541	255	68	309	84
542	255	68	307	83
543	255	68	306	83
544	255	68	305	83
545	255	68	305	83
546	255	68	305	83
547	255	67	305	83
548	255	67	303	83
549	255	67	300	83
550	255	67	299	82
551	253	67	298	82
552	253	67	295	82
553	251	67	295	82
554	251	67	295	81
555	251	66	295	81
556	249	66	293	81
557	249	66	292	80
558	248	66	291	80
559	248	66	290	80
560	248	66	287	79
561	247	65	286	79
562	246	65	285	79
563	243	65	283	79
564	241	65	283	79
565	241	65	282	78
566	241	64	282	78
567	240	64	281	78
568	240	64	279	78
569	240	64	277	78
570	240	64	277	78
571	237	63	274	77
572	237	63	274	77
573	236	63	273	77
574	236	63	273	77
575	234	63	273	76
576	234	62	272	76
577	234	62	269	76
578	233	62	268	75
579	233	62	268	75
580	230	62	267	74
581	229	62	267	74
582	228	61	266	73
583	228	61	265	73
584	226	61	263	73
585	226	61	263	73
586	225	61	263	73
587	225	61	260	73
588	224	60	260	73
589	224	60	259	72
590	224	60	258	72
591	221	59	258	72
592	219	59	258	71
593	218	59	257	71
594	217	59	257	71
595	215	59	256	70
596	212	58	256	70
597	212	58	256	70
598	212	58	255	70
599	211	58	254	70
600	211	57	254	69
601	211	57	253	69
602	210	57	251	69
603	210	57	250	69
604	209	56	249	69
605	208	56	249	68
606	208	56	249	68
607	208	56	248	68
608	208	56	247	68
609	207	56	247	68
610	207	56	247	68
611	206	55	246	67
612	206	55	246	67
613	206	55	245	67
614	206	55	245	67
615	204	55	243	67
616	203	55	243	67
617	201	55	242	66
618	200	55	241	66
619	200	55	241	64
620	198	55	241	64
621	198	54	241	64
622	198	54	241	63
623	198	54	240	63
624	197	53	240	63
625	196	53	239	63
626	196	53	239	63
627	195	53	237	63
628	195	53	237	62
629	195	52	237	62
630	194	52	237	62
631	194	52	236	62
632	194	52	235	62
633	191	52	235	61
634	190	52	235	61
635	189	52	234	61
636	189	51	233	60
637	189	51	233	60
638	188	51	233	60
639	188	51	233	60
640	186	51	233	60
641	186	50	232	60
642	184	50	232	60
643	183	50	231	59
644	182	49	230	59
645	182	49	229	59
646	182	49	229	59
647	181	49	225	58
648	180	49	224	58
649	178	48	224	57
650	178	48	223	57
651	177	48	223	57
652	177	48	222	57
653	177	48	221	56
654	177	47	220	56
655	177	47	220	56
656	176	47	217	56
657	176	47	217	55
658	175	47	217	55
659	175	46	217	55
660	175	46	214	55
661	175	46	213	55
662	174	46	212	55
663	174	46	212	55
664	174	46	212	54
665	173	46	212	54
666	173	46	212	54
667	173	46	211	54
668	173	45	210	54
669	172	45	209	54
670	172	45	209	54
671	172	45	208	54
672	172	45	207	54
673	171	45	206	54
674	171	45	205	53
675	171	44	205	53
676	171	44	204	53
677	170	44	202	52
678	170	44	202	52
679	170	44	202	52
680	170	43	201	52
681	169	43	201	52
682	169	43	201	52
683	168	43	200	51
684	167	42	200	51
685	167	42	199	51
686	166	42	199	51
687	166	42	199	51
688	165	41	199	51
689	165	41	198	50
690	165	41	197	50
691	164	41	197	49
692	164	41	197	49
693	164	40	196	49
694	163	40	196	49
695	163	40	196	49
696	162	39	196	49
697	162	39	195	49
698	161	39	195	49
699	161	39	193	49
700	161	39	193	48
701	160	39	192	48
702	160	39	191	48
703	160	38	191	48
704	158	38	191	48
705	158	38	188	47
706	158	38	188	47
707	157	38	187	47
708	157	38	187	47
709	156	38	187	46
710	156	38	187	46
711	155	38	187	46
712	154	38	187	46
713	153	37	185	46
714	152	37	183	45
715	152	37	182	45
716	152	37	182	45
717	152	37	180	45
718	151	37	179	45
719	151	37	179	45
720	151	37	178	45
721	150	36	177	45
722	150	36	177	44
723	149	36	175	44
724	149	36	175	44
725	149	36	174	44
726	149	36	172	44
727	148	35	172	44
728	148	35	171	44
729	148	35	170	43
730	147	35	167	43
731	146	35	167	43
732	145	35	167	43
733	145	35	167	43
734	145	35	166	43
735	143	35	166	43
736	143	34	166	43
737	142	34	163	43
738	142	34	163	42
739	142	34	163	42
740	141	34	162	42
741	141	34	162	42
742	141	33	162	42
743	140	33	161	42
744	140	33	161	41
745	140	33	161	41
746	140	33	160	41
747	140	33	159	41
748	139	33	159	41
749	138	32	156	41
750	138	32	156	40
751	138	32	155	40
752	137	32	155	40
753	136	32	154	40
754	136	32	153	40
755	135	32	153	40
756	134	32	152	40
757	134	32	151	39
758	134	31	150	39
759	134	31	149	39
760	133	31	148	39
761	132	31	148	39
762	132	31	148	39
763	131	31	147	38
764	131	31	146	38
765	130	31	146	38
766	130	31	146	38
767	129	31	145	38
768	129	31	144	37
769	129	31	144	37
770	129	31	144	37
771	128	30	144	37
772	128	30	144	37
773	127	30	143	37
774	127	30	143	37
775	126	30	142	36
776	126	30	142	36
777	126	30	142	36
778	126	30	141	36
779	126	30	141	36
780	124	30	140	35
781	124	29	140	35
782	124	29	140	35
783	124	29	140	35
784	123	29	140	35
785	123	29	139	35
786	122	29	138	34
787	121	29	138	34
788	121	29	138	34
789	121	29	138	34
790	121	29	137	34
791	121	29	137	34
792	120	28	137	34
793	120	28	135	34
794	120	28	135	33
795	120	28	134	33
796	119	28	134	33
797	119	28	133	33
798	117	28	133	33
799	113	28	133	33
800	113	28	132	33
801	113	28	132	33
802	112	27	132	32
803	112	27	132	32
804	112	27	131	32
805	112	27	130	32
806	111	27	130	31
807	111	27	130	31
808	110	27	128	31
809	109	27	126	31
810	109	26	125	31
811	108	26	125	30
812	108	26	125	30
813	107	26	125	30
814	107	26	125	30
815	107	26	124	30
816	106	26	123	30
817	105	26	123	30
818	105	26	122	30
819	104	25	122	29
820	104	25	122	29
821	104	25	121	29
822	104	25	120	29
823	104	25	120	29
824	103	24	120	29
825	103	24	120	29
826	103	24	119	28
827	102	24	119	28
828	102	24	119	28
829	101	24	119	28
830	101	24	118	28
831	101	24	118	28
832	101	24	117	28
833	101	24	117	28
834	101	24	115	28
835	100	24	115	28
836	100	24	115	28
837	100	24	114	27
838	99	24	114	27
839	98	24	114	27
840	97	24	113	27
841	97	24	113	27
842	97	23	113	27
843	96	23	112	27
844	95	23	111	27
845	95	23	110	27
846	94	23	110	26
847	94	23	110	26
848	94	23	110	26
849	94	22	110	26
850	94	22	110	26
851	94	22	109	26
852	93	22	106	26
853	92	22	106	26
854	92	22	105	25
855	91	22	105	25
856	91	22	103	25
857	91	22	103	25
858	90	22	103	25
859	90	22	103	25
860	90	22	102	24
861	90	22	101	24
862	90	21	101	24
863	90	21	100	24
864	90	21	100	24
865	89	21	100	24
866	89	21	99	24
867	89	20	99	24
868	88	20	98	24
869	88	20	98	24
870	88	20	98	23
871	88	20	97	23
872	87	20	97	23
873	87	20	97	23
874	87	20	95	23
875	86	20	95	23
876	84	20	94	23
877	84	20	94	23
878	84	20	94	23
879	84	20	94	23
880	84	20	93	23
881	84	20	93	22
882	84	19	92	22
883	83	19	91	22
884	83	19	91	22
885	83	19	90	22
886	82	19	89	22
887	81	19	88	22
888	81	19	88	22
889	80	19	88	22
890	79	18	88	22
891	78	18	87	22
892	78	18	87	22
893	78	18	87	21
894	78	18	87	21
895	77	18	87	21
896	77	18	86	21
897	77	18	86	21
898	76	18	86	21
899	75	18	86	21
900	75	17	85	21
901	74	17	85	21
902	74	17	85	21
903	73	17	85	21
904	72	17	84	20
905	72	17	84	20
906	72	17	84	20
907	72	17	82	20
908	71	16	82	20
909	71	16	82	20
910	71	16	82	19
911	71	16	82	19
912	71	16	81	19
913	70	16	80	19
914	70	15	80	19
915	70	15	79	19
916	70	15	79	19
917	69	15	79	19
918	69	15	78	19
919	68	15	77	18
920	68	15	77	18
921	68	14	76	18
922	68	14	75	18
923	67	14	75	18
924	66	14	75	18
925	66	14	75	17
926	65	14	74	17
927	65	14	74	17
928	65	14	72	17
929	64	14	72	17
930	63	13	72	17
931	63	13	71	17
932	63	13	71	16
933	62	13	71	16
934	62	13	70	16
935	62	13	69	16
936	61	13	69	16
937	61	13	69	16
938	61	13	69	16
939	61	13	67	16
940	60	13	66	16
941	60	13	66	16
942	60	13	66	16
943	59	13	65	15
944	59	12	65	15
945	59	12	64	15
946	58	12	64	15
947	57	12	64	15
948	57	12	63	15
949	56	12	63	15
950	53	12	62	15
951	53	12	61	15
952	53	12	61	14
953	52	12	60	14
954	51	11	58	14
955	51	11	58	14
956	51	11	58	13
957	51	11	58	13
958	51	11	57	13
959	50	11	57	13
960	50	11	57	13
961	50	11	56	13
962	50	11	56	13
963	50	11	55	13
964	48	11	55	13
965	48	10	54	13
966	48	10	54	13
967	47	10	53	13
968	47	10	53	12
969	47	10	52	12
970	47	9	51	12
971	47	9	51	12
972	46	9	50	12
973	46	9	49	12
974	44	8	49	12
975	44	8	49	11
976	44	8	48	11
977	43	8	48	11
978	41	8	46	11
979	39	7	46	11
980	39	7	45	11
981	39	7	44	11
982	38	7	43	11
983	37	7	43	11
984	37	7	41	11
985	36	7	40	10
986	34	7	38	10
987	33	7	38	9
988	33	7	37	9
989	30	7	37	9
990	30	7	36	9
991	30	6	36	9
992	30	6	35	8
993	30	6	30	7
994	29	6	29	7
995	28	5	29	7
996	25	5	27	6
997	25	5	23	6
998	23	4	22	6
999	23	4	20	5
1000	16	4	19	4

[truncated: 2 more sheets: Supplementary Fig 2c, Supplemntary Fig.6c and 6d]
